# Supplementary material for: Growth-related quantitative trait loci in domestic and wild rainbow trout (Oncorhynchus mykiss)
Source: BMC Genet. 2010 Jul 7;11:63. doi: 10.1186/1471-2156-11-63 (PMC2914766; doi:10.1186/1471-2156-11-63)
Supplement: Additional file 1 — Body weight QTL regions identified within 10 parental genomes in rainbow trout sorted by linkage group. [file 1471-2156-11-63-S1.XLS]

## Sheet: PSV K - Raw
	Parent	PSV-2 F245
	Linkage Group	Marker Int.	LOD	Measurement Period	d	PEV		Single PT	Gen./Chr Wide
PSV-2 F245	RT-3	BX317661/I-BX084966	2.861	2009-05-06	-0.154	0.052		*	*
PSV-2 F245				2009-02-07	-0.255	0.05		*	*
	Parent	PSV-3 F244
	Linkage Group	Marker Int.	LOD	Measurement Period	d	PEV		Single PT	Genome Wide
PSV-3 F244	RT-2/9	CA376300/i	5.422	2009-05-06	0.343	0.12		*	**
PSV-3 F244				2009-08-06	0.416	0.163		**	**
PSV-3 F244				2009-02-07	0.358	0.165		**	**
PSV-3 F244	RT-2/29+2	OMM1330/i	5.996	2009-02-07	-0.393	0.142		***	**
PSV-3 F244				2009-08-07	-0.241	0.06		**	**
PSV-3 F244	RT-12/16+2	CA388551/I	3.085	2009-08-06	-0.368	0.115		**	*
	Parent	PSV-2 DD1545
	Linkage Group	Marker Int.	LOD	Measurement Period	d	PEV	UMA1	Single PT	Gen./Chr Wide
PSV-2 DD1545	RT-9	BX873441/ii	6.237	2009-05-06	0.127	0.03		*	**
PSV-2 DD1545				2009-08-06	0.234	0.077		*	**
PSV-2 DD1545				2009-02-07	0.349	0.08		**	**
PSV-2 DD1545				2009-08-07	0.19	0.043		*	**
PSV-2 DD1545	RT-10	OMM5009/i-BX867246	3.952	2009-05-06	0.15	0.039	Y	***	**
PSV-2 DD1545				2009-08-06	0.249	0.087	Y	***	**
PSV-2 DD1545	RT-23	OMM1178	4.026	2009-05-06	-0.164	0.044	Y	*	**
PSV-2 DD1545				2009-02-07	0.362	0.086	Y	**	**
PSV-2 DD1545	RT-2/9	BX861650/i-OMM5092	4.35	2009-05-06	-0.142	0.035		*	*
PSV-2 DD1545				2009-02-07	-0.378	0.092		***	*
PSV-2 DD1545	RT-3	BX317661/i-BX084966	4.7	2009-05-06	-0.147	0.037		*	*
PSV-2 DD1545				2009-02-07	-0.042	0.008		*	*
PSV-2 DD1545	RT-17	OMM1090-OMM5044	2.839	2009-08-06	-0.156	0.058	Y	*	*
PSV-2 DD1545	RT-25	OMM1335-OMM1054	2.189	2009-02-07	-0.265	0.049	Y	*	*
PSV-2 DD1545	RT-27	OMM5000	2.619	2009-08-07	0.287	0.087		**	*
PSV-2 DD1545	RT-31	BX318599/i-OmyRGT1TUF	2.663	2009-08-06	0.215	0.066		***	*
	Parent	PSV-3 DD1545
	Linkage Group	Marker Int.	LOD	Measurement Period	d	PEV	UMA1	Single PT	Gen./Chr Wide
PSV-3 DD1545	RT-1	Omy1339INRA	5.226	2009-02-07	0.332	0.062		**	**
PSV-3 DD1545				2009-08-07	0.298	0.094		***	**
PSV-3 DD1545	RT-24	OMM1211	5.443	2009-08-06	0.396	0.124		***	**
PSV-3 DD1545				2009-08-07	0.496	0.039		*	**
PSV-3 DD1545	RT-2/9	OMM5092	3.349	2009-02-07	-0.294	0.054		***	*
PSV-3 DD1545				2009-08-07	-0.204	0.048		*	*
PSV-3 DD1545	RT-5	CA061336	2.902	2009-05-06	-0.321	0.091		**	*
PSV-3 DD1545	RT-6/30	BX871195/ii	3.819	2009-05-06	0.286	0.073		**	*
PSV-3 DD1545				2009-08-07	0.261	0.072		**	*
PSV-3 DD1545	RT-9	OMM5008	2.219	2009-05-06	-0.192	0.035		*	*
PSV-3 DD1545				2009-08-06	-0.173	0.029		*	*
PSV-3 DD1545	RT-14	BX873975	2.08	2009-08-06	0.223	0.044	Y	*	*
PSV-3 DD1545	RT-16	BX867838-OMM1345/i	3.263	2009-05-06	0.277	0.06	Y	**	*
PSV-3 DD1545				2009-08-07	0.193	0.033	Y	*	*
PSV-3 DD1545	RT-22	BX319197	2.382	2009-05-06	0.214	0.042		*	*
PSV-3 DD1545	RT-27	BX313262/i	2.958	2009-08-07	-0.194	0.044		*	*
PSV-3 DD1545	RT-31	OMM5146	2.894	2009-08-06	0.232	0.047		**	*
PSV-3 DD1545				2009-08-07	0.49	0.061		**	*

## Sheet: BW_QTL
Additional File 1. Body weight QTL regions identified within 10 parental genomes in rainbow trout sorted by linkage group. QTL regions detected within a linkage group are indicated with a dash symbol '-' in the Marker(s) column. For the 99-families, the age of the fish are indicated as days from fertilization. Allelic substitution effects (d) are given, with the associated proportion of experimen…
LG	Parent (gender )	Family	Marker(s)	ENV	LOD	p-value	d	PEV
RT-1	96-7-B11 (Female)	99-5+6+8	BX076085	all env.	2.825	0.001
RT-1	96-7-B11 (Female)	99-5+6+8	BX076085	W523			0.38	0.039
RT-1	96-7-B11 (Female)	99-5+6+8	BX076085	W608			0.34	0.031
RT-1	F245(Female)	PSV-2	Omy1339INRA	all env.	2.67	0.016
RT-1	F245(Female)	PSV-2	Omy1339INRA	2006-05-01			0.41	0.04
RT-2	96-7-B11 (Female)	99-5+6+8	CA376300/i	all env.	4.287	0
RT-2	96-7-B11 (Female)	99-5+6+8	CA376300/i	W372			0.68	0.115
RT-2	96-7-B11 (Female)	99-5+6+8	CA376300/i	W523			0.52	0.067
RT-2	96-7-C2 (Male)	99-2+6	BX861650/ii - CA376300/i	all env.	7.186	0
RT-2	96-7-C2 (Male)	99-2+6	BX861650/ii - CA376300/i	W372			0.905	0.576
RT-2	96-7-C2 (Male)	99-2+6	BX861650/ii - CA376300/i	W523			0.778	0.48
RT-2	96-7-C2 (Male)	99-2+6	BX861650/ii - CA376300/i	W608			0.863	0.418
RT-2	96-7-C2 (Male)	99-2+6	BX861650/ii - CA376300/i	W735			0.447	0.283
RT-2/9	DD1545(Male)	PSV-2+3	OMM5092	all env.	9.02	0
RT-2/9	DD1545(Male)	PSV-2+3	OMM5092	2006-08-01			0.32	0.026
RT-2/9	DD1545(Male)	PSV-2+3	OMM5092	2007-02-01			0.52	0.067
RT-2/9	DD1545(Male)	PSV-2+3	OMM5092	2007-08-01			0.39	0.035
RT-2/29+2	F244(Female)	PSV-3	OMM1330/i	all env.	5.95	0
RT-2/29+2	F244(Female)	PSV-3	OMM1330/i	2007-02-01			0.64	0.1
RT-3	male	Lot44	ACT/CAC84+OMM5153	August '92	1.63	0.016	119	0.148
RT-3	96-7-C2 (Male)	99-2+6	BHMS206	all env.	4.59	0
RT-3	96-7-C2 (Male)	99-2+6	BHMS206	W372			0.542	0.079
RT-3	96-7-C2 (Male)	99-2+6	BHMS206	W523			0.55	0.083
RT-3	96-7-C4 (Male)	99-4+8	BHMS206 - BX317661/i	all env.	2.085	0.02
RT-3	96-7-C4 (Male)	99-4+8	BHMS206 - BX317661/i	W372			0.527	0.059
RT-3	96-7-C4 (Male)	99-4+8	BHMS206 - BX317661/i	W523			0.425	0.027
RT-3	DD1545(Male)	PSV-2+3	BX317661/i - OMM1230	all env.	8.5	0
RT-3	DD1545(Male)	PSV-2+3	BX317661/i - OMM1230	2006-08-01			0.37	0.034
RT-3	DD1545(Male)	PSV-2+3	BX317661/i - OMM1230	2007-02-01			0.45	0.051
RT-3	DD1545(Male)	PSV-2+3	BX317661/i - OMM1230	2007-08-01			0.33	0.025
RT-5	96-7-C2 (Male)	99-2+6	BX318599/ii	all env.	4.2	0.002
RT-5	96-7-C2 (Male)	99-2+6	BX318599/ii	W372			0.628	0.097
RT-6	male	Lot44	OMM1442/i - OMM5069	August '92	2.23	0.015	156.6	0.255
RT-6	96-7-C2 (Male)	99-2+6	OMM1302 - OMM1205	all env.	3.08	0.008
RT-6	96-7-C2 (Male)	99-2+6	OMM1302 - OMM1205	W523			0.468	0.041
RT-6	96-7-C2 (Male)	99-2+6	OMM1302 - OMM1205	W735			0.445	0.042
RT-6	DD1545(Male)	PSV-2+3	OmyFGT20TUF - CA359407	all env.	4.26	0
RT-6	DD1545(Male)	PSV-2+3	OmyFGT20TUF - CA359407	2006-05-01			0.28	0.02
RT-6	DD1545(Male)	PSV-2+3	OmyFGT20TUF - CA359407	2006-08-01			0.31	0.024
RT-6	DD1545(Male)	PSV-2+3	OmyFGT20TUF - CA359407	2007-02-01			0.21	0.011
RT-6	DD1545(Male)	PSV-2+3	OmyFGT20TUF - CA359407	2007-08-01			0.25	0.015
RT-7	96-7-B11 (Female)	99-5+6+8	OMM1087	all env.	4.079	0.003
RT-7	96-7-B11 (Female)	99-5+6+8	OMM1087	W372			0.56	0.086
RT-7	96-7-B11 (Female)	99-5+6+8	OMM1087	W523			0.54	0.079
RT-7	96-7-B11 (Female)	99-5+6+8	OMM1087	W608			0.55	0.084
RT-8	96-1-B5 (Female)	99-1+2+4	OMM1304	all env.	4.631	0
RT-8	96-1-B5 (Female)	99-1+2+4	OMM1304	W372			0.62	0.104
RT-8	96-1-B5 (Female)	99-1+2+4	OMM1304	W523			0.46	0.058
RT-8	96-1-B5 (Female)	99-1+2+4	OMM1304	W608			0.29	0.023
RT-8	96-7-B11 (Female)	99-5+6+8	CA060381	all env.	8.335	0
RT-8	96-7-B11 (Female)	99-5+6+8	CA060381	W372			0.68	0.126
RT-8	96-7-B11 (Female)	99-5+6+8	CA060381	W523			0.64	0.113
RT-8	96-7-B11 (Female)	99-5+6+8	CA060381	W608			0.55	0.083
RT-8	96-7-C4 (Male)	99-4+8	Clock	all env.	4.387	0.005
RT-8	96-7-C4 (Male)	99-4+8	Clock	W372			0.737	0.11
RT-8	96-7-C4 (Male)	99-4+8	Clock	W523			0.548	0.077
RT-8	DD1545(Male)	PSV-2+3	BHMS331	all env.	2.99	0.004
RT-8	DD1545(Male)	PSV-2+3	BHMS331	2006-05-01			0.23	0.013
RT-8	DD1545(Male)	PSV-2+3	BHMS331	2006-08-01			0.17	0.008
RT-8	DD1545(Male)	PSV-2+3	BHMS331	2007-02-01			0.32	0.026
RT-8	DD1545(Male)	PSV-2+3	BHMS331	2007-08-01			0.45	0.052
RT-9	96-7-B11 (Female)	99-5+6+8	CA376300/ii	all env.	1.614	0.05
RT-9	96-7-B11 (Female)	99-5+6+8	CA376300/ii	W372			12.083	0.031
RT-9	96-7-C2 (Male)	99-2+6	OmyRGT30TUF - CB497405	all env.	3.68	0.031
RT-9	96-7-C2 (Male)	99-2+6	OmyRGT30TUF - CB497405	W523			0.43	0.052
RT-9	96-7-C2 (Male)	99-2+6	OmyRGT30TUF - CB497405	W608			0.41	0.048
RT-9	96-7-C2 (Male)	99-2+6	OmyRGT30TUF - CB497405	W735			0.51	0.074
RT-9	F245(Female)	PSV-2	BX873441/ii	all env.	6.239	0
RT-9	F245(Female)	PSV-2	BX873441/ii	2006-05-01			0.57	0.083
RT-9	F245(Female)	PSV-2	BX873441/ii	2006-08-01			0.59	0.089
RT-9	F245(Female)	PSV-2	BX873441/ii	2007-02-01			0.52	0.068
RT-9	F245(Female)	PSV-2	BX873441/ii	2007-08-01			0.38	0.037
RT-9	DD1545(Male)	PSV-2+3	BX873441/ii	all env.	9.97	0
RT-9	DD1545(Male)	PSV-2+3	BX873441/ii	2007-02-01			0.55	0.076
RT-9	DD1545(Male)	PSV-2+3	BX873441/ii	2007-08-01			0.42	0.041
RT-10	female	Lot44	BHMS117B - CR363293	August '92	2.17	0.028	155.1	0.25
RT-10	F245(Female)	PSV-2	BX867246 - OMM5013	all env.	3.184	0.018
RT-10	F245(Female)	PSV-2	BX867246 - OMM5013	2006-05-01			0.4	0.041
RT-10	F245(Female)	PSV-2	BX867246 - OMM5013	2006-08-01			0.46	0.054
RT-10	DD1545(Male)	PSV-2+3	OMM5013	all env.	10.18	0
RT-10	DD1545(Male)	PSV-2+3	OMM5013	2006-05-01			0.43	0.046
RT-10	DD1545(Male)	PSV-2+3	OMM5013	2006-08-01			0.52	0.067
RT-11	female	Lot44	Ots515NWSFC	August '92	1.8	0.027	129.5	0.175
RT-11	DD1545(Male)	PSV-2+3	OMM1315	all env.	6.2	0
RT-11	DD1545(Male)	PSV-2+3	OMM1315	2006-05-01			0.35	0.031
RT-11	DD1545(Male)	PSV-2+3	OMM1315	2006-08-01			0.32	0.026
RT-11	DD1545(Male)	PSV-2+3	OMM1315	2007-02-01			0.37	0.033
RT-12	F245(Female)	PSV-2	OMM3061	all env.	4.03	0.002
RT-12	F245(Female)	PSV-2	OMM3061	2006-08-01			0.38	0.037
RT-12	F245(Female)	PSV-2	OMM3061	2007-02-01			0.43	0.048
RT-12	DD1545(Male)	PSV-2+3	OMM1236	all env.	11.36	0
RT-12	DD1545(Male)	PSV-2+3	OMM1236	2006-05-01			0.44	0.047
RT-12	DD1545(Male)	PSV-2+3	OMM1236	2006-08-01			0.34	0.029
RT-12	DD1545(Male)	PSV-2+3	OMM1236	2007-02-01			0.52	0.065
RT-12	DD1545(Male)	PSV-2+3	OMM1236	2007-08-01			0.49	0.055
RT-12/16	F244(Female)	PSV-3	OMM1167/i - OMM1345/i	all env.	2.511	0.022
RT-12/16	F244(Female)	PSV-3	OMM1167/i - OMM1345/i	2006-05-01			0.35	0.03
RT-12/16	F244(Female)	PSV-3	OMM1167/i - OMM1345/i	2006-08-01			0.3	0.023
RT-12/16	F244(Female)	PSV-3	OMM1167/i - OMM1345/i	2007-02-01			0.27	0.019
RT-13	female	Lot44	Ocl4UW	August '92	1.533	0.048	117.1	0.143
RT-13	96-1-B5 (Female)	99-1+2+4	OMM1321 - OmyRGT14TUF	all env.	6.116	0
RT-13	96-1-B5 (Female)	99-1+2+4	OMM1321 - OmyRGT14TUF	W372			12.894	0.079
RT-13	96-1-B5 (Female)	99-1+2+4	OMM1321 - OmyRGT14TUF	W523			57.491	0.084
RT-13	96-1-B5 (Female)	99-1+2+4	OMM1321 - OmyRGT14TUF	W608			69.056	0.07
RT-13	96-7-C4 (Male)	99-4+8	OMM1321	all env.	5.173	0.005
RT-13	96-7-C4 (Male)	99-4+8	OMM1321	W372			0.482	0.075
RT-13	96-7-C4 (Male)	99-4+8	OMM1321	W523			0.372	0.039
RT-13	DD1545(Male)	PSV-2+3	OmyRGT14TUF - OMM1321	all env.	4.82	0
RT-13	DD1545(Male)	PSV-2+3	OmyRGT14TUF - OMM1321	2006-05-01			0.23	0.013
RT-13	DD1545(Male)	PSV-2+3	OmyRGT14TUF - OMM1321	2007-02-01			0.3	0.023
RT-13	DD1545(Male)	PSV-2+3	OmyRGT14TUF - OMM1321	2007-08-01			0.34	0.027
RT-13+2	DD1545(Male)	PSV-2+3	CR373404	all env.	3.56	0.002
RT-13+2	DD1545(Male)	PSV-2+3	CR373404	2006-05-01			0.24	0.014
RT-13+2	DD1545(Male)	PSV-2+3	CR373404	2007-02-01			0.26	0.016
RT-13+2	DD1545(Male)	PSV-2+3	CR373404	2007-08-01			0.3	0.02
RT-13	F244(Female)	PSV-3	CR373404	all env.	2.42	0.034
RT-13	F244(Female)	PSV-3	CR373404	2006-05-01			0.36	0.033
RT-13	F244(Female)	PSV-3	CR373404	2006-08-01			0.36	0.034
RT-14	96-7-C2 (Male)	99-2+6	OMM1657/ii	all env.	5.125	0
RT-14	96-7-C2 (Male)	99-2+6	OMM1657/ii	W372			0.58	0.084
RT-14	96-7-C2 (Male)	99-2+6	OMM1657/ii	W523			0.61	0.073
RT-14	96-7-C2 (Male)	99-2+6	OMM1657/ii	W608			0.56	0.055
RT-14	96-7-C2 (Male)	99-2+6	OMM1657/ii	W735			0.47	0.051
RT-15	96-7-B11 (Female)	99-5+6+8	OMM1051	all env.	2.658	0.012
RT-15	96-7-B11 (Female)	99-5+6+8	OMM1051	W372			0.38	0.039
RT-15	97-1-C1 (Male)	99-1+5	OMM1036	all env.	2.534	0.047
RT-15	97-1-C1 (Male)	99-1+5	OMM1036	W523			0.436	0.048
RT-15	97-1-C1 (Male)	99-1+5	OMM1036	W608			0.492	0.058
RT-16	F245(Female)	PSV-2	OMM1345/i - CA388551/i	all env.	3.745	0.003
RT-16	F245(Female)	PSV-2	OMM1345/i - CA388551/i	2006-08-01			0.53	0.072
RT-16	DD1545(Male)	PSV-2+3	BX867838 - OMM1345/i	all env.	3.5	0.001
RT-16	DD1545(Male)	PSV-2+3	BX867838 - OMM1345/i	2006-05-01			0.2	0.01
RT-16	DD1545(Male)	PSV-2+3	BX867838 - OMM1345/i	2006-08-01			0.18	0.008
RT-16	DD1545(Male)	PSV-2+3	BX867838 - OMM1345/i	2007-02-01			0.24	0.015
RT-16	DD1545(Male)	PSV-2+3	BX867838 - OMM1345/i	2007-08-01			0.32	0.024
RT-17	96-7-C2 (Male)	99-2+6	BX305863	all env.	8.847	0
RT-17	96-7-C2 (Male)	99-2+6	BX305863	W372			0.644	0.133
RT-17	96-7-C2 (Male)	99-2+6	BX305863	W523			0.78	0.147
RT-17	96-7-C2 (Male)	99-2+6	BX305863	W608			0.743	0.12
RT-17	96-7-C2 (Male)	99-2+6	BX305863	W735			0.594	0.1
RT-17	DD1545(Male)	PSV-2+3	BX075694/i - BX305863	all env.	4.8	0
RT-17	DD1545(Male)	PSV-2+3	BX075694/i - BX305863	2006-05-01			0.39	0.038
RT-18	female	Lot44	OMM1197/i+BX888425/ii+OMM5009/i	August '92	1.95	0.017	134.4	0.186
RT-19	96-7-B11 (Female)	99-5+6+8	BX298853	all env.	5.747	0
RT-19	96-7-B11 (Female)	99-5+6+8	BX298853	W372			0.43	0.05
RT-19	96-7-B11 (Female)	99-5+6+8	BX298853	W523			0.53	0.075
RT-19	96-7-B11 (Female)	99-5+6+8	BX298853	W608			0.45	0.057
RT-19+2	DD1545(Male)	PSV-2+3	OMM5156	all env.	2.94	0.035
RT-19+2	DD1545(Male)	PSV-2+3	OMM5156	2006-08-01			0.28	0.019
RT-20	96-7-C2 (Male)	99-2+6	OMM1257	all env.	2.414	0.037
RT-20	96-7-C2 (Male)	99-2+6	OMM1257	W735			0.469	0.05
RT-20	F244(Female)	PSV-3	BX882100	all env.	4.15	0.001
RT-20	F244(Female)	PSV-3	BX882100	2006-05-01			0.36	0.033
RT-20	F244(Female)	PSV-3	BX882100	2006-08-01			0.37	0.036
RT-20	F244(Female)	PSV-3	BX882100	2007-02-01			0.38	0.037
RT-20	F244(Female)	PSV-3	BX882100	2007-08-01			0.33	0.027
RT-21	96-7-C4 (Male)	99-4+8	BX302949	all env.	3.542	0.021
RT-21	96-7-C4 (Male)	99-4+8	BX302949	W372			0.421	0.056
RT-21	96-7-C4 (Male)	99-4+8	BX302949	W523			0.431	0.047
RT-21	96-7-C4 (Male)	99-4+8	BX302949	W608			0.522	0.063
RT-22	female	Lot44	BHMS422A	August '92	3.09	0.003	158.3	0.262
RT-22	male	Lot44	Omi20TUF	August '92	1.77	0.047	125	0.163
RT-22	96-7-B11 (Female)	99-5+6+8	BX319197 - BX860095	all env.	3.601	0.026
RT-22	96-7-B11 (Female)	99-5+6+8	BX319197 - BX860095	W372			0.52	0.072
RT-22	96-7-B11 (Female)	99-5+6+8	BX319197 - BX860095	W523			0.48	0.063
RT-22	96-7-B11 (Female)	99-5+6+8	BX319197 - BX860095	W608			0.56	0.087
RT-24	male	Lot44	OMM1281 - OMM5180	August '92	3.74	0	181	0.342
RT-24	96-7-B11 (Female)	99-5+6+8	OMM1320 - OMM1105	all env.	2.803	0.035
RT-24	96-7-B11 (Female)	99-5+6+8	OMM1320 - OMM1105	W372			0.54	0.078
RT-24	96-7-B11 (Female)	99-5+6+8	OMM1320 - OMM1105	W523			0.43	0.051
RT-24	96-7-B11 (Female)	99-5+6+8	OMM1320 - OMM1105	W608			0.43	0.052
RT-24	96-7-C4 (Male)	99-4+8	OMM1320 - OMM1105	all env.	9.647	0
RT-24	96-7-C4 (Male)	99-4+8	OMM1320 - OMM1105	W372			0.955	0.132
RT-24	96-7-C4 (Male)	99-4+8	OMM1320 - OMM1105	W523			0.892	0.149
RT-24	96-7-C4 (Male)	99-4+8	OMM1320 - OMM1105	W608			0.706	0.147
RT-24	DD1545(Male)	PSV-2+3	OMM1211 - One2ASC	all env.	4.36	0.002
RT-24	DD1545(Male)	PSV-2+3	OMM1211 - One2ASC	2006-08-01			0.32	0.026
RT-27	female	Lot44	OMM5062	August '92	1.56	0.028	144.5	0.149
RT-27	96-7-C4 (Male)	99-4+8	BX073867 - OMM1228	all env.	2.709	0.019
RT-27	96-7-C4 (Male)	99-4+8	BX073867 - OMM1228	W372			0.465	0.043
RT-27	96-7-C4 (Male)	99-4+8	BX073867 - OMM1228	W523			0.405	0.064
RT-27	F244(Female)	PSV-3	BX313262/ii	all env.	3.54	0.012
RT-27	F244(Female)	PSV-3	BX313262/ii	2006-08-01			0.35	0.032
RT-27	F244(Female)	PSV-3	BX313262/ii	2007-08-01			0.41	0.043
RT-27	DD1545(Male)	PSV-2+3	BX313262/ii - BX863380	all env.	8.11	0
RT-27	DD1545(Male)	PSV-2+3	BX313262/ii - BX863380	2006-05-01			0.32	0.026
RT-27	DD1545(Male)	PSV-2+3	BX313262/ii - BX863380	2006-08-01			0.32	0.026
RT-27	DD1545(Male)	PSV-2+3	BX313262/ii - BX863380	2007-02-01			0.42	0.045
RT-27	DD1545(Male)	PSV-2+3	BX313262/ii - BX863380	2007-08-01			0.43	0.043
RT-27+2	DD1545(Male)	PSV-2+3	OMM5020	all env.	3.74	0.002
RT-27+2	DD1545(Male)	PSV-2+3	OMM5020	2006-05-01			0.33	0.027
RT-27+2	DD1545(Male)	PSV-2+3	OMM5020	2006-08-01			0.37	0.035
RT-27+2	DD1545(Male)	PSV-2+3	OMM5020	2007-02-01			0.4	0.04
RT-29	96-7-C2 (Male)	99-2+6	BX861650/i	all env.	3.46	0.034
RT-29	96-7-C2 (Male)	99-2+6	BX861650/i	W372			0.905	0.245
RT-29	96-7-C2 (Male)	99-2+6	BX861650/i	W523			0.778	0.105
RT-29	96-7-C2 (Male)	99-2+6	BX861650/i	W608			0.863	0.143
RT-29	96-7-C2 (Male)	99-2+6	BX861650/i	W735			0.447	0.09
RT-31+2	F244(Female)	PSV-3	BX318599/i	all env.	2.93	0.019
RT-31+2	F244(Female)	PSV-3	BX318599/i	2006-08-01			0.45	0.053
