# Supplementary material for: Growth-related quantitative trait loci in domestic and wild rainbow trout (Oncorhynchus mykiss)
Source: BMC Genet. 2010 Jul 7;11:63. doi: 10.1186/1471-2156-11-63 (PMC2914766; doi:10.1186/1471-2156-11-63)
Supplement: Additional file 2 — Condition factor QTL regions identified within 8 parental genomes in rainbow trout sorted by linkage group. [file 1471-2156-11-63-S2.XLS]

## Sheet: K-QTL
Additional File 2. Condition factor QTL regions identified within 8 parental genomes in rainbow trout sorted by linkage group. QTL regions detected within a linkage group are indicated with a dash symbol '-' in the Marker(s) column. For the 99-families, the age of the fish are indicated as days from fertilization. Allelic substitution effects (d) are given, with the associated proportion of exper…
LG	Parent (gender )	Family	Marker(s)	ENV	LOD	p-value	d	PEV
RT-1	96-7-C2 (Male)	99-2+6	BX076085	all env.	3.084	0.006
RT-1	96-7-C2 (Male)	99-2+6	BX076085	W735			0.701	0.137
RT-1	DD1545(Male)	PSV-2+3	Omy1339INRA	all env.	6.73	0
RT-1	DD1545(Male)	PSV-2+3	Omy1339INRA	2007-02-01			0.21	0.033
RT-1	DD1545(Male)	PSV-2+3	Omy1339INRA	2007-08-01			0.26	0.067
RT-2	97-1-C1 (Male)	99-1+5	BX861650 - CA376300/i	all env.	3.232	0.019
RT-2	97-1-C1 (Male)	99-1+5	BX861650 - CA376300/i	W523			0.496	0.152
RT-2	97-1-C1 (Male)	99-1+5	BX861650 - CA376300/i	W735			0.431	0.084
RT-2	96-7-C4 (Male)	99-4+8	BX861650/ii - CA376300/i	all env.	2.305	0.036
RT-2	96-7-C4 (Male)	99-4+8	BX861650/ii - CA376300/i	W608			0.577	0.281
RT-2/9	F244(Female)	PSV-3	CA376300/i	all env.	5.422	0
RT-2/9	F244(Female)	PSV-3	CA376300/i	2006-05-01			0.343	0.12
RT-2/9	F244(Female)	PSV-3	CA376300/i	2006-08-01			0.416	0.163
RT-2/9	F244(Female)	PSV-3	CA376300/i	2007-02-01			0.358	0.165
RT-2/9	DD1545(Male)	PSV-2+3	BX861650/i - OMM5092	all env.	8.67	0
RT-2/9	DD1545(Male)	PSV-2+3	BX861650/i - OMM5092	2006-08-01			0.17	0.026
RT-2/9	DD1545(Male)	PSV-2+3	BX861650/i - OMM5092	2007-02-01			0.37	0.101
RT-2/9+2	DD1545(Male)	PSV-2+3	OMM1274/i	all env.	2.32	0.03
RT-2/9+2	DD1545(Male)	PSV-2+3	OMM1274/i	2007-02-01			0.16	0.018
RT-2/9+2	DD1545(Male)	PSV-2+3	OMM1274/i	2007-08-01			0.12	0.015
RT-2/29	F244(Female)	PSV-3	OMM1330/i	all env.	5.996	0
RT-2/29	F244(Female)	PSV-3	OMM1330/i	2007-02-01			0.393	0.142
RT-2/29	F244(Female)	PSV-3	OMM1330/i	2007-08-01			0.241	0.06
RT-3	96-1-B5 (Female)	99-1+2+4	OMM1297	all env.	2.832	0.013
RT-3	96-1-B5 (Female)	99-1+2+4	OMM1297	W372			0.399	0.041
RT-3	96-1-B5 (Female)	99-1+2+4	OMM1297	W523			0.495	0.061
RT-3	F245(Female)	PSV-2	BX317661/i - BX084966	all env.	2.861	0.013
RT-3	F245(Female)	PSV-2	BX317661/i - BX084966	2006-05-01			0.154	0.033
RT-3	F245(Female)	PSV-2	BX317661/i - BX084966	2007-02-01			0.255	0.0039
RT-5	DD1545(Male)	PSV-2+3	BX318599/i	all env.	2.94	0.028
RT-5	DD1545(Male)	PSV-2+3	BX318599/i	2006-05-01			0.19	0.033
RT-5/31	F245(Female)	PSV-2	BX318599/ii	all env.	2.19	0.042
RT-5/31	F245(Female)	PSV-2	BX318599/ii	Aug-06			0.19	0.042
RT-5/31	F245(Female)	PSV-2	BX318599/ii	Feb-07			0.24	0.052
RT-8	96-7-C2 (Male)	99-2+6	BHMS415	all env.	6.94	0
RT-8	96-7-C2 (Male)	99-2+6	BHMS415	W523			0.439	0.088
RT-8	96-7-C2 (Male)	99-2+6	BHMS415	W608			0.776	0.165
RT-8	96-7-C2 (Male)	99-2+6	BHMS415	W735			0.448	0.066
RT-9	DD1545(Male)	PSV-2+3	BX873441/ii	all env.	7.84	0
RT-9	DD1545(Male)	PSV-2+3	BX873441/ii	2006-05-01			0.127	0.03
RT-9	DD1545(Male)	PSV-2+3	BX873441/ii	2006-08-01			0.21	0.042
RT-9	DD1545(Male)	PSV-2+3	BX873441/ii	2007-02-01			0.26	0.051
RT-9	DD1545(Male)	PSV-2+3	BX873441/ii	2007-08-01			0.13	0.017
RT-9+2	DD1545(Male)	PSV-2+3	OMM5008	all env.	2.65	0.014
RT-9+2	DD1545(Male)	PSV-2+3	OMM5008	2006-05-01			0.14	0.018
RT-9+2	DD1545(Male)	PSV-2+3	OMM5008	2006-08-01			0.11	0.011
RT-10	97-1-C1 (Male)	99-1+5	Omy1225UW - OMM1179	all env.	3.195	0.014
RT-10	97-1-C1 (Male)	99-1+5	Omy1225UW - OMM1179	W523			0.457	0.094
RT-10	DD1545(Male)	PSV-2+3	OMM5013	all env.	3.75	0.002
RT-10	DD1545(Male)	PSV-2+3	OMM5013	2006-08-01			0.2	0.038
RT-10/18	DD1545(Male)	PSV-2+3	MyoD1	all env.	3.06	0.026
RT-10/18	DD1545(Male)	PSV-2+3	MyoD1	2006-05-01			0.15	0.023
RT-10/18	DD1545(Male)	PSV-2+3	MyoD1	2007-08-01			0.17	0.031
RT-10/18+2	DD1545(Male)	PSV-2+3	OMM5009/i	all env.	3.43	0.005
RT-10/18+2	DD1545(Male)	PSV-2+3	OMM5009/i	2006-05-01			0.15	0.02
RT-10/18+2	DD1545(Male)	PSV-2+3	OMM5009/i	2006-08-01			0.2	0.036
RT-11	96-7-B11 (Female)	99-5+6+8	Ots515NWFSC	all env.	1.99	0.014
RT-11	96-7-B11 (Female)	99-5+6+8	Ots515NWFSC	W523			0.34	0.058
RT-11	96-7-B11 (Female)	99-5+6+8	Ots515NWFSC	W608			0.49	0.082
RT-12	97-1-C1 (Male)	99-1+5	CA349039/i	all env.	3.713	0.002
RT-12	97-1-C1 (Male)	99-1+5	CA349039/i	W372			0.423	0.057
RT-12	97-1-C1 (Male)	99-1+5	CA349039/i	W523			0.451	0.08
RT-12	97-1-C1 (Male)	99-1+5	CA349039/i	W608			0.612	0.094
RT-12/16	F244(Female)	PSV-3	CA388551/i	all env.	3.085	0.011
RT-12/16	F244(Female)	PSV-3	CA388551/i	2006-08-01			0.368	0.115
RT-13	97-1-C1 (Male)	99-1+5	OmyRGT14TUF - OMM1321	all env.	2.15	0.049
RT-13	97-1-C1 (Male)	99-1+5	OmyRGT14TUF - OMM1321	W523			0.475	0.038
RT-13	97-1-C1 (Male)	99-1+5	OmyRGT14TUF - OMM1321	W608			0.52	0.026
RT-15	96-1-B5 (Female)	99-1+2+4	OMM1166 - OMM1260	all env.	6.189	0
RT-15	96-1-B5 (Female)	99-1+2+4	OMM1166 - OMM1260	W372			0.0875	0.106
RT-15	96-1-B5 (Female)	99-1+2+4	OMM1166 - OMM1260	W523			0.271	0.13
RT-15	96-1-B5 (Female)	99-1+2+4	OMM1166 - OMM1260	W608			0.25	0.078
RT-15	97-1-C1 (Male)	99-1+5	OMM1175 - OMM1260	all env.	7.968	0
RT-15	97-1-C1 (Male)	99-1+5	OMM1175 - OMM1260	W523			0.62	0.175
RT-15	97-1-C1 (Male)	99-1+5	OMM1175 - OMM1260	W608			0.761	0.194
RT-16	DD1545(Male)	PSV-2+3	BX867838 - OMM1345/i	all env.	3.54	0.001
RT-16	DD1545(Male)	PSV-2+3	BX867838 - OMM1345/i	2006-05-01			0.19	0.036
RT-16	DD1545(Male)	PSV-2+3	BX867838 - OMM1345/i	2006-08-01			0.1	0.01
RT-16	DD1545(Male)	PSV-2+3	BX867838 - OMM1345/i	2007-02-01			0.08	0.005
RT-16	DD1545(Male)	PSV-2+3	BX867838 - OMM1345/i	2007-08-01			0.08	0.007
RT-18	97-1-C1 (Male)	99-1+5	Omi87TUF - OmyRGT12TUF	all env.	5.305	0
RT-18	97-1-C1 (Male)	99-1+5	Omi87TUF - OmyRGT12TUF	W372			0.467	0.061
RT-18	97-1-C1 (Male)	99-1+5	Omi87TUF - OmyRGT12TUF	W523			0.498	0.094
RT-18	97-1-C1 (Male)	99-1+5	Omi87TUF - OmyRGT12TUF	W608			0.471	0.062
RT-18	97-1-C1 (Male)	99-1+5	Omi87TUF - OmyRGT12TUF	W735			0.366	0.045
RT-19	96-7-C2 (Male)	99-2+6	OMM1025	all env.	5.191	0
RT-19	96-7-C2 (Male)	99-2+6	OMM1025	W372			0.688	0.128
RT-19	96-7-C2 (Male)	99-2+6	OMM1025	W523			0.386	0.065
RT-19	F245(Female)	PSV-2	OMM1333	all env.	2.54	0.013
RT-19	F245(Female)	PSV-2	OMM1333	Feb-07			0.27	0.073
RT-21	96-1-B5 (Female)	99-1+2+4	BX302949	all env.	2.1	0.023
RT-21	96-1-B5 (Female)	99-1+2+4	BX302949	W372			0.427	0.046
RT-21	96-7-C4 (Male)	99-4+8	BX302949	all env.
RT-21	96-7-C4 (Male)	99-4+8	BX302949	W372	2.461	0.027	0.535	0.093
RT-22	DD1545(Male)	PSV-2+3	BX319197	all env.	3.17	0.008
RT-22	DD1545(Male)	PSV-2+3	BX319197	2006-05-01			0.17	0.026
RT-22	DD1545(Male)	PSV-2+3	BX319197	2006-08-01			0.16	0.023
RT-23	96-7-B11 (Female)	99-5+6+8	OMM1097	all env.	3.512	0.002
RT-23	96-7-B11 (Female)	99-5+6+8	OMM1097	W372			0.404	0.043
RT-23	96-7-B11 (Female)	99-5+6+8	OMM1097	W523			0.378	0.055
RT-23	96-7-B11 (Female)	99-5+6+8	OMM1097	W608			0.3	0.024
RT-23	96-7-C2 (Male)	99-2+6	OMM1097	all env.	7.277	0
RT-23	96-7-C2 (Male)	99-2+6	OMM1097	W372			0.807	0.17
RT-23	96-7-C2 (Male)	99-2+6	OMM1097	W523			0.369	0.064
RT-23	96-7-C2 (Male)	99-2+6	OMM1097	W608			0.473	0.063
RT-23	96-7-C2 (Male)	99-2+6	OMM1097	W735			0.507	0.073
RT-23	DD1545(Male)	PSV-2+3	OMM5010 - OMM1097	all env.	2.04	0.012
RT-23	DD1545(Male)	PSV-2+3	OMM5010 - OMM1097	2007-02-01			0.15	0.022
RT-24	DD1545(Male)	PSV-2+3	Omy4DIAS - One2ASC	all env.	5.36	0
RT-24	DD1545(Male)	PSV-2+3	Omy4DIAS - One2ASC	2006-08-01			0.26	0.065
RT-25	DD1545(Male)	PSV-2+3	OMM1335 - OMM1054	all env.	2.72	0.019
RT-25	DD1545(Male)	PSV-2+3	OMM1335 - OMM1054	2006-05-01			0.15	0.022
RT-25	DD1545(Male)	PSV-2+3	OMM1335 - OMM1054	2006-08-01			0.09	0.007
RT-25	DD1545(Male)	PSV-2+3	OMM1335 - OMM1054	2007-02-01			0.15	0.016
RT-26	96-7-B11 (Female)	99-5+6+8	OMM1015	all env.	2.187	0.043
RT-26	96-7-B11 (Female)	99-5+6+8	OMM1015	W372			0.478	0.06
RT-26	96-7-B11 (Female)	99-5+6+8	OMM1015	W523			0.362	0.033
RT-27	96-7-B11 (Female)	99-5+6+8	CA374878	all env.	8.74	0
RT-27	96-7-B11 (Female)	99-5+6+8	CA374878	W372			0.758	0.115
RT-27	96-7-B11 (Female)	99-5+6+8	CA374878	W523			0.606	0.097
RT-27	96-7-B11 (Female)	99-5+6+8	CA374878	W608			0.692	0.117
RT-27	96-7-C4 (Male)	99-4+8	BX073867 - OMM1228	all env.	2.146	0.002
RT-27	96-7-C4 (Male)	99-4+8	BX073867 - OMM1228	W372			0.413	0.064
RT-27	DD1545(Male)	PSV-2+3	BX863380	all env.	5.02	0.005
RT-27	DD1545(Male)	PSV-2+3	BX863380	2007-02-01			0.15	0.022
RT-27	DD1545(Male)	PSV-2+3	BX863380	2007-08-01			0.21	0.044
RT-29	F245(Female)	PSV-2	OmyFGT3TUF	all env.	2.16	0.047
RT-29	F245(Female)	PSV-2	OmyFGT3TUF	2007-08-01			0.18	0.045
RT-31	97-1-C1 (Male)	99-1+5	OmyRGT1TUF - OMM1337	all env.	2.831	0.039
RT-31	97-1-C1 (Male)	99-1+5	OmyRGT1TUF - OMM1337	W372			0.461	0.277
RT-31	96-7-C4 (Male)	99-4+8	BX318599/i	all env.	3.468	0.002
RT-31	96-7-C4 (Male)	99-4+8	BX318599/i	W372			0.486	0.044
RT-31	96-7-C4 (Male)	99-4+8	BX318599/i	W523			0.711	0.038
RT-31	DD1545(Male)	PSV-2+3	BX321659/i - OmyRGT1TUF	all env.	4.67	0
RT-31	DD1545(Male)	PSV-2+3	BX321659/i - OmyRGT1TUF	2006-08-01			0.23	0.048
RT-31	DD1545(Male)	PSV-2+3	BX321659/i - OmyRGT1TUF	2007-08-01			0.16	0.024
