# Supplementary material for: Growth-related quantitative trait loci in domestic and wild rainbow trout (Oncorhynchus mykiss)
Source: BMC Genet. 2010 Jul 7;11:63. doi: 10.1186/1471-2156-11-63 (PMC2914766; doi:10.1186/1471-2156-11-63)
Supplement: Additional file 3 — Marker regions showing epistasis in male DD1545. [file 1471-2156-11-63-S3.TXT]

Additional File 3.  Marker regions showing epistasis in male DD1545 across both female backgrounds in families PSV2 and PSV3.

Period = W1 for male DD1545
Note: weights are Z-standardized values adjusted to a positive scale.

Trait mean =  1.146 
Trait standard deviation =  1.003 

Significance level = 0.05

Epistasis values are shown for pairs of markers with significant cell values
Female         Male                   Female     Male       Genotypic  non-Epist. Epist.     t-value    Link. Gr.  Link. Gr.
                                                                                                        Female     Male
Marker 1       Marker 2         N     Allele     Allele     Value      Value      Value      ratio      Marker 1   Marker 2
CA376300/ii    CA376300/ii      70    1          1           1.134      1.305     -0.172     -2.145     RT-9       RT-9
CA376300/ii    CA376300/ii      52    1          2           1.389      1.217      0.171      0.965 
CA376300/ii    CA376300/ii      50    2          1           1.352      1.18       0.171      0.941 
CA376300/ii    CA376300/ii      70    2          2           0.92       1.092     -0.172     -1.761 

CA376300/ii    BX305863         61    1          1           1.25       1.453     -0.203     -1.715     RT-9       RT-17
CA376300/ii    BX305863         60    1          2           1.24       1.037      0.202      1.492 
CA376300/ii    BX305863         49    2          1           1.579      1.376      0.202      1.095 
CA376300/ii    BX305863         70    2          2           0.757      0.96      -0.203     -2.469 

CA376300/ii    OMM5044          59    1          1           1.211      1.434     -0.224     -2.001     RT-9       RT-17
CA376300/ii    OMM5044          58    1          2           1.296      1.073      0.223      1.5 
CA376300/ii    OMM5044          47    2          1           1.642      1.418      0.223      1.184 
CA376300/ii    OMM5044          55    2          2           0.835      1.058     -0.224     -2.22 

CA376300/ii    BX075694/i       54    1          1           1.21       1.029      0.181      1.268     RT-9       RT-17
CA376300/ii    BX075694/i       64    1          2           1.288      1.469     -0.182     -1.533 
CA376300/ii    BX075694/i       68    2          1           0.778      0.959     -0.182     -2.13 
CA376300/ii    BX075694/i       49    2          2           1.581      1.4        0.181      0.979 

BX861650/i     CA376300/ii      70    1          1           1.134      1.3       -0.167     -2.075     RT-2/9     RT-9
BX861650/i     CA376300/ii      52    1          2           1.389      1.223      0.166      0.934 
BX861650/i     CA376300/ii      50    2          1           1.352      1.185      0.166      0.91 
BX861650/i     CA376300/ii      67    2          2           0.942      1.109     -0.167     -1.648 

BX318599/i     CA376300/ii      66    1          1           1.122      1.334     -0.213     -2.532     RT-31      RT-9
BX318599/i     CA376300/ii      51    1          2           1.352      1.139      0.212      1.199 
BX318599/i     CA376300/ii      23    2          1           1.493      1.28       0.212      0.757 
BX318599/i     CA376300/ii      50    2          2           0.872      1.085     -0.213     -1.863 

OMM1230        CA376300/ii      63    1          1           1.155      1.335     -0.181     -2.091     RT-3       RT-9
OMM1230        CA376300/ii      52    1          2           1.389      1.209      0.18       1.013 
OMM1230        CA376300/ii      45    2          1           1.438      1.258      0.18       0.911 
OMM1230        CA376300/ii      67    2          2           0.951      1.132     -0.181     -1.802 

OMM1302        CA376300/ii      70    1          1           1.134      1.326     -0.193     -2.401     RT-6       RT-9
OMM1302        CA376300/ii      52    1          2           1.389      1.197      0.192      1.08 
OMM1302        CA376300/ii      38    2          1           1.416      1.224      0.192      0.903 
OMM1302        CA376300/ii      61    2          2           0.902      1.095     -0.193     -1.869 

OMM1205        CA376300/ii      70    1          1           1.134      1.319     -0.186     -2.318     RT-6       RT-9
OMM1205        CA376300/ii      52    1          2           1.389      1.204      0.185      1.043 
OMM1205        CA376300/ii      49    2          1           1.37       1.184      0.185      1.001 
OMM1205        CA376300/ii      69    2          2           0.883      1.069     -0.186     -2.025 

OMM1087        CA376300/ii      69    1          1           1.145      1.36      -0.215     -2.668     RT-7       RT-9
OMM1087        CA376300/ii      52    1          2           1.389      1.175      0.214      1.206 
OMM1087        CA376300/ii      38    2          1           1.509      1.294      0.214      0.94 
OMM1087        CA376300/ii      61    2          2           0.894      1.109     -0.215     -2.083 

CA060381       CA376300/ii      68    1          1           1.123      1.31      -0.187     -2.286     RT-8       RT-9
CA060381       CA376300/ii      52    1          2           1.389      1.202      0.186      1.05 
CA060381       CA376300/ii      47    2          1           1.406      1.22       0.186      0.975 
CA060381       CA376300/ii      69    2          2           0.925      1.112     -0.187     -1.889 

OMM1009        CA376300/ii      68    1          1           1.145      1.328     -0.183     -2.232     RT-8       RT-9
OMM1009        CA376300/ii      50    1          2           1.429      1.246      0.182      1 
OMM1009        CA376300/ii      50    2          1           1.352      1.169      0.182      1.002 
OMM1009        CA376300/ii      68    2          2           0.904      1.087     -0.183     -1.834 

One114ADFG     CA376300/ii      69    1          1           1.135      1.332     -0.197     -2.423     RT-8       RT-9
One114ADFG     CA376300/ii      49    1          2           1.433      1.236      0.196      1.053 
One114ADFG     CA376300/ii      48    2          1           1.389      1.192      0.196      1.046 
One114ADFG     CA376300/ii      67    2          2           0.9        1.097     -0.197     -1.988 

OMM1315        CA376300/ii      67    1          1           1.14       1.316     -0.176     -2.139     RT-11      RT-9
OMM1315        CA376300/ii      50    1          2           1.355      1.18       0.175      0.977 
OMM1315        CA376300/ii      48    2          1           1.385      1.209      0.175      0.932 
OMM1315        CA376300/ii      66    2          2           0.897      1.073     -0.176     -1.766 

OmyRGT14TUF    CA376300/ii      69    1          1           1.136      1.31      -0.175     -2.147     RT-13      RT-9
OmyRGT14TUF    CA376300/ii      52    1          2           1.389      1.215      0.174      0.98 
OmyRGT14TUF    CA376300/ii      50    2          1           1.352      1.177      0.174      0.955 
OmyRGT14TUF    CA376300/ii      68    2          2           0.907      1.082     -0.175     -1.8 

OMM1321        CA376300/ii      68    1          1           1.13       1.303     -0.174     -2.112     RT-13      RT-9
OMM1321        CA376300/ii      51    1          2           1.352      1.178      0.173      0.978 
OMM1321        CA376300/ii      50    2          1           1.352      1.178      0.173      0.951 
OMM1321        CA376300/ii      69    2          2           0.88       1.053     -0.174     -1.923 

OMM1036        CA376300/ii      68    1          1           1.133      1.31      -0.178     -2.148     RT-15      RT-9
OMM1036        CA376300/ii      51    1          2           1.391      1.214      0.177      0.975 
OMM1036        CA376300/ii      49    2          1           1.37       1.193      0.177      0.955 
OMM1036        CA376300/ii      70    2          2           0.92       1.097     -0.178     -1.814 

BX867838       CA376300/ii      68    1          1           1.135      1.311     -0.177     -2.136     RT-16      RT-9
BX867838       CA376300/ii      52    1          2           1.389      1.213      0.176      0.989 
BX867838       CA376300/ii      49    2          1           1.37       1.194      0.176      0.949 
BX867838       CA376300/ii      70    2          2           0.92       1.096     -0.177     -1.804 

OMM1090        CA376300/ii      69    1          1           1.136      1.31      -0.175     -2.145     RT-17      RT-9
OMM1090        CA376300/ii      49    1          2           1.401      1.227      0.174      0.923 
OMM1090        CA376300/ii      50    2          1           1.352      1.177      0.174      0.954 
OMM1090        CA376300/ii      70    2          2           0.92       1.094     -0.175     -1.785 

BX305863       CA376300/ii      69    1          1           1.136      1.31      -0.174     -2.14      RT-17      RT-9
BX305863       CA376300/ii      52    1          2           1.389      1.215      0.173      0.977 
BX305863       CA376300/ii      50    2          1           1.352      1.178      0.173      0.952 
BX305863       CA376300/ii      69    2          2           0.909      1.083     -0.174     -1.766 

BX302949       CA376300/ii      69    1          1           1.136      1.306     -0.17      -2.092     RT-21+3    RT-9
BX302949       CA376300/ii      52    1          2           1.389      1.219      0.169      0.955 
BX302949       CA376300/ii      50    2          1           1.352      1.182      0.169      0.93 
BX302949       CA376300/ii      69    2          2           0.925      1.095     -0.17      -1.719 

BX319197       CA376300/ii      68    1          1           1.148      1.316     -0.169     -2.064     RT-22      RT-9
BX319197       CA376300/ii      52    1          2           1.389      1.221      0.168      0.945 
BX319197       CA376300/ii      50    2          1           1.352      1.183      0.168      0.921 
BX319197       CA376300/ii      70    2          2           0.92       1.088     -0.169     -1.724 

BX073867       CA376300/ii      68    1          1           1.123      1.301     -0.179     -2.19      RT-27      RT-9
BX073867       CA376300/ii      50    1          2           1.418      1.24       0.178      0.969 
BX073867       CA376300/ii      49    2          1           1.326      1.148      0.178      0.966 
BX073867       CA376300/ii      69    2          2           0.908      1.087     -0.179     -1.812 

OmyFGT12TUF    CA376300/ii      69    1          1           1.136      1.365     -0.229     -2.816     RT-8       RT-9
OmyFGT12TUF    CA376300/ii      50    1          2           1.397      1.168      0.228      1.236 
OmyFGT12TUF    CA376300/ii      20    2          1           1.462      1.233      0.228      0.813 
OmyFGT12TUF    CA376300/ii      27    2          2           0.808      1.036     -0.229     -1.682 

OmyFGT12TUF    OMM5179          72    1          1           1.083      1.293     -0.211     -2.075     RT-8       RT-21
OmyFGT12TUF    OMM5179          65    1          2           1.408      1.198      0.21       1.548 
OmyFGT12TUF    OMM5179          26    2          1           1.282      1.071      0.21       0.9 
OmyFGT12TUF    OMM5179          29    2          2           0.765      0.976     -0.211     -1.729 

OmyFGT20TUF    CA376300/ii      67    1          1           1.148      1.314     -0.167     -2.004     RT-6       RT-9
OmyFGT20TUF    CA376300/ii      51    1          2           1.387      1.22       0.166      0.918 
OmyFGT20TUF    CA376300/ii      43    2          1           1.37       1.204      0.166      0.86 
OmyFGT20TUF    CA376300/ii      62    2          2           0.943      1.109     -0.167     -1.55 

BX076758       CA376300/ii      70    1          1           1.134      1.304     -0.171     -2.128     RT-7       RT-9
BX076758       CA376300/ii      52    1          2           1.389      1.219      0.17       0.958 
BX076758       CA376300/ii      50    2          1           1.352      1.181      0.17       0.933 
BX076758       CA376300/ii      69    2          2           0.925      1.096     -0.171     -1.724 

OMM1318        CA376300/ii      70    1          1           1.134      1.307     -0.174     -2.161     RT-7       RT-9
OMM1318        CA376300/ii      52    1          2           1.389      1.216      0.173      0.972 
OMM1318        CA376300/ii      49    2          1           1.362      1.189      0.173      0.93 
OMM1318        CA376300/ii      69    2          2           0.925      1.098     -0.174     -1.751 

OMM1318/ii     CA376300/ii      67    1          1           1.137      1.322     -0.185     -2.23      RT-15      RT-9
OMM1318/ii     CA376300/ii      48    1          2           1.416      1.231      0.184      0.96 
OMM1318/ii     CA376300/ii      49    2          1           1.362      1.178      0.184      0.992 
OMM1318/ii     CA376300/ii      68    2          2           0.903      1.087     -0.185     -1.89 

OMM1220        CA376300/ii      70    1          1           1.134      1.299     -0.166     -2.063     RT-7       RT-9
OMM1220        CA376300/ii      52    1          2           1.389      1.224      0.165      0.928 
OMM1220        CA376300/ii      49    2          1           1.333      1.168      0.165      0.891 
OMM1220        CA376300/ii      68    2          2           0.928      1.093     -0.166     -1.647 

OMM5055        CA376300/ii      68    1          1           1.154      1.317     -0.164     -2.02      RT-9       RT-9
OMM5055        CA376300/ii      52    1          2           1.389      1.226      0.163      0.918 
OMM5055        CA376300/ii      50    2          1           1.352      1.188      0.163      0.895 
OMM5055        CA376300/ii      68    2          2           0.933      1.097     -0.164     -1.634 

OMM5008        CA376300/ii      66    1          1           1.144      1.323     -0.179     -2.134     RT-9+2     RT-9
OMM5008        CA376300/ii      51    1          2           1.407      1.228      0.178      0.991 
OMM5008        CA376300/ii      46    2          1           1.375      1.196      0.178      0.924 
OMM5008        CA376300/ii      65    2          2           0.922      1.101     -0.179     -1.769 

Omy4DIAS       CA376300/ii      68    1          1           1.147      1.316     -0.169     -2.068     RT-24      RT-9
Omy4DIAS       CA376300/ii      52    1          2           1.389      1.22       0.168      0.948 
Omy4DIAS       CA376300/ii      49    2          1           1.353      1.184      0.168      0.906 
Omy4DIAS       CA376300/ii      70    2          2           0.92       1.089     -0.169     -1.729 

BX867246       CA376300/ii      69    1          1           1.136      1.304     -0.168     -2.068     RT-10      RT-9
BX867246       CA376300/ii      51    1          2           1.403      1.235      0.167      0.928 
BX867246       CA376300/ii      49    2          1           1.33       1.162      0.167      0.908 
BX867246       CA376300/ii      69    2          2           0.925      1.093     -0.168     -1.699 

OMM5013        CA376300/ii      65    1          1           1.124      1.295     -0.172     -2.102     RT-10      RT-9
OMM5013        CA376300/ii      49    1          2           1.34       1.168      0.171      0.946 
OMM5013        CA376300/ii      49    2          1           1.372      1.201      0.171      0.925 
OMM5013        CA376300/ii      68    2          2           0.903      1.074     -0.172     -1.756 

OMM5009/i      BX305863         63    1          1           1.257      1.424     -0.168     -1.366     RT-10/18-2 RT-17
OMM5009/i      BX305863         60    1          2           1.245      1.078      0.167      1.228 
OMM5009/i      BX305863         53    2          1           1.448      1.281      0.167      0.948 
OMM5009/i      BX305863         66    2          2           0.767      0.935     -0.168     -2.41 

OMM5009/i      OMM5044          63    1          1           1.262      1.438     -0.177     -1.458     RT-10/18-2 RT-17
OMM5009/i      OMM5044          58    1          2           1.302      1.126      0.176      1.183 
OMM5009/i      OMM5044          51    2          1           1.496      1.32       0.176      0.977 
OMM5009/i      OMM5044          49    2          2           0.831      1.007     -0.177     -2.032 

BX867319       CA376300/ii      68    1          1           1.12       1.281     -0.162     -1.998     RT-11      RT-9
BX867319       CA376300/ii      52    1          2           1.389      1.228      0.161      0.908 
BX867319       CA376300/ii      49    2          1           1.299      1.138      0.161      0.905 
BX867319       CA376300/ii      65    2          2           0.922      1.084     -0.162     -1.558 

BX313739/i     CA376300/ii      68    1          1           1.115      1.294     -0.179     -2.201     RT-11      RT-9
BX313739/i     CA376300/ii      51    1          2           1.403      1.225      0.178      0.987 
BX313739/i     CA376300/ii      50    2          1           1.352      1.173      0.178      0.978 
BX313739/i     CA376300/ii      69    2          2           0.925      1.104     -0.179     -1.806 

OMM5159        CA376300/ii      69    1          1           1.135      1.301     -0.167     -2.046     RT-26      RT-9
OMM5159        CA376300/ii      51    1          2           1.378      1.212      0.166      0.918 
OMM5159        CA376300/ii      49    2          1           1.372      1.206      0.166      0.898 
OMM5159        CA376300/ii      66    2          2           0.95       1.116     -0.167     -1.626 

OMM1236        BX305863         63    1          1           1.224      1.379     -0.156     -1.262     RT-12      RT-17
OMM1236        BX305863         65    1          2           1.205      1.05       0.155      1.217 
OMM1236        BX305863         59    2          1           1.422      1.267      0.155      0.959 
OMM1236        BX305863         77    2          2           0.781      0.937     -0.156     -2.048 

BX075694/i     CA376300/ii      67    1          1           1.155      1.321     -0.167     -2.017     RT-17      RT-9
BX075694/i     CA376300/ii      51    1          2           1.379      1.213      0.166      0.916 
BX075694/i     CA376300/ii      49    2          1           1.37       1.204      0.166      0.896 
BX075694/i     CA376300/ii      68    2          2           0.93       1.096     -0.167     -1.657 

OMM1097        CA376300/ii      69    1          1           1.136      1.311     -0.175     -2.152     RT-23      RT-9
OMM1097        CA376300/ii      50    1          2           1.409      1.235      0.174      0.947 
OMM1097        CA376300/ii      50    2          1           1.352      1.177      0.174      0.957 
OMM1097        CA376300/ii      69    2          2           0.926      1.101     -0.175     -1.769 

OMM1257        CA376300/ii      69    1          1           1.136      1.368     -0.233     -2.858     RT-20+2    RT-9
OMM1257        CA376300/ii      52    1          2           1.389      1.157      0.232      1.305 
OMM1257        CA376300/ii      23    2          1           1.603      1.371      0.232      0.861 
OMM1257        CA376300/ii      32    2          2           0.928      1.16      -0.233     -1.563 

OMM1178        CA376300/ii      69    1          1           1.138      1.311     -0.173     -2.127     RT-23      RT-9
OMM1178        CA376300/ii      51    1          2           1.387      1.214      0.172      0.951 
OMM1178        CA376300/ii      47    2          1           1.361      1.189      0.172      0.894 
OMM1178        CA376300/ii      70    2          2           0.92       1.092     -0.173     -1.768 

OMM5010        CA376300/ii      69    1          1           1.136      1.311     -0.175     -2.152     RT-23      RT-9
OMM5010        CA376300/ii      51    1          2           1.407      1.233      0.174      0.968 
OMM5010        CA376300/ii      47    2          1           1.343      1.168      0.174      0.953 
OMM5010        CA376300/ii      65    2          2           0.915      1.09      -0.175     -1.688 

CB496743       CA376300/ii      70    1          1           1.134      1.31      -0.177     -2.203     RT-23+2    RT-9
CB496743       CA376300/ii      52    1          2           1.389      1.213      0.176      0.992 
CB496743       CA376300/ii      49    2          1           1.37       1.194      0.176      0.952 
CB496743       CA376300/ii      70    2          2           0.92       1.096     -0.177     -1.808 

OMM1211        CA376300/ii      68    1          1           1.147      1.326     -0.179     -2.19      RT-24      RT-9
OMM1211        CA376300/ii      51    1          2           1.404      1.225      0.178      0.989 
OMM1211        CA376300/ii      48    2          1           1.384      1.205      0.178      0.947 
OMM1211        CA376300/ii      69    2          2           0.925      1.104     -0.179     -1.809 

OmyRGT36TUF    CA376300/ii      70    1          1           1.134      1.309     -0.176     -2.186     RT-24      RT-9
OmyRGT36TUF    CA376300/ii      52    1          2           1.389      1.214      0.175      0.984 
OmyRGT36TUF    CA376300/ii      49    2          1           1.37       1.195      0.175      0.944 
OmyRGT36TUF    CA376300/ii      69    2          2           0.925      1.1       -0.176     -1.771 

BX860095       CA376300/ii      64    1          1           1.135      1.322     -0.187     -2.162     RT-22      RT-9
BX860095       CA376300/ii      45    1          2           1.467      1.28       0.186      0.928 
BX860095       CA376300/ii      46    2          1           1.36       1.173      0.186      0.948 
BX860095       CA376300/ii      64    2          2           0.944      1.131     -0.187     -1.765 

BX079862/i     CA376300/ii      69    1          1           1.136      1.304     -0.168     -2.065     RT-30      RT-9
BX079862/i     CA376300/ii      52    1          2           1.389      1.221      0.167      0.943 
BX079862/i     CA376300/ii      49    2          1           1.326      1.158      0.167      0.909 
BX079862/i     CA376300/ii      69    2          2           0.908      1.076     -0.168     -1.706 

CA361991/i     CA376300/ii      66    1          1           1.137      1.311     -0.175     -2.098     RT-2/9     RT-9
CA361991/i     CA376300/ii      49    1          2           1.421      1.247      0.174      0.926 
CA361991/i     CA376300/ii      50    2          1           1.352      1.178      0.174      0.953 
CA361991/i     CA376300/ii      68    2          2           0.94       1.114     -0.175     -1.752 

OMM1274/i      CA376300/ii      67    1          1           1.152      1.323     -0.171     -2.065     RT-2/9-2   RT-9
OMM1274/i      CA376300/ii      52    1          2           1.389      1.218      0.17       0.961 
OMM1274/i      CA376300/ii      47    2          1           1.376      1.205      0.17       0.885 
OMM1274/i      CA376300/ii      68    2          2           0.929      1.1       -0.171     -1.706 

OMM1274/ii     CA376300/ii      67    1          1           1.152      1.322     -0.17      -2.044     RT-2/9     RT-9
OMM1274/ii     CA376300/ii      52    1          2           1.389      1.22       0.169      0.951 
OMM1274/ii     CA376300/ii      47    2          1           1.376      1.207      0.169      0.876 
OMM1274/ii     CA376300/ii      67    2          2           0.936      1.105     -0.17      -1.667 

OMM5136        CA376300/ii      62    1          1           1.159      1.374     -0.216     -2.48      RT-1       RT-9
OMM5136        CA376300/ii      46    1          2           1.438      1.223      0.215      1.081 
OMM5136        CA376300/ii      44    2          1           1.458      1.243      0.215      1.073 
OMM5136        CA376300/ii      61    2          2           0.876      1.091     -0.216     -2.071 

OMM1051        CA376300/ii      59    1          1           1.175      1.358     -0.184     -2.072     RT-15      RT-9
OMM1051        CA376300/ii      48    1          2           1.44       1.257      0.183      0.96 
OMM1051        CA376300/ii      46    2          1           1.353      1.169      0.183      0.937 
OMM1051        CA376300/ii      60    2          2           0.885      1.068     -0.184     -1.72 

CA359407       CA376300/ii      69    1          1           1.136      1.306     -0.17      -2.092     RT-6       RT-9
CA359407       CA376300/ii      52    1          2           1.389      1.219      0.169      0.955 
CA359407       CA376300/ii      50    2          1           1.352      1.182      0.169      0.93 
CA359407       CA376300/ii      69    2          2           0.925      1.095     -0.17      -1.719 

OmyRGT40TUF/i  CA376300/ii      68    1          1           1.132      1.303     -0.172     -2.078     RT-9       RT-9
OmyRGT40TUF/i  CA376300/ii      52    1          2           1.389      1.218      0.171      0.961 
OmyRGT40TUF/i  CA376300/ii      48    2          1           1.348      1.177      0.171      0.91 
OmyRGT40TUF/i  CA376300/ii      69    2          2           0.921      1.093     -0.172     -1.728 

OMM5102/i      CA376300/ii      70    1          1           1.134      1.312     -0.179     -2.227     RT-15      RT-9
OMM5102/i      CA376300/ii      52    1          2           1.389      1.211      0.178      1.002 
OMM5102/i      CA376300/ii      48    2          1           1.386      1.208      0.178      0.946 
OMM5102/i      CA376300/ii      68    2          2           0.928      1.107     -0.179     -1.779 

OMM5102/ii     CA376300/ii      70    1          1           1.134      1.312     -0.179     -2.227     RT-7       RT-9
OMM5102/ii     CA376300/ii      52    1          2           1.389      1.211      0.178      1.002 
OMM5102/ii     CA376300/ii      48    2          1           1.386      1.208      0.178      0.946 
OMM5102/ii     CA376300/ii      68    2          2           0.928      1.107     -0.179     -1.779 

BX873441/i     CA376300/ii      69    1          1           1.129      1.294     -0.166     -2.04      RT-20      RT-9
BX873441/i     CA376300/ii      52    1          2           1.389      1.224      0.165      0.93 
BX873441/i     CA376300/ii      49    2          1           1.333      1.168      0.165      0.892 
BX873441/i     CA376300/ii      67    2          2           0.932      1.097     -0.166     -1.627 

BX873441/ii    CA376300/ii      70    1          1           1.134      1.296     -0.163     -2.031     RT-9       RT-9
BX873441/ii    CA376300/ii      52    1          2           1.389      1.227      0.162      0.914 
BX873441/ii    CA376300/ii      29    2          1           1.345      1.182      0.162      0.704 
BX873441/ii    CA376300/ii      65    2          2           0.95       1.112     -0.163     -1.563 

BX873441/ii    BX321659/i       68    1          1           1.476      1.284      0.192      1.275     RT-9       RT-31
BX873441/ii    BX321659/i       57    1          2           1.031      1.223     -0.193     -2.131 
BX873441/ii    BX321659/i       53    2          1           0.827      1.019     -0.193     -1.499 
BX873441/ii    BX321659/i       49    2          2           1.151      0.959      0.192      1.622 

BX305657       BX305863         42    1          1           1.167      1.331     -0.164     -1.248     RT-12      RT-17
BX305657       BX305863         33    1          2           1.209      1.045      0.163      0.955 
BX305657       BX305863         57    2          1           1.405      1.241      0.163      0.975 
BX305657       BX305863         75    2          2           0.792      0.956     -0.164     -2.11 

BX305657       BX075694/i       31    1          1           1.24       1.071      0.168      0.938     RT-12      RT-17
BX305657       BX075694/i       42    1          2           1.179      1.347     -0.169     -1.288 
BX305657       BX075694/i       76    2          1           0.801      0.97      -0.169     -2.171 
BX305657       BX075694/i       56    2          2           1.415      1.246      0.168      0.986 

BX305657       OMM5179          36    1          1           0.911      1.094     -0.184     -2.037     RT-12      RT-21
BX305657       OMM5179          39    1          2           1.455      1.272      0.183      1.061 
BX305657       OMM5179          63    2          1           1.168      0.984      0.183      1.312 
BX305657       OMM5179          64    2          2           0.978      1.161     -0.184     -1.53 

BX305657       OMM5018          32    1          1           0.91       1.12      -0.211     -2.294     RT-12      RT-19
BX305657       OMM5018          33    1          2           1.362      1.151      0.21       1.106 
BX305657       OMM5018          68    2          1           1.227      1.016      0.21       1.508 
BX305657       OMM5018          53    2          2           0.836      1.047     -0.211     -1.949 

OMM1167/i      CA376300/ii      51    1          1           1.073      1.307     -0.235     -2.513     RT-12/16   RT-9
OMM1167/i      CA376300/ii      37    1          2           1.531      1.297      0.234      0.979 
OMM1167/i      CA376300/ii      31    2          1           1.38       1.146      0.234      0.977 
OMM1167/i      CA376300/ii      49    2          2           0.902      1.136     -0.235     -1.955 

OMM1167/i      OMM1178          60    1          1           1.267      1.106      0.161      1.061     RT-12/16   RT-23
OMM1167/i      OMM1178          43    1          2           1.301      1.462     -0.162     -1.032 
OMM1167/i      OMM1178          45    2          1           0.705      0.866     -0.162     -2.341 
OMM1167/i      OMM1178          44    2          2           1.383      1.222      0.161      0.812 

OMM1167/i      OMM5010          41    1          1           1.32       1.477     -0.157     -0.961     RT-12/16   RT-23
OMM1167/i      OMM5010          61    1          2           1.29       1.133      0.156      1.058 
OMM1167/i      OMM5010          44    2          1           1.335      1.178      0.156      0.83 
OMM1167/i      OMM5010          42    2          2           0.678      0.835     -0.157     -2.253 

OMM1167/i      OMM1335          43    1          1           1.459      1.249      0.21       1.102     RT-12/16   RT-25+2
OMM1167/i      OMM1335          59    1          2           1.185      1.396     -0.211     -1.64 
OMM1167/i      OMM1335          40    2          1           0.726      0.937     -0.211     -2.577 
OMM1167/i      OMM1335          50    2          2           1.294      1.084      0.21       1.192 

OMM1167/ii     CA376300/ii      51    1          1           1.073      1.307     -0.235     -2.513     RT-12/16-2 RT-9
OMM1167/ii     CA376300/ii      37    1          2           1.531      1.297      0.234      0.979 
OMM1167/ii     CA376300/ii      31    2          1           1.38       1.146      0.234      0.977 
OMM1167/ii     CA376300/ii      49    2          2           0.902      1.136     -0.235     -1.955 

OMM1167/ii     OMM1178          60    1          1           1.267      1.106      0.161      1.061     RT-12/16-2 RT-23
OMM1167/ii     OMM1178          43    1          2           1.301      1.462     -0.162     -1.032 
OMM1167/ii     OMM1178          45    2          1           0.705      0.866     -0.162     -2.341 
OMM1167/ii     OMM1178          44    2          2           1.383      1.222      0.161      0.812 

OMM1167/ii     OMM5010          41    1          1           1.32       1.477     -0.157     -0.961     RT-12/16-2 RT-23
OMM1167/ii     OMM5010          61    1          2           1.29       1.133      0.156      1.058 
OMM1167/ii     OMM5010          44    2          1           1.335      1.178      0.156      0.83 
OMM1167/ii     OMM5010          42    2          2           0.678      0.835     -0.157     -2.253 

OMM1167/ii     OMM1335          43    1          1           1.459      1.249      0.21       1.102     RT-12/16-2 RT-25+2
OMM1167/ii     OMM1335          59    1          2           1.185      1.396     -0.211     -1.64 
OMM1167/ii     OMM1335          40    2          1           0.726      0.937     -0.211     -2.577 
OMM1167/ii     OMM1335          50    2          2           1.294      1.084      0.21       1.192 

OMM1345/i      CA376300/ii      67    1          1           1.129      1.309     -0.18      -2.156     RT-16      RT-9
OMM1345/i      CA376300/ii      49    1          2           1.396      1.216      0.179      0.957 
OMM1345/i      CA376300/ii      49    2          1           1.37       1.19       0.179      0.971 
OMM1345/i      CA376300/ii      68    2          2           0.917      1.097     -0.18      -1.8 

BX873975       CA376300/ii      67    1          1           1.156      1.33      -0.174     -2.106     RT-14      RT-9
BX873975       CA376300/ii      52    1          2           1.389      1.215      0.173      0.977 
BX873975       CA376300/ii      48    2          1           1.389      1.215      0.173      0.924 
BX873975       CA376300/ii      68    2          2           0.927      1.101     -0.174     -1.734 

BX087219       CA376300/ii      67    1          1           1.116      1.312     -0.197     -2.418     RT-24      RT-9
BX087219       CA376300/ii      51    1          2           1.401      1.204      0.196      1.086 
BX087219       CA376300/ii      45    2          1           1.427      1.231      0.196      0.986 
BX087219       CA376300/ii      69    2          2           0.925      1.122     -0.197     -1.99 

OMM5113        CA376300/ii      69    1          1           1.136      1.315     -0.18      -2.205     RT-24+2    RT-9
OMM5113        CA376300/ii      51    1          2           1.407      1.228      0.179      0.992 
OMM5113        CA376300/ii      49    2          1           1.37       1.191      0.179      0.966 
OMM5113        CA376300/ii      69    2          2           0.925      1.104     -0.18      -1.812 

CB506726       CA376300/ii      65    1          1           1.161      1.339     -0.179     -2.104     RT-26      RT-9
CB506726       CA376300/ii      48    1          2           1.432      1.253      0.178      0.935 
CB506726       CA376300/ii      49    2          1           1.37       1.192      0.178      0.964 
CB506726       CA376300/ii      68    2          2           0.926      1.105     -0.179     -1.781 

OMM1228        CA376300/ii      70    1          1           1.134      1.309     -0.176     -2.186     RT-27      RT-9
OMM1228        CA376300/ii      52    1          2           1.389      1.214      0.175      0.984 
OMM1228        CA376300/ii      49    2          1           1.37       1.195      0.175      0.944 
OMM1228        CA376300/ii      69    2          2           0.925      1.1       -0.176     -1.771 

BX863380       CA376300/ii      69    1          1           1.138      1.321     -0.183     -2.251     RT-27      RT-9
BX863380       CA376300/ii      52    1          2           1.389      1.207      0.182      1.026 
BX863380       CA376300/ii      48    2          1           1.389      1.207      0.182      0.97 
BX863380       CA376300/ii      67    2          2           0.91       1.093     -0.183     -1.893 

BX313262/i     CA376300/ii      70    1          1           1.134      1.315     -0.182     -2.266     RT-27      RT-9
BX313262/i     CA376300/ii      52    1          2           1.389      1.208      0.181      1.02 
BX313262/i     CA376300/ii      49    2          1           1.37       1.189      0.181      0.979 
BX313262/i     CA376300/ii      68    2          2           0.9        1.081     -0.182     -1.862 

BX313262/ii    CA376300/ii      70    1          1           1.134      1.315     -0.182     -2.266     RT-27      RT-9
BX313262/ii    CA376300/ii      52    1          2           1.389      1.208      0.181      1.02 
BX313262/ii    CA376300/ii      49    2          1           1.37       1.189      0.181      0.979 
BX313262/ii    CA376300/ii      68    2          2           0.9        1.081     -0.182     -1.862 

OMM5000/ii     CA376300/ii      69    1          1           1.134      1.3       -0.166     -2.035     RT-31      RT-9
OMM5000/ii     CA376300/ii      52    1          2           1.389      1.224      0.165      0.929 
OMM5000/ii     CA376300/ii      48    2          1           1.345      1.179      0.165      0.882 
OMM5000/ii     CA376300/ii      66    2          2           0.938      1.104     -0.166     -1.606 

OMM5000        CA376300/ii      69    1          1           1.134      1.3       -0.166     -2.035     RT-27      RT-9
OMM5000        CA376300/ii      52    1          2           1.389      1.224      0.165      0.929 
OMM5000        CA376300/ii      48    2          1           1.345      1.179      0.165      0.882 
OMM5000        CA376300/ii      66    2          2           0.938      1.104     -0.166     -1.606 

OMM5074        CA376300/ii      69    1          1           1.141      1.313     -0.172     -2.12      RT-2/9     RT-9
OMM5074        CA376300/ii      52    1          2           1.389      1.218      0.171      0.963 
OMM5074        CA376300/ii      32    2          1           1.47       1.298      0.171      0.666 
OMM5074        CA376300/ii      42    2          2           1.032      1.203     -0.172     -1.244 

OMM1311        CA376300/ii      69    1          1           1.142      1.307     -0.165     -2.041     RT-18      RT-9
OMM1311        CA376300/ii      50    1          2           1.369      1.204      0.164      0.897 
OMM1311        CA376300/ii      49    2          1           1.37       1.205      0.164      0.889 
OMM1311        CA376300/ii      65    2          2           0.937      1.102     -0.165     -1.58 

OMM5045        BX305863         41    1          1           1.078      1.233     -0.156     -1.521     RT-19      RT-17
OMM5045        BX305863         38    1          2           1.096      0.941      0.155      1.054 
OMM5045        BX305863         61    2          1           1.39       1.235      0.155      0.98 
OMM5045        BX305863         76    2          2           0.787      0.942     -0.156     -2.023 

OMM5045        OmyFGT20TUF      43    1          1           1.223      1.036      0.187      1.309     RT-19      RT-6
OMM5045        OmyFGT20TUF      34    1          2           0.934      1.122     -0.188     -2.113 
OMM5045        OmyFGT20TUF      51    2          1           0.794      0.981     -0.188     -1.787 
OMM5045        OmyFGT20TUF      72    2          2           1.254      1.066      0.187      1.426 

CA372906       CA376300/ii      69    1          1           1.147      1.327     -0.18      -2.243     RT-20      RT-9
CA372906       CA376300/ii      51    1          2           1.416      1.237      0.179      1.002 
CA372906       CA376300/ii      49    2          1           1.37       1.19       0.179      0.969 
CA372906       CA376300/ii      67    2          2           0.921      1.1       -0.18      -1.781 

CA061915       CA376300/ii      69    1          1           1.145      1.339     -0.195     -2.412     RT-21      RT-9
CA061915       CA376300/ii      50    1          2           1.427      1.233      0.194      1.062 
CA061915       CA376300/ii      47    2          1           1.406      1.212      0.194      1.013 
CA061915       CA376300/ii      67    2          2           0.912      1.106     -0.195     -1.95 

BX863758       CA376300/ii      65    1          1           1.169      1.352     -0.184     -2.208     RT-21      RT-9
BX863758       CA376300/ii      47    1          2           1.453      1.269      0.183      0.946 
BX863758       CA376300/ii      46    2          1           1.375      1.191      0.183      0.939 
BX863758       CA376300/ii      63    2          2           0.925      1.109     -0.184     -1.775 

OmyFGT27TUF    CA376300/ii      67    1          1           1.157      1.324     -0.167     -2.055     RT-21      RT-9
OmyFGT27TUF    CA376300/ii      44    1          2           1.399      1.232      0.166      0.833 
OmyFGT27TUF    CA376300/ii      49    2          1           1.37       1.204      0.166      0.899 
OmyFGT27TUF    CA376300/ii      62    2          2           0.945      1.112     -0.167     -1.578 

OmyFGT27TUF    BX305863         64    1          1           1.241      1.399     -0.159     -1.334     RT-21      RT-17
OmyFGT27TUF    BX305863         62    1          2           1.261      1.103      0.158      1.209 
OmyFGT27TUF    BX305863         59    2          1           1.408      1.249      0.158      0.97 
OmyFGT27TUF    BX305863         70    2          2           0.794      0.953     -0.159     -2.001 

OMM5179        CA376300/ii      69    1          1           1.145      1.311     -0.166     -2.061     RT-21      RT-9
OMM5179        CA376300/ii      52    1          2           1.389      1.223      0.165      0.931 
OMM5179        CA376300/ii      48    2          1           1.361      1.195      0.165      0.872 
OMM5179        CA376300/ii      67    2          2           0.942      1.107     -0.166     -1.639 

OMM5011        CA376300/ii      61    1          1           1.103      1.287     -0.184     -2.156     RT-30      RT-9
OMM5011        CA376300/ii      47    1          2           1.4        1.216      0.183      0.933 
OMM5011        CA376300/ii      45    2          1           1.392      1.208      0.183      0.977 
OMM5011        CA376300/ii      66    2          2           0.954      1.138     -0.184     -1.805 

OMM1238        CA376300/ii      66    1          1           1.152      1.367     -0.216     -2.567     RT-30      RT-9
OMM1238        CA376300/ii      48    1          2           1.432      1.217      0.215      1.127 
OMM1238        CA376300/ii      41    2          1           1.471      1.256      0.215      1.012 
OMM1238        CA376300/ii      63    2          2           0.891      1.106     -0.216     -2.045 

BX871195/i     BX305863         58    1          1           1.221      1.403     -0.183     -1.527     RT-6/30    RT-17
BX871195/i     BX305863         54    1          2           1.306      1.124      0.182      1.229 
BX871195/i     BX305863         49    2          1           1.447      1.265      0.182      0.994 
BX871195/i     BX305863         66    2          2           0.803      0.986     -0.183     -2.092 

BX871195/ii    BX305863         58    1          1           1.221      1.397     -0.176     -1.475     RT-6/30    RT-17
BX871195/ii    BX305863         54    1          2           1.306      1.13       0.175      1.188 
BX871195/ii    BX305863         50    2          1           1.423      1.247      0.175      0.971 
BX871195/ii    BX305863         66    2          2           0.803      0.979     -0.176     -2.021 

BX321659/i     CA376300/ii      62    1          1           1.129      1.324     -0.196     -2.283     RT-31      RT-9
BX321659/i     CA376300/ii      44    1          2           1.462      1.267      0.195      0.941 
BX321659/i     CA376300/ii      43    2          1           1.355      1.16       0.195      0.987 
BX321659/i     CA376300/ii      61    2          2           0.907      1.102     -0.196     -1.901 

Ogo4UW         CA376300/ii      65    1          1           1.125      1.299     -0.174     -2.051     RT-7       RT-9
Ogo4UW         CA376300/ii      52    1          2           1.389      1.215      0.173      0.977 
Ogo4UW         CA376300/ii      50    2          1           1.352      1.178      0.173      0.952 
Ogo4UW         CA376300/ii      70    2          2           0.92       1.094     -0.174     -1.782 

One2ASC        CA376300/ii      69    1          1           1.145      1.313     -0.168     -2.088     RT-24      RT-9
One2ASC        CA376300/ii      52    1          2           1.389      1.221      0.167      0.944 
One2ASC        CA376300/ii      49    2          1           1.355      1.187      0.167      0.901 
One2ASC        CA376300/ii      69    2          2           0.927      1.095     -0.168     -1.701 

OMM5020/i      CA376300/ii      69    1          1           1.145      1.334     -0.19      -2.35      RT-31      RT-9
OMM5020/i      CA376300/ii      52    1          2           1.389      1.2        0.189      1.062 
OMM5020/i      CA376300/ii      46    2          1           1.393      1.204      0.189      0.982 
OMM5020/i      CA376300/ii      63    2          2           0.881      1.07      -0.19      -1.844 

OMM5020/i      BX305863         69    1          1           1.262      1.413     -0.151     -1.292     RT-31      RT-17
OMM5020/i      BX305863         69    1          2           1.199      1.049      0.15       1.249 
OMM5020/i      BX305863         56    2          1           1.414      1.264      0.15       0.893 
OMM5020/i      BX305863         72    2          2           0.749      0.899     -0.151     -2.021 

CA368402/i     CA376300/ii      63    1          1           1.125      1.324     -0.2       -2.341     RT-31      RT-9
CA368402/i     CA376300/ii      44    1          2           1.433      1.233      0.199      0.968 
CA368402/i     CA376300/ii      48    2          1           1.398      1.199      0.199      1.065 
CA368402/i     CA376300/ii      69    2          2           0.908      1.108     -0.2       -2.027 

CA368402/i     BX305863         64    1          1           1.246      1.396     -0.151     -1.227     RT-31      RT-17
CA368402/i     BX305863         62    1          2           1.223      1.072      0.15       1.128 
CA368402/i     BX305863         58    2          1           1.412      1.262      0.15       0.909 
CA368402/i     BX305863         77    2          2           0.787      0.938     -0.151     -1.994 

OmyRGT1TUF     CA376300/ii      68    1          1           1.147      1.312     -0.165     -2.013     RT-31      RT-9
OmyRGT1TUF     CA376300/ii      52    1          2           1.389      1.225      0.164      0.923 
OmyRGT1TUF     CA376300/ii      49    2          1           1.34       1.175      0.164      0.883 
OmyRGT1TUF     CA376300/ii      69    2          2           0.925      1.089     -0.165     -1.661 

BX888097       CA376300/ii      67    1          1           1.159      1.341     -0.183     -2.214     RT-5       RT-9
BX888097       CA376300/ii      52    1          2           1.389      1.207      0.182      1.023 
BX888097       CA376300/ii      48    2          1           1.404      1.222      0.182      0.977 
BX888097       CA376300/ii      67    2          2           0.906      1.088     -0.183     -1.845 

Omy1339INRA    CA376300/ii      66    1          1           1.174      1.354     -0.181     -2.195     RT-1       RT-9
Omy1339INRA    CA376300/ii      47    1          2           1.436      1.255      0.18       0.925 
Omy1339INRA    CA376300/ii      46    2          1           1.401      1.22       0.18       0.932 
Omy1339INRA    CA376300/ii      62    2          2           0.941      1.121     -0.181     -1.713 

OMM1657/i      CA376300/ii      60    1          1           1.146      1.322     -0.177     -2.057     RT-14/20   RT-9
OMM1657/i      CA376300/ii      48    1          2           1.377      1.2        0.176      0.939 
OMM1657/i      CA376300/ii      48    2          1           1.375      1.199      0.176      0.932 
OMM1657/i      CA376300/ii      68    2          2           0.901      1.077     -0.177     -1.81 

OMM1333        CA376300/ii      63    1          1           1.145      1.342     -0.197     -2.246     RT-19+2    RT-9
OMM1333        CA376300/ii      47    1          2           1.418      1.222      0.196      1.006 
OMM1333        CA376300/ii      46    2          1           1.437      1.241      0.196      1.016 
OMM1333        CA376300/ii      68    2          2           0.924      1.121     -0.197     -1.961 

OMM1335        CA376300/ii      67    1          1           1.147      1.315     -0.169     -2.024     RT-25+2    RT-9
OMM1335        CA376300/ii      51    1          2           1.401      1.232      0.168      0.93 
OMM1335        CA376300/ii      50    2          1           1.352      1.183      0.168      0.922 
OMM1335        CA376300/ii      69    2          2           0.932      1.1       -0.169     -1.713 

CA057924       CA376300/ii      68    1          1           1.139      1.324     -0.186     -2.249     RT-7       RT-9
CA057924       CA376300/ii      49    1          2           1.409      1.223      0.185      0.982 
CA057924       CA376300/ii      48    2          1           1.397      1.212      0.185      0.988 
CA057924       CA376300/ii      69    2          2           0.926      1.111     -0.186     -1.873 

CA061336       CA376300/ii      64    1          1           1.16       1.345     -0.186     -2.149     RT-5       RT-9
CA061336       CA376300/ii      50    1          2           1.419      1.234      0.185      1.006 
CA061336       CA376300/ii      47    2          1           1.417      1.232      0.185      0.972 
CA061336       CA376300/ii      67    2          2           0.936      1.121     -0.186     -1.831 

BX084966       OMM1274/ii       58    1          1           1.073      1.256     -0.184     -2.128     RT-3       RT-2/9
BX084966       OMM1274/ii       57    1          2           1.314      1.131      0.183      1.306 
BX084966       OMM1274/ii       37    2          1           1.198      1.015      0.183      0.923 
BX084966       OMM1274/ii       24    2          2           0.706      0.889     -0.184     -1.397 

BX084966       OMM1167/i        44    1          1           1.088      0.898      0.19       1.421     RT-3       RT-12/16
BX084966       OMM1167/i        46    1          2           1.318      1.509     -0.191     -1.224 
BX084966       OMM1167/i        18    2          1           0.636      0.827     -0.191     -3.629 
BX084966       OMM1167/i        16    2          2           1.629      1.438      0.19       0.54 

BX084966       OMM1167/ii       38    1          1           1.455      1.26       0.195      0.954     RT-3       RT-12/16-2
BX084966       OMM1167/ii       52    1          2           1.024      1.219     -0.196     -2.137 
BX084966       OMM1167/ii       16    2          1           0.918      1.113     -0.196     -0.763 
BX084966       OMM1167/ii       18    2          2           1.269      1.073      0.195      0.726 

BX084966       OmyFGT27TUF      57    1          1           1.027      1.246     -0.219     -2.129     RT-3       RT-21
BX084966       OmyFGT27TUF      48    1          2           1.45       1.231      0.218      1.513 
BX084966       OmyFGT27TUF      32    2          1           1.191      0.973      0.218      1.011 
BX084966       OmyFGT27TUF      27    2          2           0.74       0.958     -0.219     -1.547 

BX084966       OMM5179          62    1          1           1.016      1.211     -0.196     -2.032     RT-3       RT-21
BX084966       OMM5179          57    1          2           1.401      1.205      0.195      1.457 
BX084966       OMM5179          32    2          1           1.192      0.996      0.195      0.906 
BX084966       OMM5179          30    2          2           0.794      0.989     -0.196     -1.419 

CA388551/i     CA376300/ii      49    1          1           1.193      1.409     -0.216     -2.344     RT-12/16-2 RT-9
CA388551/i     CA376300/ii      40    1          2           1.539      1.324      0.215      0.96 
CA388551/i     CA376300/ii      18    2          1           1.248      1.033      0.215      0.761 
CA388551/i     CA376300/ii      27    2          2           0.733      0.948     -0.216     -1.899 

CA388551/i     BX318599/ii      54    1          1           1.442      1.215      0.226      1.41      RT-12/16-2 RT-5
CA388551/i     BX318599/ii      39    1          2           1.017      1.244     -0.227     -2.213 
CA388551/i     BX318599/ii      14    2          1           0.667      0.894     -0.227     -2.282 
CA388551/i     BX318599/ii      21    2          2           1.149      0.923      0.226      0.888 

CA388551/i     BX863758         49    1          1           1.578      1.347      0.23       1.325     RT-12/16-2 RT-21
CA388551/i     BX863758         45    1          2           1.244      1.475     -0.231     -1.546 
CA388551/i     BX863758         20    2          1           0.593      0.824     -0.231     -3.265 
CA388551/i     BX863758         24    2          2           1.184      0.953      0.23       1.02 

CA388551/i     OmyFGT27TUF      47    1          1           1.218      1.466     -0.248     -1.711     RT-12/16-2 RT-21
CA388551/i     OmyFGT27TUF      46    1          2           1.555      1.307      0.247      1.401 
CA388551/i     OmyFGT27TUF      26    2          1           1.245      0.997      0.247      1.181 
CA388551/i     OmyFGT27TUF      19    2          2           0.59       0.838     -0.248     -3.298 

CA388551/i     OMM5179          50    1          1           1.212      1.458     -0.246     -1.799     RT-12/16-2 RT-21
CA388551/i     OMM5179          52    1          2           1.523      1.277      0.245      1.471 
CA388551/i     OMM5179          24    2          1           1.252      1.006      0.245      1.068 
CA388551/i     OMM5179          21    2          2           0.579      0.825     -0.246     -3.579 

CA388551/ii    CA376300/ii      49    1          1           1.193      1.418     -0.225     -2.449     RT-12/16   RT-9
CA388551/ii    CA376300/ii      40    1          2           1.539      1.314      0.224      1.003 
CA388551/ii    CA376300/ii      24    2          1           1.296      1.071      0.224      0.806 
CA388551/ii    CA376300/ii      32    2          2           0.742      0.967     -0.225     -2.184 

CA388551/ii    BX318599/ii      54    1          1           1.442      1.216      0.226      1.405     RT-12/16   RT-5
CA388551/ii    BX318599/ii      39    1          2           1.017      1.243     -0.227     -2.206 
CA388551/ii    BX318599/ii      19    2          1           0.708      0.934     -0.227     -2.189 
CA388551/ii    BX318599/ii      28    2          2           1.188      0.962      0.226      0.911 

CA388551/ii    OMM1097          58    1          1           1.348      1.192      0.156      1.064     RT-12/16   RT-23
CA388551/ii    OMM1097          42    1          2           1.361      1.517     -0.157     -0.976 
CA388551/ii    OMM1097          31    2          1           0.632      0.788     -0.157     -2.173 
CA388551/ii    OMM1097          32    2          2           1.27       1.113      0.156      0.712 

CA388551/ii    BX868221/ii      58    1          1           1.347      1.544     -0.198     -1.292     RT-12/16   RT-7/15-2
CA388551/ii    BX868221/ii      40    1          2           1.423      1.226      0.197      1.199 
CA388551/ii    BX868221/ii      26    2          1           1.369      1.172      0.197      0.764 
CA388551/ii    BX868221/ii      34    2          2           0.655      0.853     -0.198     -2.472 

BX310634       CA376300/ii      66    1          1           1.153      1.35      -0.198     -2.346     RT-21+2    RT-9
BX310634       CA376300/ii      46    1          2           1.474      1.276      0.197      1.003 
BX310634       CA376300/ii      48    2          1           1.389      1.192      0.197      1.05 
BX310634       CA376300/ii      70    2          2           0.92       1.117     -0.198     -2.025 

CR375500/i     CA376300/ii      63    1          1           1.147      1.364     -0.218     -2.495     RT-12/26   RT-9
CR375500/i     CA376300/ii      47    1          2           1.451      1.234      0.217      1.117 
CR375500/i     CA376300/ii      45    2          1           1.469      1.252      0.217      1.114 
CR375500/i     CA376300/ii      66    2          2           0.904      1.121     -0.218     -2.287 

CR373404       CA376300/ii      64    1          1           1.148      1.352     -0.204     -2.353     RT-13+2    RT-9
CR373404       CA376300/ii      50    1          2           1.42       1.216      0.203      1.109 
CR373404       CA376300/ii      44    2          1           1.445      1.241      0.203      1.021 
CR373404       CA376300/ii      65    2          2           0.902      1.106     -0.204     -2.017 

MyoD1          CA376300/ii      61    1          1           1.167      1.365     -0.199     -2.197     RT-10/18   RT-9
MyoD1          CA376300/ii      48    1          2           1.448      1.25       0.198      1.041 
MyoD1          CA376300/ii      45    2          1           1.471      1.273      0.198      1.017 
MyoD1          CA376300/ii      61    2          2           0.96       1.158     -0.199     -1.871 

OMM1054        CA376300/ii      66    1          1           1.154      1.362     -0.209     -2.479     RT-25      RT-9
OMM1054        CA376300/ii      49    1          2           1.422      1.213      0.208      1.113 
OMM1054        CA376300/ii      43    2          1           1.497      1.288      0.208      1.027 
OMM1054        CA376300/ii      69    2          2           0.93       1.139     -0.209     -2.119 

CNE7b          CA376300/ii      62    1          1           1.186      1.373     -0.188     -2.129                RT-9
CNE7b          CA376300/ii      50    1          2           1.423      1.236      0.187      1.021 
CNE7b          CA376300/ii      44    2          1           1.461      1.274      0.187      0.941 
CNE7b          CA376300/ii      64    2          2           0.95       1.137     -0.188     -1.796 

Total number of polymorphic loci in the family =  124 
Total number of pairwise marker comparisons examined =  15376 
Total number of pairwise marker comparisons skipped =  1101 
A pairwise comparison is skipped if one or more cells has fewer than 5 observation points
Total number of pairwise marker comparisons suggesting epistasis =  135 


Period = W2 for male DD1545
Note: weights are Z-standardized values adjusted to a positive scale.

Trait mean =  1.172 
Trait standard deviation =  0.999 

Significance level = 0.05

Epistasis values are shown for pairs of markers with significant cell values
Female         Male                   Female     Male       Genotypic  non-Epist. Epist.     t-value    Link. Gr.  Link. Gr.
                                                                                                        Female     Male
Marker 1       Marker 2         N     Allele     Allele     Value      Value      Value      ratio      Marker 1   Marker 2
CA376300/i     OMM5044          50    1          1           1.144      1.421     -0.278     -2.43      RT-2/9     RT-17
CA376300/i     OMM5044          46    1          2           1.422      1.145      0.277      1.456 
CA376300/i     OMM5044          31    2          1           1.765      1.488      0.277      1.028 
CA376300/i     OMM5044          30    2          2           0.935      1.212     -0.278     -1.957 

CA376300/ii    BX305863         61    1          1           1.18       1.389     -0.209     -1.829     RT-9       RT-17
CA376300/ii    BX305863         59    1          2           1.251      1.042      0.208      1.475 
CA376300/ii    BX305863         49    2          1           1.617      1.408      0.208      1.102 
CA376300/ii    BX305863         70    2          2           0.852      1.061     -0.209     -2.562 

CA376300/ii    OMM5044          59    1          1           1.111      1.36      -0.25      -2.485     RT-9       RT-17
CA376300/ii    OMM5044          57    1          2           1.337      1.088      0.249      1.58 
CA376300/ii    OMM5044          47    2          1           1.686      1.436      0.249      1.295 
CA376300/ii    OMM5044          55    2          2           0.914      1.163     -0.25      -2.48 

CA376300/ii    BX075694/i       53    1          1           1.279      1.065      0.213      1.382     RT-9       RT-17
CA376300/ii    BX075694/i       64    1          2           1.17       1.384     -0.214     -1.961 
CA376300/ii    BX075694/i       68    2          1           0.875      1.088     -0.214     -2.555 
CA376300/ii    BX075694/i       49    2          2           1.62       1.407      0.213      1.127 

OMM1205        CA376300/ii      69    1          1           1.118      1.3       -0.182     -2.004     RT-6       RT-9
OMM1205        CA376300/ii      52    1          2           1.341      1.159      0.181      1.071 
OMM1205        CA376300/ii      49    2          1           1.442      1.26       0.181      0.988 
OMM1205        CA376300/ii      69    2          2           0.938      1.12      -0.182     -2.072 

OMM1087        CA376300/ii      68    1          1           1.125      1.321     -0.196     -2.135     RT-7       RT-9
OMM1087        CA376300/ii      52    1          2           1.341      1.145      0.195      1.154 
OMM1087        CA376300/ii      38    2          1           1.54       1.344      0.195      0.862 
OMM1087        CA376300/ii      61    2          2           0.972      1.168     -0.196     -1.79 

CA060381       BX075694/i       61    1          1           1.217      1.06       0.157      1.149     RT-8       RT-17
CA060381       BX075694/i       73    1          2           1.212      1.369     -0.158     -1.418 
CA060381       BX075694/i       76    2          1           0.892      1.049     -0.158     -2.054 
CA060381       BX075694/i       56    2          2           1.515      1.358      0.157      0.915 

OMM1009        BX075694/i       60    1          1           1.257      1.105      0.152      1.098     RT-8       RT-17
OMM1009        BX075694/i       72    1          2           1.217      1.369     -0.153     -1.359 
OMM1009        BX075694/i       78    2          1           0.884      1.036     -0.153     -2.039 
OMM1009        BX075694/i       58    2          2           1.453      1.3        0.152      0.901 

One114ADFG     CA376300/ii      68    1          1           1.124      1.315     -0.191     -2.078     RT-8       RT-9
One114ADFG     CA376300/ii      49    1          2           1.389      1.198      0.19       1.074 
One114ADFG     CA376300/ii      48    2          1           1.465      1.274      0.19       1.024 
One114ADFG     CA376300/ii      67    2          2           0.967      1.158     -0.191     -1.889 

OMM1315        BX075694/i       58    1          1           1.26       1.105      0.155      1.079     RT-11      RT-17
OMM1315        BX075694/i       72    1          2           1.203      1.359     -0.156     -1.381 
OMM1315        BX075694/i       75    2          1           0.896      1.052     -0.156     -2.011 
OMM1315        BX075694/i       56    2          2           1.46       1.305      0.155      0.902 

OMM1036        BX075694/i       60    1          1           1.241      1.088      0.153      1.094     RT-15      RT-17
OMM1036        BX075694/i       71    1          2           1.215      1.368     -0.154     -1.345 
OMM1036        BX075694/i       77    2          1           0.887      1.04      -0.154     -2.026 
OMM1036        BX075694/i       59    2          2           1.474      1.32       0.153      0.932 

OMM1090        BX075694/i       59    1          1           1.245      1.094      0.15       1.06      RT-17      RT-17
OMM1090        BX075694/i       72    1          2           1.207      1.358     -0.151     -1.341 
OMM1090        BX075694/i       78    2          1           0.884      1.035     -0.151     -2.018 
OMM1090        BX075694/i       60    2          2           1.449      1.298      0.15       0.922 

BX302949       BX075694/i       62    1          1           1.234      1.083      0.151      1.115     RT-21+3    RT-17
BX302949       BX075694/i       73    1          2           1.208      1.359     -0.152     -1.363 
BX302949       BX075694/i       78    2          1           0.884      1.035     -0.152     -2.024 
BX302949       BX075694/i       59    2          2           1.462      1.311      0.151      0.913 

BX319197       BX075694/i       61    1          1           1.253      1.104      0.148      1.091     RT-22      RT-17
BX319197       BX075694/i       72    1          2           1.221      1.37      -0.149     -1.334 
BX319197       BX075694/i       78    2          1           0.884      1.033     -0.149     -1.994 
BX319197       BX075694/i       59    2          2           1.448      1.299      0.148      0.896 

BX073867       BX305863         69    1          1           1.223      1.369     -0.147     -1.264     RT-27      RT-17
BX073867       BX305863         67    1          2           1.218      1.071      0.146      1.148 
BX073867       BX305863         60    2          1           1.435      1.289      0.146      0.895 
BX073867       BX305863         77    2          2           0.844      0.991     -0.147     -2.081 

BX073867       OMM5044          66    1          1           1.164      1.354     -0.19      -1.752     RT-27      RT-17
BX073867       OMM5044          65    1          2           1.292      1.103      0.189      1.34 
BX073867       OMM5044          57    2          1           1.497      1.307      0.189      1.122 
BX073867       OMM5044          59    2          2           0.866      1.056     -0.19      -2.154 

BX073867       BX075694/i       61    1          1           1.239      1.084      0.154      1.12      RT-27      RT-17
BX073867       BX075694/i       71    1          2           1.214      1.368     -0.155     -1.366 
BX073867       BX075694/i       77    2          1           0.857      1.011     -0.155     -2.188 
BX073867       BX075694/i       59    2          2           1.449      1.295      0.154      0.928 

OMM5174        OmyRGT14TUF      54    1          1           0.918      1.064     -0.147     -2.045     RT-3+2     RT-13
OMM5174        OmyRGT14TUF      54    1          2           1.52       1.374      0.146      0.908 
OMM5174        OmyRGT14TUF      68    2          1           1.091      0.945      0.146      1.229 
OMM5174        OmyRGT14TUF      66    2          2           1.109      1.255     -0.147     -1.176 

OmyFGT12TUF    CA376300/ii      68    1          1           1.119      1.317     -0.199     -2.152     RT-8       RT-9
OmyFGT12TUF    CA376300/ii      50    1          2           1.347      1.149      0.198      1.122 
OmyFGT12TUF    CA376300/ii      20    2          1           1.37       1.171      0.198      0.815 
OmyFGT12TUF    CA376300/ii      27    2          2           0.806      1.004     -0.199     -1.908 

OMM5008        BX305863         68    1          1           1.236      1.388     -0.153     -1.293     RT-9+2     RT-17
OMM5008        BX305863         67    1          2           1.226      1.074      0.152      1.199 
OMM5008        BX305863         57    2          1           1.47       1.318      0.152      0.908 
OMM5008        BX305863         72    2          2           0.851      1.003     -0.153     -2.049 

OMM5008        OMM5044          66    1          1           1.205      1.396     -0.192     -1.702     RT-9+2     RT-17
OMM5008        OMM5044          65    1          2           1.301      1.11       0.191      1.355 
OMM5008        OMM5044          54    2          1           1.537      1.346      0.191      1.101 
OMM5008        OMM5044          56    2          2           0.868      1.06      -0.192     -2.079 

OMM5008        BX075694/i       61    1          1           1.248      1.092      0.155      1.137     RT-9+2     RT-17
OMM5008        BX075694/i       71    1          2           1.252      1.408     -0.156     -1.345 
OMM5008        BX075694/i       73    2          1           0.858      1.014     -0.156     -2.115 
OMM5008        BX075694/i       56    2          2           1.485      1.329      0.155      0.914 

OMM5013        OMM5044          63    1          1           1.112      1.305     -0.193     -1.815     RT-10      RT-17
OMM5013        OMM5044          63    1          2           1.312      1.12       0.192      1.326 
OMM5013        OMM5044          57    2          1           1.478      1.285      0.192      1.147 
OMM5013        OMM5044          59    2          2           0.907      1.1       -0.193     -2.032 

OMM5009/i      BX305863         63    1          1           1.209      1.373     -0.165     -1.343     RT-10/18-2 RT-17
OMM5009/i      BX305863         59    1          2           1.252      1.088      0.164      1.153 
OMM5009/i      BX305863         53    2          1           1.489      1.325      0.164      0.909 
OMM5009/i      BX305863         66    2          2           0.876      1.04      -0.165     -2.256 

OMM5009/i      OMM5044          63    1          1           1.175      1.373     -0.199     -1.777     RT-10/18-2 RT-17
OMM5009/i      OMM5044          57    1          2           1.339      1.14       0.198      1.254 
OMM5009/i      OMM5044          51    2          1           1.545      1.347      0.198      1.079 
OMM5009/i      OMM5044          49    2          2           0.914      1.113     -0.199     -2.155 

OMM5009/i      BX075694/i       53    1          1           1.28       1.113      0.167      1.078     RT-10/18-2 RT-17
OMM5009/i      BX075694/i       67    1          2           1.225      1.392     -0.168     -1.416 
OMM5009/i      BX075694/i       66    2          1           0.891      1.058     -0.168     -2.305 
OMM5009/i      BX075694/i       52    2          2           1.505      1.338      0.167      0.912 

OMM1236        BX305863         63    1          1           1.198      1.352     -0.154     -1.252     RT-12      RT-17
OMM1236        BX305863         64    1          2           1.22       1.066      0.153      1.15 
OMM1236        BX305863         59    2          1           1.471      1.317      0.153      0.935 
OMM1236        BX305863         77    2          2           0.878      1.032     -0.154     -2.039 

OMM1236        OMM5044          63    1          1           1.16       1.354     -0.195     -1.725     RT-12      RT-17
OMM1236        OMM5044          61    1          2           1.302      1.108      0.194      1.286 
OMM1236        OMM5044          56    2          1           1.536      1.341      0.194      1.143 
OMM1236        OMM5044          60    2          2           0.901      1.095     -0.195     -2.076 

OMM1236        BX075694/i       58    1          1           1.242      1.085      0.157      1.085     RT-12      RT-17
OMM1236        BX075694/i       67    1          2           1.215      1.372     -0.158     -1.323 
OMM1236        BX075694/i       78    2          1           0.884      1.041     -0.158     -2.104 
OMM1236        BX075694/i       58    2          2           1.486      1.328      0.157      0.941 

OMM1257        CA376300/ii      68    1          1           1.119      1.331     -0.212     -2.302     RT-20+2    RT-9
OMM1257        CA376300/ii      52    1          2           1.341      1.129      0.211      1.248 
OMM1257        CA376300/ii      23    2          1           1.637      1.425      0.211      0.898 
OMM1257        CA376300/ii      32    2          2           1.012      1.224     -0.212     -1.388 

BX079862/i     BX305863         71    1          1           1.216      1.363     -0.148     -1.293     RT-30      RT-17
BX079862/i     BX305863         68    1          2           1.214      1.067      0.147      1.17 
BX079862/i     BX305863         60    2          1           1.435      1.288      0.147      0.899 
BX079862/i     BX305863         77    2          2           0.844      0.991     -0.148     -2.089 

BX079862/i     OMM5044          68    1          1           1.159      1.347     -0.188     -1.762     RT-30      RT-17
BX079862/i     OMM5044          66    1          2           1.287      1.1        0.187      1.343 
BX079862/i     OMM5044          57    2          1           1.497      1.309      0.187      1.108 
BX079862/i     OMM5044          58    2          2           0.875      1.062     -0.188     -2.102 

BX079862/i     BX075694/i       62    1          1           1.234      1.081      0.152      1.128     RT-30      RT-17
BX079862/i     BX075694/i       73    1          2           1.208      1.361     -0.153     -1.379 
BX079862/i     BX075694/i       76    2          1           0.863      1.016     -0.153     -2.15 
BX079862/i     BX075694/i       59    2          2           1.449      1.296      0.152      0.92 

OMM5136        CA376300/ii      61    1          1           1.117      1.32      -0.203     -2.176     RT-1       RT-9
OMM5136        CA376300/ii      46    1          2           1.364      1.161      0.202      1.064 
OMM5136        CA376300/ii      44    2          1           1.515      1.312      0.202      1.012 
OMM5136        CA376300/ii      61    2          2           0.95       1.153     -0.203     -1.903 

OMM5136        BX075694/i       54    1          1           1.274      1.112      0.161      1.062     RT-1       RT-17
OMM5136        BX075694/i       68    1          2           1.246      1.408     -0.162     -1.398 
OMM5136        BX075694/i       73    2          1           0.878      1.04      -0.162     -2.056 
OMM5136        BX075694/i       51    2          2           1.498      1.336      0.161      0.875 

OMM5136        BX321659/i       57    1          1           1.521      1.35       0.17       0.96      RT-1       RT-31
OMM5136        BX321659/i       54    1          2           1.01       1.18      -0.171     -2.148 
OMM5136        BX321659/i       56    2          1           1.035      1.206     -0.171     -1.109 
OMM5136        BX321659/i       55    2          2           1.206      1.036      0.17       1.366 

BX873441/ii    BX321659/i       67    1          1           1.422      1.236      0.186      1.199     RT-9       RT-31
BX873441/ii    BX321659/i       57    1          2           1.061      1.247     -0.187     -2.171 
BX873441/ii    BX321659/i       53    2          1           0.894      1.08      -0.187     -1.48 
BX873441/ii    BX321659/i       49    2          2           1.278      1.092      0.186      1.368 

BX305657       BX305863         42    1          1           1.107      1.288     -0.182     -1.434     RT-12      RT-17
BX305657       BX305863         33    1          2           1.279      1.098      0.181      0.968 
BX305657       BX305863         57    2          1           1.443      1.262      0.181      1.062 
BX305657       BX305863         75    2          2           0.89       1.071     -0.182     -2.354 

BX305657       OMM5044          40    1          1           1.104      1.302     -0.198     -1.508     RT-12      RT-17
BX305657       OMM5044          31    1          2           1.306      1.108      0.197      1 
BX305657       OMM5044          54    2          1           1.508      1.31       0.197      1.121 
BX305657       OMM5044          58    2          2           0.918      1.116     -0.198     -2.064 

BX305657       BX075694/i       31    1          1           1.336      1.137      0.199      1.031     RT-12      RT-17
BX305657       BX075694/i       42    1          2           1.098      1.298     -0.2       -1.59 
BX305657       BX075694/i       76    2          1           0.896      1.096     -0.2       -2.624 
BX305657       BX075694/i       56    2          2           1.457      1.258      0.199      1.154 

BX305657       OMM1178          44    1          1           1.312      1.118      0.193      1.142     RT-12      RT-23
BX305657       OMM1178          30    1          2           0.972      1.166     -0.194     -2.005 
BX305657       OMM1178          65    2          1           0.902      1.096     -0.194     -2.447 
BX305657       OMM1178          66    2          2           1.338      1.144      0.193      1.257 

BX305657       OMM5010          29    1          1           0.974      1.164     -0.191     -1.947     RT-12      RT-23
BX305657       OMM5010          45    1          2           1.336      1.146      0.19       1.15 
BX305657       OMM5010          64    2          1           1.323      1.133      0.19       1.22 
BX305657       OMM5010          62    2          2           0.924      1.114     -0.191     -2.242 

BX305657       OMM5018          32    1          1           0.938      1.155     -0.217     -2.581     RT-12      RT-19
BX305657       OMM5018          33    1          2           1.362      1.146      0.216      1.023 
BX305657       OMM5018          68    2          1           1.327      1.11       0.216      1.554 
BX305657       OMM5018          53    2          2           0.884      1.1       -0.217     -1.922 

OMM1167/i      CA376300/ii      50    1          1           1.023      1.246     -0.224     -2.326     RT-12/16   RT-9
OMM1167/i      CA376300/ii      37    1          2           1.489      1.266      0.223      0.979 
OMM1167/i      CA376300/ii      31    2          1           1.411      1.188      0.223      0.995 
OMM1167/i      CA376300/ii      49    2          2           0.984      1.207     -0.224     -1.734 

OMM1167/i      OMM1097          59    1          1           1.285      1.097      0.187      1.28      RT-12/16   RT-23
OMM1167/i      OMM1097          41    1          2           1.193      1.381     -0.188     -1.186 
OMM1167/i      OMM1097          43    2          1           0.776      0.963     -0.188     -2.819 
OMM1167/i      OMM1097          46    2          2           1.434      1.246      0.187      0.99 

OMM1167/i      OMM1178          60    1          1           1.298      1.098      0.2        1.35      RT-12/16   RT-23
OMM1167/i      OMM1178          42    1          2           1.191      1.391     -0.201     -1.297 
OMM1167/i      OMM1178          45    2          1           0.765      0.965     -0.201     -3.27 
OMM1167/i      OMM1178          44    2          2           1.458      1.258      0.2        1.014 

OMM1167/i      OMM5010          40    1          1           1.215      1.415     -0.2       -1.245     RT-12/16   RT-23
OMM1167/i      OMM5010          61    1          2           1.315      1.115      0.199      1.383 
OMM1167/i      OMM5010          44    2          1           1.438      1.239      0.199      1.039 
OMM1167/i      OMM5010          42    2          2           0.739      0.939     -0.2       -3.167 

OMM1167/i      OMM1335          42    1          1           1.401      1.196      0.205      1.011     RT-12/16   RT-25+2
OMM1167/i      OMM1335          59    1          2           1.182      1.387     -0.206     -1.787 
OMM1167/i      OMM1335          40    2          1           0.777      0.982     -0.206     -2.709 
OMM1167/i      OMM1335          50    2          2           1.378      1.173      0.205      1.173 

OMM1167/ii     CA376300/ii      50    1          1           1.023      1.246     -0.224     -2.326     RT-12/16-2 RT-9
OMM1167/ii     CA376300/ii      37    1          2           1.489      1.266      0.223      0.979 
OMM1167/ii     CA376300/ii      31    2          1           1.411      1.188      0.223      0.995 
OMM1167/ii     CA376300/ii      49    2          2           0.984      1.207     -0.224     -1.734 

OMM1167/ii     OMM1097          59    1          1           1.285      1.097      0.187      1.28      RT-12/16-2 RT-23
OMM1167/ii     OMM1097          41    1          2           1.193      1.381     -0.188     -1.186 
OMM1167/ii     OMM1097          43    2          1           0.776      0.963     -0.188     -2.819 
OMM1167/ii     OMM1097          46    2          2           1.434      1.246      0.187      0.99 

OMM1167/ii     OMM1178          60    1          1           1.298      1.098      0.2        1.35      RT-12/16-2 RT-23
OMM1167/ii     OMM1178          42    1          2           1.191      1.391     -0.201     -1.297 
OMM1167/ii     OMM1178          45    2          1           0.765      0.965     -0.201     -3.27 
OMM1167/ii     OMM1178          44    2          2           1.458      1.258      0.2        1.014 

OMM1167/ii     OMM5010          40    1          1           1.215      1.415     -0.2       -1.245     RT-12/16-2 RT-23
OMM1167/ii     OMM5010          61    1          2           1.315      1.115      0.199      1.383 
OMM1167/ii     OMM5010          44    2          1           1.438      1.239      0.199      1.039 
OMM1167/ii     OMM5010          42    2          2           0.739      0.939     -0.2       -3.167 

OMM1167/ii     OMM1335          42    1          1           1.401      1.196      0.205      1.011     RT-12/16-2 RT-25+2
OMM1167/ii     OMM1335          59    1          2           1.182      1.387     -0.206     -1.787 
OMM1167/ii     OMM1335          40    2          1           0.777      0.982     -0.206     -2.709 
OMM1167/ii     OMM1335          50    2          2           1.378      1.173      0.205      1.173 

OMM1345/i      BX075694/i       59    1          1           1.264      1.111      0.152      1.087     RT-16      RT-17
OMM1345/i      BX075694/i       69    1          2           1.225      1.378     -0.153     -1.278 
OMM1345/i      BX075694/i       77    2          1           0.876      1.029     -0.153     -2.033 
OMM1345/i      BX075694/i       60    2          2           1.449      1.296      0.152      0.936 

BX868221/ii    OMM5044          66    1          1           1.206      1.403     -0.198     -1.756     RT-7/15-2  RT-17
BX868221/ii    OMM5044          62    1          2           1.301      1.104      0.197      1.338 
BX868221/ii    OMM5044          54    2          1           1.565      1.368      0.197      1.127 
BX868221/ii    OMM5044          57    2          2           0.872      1.069     -0.198     -2.091 

BX868221/ii    BX075694/i       59    1          1           1.233      1.078      0.154      1.09      RT-7/15-2  RT-17
BX868221/ii    BX075694/i       70    1          2           1.264      1.418     -0.155     -1.32 
BX868221/ii    BX075694/i       74    2          1           0.863      1.018     -0.155     -2.044 
BX868221/ii    BX075694/i       56    2          2           1.513      1.358      0.154      0.899 

BX087219       CA376300/ii      66    1          1           1.098      1.288     -0.19      -2.039     RT-24      RT-9
BX087219       CA376300/ii      51    1          2           1.349      1.16       0.189      1.095 
BX087219       CA376300/ii      45    2          1           1.503      1.313      0.189      0.963 
BX087219       CA376300/ii      69    2          2           0.996      1.185     -0.19      -1.889 

CB506726       BX075694/i       56    1          1           1.29       1.138      0.151      1.03      RT-26      RT-17
CB506726       BX075694/i       71    1          2           1.252      1.403     -0.152     -1.307 
CB506726       BX075694/i       77    2          1           0.881      1.033     -0.152     -2.003 
CB506726       BX075694/i       60    2          2           1.449      1.297      0.151      0.927 

OMM5000/ii     BX305863         70    1          1           1.222      1.371     -0.15      -1.296     RT-31      RT-17
OMM5000/ii     BX305863         66    1          2           1.233      1.083      0.149      1.163 
OMM5000/ii     BX305863         61    2          1           1.436      1.286      0.149      0.928 
OMM5000/ii     BX305863         71    2          2           0.849      0.998     -0.15      -2.006 

OMM5000/ii     OMM5044          69    1          1           1.19       1.377     -0.188     -1.733     RT-31      RT-17
OMM5000/ii     OMM5044          64    1          2           1.309      1.121      0.187      1.315 
OMM5000/ii     OMM5044          58    2          1           1.496      1.308      0.187      1.128 
OMM5000/ii     OMM5044          58    2          2           0.865      1.052     -0.188     -2.093 

OMM5000/ii     BX075694/i       60    1          1           1.255      1.1        0.154      1.116     RT-31      RT-17
OMM5000/ii     BX075694/i       74    1          2           1.236      1.39      -0.155     -1.382 
OMM5000/ii     BX075694/i       73    2          1           0.849      1.004     -0.155     -2.119 
OMM5000/ii     BX075694/i       60    2          2           1.449      1.294      0.154      0.948 

OMM5000        BX305863         70    1          1           1.222      1.371     -0.15      -1.296     RT-27      RT-17
OMM5000        BX305863         66    1          2           1.233      1.083      0.149      1.163 
OMM5000        BX305863         61    2          1           1.436      1.286      0.149      0.928 
OMM5000        BX305863         71    2          2           0.849      0.998     -0.15      -2.006 

OMM5000        OMM5044          69    1          1           1.19       1.377     -0.188     -1.733     RT-27      RT-17
OMM5000        OMM5044          64    1          2           1.309      1.121      0.187      1.315 
OMM5000        OMM5044          58    2          1           1.496      1.308      0.187      1.128 
OMM5000        OMM5044          58    2          2           0.865      1.052     -0.188     -2.093 

OMM5000        BX075694/i       60    1          1           1.255      1.1        0.154      1.116     RT-27      RT-17
OMM5000        BX075694/i       74    1          2           1.236      1.39      -0.155     -1.382 
OMM5000        BX075694/i       73    2          1           0.849      1.004     -0.155     -2.119 
OMM5000        BX075694/i       60    2          2           1.449      1.294      0.154      0.948 

OMM5045        CA376300/ii      39    1          1           0.961      1.14      -0.179     -2.139     RT-19      RT-9
OMM5045        CA376300/ii      30    1          2           1.198      1.019      0.178      0.916 
OMM5045        CA376300/ii      48    2          1           1.464      1.285      0.178      0.957 
OMM5045        CA376300/ii      70    2          2           0.987      1.165     -0.179     -1.797 

OMM5045        BX305863         41    1          1           1.015      1.177     -0.163     -1.766     RT-19      RT-17
OMM5045        BX305863         37    1          2           1.11       0.947      0.162      1.039 
OMM5045        BX305863         61    2          1           1.436      1.273      0.162      1.009 
OMM5045        BX305863         76    2          2           0.881      1.043     -0.163     -2.128 

OMM5045        OmyFGT20TUF      42    1          1           1.168      1.001      0.167      1.122     RT-19      RT-6
OMM5045        OmyFGT20TUF      34    1          2           0.943      1.11      -0.168     -2.098 
OMM5045        OmyFGT20TUF      51    2          1           0.879      1.047     -0.168     -1.628 
OMM5045        OmyFGT20TUF      72    2          2           1.323      1.156      0.167      1.297 

OMM5045        OMM5044          39    1          1           0.968      1.164     -0.196     -2.074     RT-19      RT-17
OMM5045        OMM5044          35    1          2           1.159      0.964      0.195      1.189 
OMM5045        OMM5044          58    2          1           1.496      1.3        0.195      1.175 
OMM5045        OMM5044          59    2          2           0.905      1.101     -0.196     -2.057 

OMM5045        BX075694/i       35    1          1           1.124      0.954      0.17       1.035     RT-19      RT-17
OMM5045        BX075694/i       41    1          2           1.003      1.174     -0.171     -1.88 
OMM5045        BX075694/i       77    2          1           0.887      1.058     -0.171     -2.259 
OMM5045        BX075694/i       60    2          2           1.449      1.278      0.17       1.046 

CA061915       CA376300/ii      68    1          1           1.129      1.314     -0.186     -2.026     RT-21      RT-9
CA061915       CA376300/ii      50    1          2           1.368      1.183      0.185      1.056 
CA061915       CA376300/ii      47    2          1           1.484      1.298      0.185      0.978 
CA061915       CA376300/ii      67    2          2           0.982      1.168     -0.186     -1.831 

OmyFGT27TUF    OMM5044          62    1          1           1.186      1.381     -0.196     -1.706     RT-21      RT-17
OmyFGT27TUF    OMM5044          60    1          2           1.352      1.157      0.195      1.301 
OmyFGT27TUF    OMM5044          56    2          1           1.515      1.319      0.195      1.141 
OmyFGT27TUF    OMM5044          56    2          2           0.9        1.095     -0.196     -2.042 

OmyFGT27TUF    BX075694/i       56    1          1           1.298      1.139      0.158      1.08      RT-21      RT-17
OmyFGT27TUF    BX075694/i       67    1          2           1.236      1.395     -0.159     -1.333 
OmyFGT27TUF    BX075694/i       72    2          1           0.893      1.051     -0.159     -2.053 
OmyFGT27TUF    BX075694/i       58    2          2           1.466      1.307      0.158      0.942 

OMM5011        BX305863         62    1          1           1.191      1.35      -0.159     -1.286     RT-30      RT-17
OMM5011        BX305863         61    1          2           1.255      1.096      0.158      1.15 
OMM5011        BX305863         56    2          1           1.473      1.314      0.158      0.939 
OMM5011        BX305863         73    2          2           0.9        1.059     -0.159     -2.024 

OMM5011        BX075694/i       56    1          1           1.275      1.117      0.158      1.072     RT-30      RT-17
OMM5011        BX075694/i       64    1          2           1.216      1.374     -0.159     -1.285 
OMM5011        BX075694/i       73    2          1           0.914      1.073     -0.159     -2.021 
OMM5011        BX075694/i       55    2          2           1.488      1.33       0.158      0.921 

OMM5011        BX321659/i       62    1          1           1.479      1.305      0.173      1.045     RT-30      RT-31
OMM5011        BX321659/i       53    1          2           1.033      1.207     -0.174     -2.148 
OMM5011        BX321659/i       57    2          1           1.02       1.193     -0.174     -1.161 
OMM5011        BX321659/i       58    2          2           1.268      1.094      0.173      1.465 

BX861315       BX305863         68    1          1           1.242      1.401     -0.16      -1.349     RT-30      RT-17
BX861315       BX305863         64    1          2           1.272      1.113      0.159      1.221 
BX861315       BX305863         58    2          1           1.483      1.324      0.159      0.953 
BX861315       BX305863         72    2          2           0.877      1.036     -0.16      -2.001 

OMM1238        CA376300/ii      65    1          1           1.14       1.341     -0.202     -2.119     RT-30      RT-9
OMM1238        CA376300/ii      48    1          2           1.384      1.183      0.201      1.107 
OMM1238        CA376300/ii      41    2          1           1.525      1.323      0.201      0.959 
OMM1238        CA376300/ii      63    2          2           0.963      1.165     -0.202     -1.868 

OMM1238        BX305863         67    1          1           1.243      1.401     -0.158     -1.319     RT-30      RT-17
OMM1238        BX305863         64    1          2           1.238      1.081      0.157      1.188 
OMM1238        BX305863         57    2          1           1.466      1.308      0.157      0.92 
OMM1238        BX305863         66    2          2           0.831      0.988     -0.158     -2.038 

OMM1238        OMM5044          67    1          1           1.2        1.397     -0.197     -1.777     RT-30      RT-17
OMM1238        OMM5044          61    1          2           1.33       1.134      0.196      1.322 
OMM1238        OMM5044          56    2          1           1.501      1.304      0.196      1.144 
OMM1238        OMM5044          52    2          2           0.844      1.041     -0.197     -2.094 

OMM1238        BX075694/i       58    1          1           1.262      1.099      0.162      1.135     RT-30      RT-17
OMM1238        BX075694/i       71    1          2           1.257      1.42      -0.163     -1.409 
OMM1238        BX075694/i       66    2          1           0.831      0.994     -0.163     -2.109 
OMM1238        BX075694/i       57    2          2           1.478      1.315      0.162      0.954 

BX871195/i     BX305863         58    1          1           1.174      1.363     -0.189     -1.576     RT-6/30    RT-17
BX871195/i     BX305863         54    1          2           1.332      1.144      0.188      1.234 
BX871195/i     BX305863         49    2          1           1.487      1.299      0.188      1.023 
BX871195/i     BX305863         66    2          2           0.893      1.081     -0.189     -2.186 

BX871195/i     BX075694/i       49    1          1           1.364      1.173      0.19       1.159     RT-6/30    RT-17
BX871195/i     BX075694/i       61    1          2           1.207      1.397     -0.191     -1.62 
BX871195/i     BX075694/i       67    2          1           0.9        1.091     -0.191     -2.242 
BX871195/i     BX075694/i       48    2          2           1.505      1.315      0.19       1.019 

BX871195/ii    BX305863         58    1          1           1.174      1.358     -0.184     -1.541     RT-6/30    RT-17
BX871195/ii    BX305863         54    1          2           1.332      1.149      0.183      1.206 
BX871195/ii    BX305863         50    2          1           1.471      1.287      0.183      1.017 
BX871195/ii    BX305863         66    2          2           0.893      1.077     -0.184     -2.137 

BX871195/ii    BX075694/i       49    1          1           1.364      1.178      0.186      1.132     RT-6/30    RT-17
BX871195/ii    BX075694/i       61    1          2           1.207      1.393     -0.187     -1.583 
BX871195/ii    BX075694/i       67    2          1           0.9        1.086     -0.187     -2.191 
BX871195/ii    BX075694/i       49    2          2           1.488      1.301      0.186      1.012 

BX321659/i     OMM1178          74    1          1           1.314      1.152      0.161      1.245     RT-31      RT-23
BX321659/i     OMM1178          49    1          2           1.164      1.325     -0.162     -1.199 
BX321659/i     OMM1178          61    2          1           0.862      1.024     -0.162     -2.259 
BX321659/i     OMM1178          60    2          2           1.359      1.197      0.161      0.964 

Ogo4UW         OMM5044          66    1          1           1.138      1.329     -0.192     -1.76      RT-7       RT-17
Ogo4UW         OMM5044          64    1          2           1.307      1.116      0.191      1.333 
Ogo4UW         OMM5044          58    2          1           1.496      1.305      0.191      1.149 
Ogo4UW         OMM5044          60    2          2           0.901      1.092     -0.192     -2.043 

Ogo4UW         BX075694/i       61    1          1           1.241      1.089      0.151      1.102     RT-7       RT-17
Ogo4UW         BX075694/i       70    1          2           1.199      1.351     -0.152     -1.325 
Ogo4UW         BX075694/i       78    2          1           0.884      1.036     -0.152     -2.03 
Ogo4UW         BX075694/i       60    2          2           1.449      1.297      0.151      0.928 

OMM5020/i      BX305863         69    1          1           1.219      1.373     -0.155     -1.326     RT-31      RT-17
OMM5020/i      BX305863         68    1          2           1.214      1.06       0.154      1.224 
OMM5020/i      BX305863         56    2          1           1.46       1.306      0.154      0.895 
OMM5020/i      BX305863         72    2          2           0.839      0.993     -0.155     -2.116 

OMM5020/i      OMM5044          68    1          1           1.186      1.38      -0.195     -1.782     RT-31      RT-17
OMM5020/i      OMM5044          66    1          2           1.287      1.093      0.194      1.39 
OMM5020/i      OMM5044          53    2          1           1.528      1.334      0.194      1.088 
OMM5020/i      OMM5044          55    2          2           0.852      1.046     -0.195     -2.122 

OMM5020/i      BX075694/i       62    1          1           1.234      1.076      0.157      1.162     RT-31      RT-17
OMM5020/i      BX075694/i       73    1          2           1.233      1.391     -0.158     -1.396 
OMM5020/i      BX075694/i       73    2          1           0.846      1.004     -0.158     -2.184 
OMM5020/i      BX075694/i       55    2          2           1.475      1.318      0.157      0.9 

OmyRGT1TUF     BX075694/i       62    1          1           1.234      1.084      0.15       1.107     RT-31      RT-17
OmyRGT1TUF     BX075694/i       72    1          2           1.216      1.366     -0.151     -1.338 
OmyRGT1TUF     BX075694/i       76    2          1           0.867      1.017     -0.151     -2.032 
OmyRGT1TUF     BX075694/i       60    2          2           1.449      1.299      0.15       0.918 

Omy1339INRA    OMM5044          64    1          1           1.246      1.447     -0.201     -1.77      RT-1       RT-17
Omy1339INRA    OMM5044          62    1          2           1.313      1.113      0.2        1.363 
Omy1339INRA    OMM5044          48    2          1           1.635      1.434      0.2        1.058 
Omy1339INRA    OMM5044          57    2          2           0.9        1.101     -0.201     -2.099 

Omy1339INRA    BX075694/i       59    1          1           1.245      1.087      0.158      1.118     RT-1       RT-17
Omy1339INRA    BX075694/i       67    1          2           1.303      1.461     -0.159     -1.319 
Omy1339INRA    BX075694/i       75    2          1           0.883      1.041     -0.159     -2.092 
Omy1339INRA    BX075694/i       50    2          2           1.573      1.415      0.158      0.85 

BX084966       OMM1167/ii       37    1          1           1.443      1.228      0.214      1.016     RT-3       RT-12/16-2
BX084966       OMM1167/ii       52    1          2           1.021      1.236     -0.215     -2.594 
BX084966       OMM1167/ii       16    2          1           0.907      1.122     -0.215     -0.849 
BX084966       OMM1167/ii       18    2          2           1.345      1.13       0.214      0.833 

CA388551/i     CA376300/ii      48    1          1           1.13       1.324     -0.194     -2.013     RT-12/16-2 RT-9
CA388551/i     CA376300/ii      40    1          2           1.471      1.277      0.193      0.906 
CA388551/i     CA376300/ii      18    2          1           1.218      1.024      0.193      0.74 
CA388551/i     CA376300/ii      27    2          2           0.785      0.978     -0.194     -1.885 

CA388551/i     BX318599/ii      54    1          1           1.435      1.217      0.217      1.315     RT-12/16-2 RT-5
CA388551/i     BX318599/ii      38    1          2           0.961      1.179     -0.218     -2.351 
CA388551/i     BX318599/ii      14    2          1           0.693      0.911     -0.218     -2.183 
CA388551/i     BX318599/ii      21    2          2           1.09       0.872      0.217      0.975 

CA388551/i     BX863758         49    1          1           1.45       1.28       0.17       1.047     RT-12/16-2 RT-21
CA388551/i     BX863758         44    1          2           1.273      1.444     -0.171     -1.062 
CA388551/i     BX863758         20    2          1           0.645      0.816     -0.171     -2.406 
CA388551/i     BX863758         24    2          2           1.15       0.979      0.17       0.837 

CA388551/i     OmyFGT27TUF      46    1          1           1.235      1.423     -0.188     -1.203     RT-12/16-2 RT-21
CA388551/i     OmyFGT27TUF      46    1          2           1.438      1.25       0.187      1.121 
CA388551/i     OmyFGT27TUF      26    2          1           1.208      1.02       0.187      0.965 
CA388551/i     OmyFGT27TUF      19    2          2           0.659      0.847     -0.188     -2.616 

CA388551/i     OMM5179          49    1          1           1.217      1.412     -0.196     -1.33      RT-12/16-2 RT-21
CA388551/i     OMM5179          52    1          2           1.413      1.218      0.195      1.26 
CA388551/i     OMM5179          24    2          1           1.225      1.03       0.195      0.934 
CA388551/i     OMM5179          21    2          2           0.639      0.835     -0.196     -2.892 

CA388551/ii    CA376300/ii      48    1          1           1.13       1.354     -0.224     -2.331     RT-12/16   RT-9
CA388551/ii    CA376300/ii      40    1          2           1.471      1.247      0.223      1.049 
CA388551/ii    CA376300/ii      24    2          1           1.359      1.135      0.223      0.807 
CA388551/ii    CA376300/ii      32    2          2           0.803      1.027     -0.224     -2.352 

CA388551/ii    BX318599/ii      54    1          1           1.435      1.215      0.22       1.329     RT-12/16   RT-5
CA388551/ii    BX318599/ii      38    1          2           0.961      1.181     -0.221     -2.376 
CA388551/ii    BX318599/ii      19    2          1           0.773      0.993     -0.221     -1.971 
CA388551/ii    BX318599/ii      28    2          2           1.179      0.959      0.22       0.919 

CA388551/ii    OMM1097          58    1          1           1.357      1.172      0.184      1.258     RT-12/16   RT-23
CA388551/ii    OMM1097          41    1          2           1.241      1.426     -0.185     -1.177 
CA388551/ii    OMM1097          31    2          1           0.704      0.888     -0.185     -2.455 
CA388551/ii    OMM1097          32    2          2           1.327      1.142      0.184      0.858 

CA388551/ii    OMM1178          61    1          1           1.346      1.173      0.172      1.196     RT-12/16   RT-23
CA388551/ii    OMM1178          40    1          2           1.252      1.425     -0.173     -1.081 
CA388551/ii    OMM1178          33    2          1           0.724      0.897     -0.173     -2.376 
CA388551/ii    OMM1178          30    2          2           1.322      1.149      0.172      0.752 

CA388551/ii    OMM5010          41    1          1           1.253      1.424     -0.171     -1.096     RT-12/16   RT-23
CA388551/ii    OMM5010          59    1          2           1.385      1.215      0.17       1.159 
CA388551/ii    OMM5010          31    2          1           1.268      1.097      0.17       0.794 
CA388551/ii    OMM5010          30    2          2           0.718      0.889     -0.171     -2.269 

BX310634       CA376300/ii      65    1          1           1.126      1.32      -0.194     -2.036     RT-21+2    RT-9
BX310634       CA376300/ii      46    1          2           1.423      1.23       0.193      1.033 
BX310634       CA376300/ii      48    2          1           1.464      1.27       0.193      1.038 
BX310634       CA376300/ii      70    2          2           0.987      1.18      -0.194     -1.95 

CR375500/i     CA376300/ii      62    1          1           1.118      1.333     -0.215     -2.16      RT-12/26   RT-9
CR375500/i     CA376300/ii      47    1          2           1.4        1.186      0.214      1.157 
CR375500/i     CA376300/ii      45    2          1           1.528      1.314      0.214      1.098 
CR375500/i     CA376300/ii      66    2          2           0.954      1.168     -0.215     -2.347 

OMM1054        CA376300/ii      65    1          1           1.127      1.329     -0.203     -2.132     RT-25      RT-9
OMM1054        CA376300/ii      49    1          2           1.373      1.171      0.202      1.135 
OMM1054        CA376300/ii      43    2          1           1.559      1.356      0.202      1.003 
OMM1054        CA376300/ii      69    2          2           0.995      1.198     -0.203     -2.019 

Total number of polymorphic loci in the family =  124 
Total number of pairwise marker comparisons examined =  15376 
Total number of pairwise marker comparisons skipped =  1101 
A pairwise comparison is skipped if one or more cells has fewer than 5 observation points
Total number of pairwise marker comparisons suggesting epistasis =  107 

Period = W3 for male DD1545
Note: weights are Z-standardized values adjusted to a positive scale.

Trait mean =  1.5 
Trait standard deviation =  0.999 

Significance level = 0.05

Epistasis values are shown for pairs of markers with significant cell values
Female         Male                   Female     Male       Genotypic  non-Epist. Epist.     t-value    Link. Gr.  Link. Gr.
                                                                                                        Female     Male
Marker 1       Marker 2         N     Allele     Allele     Value      Value      Value      ratio      Marker 1   Marker 2
OMM1257        CA376300/ii      69    1          1           1.475      1.701     -0.227     -2.104     RT-20+2    RT-9
OMM1257        CA376300/ii      51    1          2           1.436      1.21       0.226      1.34 
OMM1257        CA376300/ii      23    2          1           2.12       1.894      0.226      1.082 
OMM1257        CA376300/ii      32    2          2           1.178      1.404     -0.227     -1.969 

BX873441/ii    CA376300/ii      70    1          1           1.48       1.678     -0.199     -1.872     RT-9       RT-9
BX873441/ii    CA376300/ii      51    1          2           1.436      1.238      0.198      1.177 
BX873441/ii    CA376300/ii      29    2          1           2.116      1.917      0.198      0.829 
BX873441/ii    CA376300/ii      65    2          2           1.278      1.477     -0.199     -2 

OMM1167/i      OmyFGT20TUF      57    1          1           1.506      1.27       0.236      1.767     RT-12/16   RT-6
OMM1167/i      OmyFGT20TUF      42    1          2           1.391      1.627     -0.237     -1.346 
OMM1167/i      OmyFGT20TUF      31    2          1           1.079      1.315     -0.237     -2.291 
OMM1167/i      OmyFGT20TUF      48    2          2           1.908      1.672      0.236      1.418 

OMM1167/ii     OmyFGT20TUF      57    1          1           1.506      1.27       0.236      1.767     RT-12/16-2 RT-6
OMM1167/ii     OmyFGT20TUF      42    1          2           1.391      1.627     -0.237     -1.346 
OMM1167/ii     OmyFGT20TUF      31    2          1           1.079      1.315     -0.237     -2.291 
OMM1167/ii     OmyFGT20TUF      48    2          2           1.908      1.672      0.236      1.418 

OMM5045        CA376300/ii      40    1          1           1.28       1.467     -0.188     -1.651     RT-19      RT-9
OMM5045        CA376300/ii      29    1          2           1.319      1.131      0.187      0.852 
OMM5045        CA376300/ii      48    2          1           2.004      1.817      0.187      1.029 
OMM5045        CA376300/ii      70    2          2           1.293      1.481     -0.188     -2.023 

OMM5045        OmyFGT20TUF      43    1          1           1.511      1.272      0.239      1.528     RT-19      RT-6
OMM5045        OmyFGT20TUF      33    1          2           1.058      1.298     -0.24      -1.916 
OMM5045        OmyFGT20TUF      51    2          1           1.247      1.486     -0.24      -2.053 
OMM5045        OmyFGT20TUF      72    2          2           1.751      1.512      0.239      1.904 

BX885263/i     OMM1274/ii       55    1          1           1.386      1.554     -0.169     -1.212     RT-2/9     RT-2/9
BX885263/i     OMM1274/ii       49    1          2           1.645      1.476      0.168      1.383 
BX885263/i     OMM1274/ii       52    2          1           1.664      1.496      0.168      1.167 
BX885263/i     OMM1274/ii       46    2          2           1.249      1.418     -0.169     -2.059 

BX885263/ii    OMM1274/ii       55    1          1           1.386      1.554     -0.169     -1.212     RT-2/9     RT-2/9
BX885263/ii    OMM1274/ii       49    1          2           1.645      1.476      0.168      1.383 
BX885263/ii    OMM1274/ii       52    2          1           1.664      1.496      0.168      1.167 
BX885263/ii    OMM1274/ii       46    2          2           1.249      1.418     -0.169     -2.059 

BX871195/i     CA376300/ii      53    1          1           1.518      1.704     -0.187     -1.476     RT-6/30    RT-9
BX871195/i     CA376300/ii      42    1          2           1.424      1.237      0.186      1.013 
BX871195/i     CA376300/ii      43    2          1           2.069      1.882      0.186      0.948 
BX871195/i     CA376300/ii      57    2          2           1.228      1.415     -0.187     -2.036 

BX871195/ii    CA376300/ii      53    1          1           1.518      1.704     -0.187     -1.476     RT-6/30    RT-9
BX871195/ii    CA376300/ii      42    1          2           1.424      1.237      0.186      1.013 
BX871195/ii    CA376300/ii      43    2          1           2.069      1.882      0.186      0.948 
BX871195/ii    CA376300/ii      57    2          2           1.228      1.415     -0.187     -2.036 

BX310634       CA376300/ii      66    1          1           1.49       1.676     -0.187     -1.69      RT-21+2    RT-9
BX310634       CA376300/ii      45    1          2           1.524      1.338      0.186      1.017 
BX310634       CA376300/ii      48    2          1           2.004      1.818      0.186      1.023 
BX310634       CA376300/ii      70    2          2           1.293      1.48      -0.187     -2.011 

CR375500/i     CA376300/ii      63    1          1           1.467      1.66      -0.193     -1.706     RT-12/26   RT-9
CR375500/i     CA376300/ii      46    1          2           1.468      1.275      0.192      1.049 
CR375500/i     CA376300/ii      45    2          1           2.063      1.871      0.192      1.012 
CR375500/i     CA376300/ii      66    2          2           1.293      1.486     -0.193     -2.037 

OMM1054        CA376300/ii      66    1          1           1.478      1.669     -0.191     -1.714     RT-25      RT-9
OMM1054        CA376300/ii      48    1          2           1.462      1.271      0.19       1.078 
OMM1054        CA376300/ii      43    2          1           2.084      1.893      0.19       0.977 
OMM1054        CA376300/ii      69    2          2           1.304      1.495     -0.191     -2.047 

Total number of polymorphic loci in the family =  124 
Total number of pairwise marker comparisons examined =  15376 
Total number of pairwise marker comparisons skipped =  1101 
A pairwise comparison is skipped if one or more cells has fewer than 5 observation points
Total number of pairwise marker comparisons suggesting epistasis =  13 

Period = W4 for male DD1545
Note: weights are Z-standardized values adjusted to a positive scale.

Trait mean =  1.614 
Trait standard deviation =  1.034 

Significance level = 0.05

Epistasis values are shown for pairs of markers with significant cell values
Female         Male                   Female     Male       Genotypic  non-Epist. Epist.     t-value    Link. Gr.  Link. Gr.
                                                                                                        Female     Male
Marker 1       Marker 2         N     Allele     Allele     Value      Value      Value      ratio      Marker 1   Marker 2
OMM1257        BX084966         56    1          1           1.224      0.966      0.257      2.131     RT-20+2    RT-3
OMM1257        BX084966         60    1          2           1.455      1.713     -0.258     -1.907 
OMM1257        BX084966         16    2          1           1.137      1.395     -0.258     -1.033 
OMM1257        BX084966         13    2          2           2.4        2.142      0.257      1.008 

BX305657       BX321659/i       33    1          1           1.586      1.397      0.189      0.949     RT-12      RT-31
BX305657       BX321659/i       34    1          2           1.02       1.209     -0.19      -1.725 
BX305657       BX321659/i       54    2          1           1.817      2.006     -0.19      -1.143 
BX305657       BX321659/i       59    2          2           2.007      1.818      0.189      2.035 

OMM5045        BX321659/i       38    1          1           1.492      1.256      0.235      1.39      RT-19      RT-31
OMM5045        BX321659/i       29    1          2           0.806      1.042     -0.236     -2.245 
OMM5045        BX321659/i       56    2          1           1.773      2.009     -0.236     -1.453 
OMM5045        BX321659/i       59    2          2           2.03       1.795      0.235      2.516 

OMM5045        OMM5146          43    1          1           1.429      1.209      0.219      1.418     RT-19      RT-31
OMM5045        OMM5146          31    1          2           0.855      1.075     -0.22      -1.949 
OMM5045        OMM5146          61    2          1           1.738      1.958     -0.22      -1.475 
OMM5045        OMM5146          64    2          2           2.044      1.824      0.219      2.265 

OMM5045        OmyRGT1TUF       44    1          1           1.423      1.202      0.22       1.453     RT-19      RT-31
OMM5045        OmyRGT1TUF       32    1          2           0.823      1.044     -0.221     -2.072 
OMM5045        OmyRGT1TUF       64    2          1           1.744      1.964     -0.221     -1.541 
OMM5045        OmyRGT1TUF       66    2          2           2.025      1.805      0.22       2.3 

BX084966       CA388551/i       50    1          1           1.291      1.553     -0.262     -2.266     RT-3       RT-12/16-2
BX084966       CA388551/i       37    1          2           1.71       1.448      0.261      1.352 
BX084966       CA388551/i       6     2          1           2.411      2.149      0.261      1.059 
BX084966       CA388551/i       11    2          2           1.783      2.045     -0.262     -0.69 

BX084966       OMM5018          58    1          1           1.218      1.451     -0.233     -2.167     RT-3       RT-19
BX084966       OMM5018          54    1          2           1.488      1.256      0.232      1.498 
BX084966       OMM5018          30    2          1           1.985      1.752      0.232      1.221 
BX084966       OMM5018          25    2          2           1.325      1.557     -0.233     -1.218 

CA388551/i     OMM5013          39    1          1           1.121      1.365     -0.244     -2.073     RT-12/16-2 RT-10
CA388551/i     OMM5013          53    1          2           1.661      1.418      0.243      1.579 
CA388551/i     OMM5013          26    2          1           2.178      1.934      0.243      1.392 
CA388551/i     OMM5013          18    2          2           1.743      1.987     -0.244     -1.037 

Total number of polymorphic loci in the family =  124 
Total number of pairwise marker comparisons examined =  15376 
Total number of pairwise marker comparisons skipped =  1102 
A pairwise comparison is skipped if one or more cells has fewer than 5 observation points
Total number of pairwise marker comparisons suggesting epistasis =  8 
