# Supplementary material for: Growth-related quantitative trait loci in domestic and wild rainbow trout (Oncorhynchus mykiss)
Source: BMC Genet. 2010 Jul 7;11:63. doi: 10.1186/1471-2156-11-63 (PMC2914766; doi:10.1186/1471-2156-11-63)
Supplement: Additional file 4 — Marker regions showing epistasis in male 96-7-C1. [file 1471-2156-11-63-S4.TXT]

Additional File 4.  Marker regions showing epistasis in male 96-7-C1 across both female backgrounds in families 99-01 and 99-05.

Period = W1 for male 96-7-C1
Note: weights are Z-standardized values adjusted to a positive scale.

Trait mean =  1.946 
Trait standard deviation =  1.002 

Significance level = 0.05

Epistasis values are shown for pairs of markers with significant cell values
Female         Male                   Female     Male       Genotypic  non-Epist. Epist.     t-value    Link. Gr.  Link. Gr.
                                                                                                        Female     Male
Marker 1       Marker 2         N     Allele     Allele     Value      Value      Value      ratio      Marker 1   Marker 2
BX073867       OmyRGT1TUF       24    1          1           1.594      1.942     -0.348     -1.75      RT-27      RT-31
BX073867       OmyRGT1TUF       22    1          2           2.16       1.812      0.347      1.739 
BX073867       OmyRGT1TUF       15    2          1           2.58       2.233      0.347      1.507 
BX073867       OmyRGT1TUF       30    2          2           1.755      2.103     -0.348     -2.119 

BX861650       OmyRGT1TUF       23    1          1           1.576      1.922     -0.347     -1.674     RT-2       RT-31
BX861650       OmyRGT1TUF       22    1          2           2.16       1.814      0.346      1.73 
BX861650       OmyRGT1TUF       15    2          1           2.58       2.234      0.346      1.499 
BX861650       OmyRGT1TUF       29    2          2           1.78       2.126     -0.347     -2.062 

BHMS415        OmyRGT1TUF       24    1          1           1.594      1.942     -0.348     -1.75      RT-8       RT-31
BHMS415        OmyRGT1TUF       22    1          2           2.16       1.812      0.347      1.739 
BHMS415        OmyRGT1TUF       15    2          1           2.58       2.233      0.347      1.507 
BHMS415        OmyRGT1TUF       30    2          2           1.755      2.103     -0.348     -2.119 

CA060381       OmyRGT1TUF       24    1          1           1.594      1.942     -0.349     -1.752     RT-8       RT-31
CA060381       OmyRGT1TUF       22    1          2           2.16       1.812      0.348      1.741 
CA060381       OmyRGT1TUF       15    2          1           2.58       2.232      0.348      1.509 
CA060381       OmyRGT1TUF       29    2          2           1.753      2.101     -0.349     -2.049 

BX087664/ii    BX861650         9     1          1           2.635      2.348      0.287      2.464     RT-29      RT-2 
BX087664/ii    BX861650         13    1          2           1.67       1.958     -0.288     -1.15 
BX087664/ii    BX861650         20    2          1           1.952      2.239     -0.288     -1.422 
BX087664/ii    BX861650         24    2          2           2.138      1.85       0.287      1.367 

BX087664/ii    OmyRGT1TUF       10    1          1           1.775      2.114     -0.34      -1.161     RT-29      RT-31
BX087664/ii    OmyRGT1TUF       12    1          2           2.307      1.967      0.339      1.533 
BX087664/ii    OmyRGT1TUF       15    2          1           2.58       2.241      0.339      1.47 
BX087664/ii    OmyRGT1TUF       30    2          2           1.755      2.094     -0.34      -2.067 

OMM1175        OmyRGT1TUF       24    1          1           1.594      1.942     -0.349     -1.752     RT-15      RT-31
OMM1175        OmyRGT1TUF       22    1          2           2.16       1.812      0.348      1.741 
OMM1175        OmyRGT1TUF       15    2          1           2.58       2.232      0.348      1.509 
OMM1175        OmyRGT1TUF       29    2          2           1.753      2.101     -0.349     -2.049 

OMM1186        OMM1097          20    1          1           1.485      1.918     -0.434     -2.199     RT-30      RT-23
OMM1186        OMM1097          17    1          2           2.304      1.871      0.433      1.854 
OMM1186        OMM1097          7     2          1           2.488      2.055      0.433      2.309 
OMM1186        OMM1097          12    2          2           1.575      2.008     -0.434     -2.2 

CA376300/i     BHMS415          5     1          1           0.368      0.924     -0.557     -3.032     RT-9       RT-8
CA376300/i     BHMS415          8     1          2           2.509      1.953      0.556      1.852 
CA376300/i     BHMS415          25    2          1           2.068      1.511      0.556      3.715 
CA376300/i     BHMS415          20    2          2           1.983      2.539     -0.557     -2.054 

CA376300/i     Omi134TUF        8     1          1           2.509      1.972      0.537      1.789     RT-9       RT-8
CA376300/i     Omi134TUF        5     1          2           0.368      0.905     -0.538     -2.929 
CA376300/i     Omi134TUF        21    2          1           2.014      2.551     -0.538     -2.071 
CA376300/i     Omi134TUF        23    2          2           2.023      1.485      0.537      3.37 

CA376300/i     One112ADFG       5     1          1           0.368      0.937     -0.569     -3.099     RT-9       RT-8
CA376300/i     One112ADFG       8     1          2           2.509      1.941      0.568      1.893 
CA376300/i     One112ADFG       24    2          1           2.116      1.548      0.568      3.853 
CA376300/i     One112ADFG       20    2          2           1.983      2.552     -0.569     -2.099 

CA376300/i     Ots532NWFSC      5     1          1           0.368      0.911     -0.544     -2.96      RT-9       RT-8
CA376300/i     Ots532NWFSC      8     1          2           2.509      1.966      0.543      1.808 
CA376300/i     Ots532NWFSC      24    2          1           2.015      1.472      0.543      3.716 
CA376300/i     Ots532NWFSC      20    2          2           1.983      2.526     -0.544     -2.005 

CA376300/i     OmyFGT12TUF      8     1          1           2.509      1.995      0.514      1.712     RT-9       RT-8
CA376300/i     OmyFGT12TUF      5     1          2           0.368      0.882     -0.515     -2.803 
CA376300/i     OmyFGT12TUF      24    2          1           2.024      2.539     -0.515     -2.175 
CA376300/i     OmyFGT12TUF      19    2          2           1.941      1.426      0.514      3.289 

CA376300/i     OMM1009          5     1          1           0.368      0.931     -0.564     -3.068     RT-9       RT-8
CA376300/i     OMM1009          8     1          2           2.509      1.946      0.563      1.874 
CA376300/i     OMM1009          9     2          1           1.739      1.175      0.563      2.483 
CA376300/i     OMM1009          7     2          2           1.627      2.19      -0.564     -1.627 

CA376300/i     OmyRGT1TUF       7     1          1           1.432      1.869     -0.438     -0.901     RT-9       RT-31
CA376300/i     OmyRGT1TUF       5     1          2           2.357      1.919      0.437      0.899 
CA376300/i     OmyRGT1TUF       15    2          1           2.58       2.143      0.437      1.896 
CA376300/i     OmyRGT1TUF       30    2          2           1.755      2.192     -0.438     -2.666 

Ots515NWFSC    OmyRGT1TUF       13    1          1           1.587      1.941     -0.355     -1.481     RT-11      RT-31
Ots515NWFSC    OmyRGT1TUF       11    1          2           2.177      1.823      0.354      1.259 
Ots515NWFSC    OmyRGT1TUF       15    2          1           2.58       2.226      0.354      1.534 
Ots515NWFSC    OmyRGT1TUF       30    2          2           1.755      2.109     -0.355     -2.156 

OMM1179        OmyRGT1TUF       24    1          1           1.594      1.942     -0.348     -1.75      RT-10      RT-31
OMM1179        OmyRGT1TUF       22    1          2           2.16       1.812      0.347      1.739 
OMM1179        OmyRGT1TUF       15    2          1           2.58       2.233      0.347      1.507 
OMM1179        OmyRGT1TUF       30    2          2           1.755      2.103     -0.348     -2.119 

BHMS206        OmyRGT1TUF       24    1          1           1.594      1.942     -0.349     -1.752     RT-3       RT-31
BHMS206        OmyRGT1TUF       22    1          2           2.16       1.812      0.348      1.741 
BHMS206        OmyRGT1TUF       15    2          1           2.58       2.232      0.348      1.509 
BHMS206        OmyRGT1TUF       29    2          2           1.753      2.101     -0.349     -2.049 

OMM1228        OmyRGT1TUF       22    1          1           1.479      1.861     -0.382     -1.925     RT-27      RT-31
OMM1228        OmyRGT1TUF       20    1          2           2.064      1.682      0.381      1.836 
OMM1228        OmyRGT1TUF       14    2          1           2.601      2.219      0.381      1.547 
OMM1228        OmyRGT1TUF       28    2          2           1.658      2.04      -0.382     -2.387 

OMM1257        OmyRGT1TUF       24    1          1           1.594      1.943     -0.35      -1.757     RT-20      RT-31
OMM1257        OmyRGT1TUF       22    1          2           2.16       1.811      0.349      1.746 
OMM1257        OmyRGT1TUF       14    2          1           2.586      2.237      0.349      1.409 
OMM1257        OmyRGT1TUF       30    2          2           1.755      2.104     -0.35      -2.127 

OMM1321        BX313739/i       8     1          1           2.62       2.202      0.418      2.018     RT-13      RT-11
OMM1321        BX313739/i       9     1          2           1.292      1.71      -0.419     -1.27 
OMM1321        BX313739/i       20    2          1           1.838      2.257     -0.419     -1.724 
OMM1321        BX313739/i       25    2          2           2.183      1.765      0.418      2.436 

BX080247       OmyRGT1TUF       14    1          1           1.891      2.237     -0.346     -1.198     RT-14      RT-31
BX080247       OmyRGT1TUF       13    1          2           2.447      2.102      0.345      1.506 
BX080247       OmyRGT1TUF       15    2          1           2.58       2.235      0.345      1.497 
BX080247       OmyRGT1TUF       30    2          2           1.755      2.1       -0.346     -2.104 

BX319197       One112ADFG       23    1          1           1.396      1.703     -0.307     -1.62      RT-22      RT-8
BX319197       One112ADFG       22    1          2           2.376      2.069      0.306      1.638 
BX319197       One112ADFG       24    2          1           2.116      1.81       0.306      2.079 
BX319197       One112ADFG       17    2          2           1.869      2.176     -0.307     -1.103 

OMM1230        OmyRGT1TUF       12    1          1           1.536      1.942     -0.406     -1.468     RT-3       RT-31
OMM1230        OmyRGT1TUF       8     1          2           2.333      1.928      0.405      1.133 
OMM1230        OmyRGT1TUF       15    2          1           2.58       2.175      0.405      1.758 
OMM1230        OmyRGT1TUF       30    2          2           1.755      2.16      -0.406     -2.471 

OMM1230        BX313739/i       8     1          1           2.473      2.111      0.361      1.183     RT-3       RT-11
OMM1230        BX313739/i       11    1          2           1.371      1.733     -0.362     -1.241 
OMM1230        BX313739/i       20    2          1           1.838      2.2       -0.362     -1.49 
OMM1230        BX313739/i       25    2          2           2.183      1.822      0.361      2.105 

Omi134TUF      OmyRGT1TUF       24    1          1           1.594      1.943     -0.349     -1.754     RT-8       RT-31
Omi134TUF      OmyRGT1TUF       22    1          2           2.16       1.811      0.348      1.743 
Omi134TUF      OmyRGT1TUF       14    2          1           2.584      2.235      0.348      1.406 
Omi134TUF      OmyRGT1TUF       30    2          2           1.755      2.103     -0.349     -2.124 

OMM1302        OmyRGT1TUF       24    1          1           1.594      1.942     -0.348     -1.75      RT-6       RT-31
OMM1302        OmyRGT1TUF       22    1          2           2.16       1.812      0.347      1.739 
OMM1302        OmyRGT1TUF       15    2          1           2.58       2.233      0.347      1.507 
OMM1302        OmyRGT1TUF       30    2          2           1.755      2.103     -0.348     -2.119 

OMM1260        OmyRGT1TUF       21    1          1           1.409      1.803     -0.395     -2.028     RT-15      RT-31
OMM1260        OmyRGT1TUF       22    1          2           2.16       1.766      0.394      1.97 
OMM1260        OmyRGT1TUF       15    2          1           2.58       2.186      0.394      1.707 
OMM1260        OmyRGT1TUF       30    2          2           1.755      2.149     -0.395     -2.4 

OMM1305        OmyRGT1TUF       24    1          1           1.594      1.942     -0.348     -1.75      RT-7       RT-31
OMM1305        OmyRGT1TUF       22    1          2           2.16       1.812      0.347      1.739 
OMM1305        OmyRGT1TUF       15    2          1           2.58       2.233      0.347      1.507 
OMM1305        OmyRGT1TUF       30    2          2           1.755      2.103     -0.348     -2.119 

OMM1205        OmyRGT1TUF       22    1          1           1.621      1.962     -0.342     -1.718     RT-6       RT-31
OMM1205        OmyRGT1TUF       22    1          2           2.16       1.819      0.341      1.706 
OMM1205        OmyRGT1TUF       15    2          1           2.58       2.239      0.341      1.478 
OMM1205        OmyRGT1TUF       30    2          2           1.755      2.096     -0.342     -2.079 

OMM1315        OmyRGT1TUF       24    1          1           1.594      2.053     -0.46      -2.309     RT-11      RT-31
OMM1315        OmyRGT1TUF       22    1          2           2.16       1.701      0.459      2.296 
OMM1315        OmyRGT1TUF       9     2          1           3.05       2.59       0.459      1.897 
OMM1315        OmyRGT1TUF       10    2          2           1.778      2.238     -0.46      -1.314 

Omy1552UW/i    OmyRGT1TUF       24    1          1           1.594      1.938     -0.344     -1.727     RT-25      RT-31
Omy1552UW/i    OmyRGT1TUF       21    1          2           2.142      1.799      0.343      1.643 
Omy1552UW/i    OmyRGT1TUF       15    2          1           2.58       2.237      0.343      1.488 
Omy1552UW/i    OmyRGT1TUF       30    2          2           1.755      2.098     -0.344     -2.092 

OMM1036        OmyRGT1TUF       24    1          1           1.594      1.942     -0.348     -1.75      RT-15      RT-31
OMM1036        OmyRGT1TUF       22    1          2           2.16       1.812      0.347      1.739 
OMM1036        OmyRGT1TUF       15    2          1           2.58       2.233      0.347      1.507 
OMM1036        OmyRGT1TUF       30    2          2           1.755      2.103     -0.348     -2.119 

OMM1090        OmyRGT1TUF       24    1          1           1.594      1.951     -0.357     -1.793     RT-17      RT-31
OMM1090        OmyRGT1TUF       22    1          2           2.16       1.803      0.356      1.782 
OMM1090        OmyRGT1TUF       15    2          1           2.58       2.224      0.356      1.544 
OMM1090        OmyRGT1TUF       29    2          2           1.72       2.077     -0.357     -2.145 

OMM1097        OmyRGT1TUF       20    1          1           1.584      1.933     -0.35      -1.606     RT-23      RT-31
OMM1097        OmyRGT1TUF       16    1          2           2.217      1.868      0.349      1.435 
OMM1097        OmyRGT1TUF       11    2          1           2.523      2.174      0.349      1.424 
OMM1097        OmyRGT1TUF       28    2          2           1.759      2.108     -0.35      -2.28 

OMM1105        OmyRGT1TUF       22    1          1           1.555      1.926     -0.372     -1.751     RT-24      RT-31
OMM1105        OmyRGT1TUF       21    1          2           2.157      1.786      0.371      1.769 
OMM1105        OmyRGT1TUF       15    2          1           2.58       2.209      0.371      1.608 
OMM1105        OmyRGT1TUF       29    2          2           1.699      2.07      -0.372     -2.324 

BHMS377        OmyRGT1TUF       12    1          1           1.665      2.064     -0.399     -1.286     RT-24      RT-31
BHMS377        OmyRGT1TUF       17    1          2           2.294      1.895      0.398      1.679 
BHMS377        OmyRGT1TUF       14    2          1           2.666      2.267      0.398      1.73 
BHMS377        OmyRGT1TUF       29    2          2           1.7        2.099     -0.399     -2.485 

Ots532NWFSC    OmyRGT1TUF       24    1          1           1.594      1.956     -0.362     -1.818     RT-8       RT-31
Ots532NWFSC    OmyRGT1TUF       22    1          2           2.16       1.798      0.361      1.807 
Ots532NWFSC    OmyRGT1TUF       15    2          1           2.58       2.219      0.361      1.566 
Ots532NWFSC    OmyRGT1TUF       29    2          2           1.7        2.062     -0.362     -2.254 

OmyFGT12TUF    OmyRGT1TUF       23    1          1           1.614      1.972     -0.359     -1.734     RT-8       RT-31
OmyFGT12TUF    OmyRGT1TUF       22    1          2           2.16       1.801      0.358      1.792 
OmyFGT12TUF    OmyRGT1TUF       14    2          1           2.586      2.228      0.358      1.446 
OmyFGT12TUF    OmyRGT1TUF       29    2          2           1.699      2.057     -0.359     -2.245 

OMM1025        OmyRGT1TUF       24    1          1           1.594      1.964     -0.37      -1.859     RT-19      RT-31
OMM1025        OmyRGT1TUF       22    1          2           2.16       1.79       0.369      1.848 
OMM1025        OmyRGT1TUF       15    2          1           2.58       2.211      0.369      1.601 
OMM1025        OmyRGT1TUF       28    2          2           1.668      2.037     -0.37      -2.272 

OMM1009        BHMS206          22    1          1           1.429      1.807     -0.378     -1.617     RT-8       RT-3
OMM1009        BHMS206          22    1          2           2.19       1.812      0.377      2.127 
OMM1009        BHMS206          8     2          1           2.064      1.687      0.377      1.569 
OMM1009        BHMS206          8     2          2           1.315      1.693     -0.378     -1.554 

OmyRGT36TUF    OmyRGT1TUF       21    1          1           1.533      1.874     -0.342     -1.544     RT-24      RT-31
OmyRGT36TUF    OmyRGT1TUF       19    1          2           2.062      1.721      0.341      1.545 
OmyRGT36TUF    OmyRGT1TUF       14    2          1           2.614      2.273      0.341      1.391 
OmyRGT36TUF    OmyRGT1TUF       28    2          2           1.779      2.12      -0.342     -2.142 

Omy4DIAS       OmyRGT1TUF       24    1          1           1.594      1.942     -0.348     -1.75      RT-24      RT-31
Omy4DIAS       OmyRGT1TUF       22    1          2           2.16       1.812      0.347      1.739 
Omy4DIAS       OmyRGT1TUF       15    2          1           2.58       2.233      0.347      1.507 
Omy4DIAS       OmyRGT1TUF       30    2          2           1.755      2.103     -0.348     -2.119 

OmyRGT1TUF     OmyRGT1TUF       24    1          1           1.594      1.942     -0.348     -1.75      RT-31      RT-31
OmyRGT1TUF     OmyRGT1TUF       22    1          2           2.16       1.812      0.347      1.739 
OmyRGT1TUF     OmyRGT1TUF       15    2          1           2.58       2.233      0.347      1.507 
OmyRGT1TUF     OmyRGT1TUF       30    2          2           1.755      2.103     -0.348     -2.119 

CB497405       OmyRGT1TUF       23    1          1           1.595      1.944     -0.35      -1.681     RT-9       RT-31
CB497405       OmyRGT1TUF       22    1          2           2.16       1.811      0.349      1.745 
CB497405       OmyRGT1TUF       14    2          1           2.586      2.237      0.349      1.408 
CB497405       OmyRGT1TUF       30    2          2           1.755      2.104     -0.35      -2.126 

BX863380       OmyRGT1TUF       22    1          1           1.615      1.959     -0.344     -1.591     RT-27      RT-31
BX863380       OmyRGT1TUF       22    1          2           2.16       1.816      0.343      1.72 
BX863380       OmyRGT1TUF       14    2          1           2.586      2.242      0.343      1.388 
BX863380       OmyRGT1TUF       30    2          2           1.755      2.099     -0.344     -2.095 

BX076085       OmyRGT1TUF       23    1          1           1.614      1.972     -0.358     -1.732     RT-1       RT-31
BX076085       OmyRGT1TUF       21    1          2           2.22       1.862      0.357      1.789 
BX076085       OmyRGT1TUF       15    2          1           2.58       2.222      0.357      1.551 
BX076085       OmyRGT1TUF       30    2          2           1.755      2.113     -0.358     -2.181 

BX867838       BHMS415          7     1          1           1.144      1.563     -0.419     -1.563     RT-16      RT-8
BX867838       BHMS415          8     1          2           2.576      2.157      0.418      1.636 
BX867838       BHMS415          25    2          1           2.068      1.649      0.418      2.796 
BX867838       BHMS415          17    2          2           1.824      2.243     -0.419     -1.54 

BX867838       CA060381         7     1          1           2.443      2.131      0.311      1.232     RT-16      RT-8
BX867838       CA060381         8     1          2           1.44       1.751     -0.312     -0.829 
BX867838       CA060381         16    2          1           1.825      2.136     -0.312     -1.076 
BX867838       CA060381         25    2          2           2.068      1.756      0.311      2.079 

BX867838       Omi134TUF        8     1          1           2.576      2.179      0.396      1.548     RT-16      RT-8
BX867838       Omi134TUF        7     1          2           1.144      1.541     -0.397     -1.479 
BX867838       Omi134TUF        18    2          1           1.869      2.265     -0.397     -1.523 
BX867838       Omi134TUF        23    2          2           2.023      1.626      0.396      2.485 

BX867838       One112ADFG       7     1          1           1.144      1.575     -0.432     -1.608     RT-16      RT-8
BX867838       One112ADFG       8     1          2           2.576      2.145      0.431      1.683 
BX867838       One112ADFG       24    2          1           2.116      1.685      0.431      2.92 
BX867838       One112ADFG       17    2          2           1.824      2.255     -0.432     -1.585 

BX867838       OMM1097          8     1          1           1.296      1.765     -0.469     -1.689     RT-16      RT-23
BX867838       OMM1097          5     1          2           2.958      2.489      0.468      2.816 
BX867838       OMM1097          15    2          1           2.096      1.628      0.468      2.278 
BX867838       OMM1097          22    2          2           1.883      2.352     -0.469     -2.331 

BX867838       Ots532NWFSC      7     1          1           1.144      1.55      -0.406     -1.514     RT-16      RT-8
BX867838       Ots532NWFSC      8     1          2           2.576      2.17       0.405      1.584 
BX867838       Ots532NWFSC      24    2          1           2.015      1.609      0.405      2.775 
BX867838       Ots532NWFSC      17    2          2           1.824      2.229     -0.406     -1.492 

BX867838       OmyFGT12TUF      8     1          1           2.576      2.208      0.367      1.436     RT-16      RT-8
BX867838       OmyFGT12TUF      7     1          2           1.144      1.512     -0.368     -1.372 
BX867838       OmyFGT12TUF      21    2          1           1.902      2.269     -0.368     -1.557 
BX867838       OmyFGT12TUF      19    2          2           1.941      1.573      0.367      2.351 

BX313739/i     OmyRGT1TUF       22    1          1           1.632      1.971     -0.339     -1.659     RT-11      RT-31
BX313739/i     OmyRGT1TUF       22    1          2           2.16       1.821      0.338      1.691 
BX313739/i     OmyRGT1TUF       15    2          1           2.58       2.242      0.338      1.466 
BX313739/i     OmyRGT1TUF       30    2          2           1.755      2.093     -0.339     -2.061 

Total number of polymorphic loci in the family =  74 
Total number of pairwise marker comparisons examined =  5476 
Total number of pairwise marker comparisons skipped =  665 
A pairwise comparison is skipped if one or more cells has fewer than 5 observation points
Total number of pairwise marker comparisons suggesting epistasis =  55 


Period = W2 for male 96-7-C1
Note: weights are Z-standardized values adjusted to a positive scale.

Trait mean =  2 
Trait standard deviation =  1.01 

Significance level = 0.05

Epistasis values are shown for pairs of markers with significant cell values
Female         Male                   Female     Male       Genotypic  non-Epist. Epist.     t-value    Link. Gr.  Link. Gr.
                                                                                                        Female     Male
Marker 1       Marker 2         N     Allele     Allele     Value      Value      Value      ratio      Marker 1   Marker 2
OMM1230        OmyRGT1TUF       12    1          1           1.691      2.06      -0.37      -1.417     RT-3       RT-31
OMM1230        OmyRGT1TUF       8     1          2           2.303      1.934      0.369      0.906 
OMM1230        OmyRGT1TUF       14    2          1           2.737      2.368      0.369      1.503 
OMM1230        OmyRGT1TUF       30    2          2           1.872      2.242     -0.37      -2.247 

Omi134TUF      OmyRGT1TUF       24    1          1           1.608      1.946     -0.339     -1.773     RT-8       RT-31
Omi134TUF      OmyRGT1TUF       22    1          2           2.136      1.798      0.338      1.594 
Omi134TUF      OmyRGT1TUF       13    2          1           2.697      2.358      0.338      1.292 
Omi134TUF      OmyRGT1TUF       30    2          2           1.872      2.21      -0.339     -2.057 

Omy1225UW      Omi134TUF        23    1          1           2.194      1.744      0.45       2.375     RT-10      RT-8
Omy1225UW      Omi134TUF        22    1          2           1.405      1.855     -0.451     -2.333 
Omy1225UW      Omi134TUF        6     2          1           1.336      1.787     -0.451     -1.375 
Omy1225UW      Omi134TUF        13    2          2           2.349      1.899      0.45       1.972 

Omy1225UW      One112ADFG       22    1          1           1.405      1.855     -0.451     -2.333     RT-10      RT-8
Omy1225UW      One112ADFG       23    1          2           2.194      1.744      0.45       2.375 
Omy1225UW      One112ADFG       13    2          1           2.349      1.899      0.45       1.972 
Omy1225UW      One112ADFG       6     2          2           1.336      1.787     -0.451     -1.375 

Omy1225UW      Ots532NWFSC      22    1          1           1.405      1.852     -0.448     -2.318     RT-10      RT-8
Omy1225UW      Ots532NWFSC      23    1          2           2.194      1.746      0.447      2.36 
Omy1225UW      Ots532NWFSC      12    2          1           2.338      1.89       0.447      1.804 
Omy1225UW      Ots532NWFSC      6     2          2           1.336      1.784     -0.448     -1.366 

Omy1225UW      BHMS415          22    1          1           1.405      1.855     -0.451     -2.333     RT-10      RT-8
Omy1225UW      BHMS415          23    1          2           2.194      1.744      0.45       2.375 
Omy1225UW      BHMS415          13    2          1           2.349      1.899      0.45       1.972 
Omy1225UW      BHMS415          6     2          2           1.336      1.787     -0.451     -1.375 

Omy1225UW      CA060381         24    1          1           2.103      1.708      0.394      1.94      RT-10      RT-8
Omy1225UW      CA060381         20    1          2           1.538      1.932     -0.395     -2.107 
Omy1225UW      CA060381         6     2          1           1.336      1.731     -0.395     -1.204 
Omy1225UW      CA060381         13    2          2           2.349      1.955      0.394      1.726 

OMM1302        OmyRGT1TUF       24    1          1           1.608      1.956     -0.349     -1.826     RT-6       RT-31
OMM1302        OmyRGT1TUF       22    1          2           2.136      1.788      0.348      1.642 
OMM1302        OmyRGT1TUF       14    2          1           2.737      2.389      0.348      1.418 
OMM1302        OmyRGT1TUF       30    2          2           1.872      2.22      -0.349     -2.119 

OMM1260        OmyRGT1TUF       21    1          1           1.402      1.802     -0.4       -2.287     RT-15      RT-31
OMM1260        OmyRGT1TUF       22    1          2           2.136      1.736      0.399      1.884 
OMM1260        OmyRGT1TUF       14    2          1           2.737      2.337      0.399      1.627 
OMM1260        OmyRGT1TUF       30    2          2           1.872      2.272     -0.4       -2.432 

OMM1305        OmyRGT1TUF       24    1          1           1.608      1.956     -0.349     -1.826     RT-7       RT-31
OMM1305        OmyRGT1TUF       22    1          2           2.136      1.788      0.348      1.642 
OMM1305        OmyRGT1TUF       14    2          1           2.737      2.389      0.348      1.418 
OMM1305        OmyRGT1TUF       30    2          2           1.872      2.22      -0.349     -2.119 

OMM1205        OmyRGT1TUF       22    1          1           1.624      1.968     -0.345     -1.856     RT-6       RT-31
OMM1205        OmyRGT1TUF       22    1          2           2.136      1.792      0.344      1.623 
OMM1205        OmyRGT1TUF       14    2          1           2.737      2.393      0.344      1.401 
OMM1205        OmyRGT1TUF       30    2          2           1.872      2.217     -0.345     -2.095 

OMM1315        OmyRGT1TUF       24    1          1           1.608      2.08      -0.472     -2.472     RT-11      RT-31
OMM1315        OmyRGT1TUF       22    1          2           2.136      1.665      0.471      2.222 
OMM1315        OmyRGT1TUF       8     2          1           3.177      2.705      0.471      1.66 
OMM1315        OmyRGT1TUF       10    2          2           1.819      2.291     -0.472     -1.497 

One112ADFG     OMM1009          21    1          1           1.272      1.665     -0.394     -2.077     RT-8       RT-8
One112ADFG     OMM1009          24    1          2           2.254      1.861      0.393      2.069 
One112ADFG     OMM1009          8     2          1           2.258      1.865      0.393      1.23 
One112ADFG     OMM1009          7     2          2           1.668      2.061     -0.394     -1.205 

Omm1034        OmyRGT1TUF       24    1          1           1.608      1.955     -0.347     -1.818     RT-7       RT-31
Omm1034        OmyRGT1TUF       19    1          2           2.04       1.693      0.346      1.498 
Omm1034        OmyRGT1TUF       13    2          1           2.828      2.481      0.346      1.405 
Omm1034        OmyRGT1TUF       30    2          2           1.872      2.219     -0.347     -2.109 

OMM1036        OmyRGT1TUF       24    1          1           1.608      1.956     -0.349     -1.826     RT-15      RT-31
OMM1036        OmyRGT1TUF       22    1          2           2.136      1.788      0.348      1.642 
OMM1036        OmyRGT1TUF       14    2          1           2.737      2.389      0.348      1.418 
OMM1036        OmyRGT1TUF       30    2          2           1.872      2.22      -0.349     -2.119 

OMM1090        OmyRGT1TUF       24    1          1           1.608      1.961     -0.353     -1.849     RT-17      RT-31
OMM1090        OmyRGT1TUF       22    1          2           2.136      1.784      0.352      1.662 
OMM1090        OmyRGT1TUF       14    2          1           2.737      2.385      0.352      1.435 
OMM1090        OmyRGT1TUF       29    2          2           1.855      2.207     -0.353     -2.084 

OMM1097        OmyRGT1TUF       20    1          1           1.579      1.949     -0.37      -1.816     RT-23      RT-31
OMM1097        OmyRGT1TUF       16    1          2           2.144      1.774      0.369      1.405 
OMM1097        OmyRGT1TUF       11    2          1           2.793      2.423      0.369      1.616 
OMM1097        OmyRGT1TUF       28    2          2           1.879      2.248     -0.37      -2.456 

OMM1105        OmyRGT1TUF       22    1          1           1.526      1.911     -0.386     -1.954     RT-24      RT-31
OMM1105        OmyRGT1TUF       21    1          2           2.146      1.76       0.385      1.736 
OMM1105        OmyRGT1TUF       14    2          1           2.737      2.351      0.385      1.571 
OMM1105        OmyRGT1TUF       29    2          2           1.814      2.2       -0.386     -2.426 

BHMS377        OmyRGT1TUF       12    1          1           1.592      1.971     -0.38      -1.338     RT-24      RT-31
BHMS377        OmyRGT1TUF       17    1          2           2.162      1.782      0.379      1.527 
BHMS377        OmyRGT1TUF       13    2          1           2.798      2.419      0.379      1.476 
BHMS377        OmyRGT1TUF       29    2          2           1.851      2.23      -0.38      -2.249 

Omy27INRA/i    OmyRGT1TUF       24    1          1           1.608      1.945     -0.337     -1.765     RT-24      RT-31
Omy27INRA/i    OmyRGT1TUF       22    1          2           2.136      1.8        0.336      1.586 
Omy27INRA/i    OmyRGT1TUF       12    2          1           2.69       2.354      0.336      1.447 
Omy27INRA/i    OmyRGT1TUF       30    2          2           1.872      2.209     -0.337     -2.048 

Ots532NWFSC    OmyRGT1TUF       24    1          1           1.608      1.962     -0.354     -1.854     RT-8       RT-31
Ots532NWFSC    OmyRGT1TUF       22    1          2           2.136      1.783      0.353      1.667 
Ots532NWFSC    OmyRGT1TUF       14    2          1           2.737      2.384      0.353      1.439 
Ots532NWFSC    OmyRGT1TUF       29    2          2           1.851      2.204     -0.354     -2.096 

OmyFGT12TUF    OmyRGT1TUF       23    1          1           1.627      1.985     -0.359     -1.807     RT-8       RT-31
OmyFGT12TUF    OmyRGT1TUF       22    1          2           2.136      1.778      0.358      1.688 
OmyFGT12TUF    OmyRGT1TUF       14    2          1           2.737      2.379      0.358      1.458 
OmyFGT12TUF    OmyRGT1TUF       29    2          2           1.814      2.172     -0.359     -2.251 

OMM1025        OmyRGT1TUF       24    1          1           1.608      1.967     -0.359     -1.881     RT-19      RT-31
OMM1025        OmyRGT1TUF       22    1          2           2.136      1.778      0.358      1.69 
OMM1025        OmyRGT1TUF       14    2          1           2.737      2.379      0.358      1.46 
OMM1025        OmyRGT1TUF       28    2          2           1.831      2.189     -0.359     -2.066 

OMM1009        One112ADFG       21    1          1           1.272      1.665     -0.394     -2.077     RT-8       RT-8
OMM1009        One112ADFG       24    1          2           2.254      1.861      0.393      2.069 
OMM1009        One112ADFG       8     2          1           2.258      1.865      0.393      1.23 
OMM1009        One112ADFG       7     2          2           1.668      2.061     -0.394     -1.205 

OMM1009        OMM1097          20    1          1           1.477      1.872     -0.396     -2.122     RT-8       RT-23
OMM1009        OMM1097          17    1          2           2.258      1.863      0.395      1.605 
OMM1009        OMM1097          7     2          1           2.396      2.001      0.395      1.229 
OMM1009        OMM1097          9     2          2           1.597      1.992     -0.396     -1.508 

OmyRGT36TUF    OmyRGT1TUF       21    1          1           1.498      1.858     -0.361     -1.756     RT-24      RT-31
OmyRGT36TUF    OmyRGT1TUF       19    1          2           2.062      1.702      0.36       1.535 
OmyRGT36TUF    OmyRGT1TUF       13    2          1           2.786      2.425      0.36       1.384 
OmyRGT36TUF    OmyRGT1TUF       28    2          2           1.909      2.269     -0.361     -2.257 

Omy4DIAS       OmyRGT1TUF       24    1          1           1.608      1.956     -0.349     -1.826     RT-24      RT-31
Omy4DIAS       OmyRGT1TUF       22    1          2           2.136      1.788      0.348      1.642 
Omy4DIAS       OmyRGT1TUF       14    2          1           2.737      2.389      0.348      1.418 
Omy4DIAS       OmyRGT1TUF       30    2          2           1.872      2.22      -0.349     -2.119 

OmyRGT14TUF    OMM1097          20    1          1           1.477      1.893     -0.417     -2.235     RT-13      RT-23
OmyRGT14TUF    OMM1097          17    1          2           2.258      1.842      0.416      1.691 
OmyRGT14TUF    OMM1097          9     2          1           2.556      2.14       0.416      1.341 
OmyRGT14TUF    OMM1097          11    2          2           1.672      2.088     -0.417     -2.276 

OmyRGT1TUF     OmyRGT1TUF       24    1          1           1.608      1.956     -0.349     -1.826     RT-31      RT-31
OmyRGT1TUF     OmyRGT1TUF       22    1          2           2.136      1.788      0.348      1.642 
OmyRGT1TUF     OmyRGT1TUF       14    2          1           2.737      2.389      0.348      1.418 
OmyRGT1TUF     OmyRGT1TUF       30    2          2           1.872      2.22      -0.349     -2.119 

CB497405       OmyRGT1TUF       23    1          1           1.618      1.964     -0.346     -1.739     RT-9       RT-31
CB497405       OmyRGT1TUF       22    1          2           2.136      1.79       0.345      1.63 
CB497405       OmyRGT1TUF       14    2          1           2.737      2.391      0.345      1.408 
CB497405       OmyRGT1TUF       30    2          2           1.872      2.218     -0.346     -2.104 

BX863380       OmyRGT1TUF       22    1          1           1.638      1.979     -0.341     -1.646     RT-27      RT-31
BX863380       OmyRGT1TUF       22    1          2           2.136      1.795      0.34       1.606 
BX863380       OmyRGT1TUF       14    2          1           2.737      2.397      0.34       1.387 
BX863380       OmyRGT1TUF       30    2          2           1.872      2.213     -0.341     -2.073 

BX076085       OmyRGT1TUF       23    1          1           1.627      1.986     -0.36      -1.812     RT-1       RT-31
BX076085       OmyRGT1TUF       21    1          2           2.199      1.839      0.359      1.689 
BX076085       OmyRGT1TUF       14    2          1           2.737      2.378      0.359      1.462 
BX076085       OmyRGT1TUF       30    2          2           1.872      2.231     -0.36      -2.185 

BX302949       OmyRGT1TUF       23    1          1           1.678      2.006     -0.329     -1.772     RT-21      RT-31
BX302949       OmyRGT1TUF       22    1          2           2.136      1.808      0.328      1.547 
BX302949       OmyRGT1TUF       13    2          1           2.669      2.341      0.328      1.287 
BX302949       OmyRGT1TUF       29    2          2           1.814      2.143     -0.329     -2.062 

BX867838       Omi134TUF        8     1          1           2.623      2.149      0.473      1.772     RT-16      RT-8
BX867838       Omi134TUF        7     1          2           1.037      1.511     -0.474     -3.274 
BX867838       Omi134TUF        18    2          1           1.893      2.367     -0.474     -1.879 
BX867838       Omi134TUF        22    2          2           2.203      1.729      0.473      2.661 

BX867838       One112ADFG       7     1          1           1.037      1.557     -0.52      -3.587     RT-16      RT-8
BX867838       One112ADFG       8     1          2           2.623      2.104      0.519      1.942 
BX867838       One112ADFG       23    2          1           2.319      1.799      0.519      2.969 
BX867838       One112ADFG       17    2          2           1.827      2.347     -0.52      -2.011 

BX867838       OMM1097          8     1          1           1.186      1.729     -0.543     -2.787     RT-16      RT-23
BX867838       OMM1097          5     1          2           3.036      2.493      0.542      1.934 
BX867838       OMM1097          15    2          1           2.326      1.784      0.542      2.256 
BX867838       OMM1097          22    2          2           2.005      2.548     -0.543     -2.885 

BX867838       Ots532NWFSC      7     1          1           1.037      1.545     -0.508     -3.506     RT-16      RT-8
BX867838       Ots532NWFSC      8     1          2           2.623      2.116      0.507      1.898 
BX867838       Ots532NWFSC      23    2          1           2.272      1.764      0.507      2.833 
BX867838       Ots532NWFSC      17    2          2           1.827      2.335     -0.508     -1.965 

BX867838       OmyFGT12TUF      8     1          1           2.623      2.169      0.454      1.698     RT-16      RT-8
BX867838       OmyFGT12TUF      7     1          2           1.037      1.491     -0.455     -3.137 
BX867838       OmyFGT12TUF      21    2          1           1.946      2.4       -0.455     -2.047 
BX867838       OmyFGT12TUF      19    2          2           2.177      1.723      0.454      2.322 

BX867838       OMM1009          7     1          1           1.037      1.558     -0.521     -3.594     RT-16      RT-8
BX867838       OMM1009          8     1          2           2.623      2.103      0.52       1.946 
BX867838       OMM1009          9     2          1           2.163      1.643      0.52       1.75 
BX867838       OMM1009          7     2          2           1.668      2.188     -0.521     -1.596 

BX867838       OmyRGT1TUF       9     1          1           1.563      1.966     -0.404     -1.348     RT-16      RT-31
BX867838       OmyRGT1TUF       6     1          2           2.364      1.96       0.403      0.941 
BX867838       OmyRGT1TUF       12    2          1           2.667      2.264      0.403      1.677 
BX867838       OmyRGT1TUF       29    2          2           1.855      2.258     -0.404     -2.384 

BX867838       BHMS415          7     1          1           1.037      1.547     -0.51      -3.522     RT-16      RT-8
BX867838       BHMS415          8     1          2           2.623      2.113      0.509      1.906 
BX867838       BHMS415          24    2          1           2.281      1.771      0.509      2.968 
BX867838       BHMS415          17    2          2           1.827      2.337     -0.51      -1.974 

BX867838       CA060381         7     1          1           2.493      2.11       0.383      1.421     RT-16      RT-8
BX867838       CA060381         8     1          2           1.349      1.733     -0.384     -1.143 
BX867838       CA060381         16    2          1           1.89       2.274     -0.384     -1.439 
BX867838       CA060381         24    2          2           2.281      1.897      0.383      2.234 

BX867838       Clock            8     1          1           2.623      2.177      0.446      1.668     RT-16      RT-8
BX867838       Clock            7     1          2           1.037      1.484     -0.447     -3.082 
BX867838       Clock            8     2          1           1.905      2.351     -0.447     -1.211 
BX867838       Clock            10    2          2           2.103      1.657      0.446      1.636 

CR363293       OmyRGT1TUF       23    1          1           1.571      1.922     -0.352     -1.799     RT-10      RT-31
CR363293       OmyRGT1TUF       19    1          2           2.137      1.786      0.351      1.454 
CR363293       OmyRGT1TUF       14    2          1           2.737      2.386      0.351      1.43 
CR363293       OmyRGT1TUF       29    2          2           1.898      2.25      -0.352     -2.092 

BX313739/i     OmyRGT1TUF       22    1          1           1.652      1.989     -0.338     -1.738     RT-11      RT-31
BX313739/i     OmyRGT1TUF       22    1          2           2.136      1.799      0.337      1.59 
BX313739/i     OmyRGT1TUF       14    2          1           2.737      2.4        0.337      1.373 
BX313739/i     OmyRGT1TUF       30    2          2           1.872      2.209     -0.338     -2.052 

BX073867       OmyRGT1TUF       24    1          1           1.608      1.956     -0.349     -1.826     RT-27      RT-31
BX073867       OmyRGT1TUF       22    1          2           2.136      1.788      0.348      1.642 
BX073867       OmyRGT1TUF       14    2          1           2.737      2.389      0.348      1.418 
BX073867       OmyRGT1TUF       30    2          2           1.872      2.22      -0.349     -2.119 

BX861650       OmyRGT1TUF       23    1          1           1.586      1.935     -0.349     -1.761     RT-2       RT-31
BX861650       OmyRGT1TUF       22    1          2           2.136      1.788      0.348      1.642 
BX861650       OmyRGT1TUF       14    2          1           2.737      2.389      0.348      1.418 
BX861650       OmyRGT1TUF       29    2          2           1.893      2.242     -0.349     -2.065 

BX861650/ii    OmyRGT1TUF       15    1          1           1.629      2.012     -0.384     -1.622     RT-29      RT-31
BX861650/ii    OmyRGT1TUF       15    1          2           2.317      1.934      0.383      1.445 
BX861650/ii    OmyRGT1TUF       14    2          1           2.737      2.354      0.383      1.559 
BX861650/ii    OmyRGT1TUF       29    2          2           1.893      2.276     -0.384     -2.27 

BHMS415        OmyRGT1TUF       24    1          1           1.608      1.956     -0.349     -1.826     RT-8       RT-31
BHMS415        OmyRGT1TUF       22    1          2           2.136      1.788      0.348      1.642 
BHMS415        OmyRGT1TUF       14    2          1           2.737      2.389      0.348      1.418 
BHMS415        OmyRGT1TUF       30    2          2           1.872      2.22      -0.349     -2.119 

OMM1311        OMM1009          21    1          1           1.272      1.671     -0.399     -2.108     RT-18      RT-8
OMM1311        OMM1009          22    1          2           2.373      1.974      0.398      2.138 
OMM1311        OMM1009          9     2          1           2.163      1.764      0.398      1.342 
OMM1311        OMM1009          7     2          2           1.668      2.067     -0.399     -1.224 

OMM1311        OmyRGT1TUF       21    1          1           1.644      1.986     -0.342     -1.616     RT-18      RT-31
OMM1311        OmyRGT1TUF       21    1          2           2.146      1.804      0.341      1.537 
OMM1311        OmyRGT1TUF       14    2          1           2.737      2.396      0.341      1.39 
OMM1311        OmyRGT1TUF       30    2          2           1.872      2.214     -0.342     -2.078 

OMM1186        One112ADFG       23    1          1           1.371      1.751     -0.381     -2.027     RT-30      RT-8
OMM1186        One112ADFG       25    1          2           2.25       1.87       0.38       2.086 
OMM1186        One112ADFG       10    2          1           2.429      2.049      0.38       1.387 
OMM1186        One112ADFG       11    2          2           1.788      2.168     -0.381     -1.245 

OMM1186        OMM1097          20    1          1           1.477      1.939     -0.462     -2.479     RT-30      RT-23
OMM1186        OMM1097          17    1          2           2.258      1.797      0.461      1.875 
OMM1186        OMM1097          7     2          1           2.785      2.323      0.461      1.549 
OMM1186        OMM1097          12    2          2           1.72       2.181     -0.462     -2.592 

CA376300/i     Omi134TUF        8     1          1           2.421      1.87       0.551      1.679     RT-9       RT-8
CA376300/i     Omi134TUF        5     1          2           0.382      0.934     -0.552     -2.723 
CA376300/i     Omi134TUF        21    2          1           2.036      2.588     -0.552     -2.243 
CA376300/i     Omi134TUF        22    2          2           2.203      1.651      0.551      3.097 

CA376300/i     One112ADFG       5     1          1           0.382      0.975     -0.593     -2.926     RT-9       RT-8
CA376300/i     One112ADFG       8     1          2           2.421      1.829      0.592      1.804 
CA376300/i     One112ADFG       23    2          1           2.319      1.726      0.592      3.388 
CA376300/i     One112ADFG       20    2          2           1.988      2.58      -0.593     -2.339 

CA376300/i     OMM1090          6     1          1           2.66       2.205      0.455      1.242     RT-9       RT-17
CA376300/i     OMM1090          7     1          2           0.76       1.216     -0.456     -1.482 
CA376300/i     OMM1090          26    2          1           2.173      2.629     -0.456     -2.408 
CA376300/i     OMM1090          17    2          2           2.095      1.639      0.455      1.757 

CA376300/i     Ots532NWFSC      5     1          1           0.382      0.963     -0.581     -2.868     RT-9       RT-8
CA376300/i     Ots532NWFSC      8     1          2           2.421      1.841      0.58       1.768 
CA376300/i     Ots532NWFSC      23    2          1           2.272      1.691      0.58       3.242 
CA376300/i     Ots532NWFSC      20    2          2           1.988      2.568     -0.581     -2.292 

CA376300/i     OmyFGT12TUF      8     1          1           2.421      1.884      0.537      1.637     RT-9       RT-8
CA376300/i     OmyFGT12TUF      5     1          2           0.382      0.92      -0.538     -2.655 
CA376300/i     OmyFGT12TUF      24    2          1           2.065      2.603     -0.538     -2.46 
CA376300/i     OmyFGT12TUF      19    2          2           2.177      1.639      0.537      2.751 

CA376300/i     OMM1009          5     1          1           0.382      1.016     -0.634     -3.129     RT-9       RT-8
CA376300/i     OMM1009          8     1          2           2.421      1.788      0.633      1.929 
CA376300/i     OMM1009          9     2          1           2.163      1.53       0.633      2.132 
CA376300/i     OMM1009          7     2          2           1.668      2.301     -0.634     -1.944 

CA376300/i     OmyRGT1TUF       7     1          1           1.451      1.853     -0.403     -0.797     RT-9       RT-31
CA376300/i     OmyRGT1TUF       5     1          2           2.196      1.794      0.402      0.812 
CA376300/i     OmyRGT1TUF       14    2          1           2.737      2.335      0.402      1.639 
CA376300/i     OmyRGT1TUF       30    2          2           1.872      2.275     -0.403     -2.449 

CA376300/i     BHMS415          5     1          1           0.382      0.965     -0.584     -2.879     RT-9       RT-8
CA376300/i     BHMS415          8     1          2           2.421      1.838      0.583      1.775 
CA376300/i     BHMS415          24    2          1           2.281      1.698      0.583      3.395 
CA376300/i     BHMS415          20    2          2           1.988      2.571     -0.584     -2.301 

Ots515NWFSC    OmyRGT1TUF       13    1          1           1.636      2.019     -0.384     -1.877     RT-11      RT-31
Ots515NWFSC    OmyRGT1TUF       11    1          2           2.304      1.92       0.383      1.118 
Ots515NWFSC    OmyRGT1TUF       14    2          1           2.737      2.354      0.383      1.559 
Ots515NWFSC    OmyRGT1TUF       30    2          2           1.872      2.255     -0.384     -2.331 

OMM1179        OmyRGT1TUF       24    1          1           1.608      1.956     -0.349     -1.826     RT-10      RT-31
OMM1179        OmyRGT1TUF       22    1          2           2.136      1.788      0.348      1.642 
OMM1179        OmyRGT1TUF       14    2          1           2.737      2.389      0.348      1.418 
OMM1179        OmyRGT1TUF       30    2          2           1.872      2.22      -0.349     -2.119 

OMM1228        OmyRGT1TUF       22    1          1           1.504      1.876     -0.373     -1.931     RT-27      RT-31
OMM1228        OmyRGT1TUF       20    1          2           2.035      1.662      0.372      1.695 
OMM1228        OmyRGT1TUF       13    2          1           2.741      2.368      0.372      1.403 
OMM1228        OmyRGT1TUF       28    2          2           1.782      2.154     -0.373     -2.306 

OMM1257        OmyRGT1TUF       24    1          1           1.608      1.956     -0.349     -1.826     RT-20      RT-31
OMM1257        OmyRGT1TUF       22    1          2           2.136      1.788      0.348      1.642 
OMM1257        OmyRGT1TUF       14    2          1           2.737      2.389      0.348      1.418 
OMM1257        OmyRGT1TUF       30    2          2           1.872      2.22      -0.349     -2.119 

BX317661/i     OmyRGT1TUF       21    1          1           1.666      2.003     -0.338     -1.614     RT-3       RT-31
BX317661/i     OmyRGT1TUF       21    1          2           2.16       1.823      0.337      1.526 
BX317661/i     OmyRGT1TUF       13    2          1           2.669      2.332      0.337      1.322 
BX317661/i     OmyRGT1TUF       29    2          2           1.814      2.152     -0.338     -2.118 

Clock          OMM1097          20    1          1           1.477      1.876     -0.399     -2.143     RT-8       RT-23
Clock          OMM1097          15    1          2           2.274      1.875      0.398      1.604 
Clock          OMM1097          7     2          1           2.396      1.997      0.398      1.241 
Clock          OMM1097          9     2          2           1.597      1.996     -0.399     -1.523 

OMM1321        BX313739/i       8     1          1           2.53       2.152      0.378      1.823     RT-13      RT-11
OMM1321        BX313739/i       9     1          2           1.489      1.867     -0.379     -1.014 
OMM1321        BX313739/i       19    2          1           1.879      2.257     -0.379     -1.568 
OMM1321        BX313739/i       25    2          2           2.351      1.973      0.378      2.111 

BX080247       One112ADFG       12    1          1           1.344      1.716     -0.373     -1.299     RT-14      RT-8
BX080247       One112ADFG       16    1          2           2.501      2.129      0.372      1.909 
BX080247       One112ADFG       23    2          1           2.319      1.947      0.372      2.127 
BX080247       One112ADFG       20    2          2           1.988      2.36      -0.373     -1.469 

BX080247       OMM1097          8     1          1           1.317      1.685     -0.368     -1.115     RT-14      RT-23
BX080247       OMM1097          14    1          2           2.48       2.112      0.367      1.472 
BX080247       OMM1097          15    2          1           2.326      1.958      0.367      1.529 
BX080247       OMM1097          24    2          2           2.018      2.386     -0.368     -2.129 

BX080247       OMM1009          10    1          1           1.132      1.598     -0.467     -1.593     RT-14      RT-8
BX080247       OMM1009          16    1          2           2.501      2.035      0.466      2.391 
BX080247       OMM1009          9     2          1           2.163      1.697      0.466      1.568 
BX080247       OMM1009          7     2          2           1.668      2.134     -0.467     -1.43 

BX080247       OmyRGT1TUF       14    1          1           1.702      2.075     -0.374     -1.242     RT-14      RT-31
BX080247       OmyRGT1TUF       13    1          2           2.329      1.956      0.373      1.47 
BX080247       OmyRGT1TUF       14    2          1           2.737      2.364      0.373      1.519 
BX080247       OmyRGT1TUF       30    2          2           1.872      2.245     -0.374     -2.27 

BX080247       BHMS415          12    1          1           1.344      1.706     -0.363     -1.266     RT-14      RT-8
BX080247       BHMS415          16    1          2           2.501      2.139      0.362      1.86 
BX080247       BHMS415          24    2          1           2.281      1.918      0.362      2.111 
BX080247       BHMS415          20    2          2           1.988      2.35      -0.363     -1.431 

BX319197       OMM1009          21    1          1           1.272      1.676     -0.404     -2.131     RT-22      RT-8
BX319197       OMM1009          21    1          2           2.373      1.969      0.403      1.98 
BX319197       OMM1009          9     2          1           2.163      1.76       0.403      1.356 
BX319197       OMM1009          6     2          2           1.651      2.054     -0.404     -1.047 

Total number of polymorphic loci in the family =  74 
Total number of pairwise marker comparisons examined =  5476 
Total number of pairwise marker comparisons skipped =  667 
A pairwise comparison is skipped if one or more cells has fewer than 5 observation points
Total number of pairwise marker comparisons suggesting epistasis =  74 


Period = W3 for male 96-7-C1
Note: weights are Z-standardized values adjusted to a positive scale.

Trait mean =  2.049 
Trait standard deviation =  1.022 

Significance level = 0.05

Epistasis values are shown for pairs of markers with significant cell values
Female         Male                   Female     Male       Genotypic  non-Epist. Epist.     t-value    Link. Gr.  Link. Gr.
                                                                                                        Female     Male
Marker 1       Marker 2         N     Allele     Allele     Value      Value      Value      ratio      Marker 1   Marker 2
Omy1225UW      Omi134TUF        23    1          1           2.116      1.626      0.489      2.469     RT-10      RT-8
Omy1225UW      Omi134TUF        22    1          2           1.503      1.993     -0.49      -2.31 
Omy1225UW      Omi134TUF        6     2          1           1.313      1.803     -0.49      -1.286 
Omy1225UW      Omi134TUF        13    2          2           2.659      2.17       0.489      2.155 

Omy1225UW      One112ADFG       22    1          1           1.503      1.993     -0.49      -2.31      RT-10      RT-8
Omy1225UW      One112ADFG       23    1          2           2.116      1.626      0.489      2.469 
Omy1225UW      One112ADFG       13    2          1           2.659      2.17       0.489      2.155 
Omy1225UW      One112ADFG       6     2          2           1.313      1.803     -0.49      -1.286 

Omy1225UW      Ots532NWFSC      22    1          1           1.503      1.991     -0.488     -2.301     RT-10      RT-8
Omy1225UW      Ots532NWFSC      23    1          2           2.116      1.628      0.487      2.459 
Omy1225UW      Ots532NWFSC      12    2          1           2.652      2.164      0.487      1.975 
Omy1225UW      Ots532NWFSC      6     2          2           1.313      1.801     -0.488     -1.282 

Omy1225UW      BHMS415          22    1          1           1.503      1.993     -0.49      -2.31      RT-10      RT-8
Omy1225UW      BHMS415          23    1          2           2.116      1.626      0.489      2.469 
Omy1225UW      BHMS415          13    2          1           2.659      2.17       0.489      2.155 
Omy1225UW      BHMS415          6     2          2           1.313      1.803     -0.49      -1.286 

Omy1225UW      CA060381         24    1          1           2.027      1.594      0.433      2.069     RT-10      RT-8
Omy1225UW      CA060381         20    1          2           1.641      2.074     -0.434     -2.076 
Omy1225UW      CA060381         6     2          1           1.313      1.746     -0.434     -1.138 
Omy1225UW      CA060381         13    2          2           2.659      2.226      0.433      1.906 

OMM1260        OMM1097          19    1          1           1.385      1.768     -0.384     -2.116     RT-15      RT-23
OMM1260        OMM1097          16    1          2           2.286      1.903      0.383      1.415 
OMM1260        OMM1097          15    2          1           2.668      2.285      0.383      1.672 
OMM1260        OMM1097          24    2          2           2.036      2.419     -0.384     -2.063 

OMM1260        OmyRGT1TUF       21    1          1           1.495      1.856     -0.362     -1.92      RT-15      RT-31
OMM1260        OmyRGT1TUF       22    1          2           2.084      1.723      0.361      1.587 
OMM1260        OmyRGT1TUF       14    2          1           2.862      2.501      0.361      1.468 
OMM1260        OmyRGT1TUF       30    2          2           2.007      2.368     -0.362     -2.102 

OMM1205        OMM1097          20    1          1           1.454      1.855     -0.401     -2.161     RT-6       RT-23
OMM1205        OMM1097          16    1          2           2.425      2.025      0.4        1.787 
OMM1205        OMM1097          15    2          1           2.668      2.267      0.4        1.748 
OMM1205        OMM1097          24    2          2           2.036      2.437     -0.401     -2.156 

OMM1315        OmyRGT1TUF       24    1          1           1.628      2.07      -0.443     -2.449     RT-11      RT-31
OMM1315        OmyRGT1TUF       22    1          2           2.084      1.642      0.442      1.943 
OMM1315        OmyRGT1TUF       8     2          1           3.271      2.829      0.442      2.236 
OMM1315        OmyRGT1TUF       10    2          2           1.958      2.4       -0.443     -1.572 

OMM1355        OMM1036          14    1          1           2.436      2.061      0.374      1.504     RT-6       RT-15
OMM1355        OMM1036          29    1          2           1.525      1.899     -0.375     -2.259 
OMM1355        OMM1036          6     2          1           1.698      2.072     -0.375     -1.701 
OMM1355        OMM1036          10    2          2           2.285      1.91       0.374      1.318 

OMM1355        OMM1166          11    1          1           2.434      2.06       0.373      1.103     RT-6       RT-15
OMM1355        OMM1166          28    1          2           1.526      1.899     -0.374     -2.402 
OMM1355        OMM1166          6     2          1           1.698      2.071     -0.374     -1.698 
OMM1355        OMM1166          10    2          2           2.285      1.911      0.373      1.315 

OMM1355        OMM1175          13    1          1           2.417      2.059      0.358      1.336     RT-6       RT-15
OMM1355        OMM1175          30    1          2           1.563      1.921     -0.359     -2.177 
OMM1355        OMM1175          5     2          1           1.666      2.025     -0.359     -1.343 
OMM1355        OMM1175          11    2          2           2.246      1.887      0.358      1.379 

OMM1097        OmyRGT1TUF       20    1          1           1.61       1.95      -0.341     -1.746     RT-23      RT-31
OMM1097        OmyRGT1TUF       16    1          2           2.089      1.748      0.34       1.173 
OMM1097        OmyRGT1TUF       11    2          1           2.914      2.573      0.34       1.278 
OMM1097        OmyRGT1TUF       28    2          2           2.03       2.371     -0.341     -2.106 

OMM1105        OmyRGT1TUF       22    1          1           1.548      1.91      -0.362     -1.925     RT-24      RT-31
OMM1105        OmyRGT1TUF       21    1          2           2.091      1.729      0.361      1.514 
OMM1105        OmyRGT1TUF       14    2          1           2.862      2.501      0.361      1.468 
OMM1105        OmyRGT1TUF       29    2          2           1.96       2.321     -0.362     -2.111 

OMM1009        OMM1097          20    1          1           1.454      1.942     -0.488     -2.632     RT-8       RT-23
OMM1009        OMM1097          17    1          2           2.283      1.795      0.487      1.918 
OMM1009        OMM1097          7     2          1           2.712      2.224      0.487      1.61 
OMM1009        OMM1097          9     2          2           1.589      2.077     -0.488     -1.899 

OmyRGT36TUF    OmyRGT1TUF       21    1          1           1.473      1.811     -0.339     -1.874     RT-24      RT-31
OmyRGT36TUF    OmyRGT1TUF       19    1          2           1.985      1.647      0.338      1.355 
OmyRGT36TUF    OmyRGT1TUF       13    2          1           2.88       2.542      0.338      1.275 
OmyRGT36TUF    OmyRGT1TUF       28    2          2           2.04       2.378     -0.339     -2.055 

OmyRGT14TUF    One112ADFG       23    1          1           1.471      1.868     -0.398     -1.937     RT-13      RT-8
OmyRGT14TUF    One112ADFG       25    1          2           2.145      1.748      0.397      2.163 
OmyRGT14TUF    One112ADFG       15    2          1           2.646      2.249      0.397      1.651 
OmyRGT14TUF    One112ADFG       6     2          2           1.73       2.128     -0.398     -0.807 

OmyRGT14TUF    OMM1097          20    1          1           1.454      1.957     -0.503     -2.71      RT-13      RT-23
OmyRGT14TUF    OMM1097          17    1          2           2.283      1.78       0.502      1.975 
OmyRGT14TUF    OMM1097          9     2          1           2.927      2.425      0.502      1.55 
OmyRGT14TUF    OMM1097          11    2          2           1.745      2.248     -0.503     -2.182 

OmyRGT14TUF    Ots532NWFSC      23    1          1           1.471      1.855     -0.385     -1.873     RT-13      RT-8
OmyRGT14TUF    Ots532NWFSC      25    1          2           2.145      1.761      0.384      2.091 
OmyRGT14TUF    Ots532NWFSC      16    2          1           2.593      2.209      0.384      1.662 
OmyRGT14TUF    Ots532NWFSC      6     2          2           1.73       2.115     -0.385     -0.78 

OmyRGT14TUF    CA349039/i       20    1          1           1.522      1.945     -0.423     -2.299     RT-13      RT-12/16
OmyRGT14TUF    CA349039/i       19    1          2           2.187      1.765      0.422      1.888 
OmyRGT14TUF    CA349039/i       8     2          1           2.696      2.274      0.422      1.059 
OmyRGT14TUF    CA349039/i       6     2          2           1.672      2.094     -0.423     -1.121 

OmyRGT14TUF    BHMS415          23    1          1           1.471      1.855     -0.385     -1.873     RT-13      RT-8
OmyRGT14TUF    BHMS415          25    1          2           2.145      1.761      0.384      2.091 
OmyRGT14TUF    BHMS415          16    2          1           2.593      2.209      0.384      1.662 
OmyRGT14TUF    BHMS415          6     2          2           1.73       2.115     -0.385     -0.78 

BX867838       Omi134TUF        8     1          1           2.386      1.942      0.444      1.627     RT-16      RT-8
BX867838       Omi134TUF        7     1          2           1.066      1.511     -0.445     -4.037 
BX867838       Omi134TUF        18    2          1           1.943      2.387     -0.445     -1.73 
BX867838       Omi134TUF        22    2          2           2.401      1.956      0.444      2.609 

BX867838       One112ADFG       7     1          1           1.066      1.566     -0.5       -4.541     RT-16      RT-8
BX867838       One112ADFG       8     1          2           2.386      1.886      0.499      1.83 
BX867838       One112ADFG       23    2          1           2.547      2.047      0.499      2.723 
BX867838       One112ADFG       17    2          2           1.868      2.368     -0.5       -1.918 

BX867838       OMM1097          8     1          1           1.196      1.747     -0.551     -3.409     RT-16      RT-23
BX867838       OMM1097          5     1          2           2.766      2.215      0.55       1.712 
BX867838       OMM1097          15    2          1           2.668      2.118      0.55       2.401 
BX867838       OMM1097          22    2          2           2.036      2.586     -0.551     -2.716 

BX867838       Ots532NWFSC      7     1          1           1.066      1.556     -0.49      -4.448     RT-16      RT-8
BX867838       Ots532NWFSC      8     1          2           2.386      1.897      0.489      1.792 
BX867838       Ots532NWFSC      23    2          1           2.506      2.017      0.489      2.631 
BX867838       Ots532NWFSC      17    2          2           1.868      2.357     -0.49      -1.879 

BX867838       OmyFGT12TUF      8     1          1           2.386      1.933      0.453      1.659     RT-16      RT-8
BX867838       OmyFGT12TUF      7     1          2           1.066      1.519     -0.454     -4.117 
BX867838       OmyFGT12TUF      21    2          1           1.985      2.439     -0.454     -2.027 
BX867838       OmyFGT12TUF      19    2          2           2.478      2.025      0.453      2.126 

BX867838       OMM1009          7     1          1           1.066      1.583     -0.517     -4.694     RT-16      RT-8
BX867838       OMM1009          8     1          2           2.386      1.869      0.516      1.891 
BX867838       OMM1009          9     2          1           2.407      1.89       0.516      1.74 
BX867838       OMM1009          7     2          2           1.66       2.177     -0.517     -1.492 

BX867838       BHMS415          7     1          1           1.066      1.558     -0.493     -4.471     RT-16      RT-8
BX867838       BHMS415          8     1          2           2.386      1.894      0.492      1.801 
BX867838       BHMS415          24    2          1           2.516      2.024      0.492      2.758 
BX867838       BHMS415          17    2          2           1.868      2.36      -0.493     -1.888 

BX867838       CA060381         7     1          1           2.34       1.921      0.419      1.348     RT-16      RT-8
BX867838       CA060381         8     1          2           1.271      1.69      -0.42      -1.854 
BX867838       CA060381         16    2          1           1.908      2.328     -0.42      -1.53 
BX867838       CA060381         24    2          2           2.516      2.097      0.419      2.35 

BX867838       Clock            8     1          1           2.386      1.941      0.445      1.631     RT-16      RT-8
BX867838       Clock            7     1          2           1.066      1.512     -0.446     -4.047 
BX867838       Clock            8     2          1           1.873      2.319     -0.446     -1.211 
BX867838       Clock            10    2          2           2.335      1.89       0.445      1.62 

BX079862/ii    OMM1097          19    1          1           1.485      1.915     -0.43      -2.227     RT-30      RT-23
BX079862/ii    OMM1097          14    1          2           2.535      2.106      0.429      1.836 
BX079862/ii    OMM1097          14    2          1           2.771      2.342      0.429      1.953 
BX079862/ii    OMM1097          22    2          2           2.105      2.534     -0.43      -2.191 

BX861650/ii    OMM1097          12    1          1           1.365      1.759     -0.395     -1.536     RT-29      RT-23
BX861650/ii    OMM1097          12    1          2           2.362      1.968      0.394      1.593 
BX861650/ii    OMM1097          15    2          1           2.668      2.273      0.394      1.722 
BX861650/ii    OMM1097          23    2          2           2.087      2.482     -0.395     -2.114 

BX861650/ii    OmyRGT1TUF       15    1          1           1.568      1.929     -0.362     -1.699     RT-29      RT-31
BX861650/ii    OmyRGT1TUF       15    1          2           2.198      1.836      0.361      1.269 
BX861650/ii    OmyRGT1TUF       14    2          1           2.862      2.501      0.361      1.471 
BX861650/ii    OmyRGT1TUF       29    2          2           2.046      2.408     -0.362     -2.089 

CA060381       OMM1097          20    1          1           1.454      1.845     -0.391     -2.108     RT-8       RT-23
CA060381       OMM1097          17    1          2           2.283      1.892      0.39       1.536 
CA060381       OMM1097          14    2          1           2.771      2.381      0.39       1.779 
CA060381       OMM1097          24    2          2           2.036      2.427     -0.391     -2.103 

OMM1175        OMM1097          20    1          1           1.454      1.845     -0.391     -2.108     RT-15      RT-23
OMM1175        OMM1097          17    1          2           2.283      1.892      0.39       1.536 
OMM1175        OMM1097          14    2          1           2.771      2.381      0.39       1.779 
OMM1175        OMM1097          24    2          2           2.036      2.427     -0.391     -2.103 

OMM1311        OMM1009          21    1          1           1.391      1.792     -0.402     -1.863     RT-18      RT-8
OMM1311        OMM1009          22    1          2           2.249      1.848      0.401      2.102 
OMM1311        OMM1009          9     2          1           2.407      2.006      0.401      1.351 
OMM1311        OMM1009          7     2          2           1.66       2.061     -0.402     -1.159 

OMM1186        One112ADFG       23    1          1           1.471      1.886     -0.416     -2.026     RT-30      RT-8
OMM1186        One112ADFG       25    1          2           2.145      1.729      0.415      2.263 
OMM1186        One112ADFG       10    2          1           2.725      2.309      0.415      1.407 
OMM1186        One112ADFG       11    2          2           1.736      2.152     -0.416     -1.357 

OMM1186        OMM1097          20    1          1           1.454      1.975     -0.521     -2.807     RT-30      RT-23
OMM1186        OMM1097          17    1          2           2.283      1.762      0.52       2.046 
OMM1186        OMM1097          7     2          1           3.029      2.509      0.52       2.267 
OMM1186        OMM1097          12    2          2           1.775      2.296     -0.521     -2.107 

OMM1186        Ots532NWFSC      23    1          1           1.471      1.865     -0.395     -1.924     RT-30      RT-8
OMM1186        Ots532NWFSC      25    1          2           2.145      1.75       0.394      2.149 
OMM1186        Ots532NWFSC      11    2          1           2.641      2.246      0.394      1.409 
OMM1186        Ots532NWFSC      11    2          2           1.736      2.131     -0.395     -1.289 

OMM1186        OmyFGT12TUF      24    1          1           2.193      1.807      0.385      2.084     RT-30      RT-8
OMM1186        OmyFGT12TUF      23    1          2           1.471      1.856     -0.386     -1.879 
OMM1186        OmyFGT12TUF      11    2          1           1.742      2.127     -0.386     -1.245 
OMM1186        OmyFGT12TUF      10    2          2           2.562      2.176      0.385      1.298 

OMM1186        BHMS415          23    1          1           1.471      1.865     -0.395     -1.924     RT-30      RT-8
OMM1186        BHMS415          25    1          2           2.145      1.75       0.394      2.149 
OMM1186        BHMS415          11    2          1           2.641      2.246      0.394      1.409 
OMM1186        BHMS415          11    2          2           1.736      2.131     -0.395     -1.289 

CA376300/i     Omi134TUF        8     1          1           2.202      1.692      0.509      1.635     RT-9       RT-8
CA376300/i     Omi134TUF        5     1          2           0.51       1.02      -0.51      -2.043 
CA376300/i     Omi134TUF        21    2          1           2.053      2.563     -0.51      -2.109 
CA376300/i     Omi134TUF        22    2          2           2.401      1.891      0.509      2.993 

CA376300/i     One112ADFG       5     1          1           0.51       1.071     -0.562     -2.249     RT-9       RT-8
CA376300/i     One112ADFG       8     1          2           2.202      1.641      0.561      1.799 
CA376300/i     One112ADFG       23    2          1           2.547      1.986      0.561      3.057 
CA376300/i     One112ADFG       20    2          2           1.994      2.555     -0.562     -2.274 

CA376300/i     OMM1090          6     1          1           2.477      2.075      0.401      1.323     RT-9       RT-17
CA376300/i     OMM1090          7     1          2           0.758      1.159     -0.402     -1.462 
CA376300/i     OMM1090          26    2          1           2.324      2.726     -0.402     -2.264 
CA376300/i     OMM1090          17    2          2           2.212      1.81       0.401      1.379 

CA376300/i     Ots532NWFSC      5     1          1           0.51       1.061     -0.551     -2.208     RT-9       RT-8
CA376300/i     Ots532NWFSC      8     1          2           2.202      1.651      0.55       1.766 
CA376300/i     Ots532NWFSC      23    2          1           2.506      1.955      0.55       2.96 
CA376300/i     Ots532NWFSC      20    2          2           1.994      2.545     -0.551     -2.233 

CA376300/i     OmyFGT12TUF      8     1          1           2.202      1.678      0.523      1.678     RT-9       RT-8
CA376300/i     OmyFGT12TUF      5     1          2           0.51       1.034     -0.524     -2.097 
CA376300/i     OmyFGT12TUF      24    2          1           2.076      2.6       -0.524     -2.448 
CA376300/i     OmyFGT12TUF      19    2          2           2.478      1.955      0.523      2.455 

CA376300/i     OmyRGT1TUF       7     1          1           1.366      1.756     -0.39      -0.974     RT-9       RT-31
CA376300/i     OmyRGT1TUF       5     1          2           2.07       1.68       0.389      0.744 
CA376300/i     OmyRGT1TUF       14    2          1           2.862      2.473      0.389      1.585 
CA376300/i     OmyRGT1TUF       30    2          2           2.007      2.397     -0.39      -2.269 

CA376300/i     BHMS415          5     1          1           0.51       1.064     -0.554     -2.218     RT-9       RT-8
CA376300/i     BHMS415          8     1          2           2.202      1.648      0.553      1.774 
CA376300/i     BHMS415          24    2          1           2.516      1.963      0.553      3.101 
CA376300/i     BHMS415          20    2          2           1.994      2.548     -0.554     -2.243 

OMM1320        OMM1097          15    1          1           1.438      1.841     -0.404     -1.717     RT-24      RT-23
OMM1320        OMM1097          14    1          2           2.265      1.861      0.403      1.484 
OMM1320        OMM1097          12    2          1           2.823      2.419      0.403      1.657 
OMM1320        OMM1097          24    2          2           2.036      2.44      -0.404     -2.171 

BHMS206        OMM1097          20    1          1           1.454      1.845     -0.391     -2.109     RT-3       RT-23
BHMS206        OMM1097          16    1          2           2.283      1.892      0.39       1.444 
BHMS206        OMM1097          14    2          1           2.771      2.38       0.39       1.779 
BHMS206        OMM1097          24    2          2           2.036      2.427     -0.391     -2.104 

Clock          OMM1097          20    1          1           1.454      1.942     -0.488     -2.631     RT-8       RT-23
Clock          OMM1097          15    1          2           2.282      1.794      0.487      1.859 
Clock          OMM1097          7     2          1           2.712      2.224      0.487      1.609 
Clock          OMM1097          9     2          2           1.589      2.076     -0.488     -1.898 

OMM1321        OMM1320          5     1          1           1.188      1.608     -0.421     -0.899     RT-13      RT-24
OMM1321        OMM1320          8     1          2           2.542      2.122      0.42       1.335 
OMM1321        OMM1320          19    2          1           2.469      2.048      0.42       1.523 
OMM1321        OMM1320          21    2          2           2.141      2.561     -0.421     -2.254 

BX080247       Omi134TUF        16    1          1           2.364      2.01       0.354      1.595     RT-14      RT-8
BX080247       Omi134TUF        12    1          2           1.294      1.649     -0.355     -1.301 
BX080247       Omi134TUF        21    2          1           2.053      2.407     -0.355     -1.466 
BX080247       Omi134TUF        22    2          2           2.401      2.046      0.354      2.081 

BX080247       One112ADFG       12    1          1           1.294      1.7       -0.406     -1.489     RT-14      RT-8
BX080247       One112ADFG       16    1          2           2.364      1.959      0.405      1.825 
BX080247       One112ADFG       23    2          1           2.547      2.142      0.405      2.21 
BX080247       One112ADFG       20    2          2           1.994      2.4       -0.406     -1.645 

BX080247       OMM1097          8     1          1           1.109      1.594     -0.486     -1.875     RT-14      RT-23
BX080247       OMM1097          14    1          2           2.418      1.932      0.485      1.823 
BX080247       OMM1097          15    2          1           2.668      2.183      0.485      2.117 
BX080247       OMM1097          24    2          2           2.036      2.521     -0.486     -2.611 

BX080247       Ots532NWFSC      12    1          1           1.294      1.69      -0.396     -1.451     RT-14      RT-8
BX080247       Ots532NWFSC      16    1          2           2.364      1.969      0.395      1.779 
BX080247       Ots532NWFSC      23    2          1           2.506      2.111      0.395      2.125 
BX080247       Ots532NWFSC      20    2          2           1.994      2.39      -0.396     -1.603 

BX080247       OMM1009          10    1          1           1.092      1.597     -0.505     -1.801     RT-14      RT-8
BX080247       OMM1009          16    1          2           2.364      1.859      0.504      2.271 
BX080247       OMM1009          9     2          1           2.407      1.902      0.504      1.7 
BX080247       OMM1009          7     2          2           1.66       2.165     -0.505     -1.458 

BX080247       OmyRGT1TUF       14    1          1           1.601      1.966     -0.365     -1.386     RT-14      RT-31
BX080247       OmyRGT1TUF       13    1          2           2.205      1.84       0.364      1.206 
BX080247       OmyRGT1TUF       14    2          1           2.862      2.498      0.364      1.484 
BX080247       OmyRGT1TUF       30    2          2           2.007      2.372     -0.365     -2.124 

BX080247       BHMS415          12    1          1           1.294      1.692     -0.398     -1.461     RT-14      RT-8
BX080247       BHMS415          16    1          2           2.364      1.966      0.397      1.791 
BX080247       BHMS415          24    2          1           2.516      2.118      0.397      2.23 
BX080247       BHMS415          20    2          2           1.994      2.392     -0.398     -1.613 

Total number of polymorphic loci in the family =  74 
Total number of pairwise marker comparisons examined =  5476 
Total number of pairwise marker comparisons skipped =  667 
A pairwise comparison is skipped if one or more cells has fewer than 5 observation points
Total number of pairwise marker comparisons suggesting epistasis =  59 


Period = W4 for male 96-7-C1
Note: weights are Z-standardized values adjusted to a positive scale.

Trait mean =  2.14 
Trait standard deviation =  1.005 

Significance level = 0.05

Epistasis values are shown for pairs of markers with significant cell values
Female         Male                   Female     Male       Genotypic  non-Epist. Epist.     t-value    Link. Gr.  Link. Gr.
                                                                                                        Female     Male
Marker 1       Marker 2         N     Allele     Allele     Value      Value      Value      ratio      Marker 1   Marker 2
Omi134TUF      OMM1009          21    1          1           1.937      2.359     -0.423     -1.92      RT-8       RT-8
Omi134TUF      OMM1009          24    1          2           2.607      2.185      0.422      2.147 
Omi134TUF      OMM1009          9     2          1           2.303      1.881      0.422      1.322 
Omi134TUF      OMM1009          7     2          2           1.284      1.706     -0.423     -1.556 

Omi87TUF       OMM1009          20    1          1           1.865      2.279     -0.415     -1.894     RT-18      RT-8
Omi87TUF       OMM1009          24    1          2           2.607      2.193      0.414      2.105 
Omi87TUF       OMM1009          8     2          1           2.304      1.889      0.414      1.143 
Omi87TUF       OMM1009          6     2          2           1.388      1.803     -0.415     -1.398 

Omy1225UW      Omi134TUF        23    1          1           2.588      2.112      0.475      2.319     RT-10      RT-8
Omy1225UW      Omi134TUF        22    1          2           1.981      2.456     -0.476     -2.258 
Omy1225UW      Omi134TUF        6     2          1           1.088      1.563     -0.476     -1.292 
Omy1225UW      Omi134TUF        13    2          2           2.383      1.907      0.475      2.023 

Omy1225UW      One112ADFG       22    1          1           1.981      2.456     -0.476     -2.258     RT-10      RT-8
Omy1225UW      One112ADFG       23    1          2           2.588      2.112      0.475      2.319 
Omy1225UW      One112ADFG       13    2          1           2.383      1.907      0.475      2.023 
Omy1225UW      One112ADFG       6     2          2           1.088      1.563     -0.476     -1.292 

Omy1225UW      Ots532NWFSC      22    1          1           1.981      2.457     -0.477     -2.26      RT-10      RT-8
Omy1225UW      Ots532NWFSC      23    1          2           2.588      2.112      0.476      2.321 
Omy1225UW      Ots532NWFSC      12    2          1           2.385      1.909      0.476      1.863 
Omy1225UW      Ots532NWFSC      6     2          2           1.088      1.564     -0.477     -1.293 

Omy1225UW      BHMS415          22    1          1           1.981      2.456     -0.476     -2.258     RT-10      RT-8
Omy1225UW      BHMS415          23    1          2           2.588      2.112      0.475      2.319 
Omy1225UW      BHMS415          13    2          1           2.383      1.907      0.475      2.023 
Omy1225UW      BHMS415          6     2          2           1.088      1.563     -0.476     -1.292 

Omy1225UW      CA060381         24    1          1           2.48       2.074      0.406      1.814     RT-10      RT-8
Omy1225UW      CA060381         20    1          2           2.15       2.556     -0.407     -2.114 
Omy1225UW      CA060381         6     2          1           1.088      1.494     -0.407     -1.104 
Omy1225UW      CA060381         13    2          2           2.383      1.976      0.406      1.729 

OMM1302        OMM1009          21    1          1           1.937      2.359     -0.423     -1.92      RT-6       RT-8
OMM1302        OMM1009          24    1          2           2.607      2.185      0.422      2.147 
OMM1302        OMM1009          9     2          1           2.303      1.881      0.422      1.322 
OMM1302        OMM1009          7     2          2           1.284      1.706     -0.423     -1.556 

OMM1305        OMM1009          21    1          1           1.937      2.359     -0.423     -1.92      RT-7       RT-8
OMM1305        OMM1009          24    1          2           2.607      2.185      0.422      2.147 
OMM1305        OMM1009          9     2          1           2.303      1.881      0.422      1.322 
OMM1305        OMM1009          7     2          2           1.284      1.706     -0.423     -1.556 

One112ADFG     OMM1009          21    1          1           1.937      2.366     -0.43      -1.951     RT-8       RT-8
One112ADFG     OMM1009          24    1          2           2.607      2.178      0.429      2.182 
One112ADFG     OMM1009          8     2          1           2.33       1.901      0.429      1.189 
One112ADFG     OMM1009          7     2          2           1.284      1.713     -0.43      -1.581 

OMM1355        OMM1175          13    1          1           2.901      2.578      0.323      1.168     RT-6       RT-15
OMM1355        OMM1175          30    1          2           2.048      2.371     -0.324     -2.048 
OMM1355        OMM1175          5     2          1           1.615      1.938     -0.324     -0.952 
OMM1355        OMM1175          11    2          2           2.054      1.731      0.323      0.967 

OMM1051        Clock            24    1          1           2.467      2.128      0.339      2.123     RT-15      RT-8
OMM1051        Clock            19    1          2           1.996      2.336     -0.34      -1.468 
OMM1051        Clock            8     2          1           1.359      1.698     -0.34      -1.375 
OMM1051        Clock            10    2          2           2.246      1.906      0.339      1.164 

Omm1034        OMM1009          21    1          1           1.937      2.333     -0.396     -1.8       RT-7       RT-8
Omm1034        OMM1009          22    1          2           2.501      2.105      0.395      2.295 
Omm1034        OMM1009          9     2          1           2.303      1.907      0.395      1.239 
Omm1034        OMM1009          7     2          2           1.284      1.68      -0.396     -1.459 

OMM1036        OMM1009          21    1          1           1.937      2.359     -0.423     -1.92      RT-15      RT-8
OMM1036        OMM1009          24    1          2           2.607      2.185      0.422      2.147 
OMM1036        OMM1009          9     2          1           2.303      1.881      0.422      1.322 
OMM1036        OMM1009          7     2          2           1.284      1.706     -0.423     -1.556 

OMM1059        OMM1009          21    1          1           1.937      2.359     -0.423     -1.92      RT-21      RT-8
OMM1059        OMM1009          24    1          2           2.607      2.185      0.422      2.147 
OMM1059        OMM1009          9     2          1           2.303      1.881      0.422      1.322 
OMM1059        OMM1009          7     2          2           1.284      1.706     -0.423     -1.556 

OMM1090        OMM1009          21    1          1           1.937      2.359     -0.423     -1.92      RT-17      RT-8
OMM1090        OMM1009          24    1          2           2.607      2.185      0.422      2.147 
OMM1090        OMM1009          9     2          1           2.303      1.881      0.422      1.322 
OMM1090        OMM1009          7     2          2           1.284      1.706     -0.423     -1.556 

OMM1105        OMM1009          21    1          1           1.937      2.359     -0.423     -1.92      RT-24      RT-8
OMM1105        OMM1009          24    1          2           2.607      2.185      0.422      2.147 
OMM1105        OMM1009          9     2          1           2.303      1.881      0.422      1.322 
OMM1105        OMM1009          7     2          2           1.284      1.706     -0.423     -1.556 

Omy27INRA/i    OMM1009          21    1          1           1.937      2.359     -0.423     -1.92      RT-24      RT-8
Omy27INRA/i    OMM1009          24    1          2           2.607      2.185      0.422      2.147 
Omy27INRA/i    OMM1009          9     2          1           2.303      1.881      0.422      1.322 
Omy27INRA/i    OMM1009          7     2          2           1.284      1.706     -0.423     -1.556 

Omy27INRA/i    Clock            24    1          1           2.467      2.109      0.358      2.24      RT-24      RT-8
Omy27INRA/i    Clock            21    1          2           1.922      2.28      -0.359     -1.633 
Omy27INRA/i    Clock            8     2          1           1.359      1.717     -0.359     -1.451 
Omy27INRA/i    Clock            10    2          2           2.246      1.888      0.358      1.228 

Ots532NWFSC    OMM1009          21    1          1           1.937      2.359     -0.423     -1.92      RT-8       RT-8
Ots532NWFSC    OMM1009          24    1          2           2.607      2.185      0.422      2.147 
Ots532NWFSC    OMM1009          9     2          1           2.303      1.881      0.422      1.322 
Ots532NWFSC    OMM1009          7     2          2           1.284      1.706     -0.423     -1.556 

OmyFGT12TUF    OMM1009          21    1          1           1.937      2.365     -0.429     -1.948     RT-8       RT-8
OmyFGT12TUF    OMM1009          23    1          2           2.632      2.203      0.428      2.102 
OmyFGT12TUF    OMM1009          9     2          1           2.303      1.875      0.428      1.341 
OmyFGT12TUF    OMM1009          7     2          2           1.284      1.712     -0.429     -1.579 

OMM1009        One112ADFG       21    1          1           1.937      2.366     -0.43      -1.951     RT-8       RT-8
OMM1009        One112ADFG       24    1          2           2.607      2.178      0.429      2.182 
OMM1009        One112ADFG       8     2          1           2.33       1.901      0.429      1.189 
OMM1009        One112ADFG       7     2          2           1.284      1.713     -0.43      -1.581 

OMM1009        OMM1097          20    1          1           1.997      2.492     -0.495     -2.825     RT-8       RT-23
OMM1009        OMM1097          17    1          2           2.676      2.181      0.494      1.662 
OMM1009        OMM1097          7     2          1           2.589      2.094      0.494      1.884 
OMM1009        OMM1097          9     2          2           1.288      1.783     -0.495     -1.88 

OMM1009        Ots532NWFSC      21    1          1           1.937      2.359     -0.423     -1.92      RT-8       RT-8
OMM1009        Ots532NWFSC      24    1          2           2.607      2.185      0.422      2.147 
OMM1009        Ots532NWFSC      9     2          1           2.303      1.881      0.422      1.322 
OMM1009        Ots532NWFSC      7     2          2           1.284      1.706     -0.423     -1.556 

OMM1009        OmyFGT12TUF      23    1          1           2.632      2.203      0.428      2.102     RT-8       RT-8
OMM1009        OmyFGT12TUF      21    1          2           1.937      2.365     -0.429     -1.948 
OMM1009        OmyFGT12TUF      7     2          1           1.284      1.712     -0.429     -1.579 
OMM1009        OmyFGT12TUF      9     2          2           2.303      1.875      0.428      1.341 

OMM1009        OMM1009          21    1          1           1.937      2.359     -0.423     -1.92      RT-8       RT-8
OMM1009        OMM1009          24    1          2           2.607      2.185      0.422      2.147 
OMM1009        OMM1009          9     2          1           2.303      1.881      0.422      1.322 
OMM1009        OMM1009          7     2          2           1.284      1.706     -0.423     -1.556 

OMM1009        BHMS415          21    1          1           1.937      2.359     -0.423     -1.92      RT-8       RT-8
OMM1009        BHMS415          24    1          2           2.607      2.185      0.422      2.147 
OMM1009        BHMS415          9     2          1           2.303      1.881      0.422      1.322 
OMM1009        BHMS415          7     2          2           1.284      1.706     -0.423     -1.556 

OMM1009        Clock            23    1          1           2.49       2.092      0.397      2.408     RT-8       RT-8
OMM1009        Clock            20    1          2           1.919      2.316     -0.398     -1.726 
OMM1009        Clock            7     2          1           1.284      1.682     -0.398     -1.466 
OMM1009        Clock            9     2          2           2.303      1.906      0.397      1.244 

OmyRGT36TUF    OMM1009          20    1          1           1.867      2.26      -0.393     -1.791     RT-24      RT-8
OmyRGT36TUF    OMM1009          22    1          2           2.442      2.05       0.392      2.373 
OmyRGT36TUF    OMM1009          8     2          1           2.28       1.887      0.392      1.087 
OmyRGT36TUF    OMM1009          7     2          2           1.284      1.677     -0.393     -1.448 

Omy4DIAS       OMM1009          21    1          1           1.937      2.359     -0.423     -1.92      RT-24      RT-8
Omy4DIAS       OMM1009          24    1          2           2.607      2.185      0.422      2.147 
Omy4DIAS       OMM1009          9     2          1           2.303      1.881      0.422      1.322 
Omy4DIAS       OMM1009          7     2          2           1.284      1.706     -0.423     -1.556 

OmyRGT14TUF    OMM1097          20    1          1           1.997      2.404     -0.408     -2.325     RT-13      RT-23
OmyRGT14TUF    OMM1097          17    1          2           2.676      2.269      0.407      1.368 
OmyRGT14TUF    OMM1097          9     2          1           2.606      2.199      0.407      1.653 
OmyRGT14TUF    OMM1097          11    2          2           1.656      2.063     -0.408     -1.342 

OmyRGT1TUF     OMM1009          19    1          1           1.942      2.363     -0.422     -1.894     RT-31      RT-8
OmyRGT1TUF     OMM1009          24    1          2           2.607      2.186      0.421      2.14 
OmyRGT1TUF     OMM1009          9     2          1           2.303      1.882      0.421      1.317 
OmyRGT1TUF     OMM1009          7     2          2           1.284      1.705     -0.422     -1.551 

CB497405       OMM1009          20    1          1           1.907      2.337     -0.43      -1.876     RT-9       RT-8
CB497405       OMM1009          24    1          2           2.607      2.177      0.429      2.185 
CB497405       OMM1009          9     2          1           2.303      1.873      0.429      1.345 
CB497405       OMM1009          7     2          2           1.284      1.714     -0.43      -1.584 

BX305863       Clock            23    1          1           2.47       2.123      0.347      2.082     RT-17      RT-8
BX305863       Clock            20    1          2           1.967      2.314     -0.348     -1.541 
BX305863       Clock            8     2          1           1.359      1.707     -0.348     -1.408 
BX305863       Clock            10    2          2           2.246      1.898      0.347      1.192 

BX863380       OMM1009          20    1          1           1.907      2.343     -0.437     -1.903     RT-27      RT-8
BX863380       OMM1009          23    1          2           2.632      2.196      0.436      2.139 
BX863380       OMM1009          9     2          1           2.303      1.867      0.436      1.364 
BX863380       OMM1009          7     2          2           1.284      1.72      -0.437     -1.606 

BX076085       OMM1009          20    1          1           1.919      2.352     -0.434     -1.879     RT-1       RT-8
BX076085       OMM1009          23    1          2           2.632      2.198      0.433      2.125 
BX076085       OMM1009          9     2          1           2.303      1.87       0.433      1.355 
BX076085       OMM1009          7     2          2           1.284      1.717     -0.434     -1.596 

BX867838       Omi134TUF        8     1          1           2.866      2.386      0.479      1.607     RT-16      RT-8
BX867838       Omi134TUF        7     1          2           1.604      2.084     -0.48      -4.468 
BX867838       Omi134TUF        18    2          1           1.553      2.033     -0.48      -1.86 
BX867838       Omi134TUF        22    2          2           2.21       1.73       0.479      2.613 

BX867838       One112ADFG       7     1          1           1.604      2.126     -0.522     -4.853     RT-16      RT-8
BX867838       One112ADFG       8     1          2           2.866      2.345      0.521      1.746 
BX867838       One112ADFG       23    2          1           2.276      1.754      0.521      2.871 
BX867838       One112ADFG       17    2          2           1.452      1.974     -0.522     -2.068 

BX867838       OMM1097          8     1          1           1.597      2.117     -0.52      -5.568     RT-16      RT-23
BX867838       OMM1097          5     1          2           3.184      2.664      0.519      1.414 
BX867838       OMM1097          15    2          1           2.289      1.77       0.519      2.421 
BX867838       OMM1097          22    2          2           1.798      2.317     -0.52      -2.244 

BX867838       Ots532NWFSC      7     1          1           1.604      2.123     -0.519     -4.826     RT-16      RT-8
BX867838       Ots532NWFSC      8     1          2           2.866      2.348      0.518      1.736 
BX867838       Ots532NWFSC      23    2          1           2.264      1.746      0.518      2.853 
BX867838       Ots532NWFSC      17    2          2           1.452      1.971     -0.519     -2.056 

BX867838       OmyFGT12TUF      8     1          1           2.866      2.398      0.468      1.569     RT-16      RT-8
BX867838       OmyFGT12TUF      7     1          2           1.604      2.073     -0.469     -4.361 
BX867838       OmyFGT12TUF      21    2          1           1.64       2.109     -0.469     -2.031 
BX867838       OmyFGT12TUF      19    2          2           2.252      1.784      0.468      2.273 

BX867838       OMM1009          7     1          1           1.604      2.175     -0.571     -5.309     RT-16      RT-8
BX867838       OMM1009          8     1          2           2.866      2.296      0.57       1.91 
BX867838       OMM1009          9     2          1           2.303      1.733      0.57       1.785 
BX867838       OMM1009          7     2          2           1.284      1.854     -0.571     -2.101 

BX867838       BHMS415          7     1          1           1.604      2.124     -0.52      -4.835     RT-16      RT-8
BX867838       BHMS415          8     1          2           2.866      2.347      0.519      1.739 
BX867838       BHMS415          24    2          1           2.268      1.748      0.519      2.984 
BX867838       BHMS415          17    2          2           1.452      1.972     -0.52      -2.06 

BX867838       CA060381         7     1          1           2.99       2.469      0.521      1.662     RT-16      RT-8
BX867838       CA060381         8     1          2           1.654      2.175     -0.522     -4.951 
BX867838       CA060381         16    2          1           1.519      2.04      -0.522     -2.014 
BX867838       CA060381         24    2          2           2.268      1.746      0.521      2.996 

BX867838       Clock            8     1          1           2.866      2.329      0.537      1.799     RT-16      RT-8
BX867838       Clock            7     1          2           1.604      2.141     -0.538     -5 
BX867838       Clock            8     2          1           1.359      1.896     -0.538     -2.176 
BX867838       Clock            10    2          2           2.246      1.709      0.537      1.842 

CR363293       OMM1009          19    1          1           1.794      2.276     -0.483     -2.213     RT-10      RT-8
CR363293       OMM1009          22    1          2           2.678      2.196      0.482      2.317 
CR363293       OMM1009          9     2          1           2.303      1.821      0.482      1.509 
CR363293       OMM1009          6     2          2           1.258      1.741     -0.483     -1.508 

BX313739/i     OMM1009          19    1          1           1.918      2.345     -0.428     -1.861     RT-11      RT-8
BX313739/i     OMM1009          24    1          2           2.607      2.18       0.427      2.171 
BX313739/i     OMM1009          9     2          1           2.303      1.876      0.427      1.337 
BX313739/i     OMM1009          7     2          2           1.284      1.711     -0.428     -1.574 

BX073867       OMM1009          21    1          1           1.937      2.359     -0.423     -1.92      RT-27      RT-8
BX073867       OMM1009          24    1          2           2.607      2.185      0.422      2.147 
BX073867       OMM1009          9     2          1           2.303      1.881      0.422      1.322 
BX073867       OMM1009          7     2          2           1.284      1.706     -0.423     -1.556 

OMM1166        OMM1230          10    1          1           1.745      2.137     -0.392     -1.85      RT-15      RT-3
OMM1166        OMM1230          9     1          2           3.122      2.73       0.391      0.997 
OMM1166        OMM1230          25    2          1           1.993      1.602      0.391      1.765 
OMM1166        OMM1230          17    2          2           1.803      2.195     -0.392     -2.121 

BX861650       OMM1009          20    1          1           1.867      2.281     -0.414     -1.886     RT-2       RT-8
BX861650       OMM1009          24    1          2           2.607      2.193      0.413      2.103 
BX861650       OMM1009          9     2          1           2.303      1.89       0.413      1.294 
BX861650       OMM1009          6     2          2           1.388      1.802     -0.414     -1.396 

BX861650/ii    OMM1230          6     1          1           1.791      2.251     -0.46      -2.28      RT-29      RT-3
BX861650/ii    OMM1230          6     1          2           3.56       3.101      0.459      1.108 
BX861650/ii    OMM1230          24    2          1           2.049      1.59       0.459      2.051 
BX861650/ii    OMM1230          19    2          2           1.98       2.44      -0.46      -2.238 

BHMS415        OMM1009          21    1          1           1.937      2.359     -0.423     -1.92      RT-8       RT-8
BHMS415        OMM1009          24    1          2           2.607      2.185      0.422      2.147 
BHMS415        OMM1009          9     2          1           2.303      1.881      0.422      1.322 
BHMS415        OMM1009          7     2          2           1.284      1.706     -0.423     -1.556 

OMM1175        OMM1009          21    1          1           1.937      2.359     -0.423     -1.92      RT-15      RT-8
OMM1175        OMM1009          24    1          2           2.607      2.185      0.422      2.147 
OMM1175        OMM1009          9     2          1           2.303      1.881      0.422      1.322 
OMM1175        OMM1009          7     2          2           1.284      1.706     -0.423     -1.556 

OMM1311        OMM1009          21    1          1           1.937      2.379     -0.443     -2.011     RT-18      RT-8
OMM1311        OMM1009          22    1          2           2.686      2.244      0.442      2.152 
OMM1311        OMM1009          9     2          1           2.303      1.861      0.442      1.384 
OMM1311        OMM1009          7     2          2           1.284      1.726     -0.443     -1.629 

OMM1186        OMM1097          20    1          1           1.997      2.449     -0.453     -2.584     RT-30      RT-23
OMM1186        OMM1097          17    1          2           2.676      2.223      0.452      1.52 
OMM1186        OMM1097          7     2          1           2.658      2.206      0.452      1.604 
OMM1186        OMM1097          12    2          2           1.527      1.979     -0.453     -1.64 

OMM1186        Clock            24    1          1           2.467      2.088      0.378      2.369     RT-30      RT-8
OMM1186        Clock            21    1          2           1.922      2.3       -0.379     -1.727 
OMM1186        Clock            5     2          1           1.399      1.778     -0.379     -0.953 
OMM1186        Clock            6     2          2           2.368      1.99       0.378      0.856 

OMM1322        OMM1009          20    1          1           1.907      2.369     -0.462     -2.014     RT-24      RT-8
OMM1322        OMM1009          21    1          2           2.708      2.247      0.461      2.137 
OMM1322        OMM1009          9     2          1           2.303      1.842      0.461      1.444 
OMM1322        OMM1009          6     2          2           1.258      1.72      -0.462     -1.443 

CA376300/i     Omi134TUF        8     1          1           2.163      1.73       0.433      1.613     RT-9       RT-8
CA376300/i     Omi134TUF        5     1          2           0.913      1.346     -0.434     -1.379 
CA376300/i     Omi134TUF        21    2          1           1.728      2.161     -0.434     -1.755 
CA376300/i     Omi134TUF        22    2          2           2.21       1.777      0.433      2.357 

CA376300/i     One112ADFG       5     1          1           0.913      1.382     -0.469     -1.491     RT-9       RT-8
CA376300/i     One112ADFG       8     1          2           2.163      1.695      0.468      1.745 
CA376300/i     One112ADFG       23    2          1           2.276      1.807      0.468      2.58 
CA376300/i     One112ADFG       20    2          2           1.652      2.12      -0.469     -1.9 

CA376300/i     Ots532NWFSC      5     1          1           0.913      1.379     -0.466     -1.482     RT-9       RT-8
CA376300/i     Ots532NWFSC      8     1          2           2.163      1.697      0.465      1.734 
CA376300/i     Ots532NWFSC      23    2          1           2.264      1.798      0.465      2.562 
CA376300/i     Ots532NWFSC      20    2          2           1.652      2.117     -0.466     -1.888 

CA376300/i     BHMS415          5     1          1           0.913      1.38      -0.467     -1.485     RT-9       RT-8
CA376300/i     BHMS415          8     1          2           2.163      1.697      0.466      1.738 
CA376300/i     BHMS415          24    2          1           2.268      1.801      0.466      2.68 
CA376300/i     BHMS415          20    2          2           1.652      2.118     -0.467     -1.892 

OMM1337        OMM1097          11    1          1           1.919      2.255     -0.336     -1.651     RT-31      RT-23
OMM1337        OMM1097          10    1          2           2.842      2.507      0.335      0.749 
OMM1337        OMM1097          10    2          1           2.259      1.923      0.335      2.569 
OMM1337        OMM1097          16    2          2           1.839      2.174     -0.336     -1.162 

OMM1320        OMM1009          17    1          1           1.811      2.291     -0.48      -1.882     RT-24      RT-8
OMM1320        OMM1009          19    1          2           2.8        2.32       0.479      2.114 
OMM1320        OMM1009          7     2          1           2.213      1.733      0.479      1.183 
OMM1320        OMM1009          7     2          2           1.284      1.763     -0.48      -1.766 

OMM1179        OMM1009          21    1          1           1.937      2.359     -0.423     -1.92      RT-10      RT-8
OMM1179        OMM1009          24    1          2           2.607      2.185      0.422      2.147 
OMM1179        OMM1009          9     2          1           2.303      1.881      0.422      1.322 
OMM1179        OMM1009          7     2          2           1.284      1.706     -0.423     -1.556 

BHMS206        OMM1009          20    1          1           1.874      2.312     -0.439     -1.976     RT-3       RT-8
BHMS206        OMM1009          24    1          2           2.607      2.169      0.438      2.227 
BHMS206        OMM1009          9     2          1           2.303      1.865      0.438      1.371 
BHMS206        OMM1009          7     2          2           1.284      1.722     -0.439     -1.614 

OMM1228        OMM1009          20    1          1           2.005      2.364     -0.36      -1.633     RT-27      RT-8
OMM1228        OMM1009          21    1          2           2.422      2.063      0.359      2.231 
OMM1228        OMM1009          9     2          1           2.303      1.944      0.359      1.124 
OMM1228        OMM1009          7     2          2           1.284      1.643     -0.36      -1.324 

OMM1257        OMM1009          21    1          1           1.937      2.359     -0.423     -1.92      RT-20      RT-8
OMM1257        OMM1009          24    1          2           2.607      2.185      0.422      2.147 
OMM1257        OMM1009          9     2          1           2.303      1.881      0.422      1.322 
OMM1257        OMM1009          7     2          2           1.284      1.706     -0.423     -1.556 

Clock          OMM1302          19    1          1           1.861      2.202     -0.341     -1.557     RT-8       RT-6
Clock          OMM1302          26    1          2           2.469      2.129      0.34       2.091 
Clock          OMM1302          11    2          1           2.267      1.926      0.34       1.029 
Clock          OMM1302          8     2          2           1.513      1.854     -0.341     -1.435 

Clock          OMM1097          20    1          1           1.997      2.454     -0.458     -2.611     RT-8       RT-23
Clock          OMM1097          15    1          2           2.526      2.069      0.457      1.62 
Clock          OMM1097          7     2          1           2.589      2.131      0.457      1.741 
Clock          OMM1097          9     2          2           1.288      1.746     -0.458     -1.737 

Clock          OMM1009          20    1          1           1.919      2.316     -0.398     -1.726     RT-8       RT-8
Clock          OMM1009          23    1          2           2.49       2.092      0.397      2.408 
Clock          OMM1009          9     2          1           2.303      1.906      0.397      1.244 
Clock          OMM1009          7     2          2           1.284      1.682     -0.398     -1.466 

BX080247       Omi134TUF        16    1          1           2.855      2.462      0.392      1.558     RT-14      RT-8
BX080247       Omi134TUF        12    1          2           1.767      2.16      -0.393     -1.226 
BX080247       Omi134TUF        21    2          1           1.728      2.121     -0.393     -1.59 
BX080247       Omi134TUF        22    2          2           2.21       1.818      0.392      2.135 

BX080247       One112ADFG       12    1          1           1.767      2.195     -0.428     -1.337     RT-14      RT-8
BX080247       One112ADFG       16    1          2           2.855      2.427      0.427      1.698 
BX080247       One112ADFG       23    2          1           2.276      1.848      0.427      2.355 
BX080247       One112ADFG       20    2          2           1.652      2.08      -0.428     -1.735 

BX080247       Ots532NWFSC      12    1          1           1.767      2.192     -0.425     -1.328     RT-14      RT-8
BX080247       Ots532NWFSC      16    1          2           2.855      2.43       0.424      1.687 
BX080247       Ots532NWFSC      23    2          1           2.264      1.839      0.424      2.337 
BX080247       Ots532NWFSC      20    2          2           1.652      2.077     -0.425     -1.723 

BX080247       OMM1009          10    1          1           1.671      2.222     -0.551     -1.46      RT-14      RT-8
BX080247       OMM1009          16    1          2           2.855      2.304      0.55       2.187 
BX080247       OMM1009          9     2          1           2.303      1.753      0.55       1.723 
BX080247       OMM1009          7     2          2           1.284      1.835     -0.551     -2.029 

BX080247       BHMS415          12    1          1           1.767      2.193     -0.426     -1.331     RT-14      RT-8
BX080247       BHMS415          16    1          2           2.855      2.429      0.425      1.691 
BX080247       BHMS415          24    2          1           2.268      1.842      0.425      2.446 
BX080247       BHMS415          20    2          2           1.652      2.078     -0.426     -1.727 

BX860095       OMM1009          21    1          1           1.937      2.366     -0.429     -1.949     RT-22      RT-8
BX860095       OMM1009          24    1          2           2.607      2.178      0.428      2.18 
BX860095       OMM1009          9     2          1           2.303      1.874      0.428      1.342 
BX860095       OMM1009          6     2          2           1.258      1.687     -0.429     -1.341 

BX860095       Clock            24    1          1           2.467      2.084      0.383      2.398     RT-22      RT-8
BX860095       Clock            21    1          2           1.922      2.305     -0.384     -1.748 
BX860095       Clock            6     2          1           1.258      1.642     -0.384     -1.199 
BX860095       Clock            10    2          2           2.246      1.863      0.383      1.314 

Total number of polymorphic loci in the family =  74 
Total number of pairwise marker comparisons examined =  5476 
Total number of pairwise marker comparisons skipped =  667 
A pairwise comparison is skipped if one or more cells has fewer than 5 observation points
Total number of pairwise marker comparisons suggesting epistasis =  77 
