# Supplementary material for: Growth-related quantitative trait loci in domestic and wild rainbow trout (Oncorhynchus mykiss)
Source: BMC Genet. 2010 Jul 7;11:63. doi: 10.1186/1471-2156-11-63 (PMC2914766; doi:10.1186/1471-2156-11-63)
Supplement: Additional file 5 — Marker regions showing epistasis in male 96-7-C2. [file 1471-2156-11-63-S5.TXT]

Additional File 5.  Marker regions showing epistasis in male 96-7-C2 across both female backgrounds in families 99-02 and 99-06.

Period = W1 for male 96-7-C2
Note: weights are Z-standardized values adjusted to a positive scale.

Trait mean =  1.83 
Trait standard deviation =  1.003 

Significance level = 0.05

Epistasis values are shown for pairs of markers with significant cell values
Female         Male                   Female     Male       Genotypic  non-Epist. Epist.     t-value    Link. Gr.  Link. Gr.
                                                                                                        Female     Male
Marker 1       Marker 2         N     Allele     Allele     Value      Value      Value      ratio      Marker 1   Marker 2
OMM1015        BX302949         11    1          1           1.029      1.34      -0.311     -2.274     RT-26      RT-21
OMM1015        BX302949         19    1          2           2.001      1.691      0.31       1.471 
OMM1015        BX302949         9     2          1           1.958      1.648      0.31       0.834 
OMM1015        BX302949         15    2          2           1.688      1.999     -0.311     -1.4 

BX079862/ii    OmyRGT30TUF/i    21    1          1           1.597      2.013     -0.417     -1.904     RT-30      RT-9
BX079862/ii    OmyRGT30TUF/i    17    1          2           2.141      1.725      0.416      1.659 
BX079862/ii    OmyRGT30TUF/i    12    2          1           2.505      2.089      0.416      1.956 
BX079862/ii    OmyRGT30TUF/i    18    2          2           1.384      1.8       -0.417     -2.365 

OMM1179        OmyRGT30TUF/i    9     1          1           1.588      2.024     -0.436     -1.806     RT-10      RT-9
OMM1179        OmyRGT30TUF/i    5     1          2           2.498      2.063      0.435      1.315 
OMM1179        OmyRGT30TUF/i    20    2          1           2.442      2.006      0.435      2.025 
OMM1179        OmyRGT30TUF/i    27    2          2           1.61       2.045     -0.436     -2.554 

OmyRGT12TUF    OmyRGT30TUF/i    15    1          1           1.261      1.678     -0.418     -1.788     RT-18      RT-9
OmyRGT12TUF    OmyRGT30TUF/i    9     1          2           2.082      1.665      0.417      1.055 
OmyRGT12TUF    OmyRGT30TUF/i    17    2          1           2.527      2.11       0.417      1.768 
OmyRGT12TUF    OmyRGT30TUF/i    23    2          2           1.68       2.097     -0.418     -2.181 

BX319197       BX317661/i       15    1          1           2.297      1.795      0.501      1.966     RT-22      RT-3
BX319197       BX317661/i       8     1          2           1.176      1.677     -0.502     -1.701 
BX319197       BX317661/i       14    2          1           1.489      1.991     -0.502     -2.392 
BX319197       BX317661/i       12    2          2           2.374      1.873      0.501      2.006 

Total number of polymorphic loci in the family =  69 
Total number of pairwise marker comparisons examined =  4761 
Total number of pairwise marker comparisons skipped =  671 
A pairwise comparison is skipped if one or more cells has fewer than 5 observation points
Total number of pairwise marker comparisons suggesting epistasis =  5 


Period = W2 for male 96-7-C2
Note: weights are Z-standardized values adjusted to a positive scale.

Trait mean =  1.721 
Trait standard deviation =  1.03 

Significance level = 0.05

Epistasis values are shown for pairs of markers with significant cell values
Female         Male                   Female     Male       Genotypic  non-Epist. Epist.     t-value    Link. Gr.  Link. Gr.
                                                                                                        Female     Male
Marker 1       Marker 2         N     Allele     Allele     Value      Value      Value      ratio      Marker 1   Marker 2
OMM1015        OMM1302          15    1          1           1.353      1.696     -0.344     -1.232     RT-26      RT-6
OMM1015        OMM1302          15    1          2           1.295      0.952      0.343      1.875 
OMM1015        OMM1302          8     2          1           2.824      2.481      0.343      1.386 
OMM1015        OMM1302          15    2          2           1.393      1.736     -0.344     -2.313 

OMM1015        OMM1355          13    1          1           1.323      1.651     -0.328     -1.08      RT-26      RT-6
OMM1015        OMM1355          13    1          2           1.266      0.938      0.327      1.567 
OMM1015        OMM1355          8     2          1           2.824      2.497      0.327      1.323 
OMM1015        OMM1355          15    2          2           1.456      1.784     -0.328     -2.146 

OMM1015        BX302949         11    1          1           0.728      0.995     -0.268     -2.341     RT-26      RT-21
OMM1015        BX302949         19    1          2           1.669      1.402      0.267      1.244 
OMM1015        BX302949         9     2          1           1.978      1.71       0.267      0.977 
OMM1015        BX302949         15    2          2           1.849      2.116     -0.268     -1.064 

OMM1015        OMM1082          14    1          1           1.249      0.834      0.414      2.053     RT-26      RT-6
OMM1015        OMM1082          11    1          2           1.323      1.738     -0.415     -1.148 
OMM1015        OMM1082          17    2          1           1.471      1.886     -0.415     -2.937 
OMM1015        OMM1082          5     2          2           3.204      2.79       0.414      1.516 

CA058586       OMM1260          23    1          1           0.922      1.194     -0.273     -2.154     RT-19      RT-15
CA058586       OMM1260          18    1          2           1.666      1.393      0.272      1.117 
CA058586       OMM1260          15    2          1           2.282      2.009      0.272      0.892 
CA058586       OMM1260          18    2          2           1.936      2.208     -0.273     -1.355 

CA345149       OMM1082          21    1          1           1.26       0.928      0.332      1.854     RT-16      RT-6
CA345149       OMM1082          14    1          2           1.094      1.426     -0.333     -1.509 
CA345149       OMM1082          24    2          1           1.654      1.986     -0.333     -2.418 
CA345149       OMM1082          12    2          2           2.817      2.485      0.332      1.102 

CA349039/i     OMM1315          28    1          1           1.664      1.179      0.484      2.515     RT-12/16   RT-11
CA349039/i     OMM1315          5     1          2           0.708      1.193     -0.485     -2.548 
CA349039/i     OMM1315          11    2          1           1.865      2.35      -0.485     -2.022 
CA349039/i     OMM1315          5     2          2           2.848      2.364      0.484      1.444 

BX079862/ii    OmyRGT30TUF/i    21    1          1           1.334      1.706     -0.372     -1.645     RT-30      RT-9
BX079862/ii    OmyRGT30TUF/i    17    1          2           1.796      1.424      0.371      1.467 
BX079862/ii    OmyRGT30TUF/i    12    2          1           2.477      2.105      0.371      1.998 
BX079862/ii    OmyRGT30TUF/i    17    2          2           1.453      1.824     -0.372     -2.423 

BX861650       OMM1082          20    1          1           1.349      1.021      0.328      1.86      RT-2and29  RT-6
BX861650       OMM1082          15    1          2           1.279      1.607     -0.329     -1.384 
BX861650       OMM1082          24    2          1           1.575      1.903     -0.329     -2.289 
BX861650       OMM1082          12    2          2           2.817      2.489      0.328      1.089 

CA060381       OMM1082          22    1          1           1.266      0.904      0.361      2.115     RT-8       RT-6
CA060381       OMM1082          18    1          2           1.484      1.846     -0.362     -1.276 
CA060381       OMM1082          15    2          1           1.362      1.724     -0.362     -2.13 
CA060381       OMM1082          6     2          2           3.026      2.665      0.361      0.713 

CA376300/i     OMM1186          13    1          1           0.701      1.003     -0.302     -2.404     RT-9       RT-30
CA376300/i     OMM1186          16    1          2           1.7        1.399      0.301      1.163 
CA376300/i     OMM1186          23    2          1           2.174      1.872      0.301      1.362 
CA376300/i     OMM1186          19    2          2           1.966      2.268     -0.302     -1.458 

OMM1179        OmyRGT30TUF/i    9     1          1           1.11       1.548     -0.438     -2.225     RT-10      RT-9
OMM1179        OmyRGT30TUF/i    5     1          2           1.99       1.552      0.437      1.052 
OMM1179        OmyRGT30TUF/i    20    2          1           2.541      2.103      0.437      2.075 
OMM1179        OmyRGT30TUF/i    26    2          2           1.669      2.107     -0.438     -2.759 

OMM1179        CB497405         9     1          1           1.13       1.521     -0.392     -1.861     RT-10      RT-9
OMM1179        CB497405         5     1          2           1.954      1.562      0.391      0.953 
OMM1179        CB497405         21    2          1           2.463      2.071      0.391      1.997 
OMM1179        CB497405         24    2          2           1.721      2.112     -0.392     -2.119 

OtsG43UCD/i    OmyRGT30TUF/i    22    1          1           1.277      1.569     -0.292     -1.367     RT-2and29  RT-9
OtsG43UCD/i    OmyRGT30TUF/i    18    1          2           1.479      1.188      0.291      1.288 
OtsG43UCD/i    OmyRGT30TUF/i    17    2          1           2.611      2.32       0.291      1.314 
OtsG43UCD/i    OmyRGT30TUF/i    23    2          2           1.647      1.939     -0.292     -2.138 

Clock          OMM1302          20    1          1           1.306      1.749     -0.444     -2.041     RT-8       RT-6
Clock          OMM1302          21    1          2           1.229      0.786      0.443      2.727 
Clock          OMM1302          6     2          1           3.087      2.644      0.443      0.896 
Clock          OMM1302          13    2          2           1.238      1.681     -0.444     -2.787 

Clock          OMM1205          18    1          1           1.23       1.646     -0.417     -2.031     RT-8       RT-6
Clock          OMM1205          22    1          2           1.199      0.783      0.416      2.641 
Clock          OMM1205          6     2          1           3.087      2.671      0.416      0.842 
Clock          OMM1205          15    2          2           1.391      1.807     -0.417     -2.374 

Clock          OMM1359          16    1          1           1.294      1.71      -0.416     -1.889     RT-8       RT-6
Clock          OMM1359          18    1          2           1.258      0.843      0.415      2.273 
Clock          OMM1359          6     2          1           3.087      2.672      0.415      0.839 
Clock          OMM1359          15    2          2           1.391      1.806     -0.416     -2.366 

Clock          OMM1082          21    1          1           1.198      0.812      0.386      2.345     RT-8       RT-6
Clock          OMM1082          16    1          2           1.418      1.804     -0.387     -1.506 
Clock          OMM1082          15    2          1           1.391      1.777     -0.387     -2.201 
Clock          OMM1082          5     2          2           3.155      2.769      0.386      0.643 

Total number of polymorphic loci in the family =  69 
Total number of pairwise marker comparisons examined =  4761 
Total number of pairwise marker comparisons skipped =  672 
A pairwise comparison is skipped if one or more cells has fewer than 5 observation points
Total number of pairwise marker comparisons suggesting epistasis =  18 


Period = W3 for male 96-7-C2
Note: weights are Z-standardized values adjusted to a positive scale.

Trait mean =  1.944 
Trait standard deviation =  1.079 

Significance level = 0.05

Epistasis values are shown for pairs of markers with significant cell values
Female         Male                   Female     Male       Genotypic  non-Epist. Epist.     t-value    Link. Gr.  Link. Gr.
                                                                                                        Female     Male
Marker 1       Marker 2         N     Allele     Allele     Value      Value      Value      ratio      Marker 1   Marker 2
OMM1315        OMM1090          21    1          1           1.927      1.549      0.378      1.566     RT-11      RT-17
OMM1315        OMM1090          23    1          2           1.172      1.55      -0.379     -2.344 
OMM1315        OMM1090          7     2          1           1.716      2.094     -0.379     -1.081 
OMM1315        OMM1090          15    2          2           2.473      2.095      0.378      1.772 

OMM1015        OMM1302          15    1          1           1.475      1.852     -0.377     -1.378     RT-26      RT-6
OMM1015        OMM1302          15    1          2           1.522      1.145      0.376      1.499 
OMM1015        OMM1302          8     2          1           3.249      2.872      0.376      1.607 
OMM1015        OMM1302          15    2          2           1.789      2.166     -0.377     -2.256 

OMM1015        OMM1082          14    1          1           1.502      1.063      0.439      1.61      RT-26      RT-6
OMM1015        OMM1082          11    1          2           1.449      1.888     -0.44      -1.222 
OMM1015        OMM1082          17    2          1           1.888      2.327     -0.44      -2.688 
OMM1015        OMM1082          5     2          2           3.591      3.152      0.439      1.7 

CA345149       OMM1082          21    1          1           1.475      1.173      0.302      1.516     RT-16      RT-6
CA345149       OMM1082          14    1          2           1.28       1.582     -0.303     -1.249 
CA345149       OMM1082          24    2          1           1.965      2.267     -0.303     -2.29 
CA345149       OMM1082          13    2          2           2.98       2.677      0.302      0.856 

CA349039/i     OMM1315          28    1          1           1.874      1.39       0.484      2.477     RT-12/16   RT-11
CA349039/i     OMM1315          5     1          2           0.988      1.472     -0.485     -2.082 
CA349039/i     OMM1315          11    2          1           2.147      2.631     -0.485     -2.16 
CA349039/i     OMM1315          5     2          2           3.198      2.714      0.484      1.894 

BX867838       OMM1082          12    1          1           1.415      1.123      0.291      0.954     RT-16      RT-6
BX867838       OMM1082          11    1          2           1.321      1.613     -0.292     -0.837 
BX867838       OMM1082          25    2          1           1.906      2.198     -0.292     -2.089 
BX867838       OMM1082          13    2          2           2.98       2.688      0.291      0.826 

BX079862/ii    BX305863         16    1          1           2.266      1.964      0.302      1.156     RT-30      RT-17
BX079862/ii    BX305863         21    1          2           1.155      1.458     -0.303     -1.812 
BX079862/ii    BX305863         10    2          1           2.066      2.368     -0.303     -0.684 
BX079862/ii    BX305863         20    2          2           2.165      1.863      0.302      2.166 

BX861650       OMM1082          20    1          1           1.579      1.264      0.315      1.545     RT-2and29  RT-6
BX861650       OMM1082          15    1          2           1.424      1.739     -0.316     -1.253 
BX861650       OMM1082          24    2          1           1.875      2.19      -0.316     -2.219 
BX861650       OMM1082          13    2          2           2.98       2.665      0.315      0.891 

CA060381       OMM1302          23    1          1           1.503      1.915     -0.412     -1.758     RT-8       RT-6
CA060381       OMM1302          22    1          2           1.522      1.11       0.411      2.147 
CA060381       OMM1302          8     2          1           3.326      2.915      0.411      1.288 
CA060381       OMM1302          14    2          2           1.698      2.11      -0.412     -1.964 

CA060381       OMM1359          19    1          1           1.539      1.913     -0.375     -1.483     RT-8       RT-6
CA060381       OMM1359          18    1          2           1.436      1.062      0.374      2.243 
CA060381       OMM1359          8     2          1           3.326      2.952      0.374      1.171 
CA060381       OMM1359          15    2          2           1.727      2.101     -0.375     -1.951 

CA060381       OMM1082          22    1          1           1.509      1.101      0.408      2.113     RT-8       RT-6
CA060381       OMM1082          18    1          2           1.602      2.011     -0.409     -1.456 
CA060381       OMM1082          15    2          1           1.727      2.135     -0.409     -2.13 
CA060381       OMM1082          6     2          2           3.454      3.045      0.408      0.969 

CA376300/i     OMM1082          11    1          1           1.623      1.317      0.306      0.971     RT-9       RT-6
CA376300/i     OMM1082          15    1          2           1.42       1.727     -0.307     -1.003 
CA376300/i     OMM1082          24    2          1           1.931      2.237     -0.307     -2.135 
CA376300/i     OMM1082          12    2          2           2.953      2.647      0.306      0.798 

OMM1179        OmyRGT30TUF/i    9     1          1           1.293      1.703     -0.41      -2.058     RT-10      RT-9
OMM1179        OmyRGT30TUF/i    5     1          2           2.171      1.762      0.409      0.937 
OMM1179        OmyRGT30TUF/i    20    2          1           2.794      2.384      0.409      2.034 
OMM1179        OmyRGT30TUF/i    27    2          2           2.033      2.443     -0.41      -2.22 

OMM1179        BX079862/ii      8     1          1           1.167      1.494     -0.327     -2.379     RT-10      RT-30
OMM1179        BX079862/ii      5     1          2           2.34       2.013      0.326      0.745 
OMM1179        BX079862/ii      17    2          1           2.191      1.864      0.326      1.66 
OMM1179        BX079862/ii      13    2          2           2.056      2.383     -0.327     -1.074 

OmyRGT12TUF    OMM1082          10    1          1           1.587      1.288      0.298      0.809     RT-18      RT-6
OmyRGT12TUF    OMM1082          10    1          2           1.373      1.671     -0.299     -0.901 
OmyRGT12TUF    OMM1082          22    2          1           2.023      2.321     -0.299     -2.172 
OmyRGT12TUF    OMM1082          11    2          2           3.003      2.704      0.298      0.709 

Clock          OMM1302          20    1          1           1.411      1.853     -0.443     -1.98      RT-8       RT-6
Clock          OMM1302          21    1          2           1.397      0.954      0.442      2.901 
Clock          OMM1302          6     2          1           3.396      2.954      0.442      1.031 
Clock          OMM1302          13    2          2           1.611      2.054     -0.443     -2.228 

Clock          OMM1205          18    1          1           1.356      1.769     -0.413     -1.857     RT-8       RT-6
Clock          OMM1205          22    1          2           1.36       0.948      0.412      2.747 
Clock          OMM1205          6     2          1           3.396      2.984      0.412      0.959 
Clock          OMM1205          15    2          2           1.752      2.164     -0.413     -2.085 

Clock          OMM1359          16    1          1           1.431      1.843     -0.413     -1.765     RT-8       RT-6
Clock          OMM1359          18    1          2           1.436      1.023      0.412      2.473 
Clock          OMM1359          6     2          1           3.396      2.984      0.412      0.96 
Clock          OMM1359          15    2          2           1.752      2.164     -0.413     -2.087 

Clock          OMM1082          21    1          1           1.384      0.99       0.394      2.555     RT-8       RT-6
Clock          OMM1082          16    1          2           1.539      1.934     -0.395     -1.524 
Clock          OMM1082          15    2          1           1.752      2.146     -0.395     -1.995 
Clock          OMM1082          5     2          2           3.484      3.09       0.394      0.765 

Total number of polymorphic loci in the family =  69 
Total number of pairwise marker comparisons examined =  4761 
Total number of pairwise marker comparisons skipped =  686 
A pairwise comparison is skipped if one or more cells has fewer than 5 observation points
Total number of pairwise marker comparisons suggesting epistasis =  19 


Period = W4 for male 96-7-C2
Note: weights are Z-standardized values adjusted to a positive scale.

Trait mean =  1.721 
Trait standard deviation =  1.038 

Significance level = 0.05

Epistasis values are shown for pairs of markers with significant cell values
Female         Male                   Female     Male       Genotypic  non-Epist. Epist.     t-value    Link. Gr.  Link. Gr.
                                                                                                        Female     Male
Marker 1       Marker 2         N     Allele     Allele     Value      Value      Value      ratio      Marker 1   Marker 2
OMM1315        OMM1090          21    1          1           1.821      1.447      0.374      1.551     RT-11      RT-17
OMM1315        OMM1090          23    1          2           1.092      1.467     -0.375     -2.228 
OMM1315        OMM1090          7     2          1           1.459      1.834     -0.375     -1.039 
OMM1315        OMM1090          15    2          2           2.228      1.854      0.374      2.103 

OMM1015        OMM1260          17    1          1           1.14       1.502     -0.362     -2.205     RT-26      RT-15
OMM1015        OMM1260          13    1          2           2.042      1.681      0.361      0.964 
OMM1015        OMM1260          7     2          1           2.422      2.061      0.361      0.947 
OMM1015        OMM1260          16    2          2           1.879      2.24      -0.362     -1.334 

OMM1015        OMM1082          14    1          1           1.515      1.032      0.482      1.412     RT-26      RT-6
OMM1015        OMM1082          11    1          2           1.424      1.907     -0.483     -1.435 
OMM1015        OMM1082          17    2          1           1.595      2.078     -0.483     -2.512 
OMM1015        OMM1082          5     2          2           3.435      2.952      0.482      1.739 

CA058586       OMM1260          23    1          1           0.977      1.335     -0.358     -3.235     RT-19      RT-15
CA058586       OMM1260          18    1          2           1.872      1.515      0.357      1.2 
CA058586       OMM1260          15    2          1           2.245      1.887      0.357      1.247 
CA058586       OMM1260          19    2          2           1.709      2.066     -0.358     -1.61 

CR375500/i     OMM1260          26    1          1           1.118      1.393     -0.275     -2.177     RT-26      RT-15
CR375500/i     OMM1260          19    1          2           1.798      1.523      0.274      0.94 
CR375500/i     OMM1260          15    2          1           2.31       2.035      0.274      0.958 
CR375500/i     OMM1260          23    2          2           1.892      2.166     -0.275     -1.256 

CA349039/i     OMM1315          28    1          1           1.7        1.228      0.472      2.272     RT-12/16   RT-11
CA349039/i     OMM1315          5     1          2           0.822      1.294     -0.473     -1.868 
CA349039/i     OMM1315          11    2          1           1.834      2.306     -0.473     -2.045 
CA349039/i     OMM1315          5     2          2           2.844      2.372      0.472      3.038 

CR363293       OMM1260          25    1          1           1.08       1.354     -0.274     -2.19      RT-10      RT-15
CR363293       OMM1260          19    1          2           1.798      1.524      0.273      0.939 
CR363293       OMM1260          18    2          1           2.282      2.008      0.273      1.152 
CR363293       OMM1260          25    2          2           1.904      2.178     -0.274     -1.364 

BX073867       OMM1260          24    1          1           1.096      1.37      -0.274     -2.114     RT-27      RT-15
BX073867       OMM1260          18    1          2           1.896      1.622      0.273      0.94 
BX073867       OMM1260          18    2          1           2.19       1.917      0.273      1.056 
BX073867       OMM1260          24    2          2           1.896      2.17      -0.274     -1.306 

OMM1082        OMM1260          23    1          1           1.032      1.328     -0.296     -2.351     RT-6       RT-15
OMM1082        OMM1260          17    1          2           1.914      1.618      0.295      0.961 
OMM1082        OMM1260          14    2          1           2.145      1.849      0.295      0.904 
OMM1082        OMM1260          22    2          2           1.844      2.139     -0.296     -1.317 

BX861650       OMM1302          20    1          1           1.28       1.598     -0.319     -1.839     RT-2and29  RT-6
BX861650       OMM1302          20    1          2           1.536      1.218      0.318      1.293 
BX861650       OMM1302          19    2          1           2.558      2.239      0.318      1.285 
BX861650       OMM1302          24    2          2           1.54       1.859     -0.319     -2.08 

CA060381       OMM1302          23    1          1           1.4        1.812     -0.413     -2.171     RT-8       RT-6
CA060381       OMM1302          22    1          2           1.415      1.002      0.412      1.727 
CA060381       OMM1302          8     2          1           2.948      2.535      0.412      1.284 
CA060381       OMM1302          14    2          2           1.314      1.726     -0.413     -2.03 

CA060381       OMM1260          26    1          1           1.121      1.408     -0.287     -2.255     RT-8       RT-15
CA060381       OMM1260          19    1          2           1.798      1.512      0.286      0.981 
CA060381       OMM1260          10    2          1           2.243      1.957      0.286      0.747 
CA060381       OMM1260          14    2          2           1.774      2.061     -0.287     -1.053 

OMM1322        OMM1260          26    1          1           1.121      1.387     -0.266     -2.091     RT-24      RT-15
OMM1322        OMM1260          18    1          2           1.896      1.63       0.265      0.913 
OMM1322        OMM1260          18    2          1           2.19       1.925      0.265      1.025 
OMM1322        OMM1260          24    2          2           1.903      2.168     -0.266     -1.268 

OMM1337        OmyFGT12TUF      5     1          1           1.692      1.367      0.324      0.681     RT-31      RT-8
OMM1337        OmyFGT12TUF      13    1          2           1.011      1.336     -0.325     -2.25 
OMM1337        OmyFGT12TUF      13    2          1           1.86       2.185     -0.325     -1.53 
OMM1337        OmyFGT12TUF      7     2          2           2.478      2.154      0.324      0.88 

OMM1320        OMM1260          24    1          1           1.138      1.446     -0.308     -2.324     RT-24      RT-15
OMM1320        OMM1260          13    1          2           2.131      1.823      0.307      0.809 
OMM1320        OMM1260          16    2          1           2.206      1.898      0.307      1.067 
OMM1320        OMM1260          22    2          2           1.967      2.275     -0.308     -1.459 

OmyRGT12TUF    OMM1302          14    1          1           1.172      1.504     -0.333     -1.834     RT-18      RT-6
OmyRGT12TUF    OMM1302          10    1          2           1.62       1.288      0.332      0.731 
OmyRGT12TUF    OMM1302          16    2          1           2.556      2.224      0.332      1.136 
OmyRGT12TUF    OMM1302          21    2          2           1.676      2.008     -0.333     -2.364 

OmyRGT12TUF    OMM1082          10    1          1           1.592      1.255      0.336      0.73      RT-18      RT-6
OmyRGT12TUF    OMM1082          10    1          2           1.125      1.462     -0.337     -2.11 
OmyRGT12TUF    OMM1082          22    2          1           1.769      2.105     -0.337     -2.325 
OmyRGT12TUF    OMM1082          11    2          2           2.648      2.312      0.336      0.807 

OMM1257        OMM1260          25    1          1           1.08       1.365     -0.285     -2.279     RT-20      RT-15
OMM1257        OMM1260          19    1          2           1.798      1.513      0.284      0.977 
OMM1257        OMM1260          18    2          1           2.209      1.924      0.284      1.106 
OMM1257        OMM1260          22    2          2           1.787      2.072     -0.285     -1.344 

Clock          OMM1302          20    1          1           1.275      1.687     -0.413     -2.516     RT-8       RT-6
Clock          OMM1302          21    1          2           1.25       0.837      0.412      2.279 
Clock          OMM1302          6     2          1           3.05       2.638      0.412      0.995 
Clock          OMM1302          13    2          2           1.376      1.788     -0.413     -1.757 

Clock          OMM1205          18    1          1           1.253      1.623     -0.371     -2.134     RT-8       RT-6
Clock          OMM1205          22    1          2           1.229      0.859      0.37       2.13 
Clock          OMM1205          6     2          1           3.05       2.68       0.37       0.893 
Clock          OMM1205          15    2          2           1.546      1.916     -0.371     -1.584 

Total number of polymorphic loci in the family =  69 
Total number of pairwise marker comparisons examined =  4761 
Total number of pairwise marker comparisons skipped =  686 
A pairwise comparison is skipped if one or more cells has fewer than 5 observation points
Total number of pairwise marker comparisons suggesting epistasis =  20 
