# Supplementary material for: Growth-related quantitative trait loci in domestic and wild rainbow trout (Oncorhynchus mykiss)
Source: BMC Genet. 2010 Jul 7;11:63. doi: 10.1186/1471-2156-11-63 (PMC2914766; doi:10.1186/1471-2156-11-63)
Supplement: Additional file 6 — Marker regions showing epistasis in male 96-7-C4. [file 1471-2156-11-63-S6.TXT]

Additional File 6.  Marker regions showing epistasis in male 96-7-C4 across both female backgrounds in families 99-04 and 99-08.

Period = W1 for male 96-7-C4
Note: weights are Z-standardized values adjusted to a positive scale.

Trait mean =  2.166 
Trait standard deviation =  0.975 

Significance level = 0.05

Epistasis values are shown for pairs of markers with significant cell values
Female         Male                   Female     Male       Genotypic  non-Epist. Epist.     t-value    Link. Gr.  Link. Gr.
                                                                                                        Female     Male
Marker 1       Marker 2         N     Allele     Allele     Value      Value      Value      ratio      Marker 1   Marker 2
OMM1015        OMM1082          9     1          1           1.828      2.156     -0.328     -0.827     RT-26      RT-6
OMM1015        OMM1082          9     1          2           2.431      2.104      0.327      1.114 
OMM1015        OMM1082          10    2          1           2.12       1.793      0.327      1.254 
OMM1015        OMM1082          8     2          2           1.414      1.742     -0.328     -2.366 

BX867838       Clock            9     1          1           2.204      2.509     -0.305     -1.077     RT-16      RT-8
BX867838       Clock            15    1          2           1.781      1.476      0.304      1.334 
BX867838       Clock            12    2          1           2.537      2.232      0.304      1.398 
BX867838       Clock            6     2          2           0.895      1.2       -0.305     -3.747 

OMM1262        Omy1552UW/i      18    1          1           2.232      1.819      0.412      1.658     RT-9       RT-25
OMM1262        Omy1552UW/i      23    1          2           2.012      2.424     -0.413     -2.125 
OMM1262        Omy1552UW/i      11    2          1           1.48       1.892     -0.413     -1.981 
OMM1262        Omy1552UW/i      9     2          2           2.909      2.497      0.412      1.528 

Clock          OMM1082          10    1          1           1.806      2.191     -0.385     -0.985     RT-8       RT-6
Clock          OMM1082          15    1          2           2.178      1.793      0.384      1.511 
Clock          OMM1082          11    2          1           2.328      1.943      0.384      1.304 
Clock          OMM1082          7     2          2           1.161      1.546     -0.385     -3.22 

Total number of polymorphic loci in the family =  74 
Total number of pairwise marker comparisons examined =  5476 
Total number of pairwise marker comparisons skipped =  969 
A pairwise comparison is skipped if one or more cells has fewer than 5 observation points
Total number of pairwise marker comparisons suggesting epistasis =  3 


Period = W2 for male 96-7-C4
Note: weights are Z-standardized values adjusted to a positive scale.

Trait mean =  1.757 
Trait standard deviation =  0.994 

Significance level = 0.05

Epistasis values are shown for pairs of markers with significant cell values
Female         Male                   Female     Male       Genotypic  non-Epist. Epist.     t-value    Link. Gr.  Link. Gr.
                                                                                                        Female     Male
Marker 1       Marker 2         N     Allele     Allele     Value      Value      Value      ratio      Marker 1   Marker 2
CA058586       One114ADFG       18    1          1           1.283      1.605     -0.322     -1.445     RT-19      RT-8
CA058586       One114ADFG       11    1          2           1.576      1.254      0.321      1.19 
CA058586       One114ADFG       10    2          1           2.229      1.907      0.321      1.155 
CA058586       One114ADFG       17    2          2           1.234      1.556     -0.322     -2.155 

CA349039/i     One114ADFG       16    1          1           1.064      1.405     -0.341     -1.653     RT-12/16   RT-8
CA349039/i     One114ADFG       13    1          2           1.75       1.41       0.34       1.266 
CA349039/i     One114ADFG       11    2          1           1.854      1.513      0.34       1.103 
CA349039/i     One114ADFG       17    2          2           1.177      1.518     -0.341     -2.169 

OMM1082        One114ADFG       13    1          1           1.111      1.43      -0.32      -1.323     RT-6       RT-8
OMM1082        One114ADFG       11    1          2           1.701      1.382      0.319      1.12 
OMM1082        One114ADFG       15    2          1           1.801      1.482      0.319      1.191 
OMM1082        One114ADFG       17    2          2           1.116      1.435     -0.32      -2.318 

Total number of polymorphic loci in the family =  74 
Total number of pairwise marker comparisons examined =  5476 
Total number of pairwise marker comparisons skipped =  957 
A pairwise comparison is skipped if one or more cells has fewer than 5 observation points
Total number of pairwise marker comparisons suggesting epistasis =  3 


Period = W3 for male 96-7-C4
Note: weights are Z-standardized values adjusted to a positive scale.

Trait mean =  1.892 
Trait standard deviation =  0.994 

Significance level = 0.05

Epistasis values are shown for pairs of markers with significant cell values
Female         Male                   Female     Male       Genotypic  non-Epist. Epist.     t-value    Link. Gr.  Link. Gr.
                                                                                                        Female     Male
Marker 1       Marker 2         N     Allele     Allele     Value      Value      Value      ratio      Marker 1   Marker 2
OMM1055        One114ADFG       9     1          1           1.166      1.52      -0.354     -1.222     RT-23      RT-8
OMM1055        One114ADFG       5     1          2           1.944      1.59       0.353      0.629 
OMM1055        One114ADFG       15    2          1           1.957      1.603      0.353      1.396 
OMM1055        One114ADFG       19    2          2           1.32       1.674     -0.354     -2.401 

CA058586       One114ADFG       18    1          1           1.457      1.804     -0.347     -1.584     RT-19      RT-8
CA058586       One114ADFG       11    1          2           1.886      1.539      0.346      1.315 
CA058586       One114ADFG       10    2          1           2.357      2.01       0.346      1.377 
CA058586       One114ADFG       17    2          2           1.398      1.745     -0.347     -2.258 

BX867838       One114ADFG       13    1          1           1.417      1.734     -0.318     -1.136     RT-16      RT-8
BX867838       One114ADFG       12    1          2           2.092      1.775      0.317      1.538 
BX867838       One114ADFG       13    2          1           1.923      1.606      0.317      1.085 
BX867838       One114ADFG       17    2          2           1.329      1.646     -0.318     -2.139 

OMM1082        Omy1552UW/i      11    1          1           1.994      1.672      0.322      1.159     RT-6       RT-25
OMM1082        Omy1552UW/i      17    1          2           1.537      1.859     -0.323     -1.222 
OMM1082        Omy1552UW/i      27    2          1           1.462      1.784     -0.323     -2.316 
OMM1082        Omy1552UW/i      15    2          2           2.294      1.972      0.322      1.277 

OMM1082        One114ADFG       13    1          1           1.141      1.51      -0.369     -1.584     RT-6       RT-8
OMM1082        One114ADFG       11    1          2           1.97       1.602      0.368      1.286 
OMM1082        One114ADFG       15    2          1           1.957      1.588      0.368      1.456 
OMM1082        One114ADFG       17    2          2           1.311      1.679     -0.369     -2.633 

BX087664/ii    Omy1552UW/i      7     1          1           2.02       1.669      0.351      1.008     RT-29      RT-25
BX087664/ii    Omy1552UW/i      8     1          2           1.337      1.689     -0.352     -1.013 
BX087664/ii    Omy1552UW/i      32    2          1           1.641      1.992     -0.352     -2.102 
BX087664/ii    Omy1552UW/i      17    2          2           2.364      2.012      0.351      1.526 

OMM1262        Omy1552UW/i      18    1          1           2.117      1.665      0.452      2.286     RT-2/29    RT-25       
OMM1262        Omy1552UW/i      24    1          2           1.69       2.142     -0.453     -2.052 
OMM1262        Omy1552UW/i      11    2          1           1.233      1.685     -0.453     -2.545 
OMM1262        Omy1552UW/i      8     2          2           2.614      2.162      0.452      1.216 

OMM1337        Omy1552UW/i      10    1          1           2.05       1.661      0.389      1.188     RT-31      RT-25     
OMM1337        Omy1552UW/i      17    1          2           1.552      1.942     -0.39      -1.388 
OMM1337        Omy1552UW/i      16    2          1           1.561      1.951     -0.39      -2.049 
OMM1337        Omy1552UW/i      10    2          2           2.621      2.232      0.389      2.269 

OMM1337        One114ADFG       15    1          1           1.389      1.796     -0.407     -1.538     RT-31      RT-8
OMM1337        One114ADFG       9     1          2           2.109      1.702      0.406      1.115 
OMM1337        One114ADFG       6     2          1           2.444      2.037      0.406      1.217 
OMM1337        One114ADFG       11    2          2           1.537      1.944     -0.407     -2.259 

Total number of polymorphic loci in the family =  74 
Total number of pairwise marker comparisons examined =  5476 
Total number of pairwise marker comparisons skipped =  963 
A pairwise comparison is skipped if one or more cells has fewer than 5 observation points
Total number of pairwise marker comparisons suggesting epistasis =  9 
