# Supplementary material for: Growth-related quantitative trait loci in domestic and wild rainbow trout (Oncorhynchus mykiss)
Source: BMC Genet. 2010 Jul 7;11:63. doi: 10.1186/1471-2156-11-63 (PMC2914766; doi:10.1186/1471-2156-11-63)
Supplement: Additional file 7 — Oxford grid depicting male-specific linkage groups possessing significant epistatic interaction effects with the female linkage groups indicated. [file 1471-2156-11-63-S7.XLS]

## Sheet: DD1545 Interactions
DD1545 W1				Male LG
		1	2	3	5	6	7	8	9	10	11	12	13	14	15	16	17	18	19	20	21	22	23	24	25	26	27	29	30	31
Female LG	1								2
	2
	3								1												1
	5								2
	6								4
	7								7
	8								4
	9																3													1
	10								2
	11								3
	12																3		1		1
	13								3
	14								1
	15								4
	16								2
	17								3
	18								1
	19						1		1								1
	20								3
	21							1	6								1
	22								2
	23								4
	24								6
	25								2
	26								2
	27								6
	29
	30								3
	31								6								2
DD1545 W2
		1	2	3	5	6	7	8	9	10	11	12	13	14	15	16	17	18	19	20	21	22	23	24	25	26	27	29	30	31
	1								1								3													1
	2
	3												1
	5
	6								1
	7								1								2
	8								2								2
	9																6													1
	10																1
	11																1
	12																6		1				2
	13
	14
	15																1
	16																1
	17
	18
	19					1			1								3
	20								1
	21								2								3
	22																1
	23
	24								1
	25								1
	26																1
	27																6
	29
	30								1								9													1
	31																7						1
DD1545 W3
		1	2	3	5	6	7	8	9	10	11	12	13	14	15	16	17	18	19	20	21	22	23	24	25	26	27	29	30	31
	1
	2
	3
	5
	6
	7
	8
	9
	10
	11
	12
	13
	14
	15
	16
	17
	18
	19								2
	20								1
	21								1
	22
	23
	24
	25								1
	26
	27
	29
	30
	31
DD1545 W4
		1	2	3	5	6	7	8	9	10	11	12	13	14	15	16	17	18	19	20	21	22	23	24	25	26	27	29	30	31
	1
	2
	3																		1
	5
	6
	7
	8
	9
	10
	11
	12																													1
	13
	14
	15
	16
	17
	18
	19																													3
	20			1
	21
	22
	23
	24
	25
	26
	27
	29
	30
	31

## Sheet: 96-7-C1 Interactions
96-7-C1 W1		Male LG
		1	2	3	5	6	7	8	9	10	11	12	13	14	15	16	17	18	19	20	21	22	23	24	25	26	27	29	30	31
Female LG	1																													1
	2																											1		1
	3										2																			2
	5
	6																													2
	7																													1
	8			1																										5
	9							6																						2
	10																													1
	11																													3
	12
	13										2
	14																													1
	15																													3
	16							6															1
	17																													1
	18
	19																													1
	20																													1
	21
	22							1
	23																													1
	24																													4
	25																													1
	26
	27																													3
	29																													1
	30																						1
	31
96-7-C1 W2
		1	2	3	5	6	7	8	9	10	11	12	13	14	15	16	17	18	19	20	21	22	23	24	25	26	27	29	30	31
	1																													1
	2																													1
	3																													2
	5
	6																													2
	7																													2
	8																						2							4
	9							6									1													2
	10							5																						2
	11																													3
	12
	13										1												1
	14							3															1							1
	15																													2
	16							6																						1
	17																													1
	18							1																						1
	19																													1
	20																													1
	21																													1
	22							1
	23																													1
	24																													5
	25
	26
	27																													3
	29																													1
	30							1															1
	31
96-7-C1 W3
		1	2	3	5	6	7	8	9	10	11	12	13	14	15	16	17	18	19	20	21	22	23	24	25	26	27	29	30	31
	1
	2
	3																						1
	5
	6														3								1
	7
	8																						3
	9							5									1													1
	10							5
	11																													1
	12
	13							3															1	1
	14							5															1							1
	15																						2							1
	16							8															1
	17
	18							1
	19
	20
	21
	22
	23																													1
	24																						1							2
	25
	26
	27
	29																						1							1
	30							3															2
	31
96-7-C1 W4
		1	2	3	5	6	7	8	9	10	11	12	13	14	15	16	17	18	19	20	21	22	23	24	25	26	27	29	30	31
	1							1
	2							1
	3							1
	5
	6							1							1
	7							2
	8					1																	2
	9							5
	10							7
	11							1
	12
	13																						1
	14							5
	15			1				3
	16							8															1
	17							2
	18							2
	19
	20							1
	21							1
	22							2
	23
	24							6
	25
	26
	27							3
	29			1
	30							1															1
	31							2															1

## Sheet: 96-7-C2 Interactions
96-7-C2 W1		Male LG
		1	2	3	5	6	7	8	9	10	11	12	13	14	15	16	17	18	19	20	21	22	23	24	25	26	27	29	30	31
Female LG	1
	2
	3
	5
	6
	7
	8
	9
	10								1
	11
	12
	13
	14
	15
	16
	17
	18								1
	19
	20
	21
	22			1
	23
	24
	25
	26																				1
	27
	29
	30								1
	31
96-7-C2 W2
		1	2	3	5	6	7	8	9	10	11	12	13	14	15	16	17	18	19	20	21	22	23	24	25	26	27	29	30	31
	1
	2
	3
	5
	6
	7
	8					5
	9																												1
	10								2
	11
	12
	13
	14
	15
	16					1
	17
	18
	19														1
	20
	21
	22
	23
	24
	25
	26					3														1
	27
	29
	30							1
	31
96-7-C-2 W3
		1	2	3	5	6	7	8	9	10	11	12	13	14	15	16	17	18	19	20	21	22	23	24	25	26	27	29	30	31
	1
	2					1
	3
	5
	6
	7
	8					7
	9					1
	10								1																				1
	11																1
	12										1
	13
	14
	15
	16					2					1
	17
	18					1
	19
	20
	21
	22
	23
	24
	25
	26					2
	27
	29					1
	30																1
	31
96-7-C2 W4
		1	2	3	5	6	7	8	9	10	11	12	13	14	15	16	17	18	19	20	21	22	23	24	25	26	27	29	30	31
	1
	2
	3
	5
	6														1
	7
	8					3									1
	9
	10														1
	11																1
	12
	13
	14
	15
	16
	17
	18					2
	19														1
	20														1
	21
	22
	23
	24														2
	25
	26					1									2
	27														1
	29
	30
	31							1

## Sheet: 96-7-C4 Interactions
96-7-C4 W1		Male LG
		1	2	3	5	6	7	8	9	10	11	12	13	14	15	16	17	18	19	20	21	22	23	24	25	26	27	29	30	31
Female LG	1
	2
	3
	5
	6							1
	7
	8
	9
	10
	11
	12
	13
	14
	15
	16							1
	17
	18
	19
	20
	21
	22
	23
	24
	25
	26					1
	27
	29
	30
	31
96-7-C4 W2
		1	2	3	5	6	7	8	9	10	11	12	13	14	15	16	17	18	19	20	21	22	23	24	25	26	27	29	30	31
	1
	2
	3
	5
	6							1
	7
	8
	9
	10
	11
	12
	13
	14
	15
	16
	17
	18
	19							1
	20
	21
	22
	23
	24
	25
	26
	27
	29
	30
	31
96-7-C4 W3
		1	2	3	5	6	7	8	9	10	11	12	13	14	15	16	17	18	19	20	21	22	23	24	25	26	27	29	30	31
	1
	2
	3
	5
	6							1																	1
	7
	8
	9
	10
	11
	12
	13
	14
	15
	16							1
	17
	18
	19							1
	20
	21
	22
	23
	24
	25
	26
	27
	29																								1
	30
	31							1																	1
		1	2	3	5	6	7	8	9	10	11	12	13	14	15	16	17	18	19	20	21	22	23	24	25	26	27	29	30	31
	1
	2
	3
	5
	6
	7
	8
	9
	10
	11
	12
	13
	14
	15
	16
	17
	18
	19
	20
	21
	22
	23
	24
	25
	26
	27
	29
	30
	31
