# Supplementary material for: Growth-related quantitative trait loci in domestic and wild rainbow trout (Oncorhynchus mykiss)
Source: BMC Genet. 2010 Jul 7;11:63. doi: 10.1186/1471-2156-11-63 (PMC2914766; doi:10.1186/1471-2156-11-63)
Supplement: Additional file 10 — Possible growth candidate genes locations in the rainbow trout linkage map. [file 1471-2156-11-63-S10.XLS]

## Sheet: Sheet1
Gene Pos RT♀ map v6	Gene	RT-LG	Arm	QTL - BW	Marker	Marker Pos	Dist b/w QTL and Gene	QTL - K	Marker	Marker Pos	Dist b/w QTL and Gene	GO Term	GO Function	Reference
	TGFb-1	RT-1		96-7-B11	BX076085	43.1	43.1	DD1545 - PSV-3	Omy1339INRA	4.5	4.5	GO:0008283	cell proliferation	Danzmann et al. 2008
	GHR	RT-1												Nichols et al. 2003
87.1	AANAT2a	RT-2	q	96-7-B11	CA376300/i	111.5	24.4	F245 - PSV-2	CA376300/i	111.5	24.4	GO:0007623	circadian rhythm			Penultimate enzyme in melatonin synthesis, involved in circadian ryhthm
87.1	AANAT2a	RT-2	q	96-7-C2	BX861650/ii			DD1545 - PSV-2	BX861650/i-OMM5092	56.1	31	GO:0009648	photoperiodism
87.1	AANAT2a	RT-2	q	DD1545 - PSV-3	BX861650/i-OMM5092	56.1	31					GO:0009416	response to light stimulus
87.1	TRCarr	RT-2	q	96-7-B11	CA376300/i	111.5	24.4	F245 - PSV-2	CA376300/i	111.5	24.4
87.1	TRCarr	RT-2	q	96-7-C2	BX861650/ii			DD1545 - PSV-2	BX861650/i-OMM5092	56.1	31
87.1	TRCarr	RT-2	q	DD1545 - PSV-3	BX861650/i-OMM5092	56.1	31
	NPY	RT-3												Rexroad et al. 2008
48.8	Mstn-Like-1	RT-5	c									GO:0014741	negative regulation of muscle hypertrophy
48.8	Mstn-Like-1	RT-5	c									GO:0048632	negative regulation of skeletal muscle growth
48.8	Mstn-Like-1	RT-5	c									GO:0014732	skeletal muscle atrophy
48.8	Mstn-Like-1	RT-5	c									GO:0043403	skeletal muscle regeneration
48.8	Mstn-Like-1	RT-5	c									GO:0007179	transforming growth factor beta receptor signaling pathway
48.8	Mstn-Like-1	RT-5	c									GO:0007517	muscle organ development
48.8	Mstn-Like-1	RT-5	c									GO:0045967	negative regulation of growth rate
48.8	Mstn-Like-1	RT-5	c									GO:0045843	negative regulation of striated muscle development
48.8	Mstn-Like-1	RT-5	c									GO:0008083	growth factor activity
36	FGF6/ii	RT-6	p	DD1545 - PSV-2	OmyFGT20TUF	71.5	35.5					GO:0001502	cartilage condensation			fibrblast growth factor - involved in cell growth and differntiation
36	FGF6/ii	RT-6	p									GO:0008543	fibroblast growth factor receptor signaling pathway
36	FGF6/ii	RT-6	p									GO:0045445	myoblast differentiation
36	FGF6/ii	RT-6	p									GO:0008083	growth factor activity
male	GnRH-3B	RT-6										GO:0007420	brain development	Leder et al. 2004		Gonadotropin releasing hormoen
male	GnRH-3B	RT-6										GO:0005179	hormone activity
	OAZ1/i	RT-8	p/q?	96-1-B5	OMM1304			96-7-C2	Clock-BHMS415	13.9	13.9	GO:0008073	ornithine decarboxylase inhibitor activity	Tuziak et al. 2009
	OAZ1/i	RT-8	p/q?	96-7-B11	Ca060381-OMM1304
	OAZ1/i	RT-8	p/q?	96-7-C4	Clock-One114ADFG
	OAZ2/i	RT-8	p/q?	96-1-B5	OMM1304			96-7-C2	Clock-BHMS415	13.9	13.9	GO:0008073	ornithine decarboxylase inhibitor activity	Tuziak et al. 2009
	OAZ2/i	RT-8	p/q?	96-7-B11	Ca060381-OMM1304
	OAZ2/i	RT-8	p/q?	96-7-C4	Clock-One114ADFG
13.9	Clock	RT-8	p/q?	96-1-B5	OMM1304			96-7-C2	Clock-BHMS415	13.9	0	GO:0032922	circadian regulation of gene expression	Leder et al. 2006
13.9	Clock	RT-8	p/q?	96-7-B11	Ca060381-OMM1304	13.9	0					GO:0007623	circadian rhythm
13.9	Clock	RT-8	p/q?	96-7-C4	Clock-One114ADFG	13.9	0					GO:0009648	photoperiodism
	Clock	RT-8	p/q?									GO:0045941	positive regulation of transcription
	Clock	RT-8	p/q?									GO:0009416	response to light stimulus
	Clock	RT-8	p/q?									GO:0009266	response to temperature stimulus
	Clock	RT-8	p/q?									GO:0005667	transcription factor complex
	Clock	RT-8	p/q?									GO:0003677	DNA binding
	Clock	RT-8	p/q?									GO:0005515	protein binding
	OAZ2/ii	RT-9	q	F245 - PSV-2	BX873441/ii	0		DD1545 - PSV-2	BX873441/ii	0	0	ornithine decarboxylase inhibitor activity	Tuziak et al. 2009	Tuziak et al. 2009
	OAZ2/ii	RT-9	q	DD1545 - PSV-2	BX873441/ii	0
62.7	AANAT1b	RT-9	p	F245 - PSV-2	BX873441/ii	0	62.7	DD1545 - PSV-2	BX873441/ii	0	62.7	GO:0007623	circadian rhythm
62.7	AANAT1b	RT-9	p	DD1545 - PSV-2	BX873441/ii	0	62.7					GO:0043153	entrainment of circadian clock by photoperiod
	AANAT1b	RT-9	p									GO:0030187	melatonin biosynthetic process
	AANAT1b	RT-9	p									GO:0009648	photoperiodism
	AANAT1b	RT-9	p									GO:0051412	response to corticosterone stimulus
	AANAT1b	RT-9	p									GO:0051591	response to cAMP
	AANAT1b	RT-9	p									GO:0034097	response to cytokine stimulus
	AANAT1b	RT-9	p									GO:0032868	response to insulin stimulus
	AANAT1b	RT-9	p									GO:0009416	response to light stimulus
	AANAT1b	RT-9	p									GO:0004059	aralkylamine N-acetyltransferase activity
69.5	AANAT2b	RT-9	p	F245 - PSV-2	BX873441/ii	0	69.5	DD1545 - PSV-2	BX873441/ii	0	69.5	GO:0007623	circadian rhythm
69.5	AANAT2b	RT-9	p	DD1545 - PSV-2	BX873441/ii	0	69.5					GO:0008152	metabolic process
	AANAT2b	RT-9	p									GO:0009648	photoperiodism
	AANAT2b	RT-9	p									GO:0004059	aralkylamine N-acetyltransferase activity
80.7	GH1	RT-9	p	F245 - PSV-2	BX873441/ii	0	80.7	DD1545 - PSV-2	BX873441/ii	0	80.7	GO:0032869	cellular response to insulin stimulus
80.7	GH1	RT-9	p	DD1545 - PSV-2	BX873441/ii	0	80.7					GO:0015758	glucose transport
	GH1	RT-9	p									GO:0060396	growth hormone receptor signaling pathway
	GH1	RT-9	p									GO:0045597	positive regulation of cell differentiation
	GH1	RT-9	p									GO:0043568	positive regulation of insulin-like growth factor receptor signaling pathway
	GH1	RT-9	p									GO:0046427	positive regulation of JAK-STAT cascade		he JAK-STAT signaling pathway takes part in the regulation of cellular responses to cytokines and growth factors. Employing Janus kinases (JAKs)or and Signal Transducers and Activators of Transcription (STATs), the pathway transduces the signal carried by these extracellular polypeptides to the cell nucleus, where activated STAT proteins modify gene expression. Although STATs were originally disc…
	GH1	RT-9	p									GO:0040018	positive regulation of multicellular organism growth
	GH1	RT-9	p									GO:0040008	regulation of growth
	GH1	RT-9	p									GO:0032355	response to estradiol stimulus
	GH1	RT-9	p									GO:0032094	response to food
	GH1	RT-9	p									GO:0008083	growth factor activity
	GH1	RT-9	p									GO:0070186	growth hormone activity
	GH1	RT-9	p									GO:0005131	growth hormone receptor binding
135.7	Cry5	RT-9	q	F245 - PSV-2	BX873441/ii	0	135.7	DD1545 - PSV-2	BX873441/ii	0	135.7	GO:0006281	DNA repair			cryptochrome - regulated by CLOCK
135.7	Cry5	RT-9	q	DD1545 - PSV-2	BX873441/ii	0	135.7					GO:0009416	response to light stimulus
	TRCARR	RT-9		F245 - PSV-2	BX873441/ii	0		DD1545 - PSV-2	BX873441/ii	0	0
	TRCARR	RT-9		DD1545 - PSV-2	BX873441/ii	0
	UCP2B	RT-9												Rexroad et al. 2008
52.3	IL1B	RT-10	c	DD1545 - PSV-2	OMM5013	36.3	16	DD1545 - PSV-2	OMM5009/i-BX867246			GO:0006916	anti-apoptosis			interleukin 1 beta - involved in inflamatory response incl. cell proliferation
	IL1B	RT-10	c									GO:0008285	negative regulation of cell proliferation
	IL1B	RT-10	c									GO:0046627	negative regulation of insulin receptor signaling pathway
	IL1B	RT-10	c									GO:0043065	positive regulation of apoptosis
102.4	MYOD/i	RT-10	q	DD1545 - PSV-2	OMM5013	36.3	66.1	DD1545 - PSV-2	OMM5009/i-BX867246			GO:0007517	muscle organ development
	MYOD/i	RT-10	q									GO:0006355	regulation of transcription, DNA-dependent
	MYOD/i	RT-10	q									GO:0048741	skeletal muscle fiber development
	MYOD/i	RT-10	q									GO:0007519	skeletal muscle tissue development
	MYOD/i	RT-10	q
47.2	SL	RT-11	q	DD1545 - PSV-2	OMM1345	52.6	5.4									Serralysin - MMPs are also thought to play a major role on cell behaviors such as cell proliferation, migration (adhesion/dispersion), differentiation, angiogenesis, apoptosis and host defense.
16.6	PAX7	RT-12	p	F245 - PSV-2	OMM3061	43.7	27.1					GO:0051216	cartilage development			Paired box gene 7 - transcription factor - esp imp. During embryogenesis
	PAX7	RT-12	p									GO:0048706	embryonic skeletal system development
	PAX7	RT-12	p									GO:0009887	organ morphogenesis
	PAX7	RT-12	p									GO:0014813	satellite cell commitment
16.6	PAX7	RT-12	p	DD1545 - PSV-2	OMM1236	161.3	144.7					GO:0043403	skeletal muscle regeneration
	PAX7	RT-12	p									GO:0007519	skeletal muscle tissue development
	ID1B	RT-12										GO:0016481	negative regulation of transcription	Rexroad et al. 2008
	ID1B	RT-12										GO:0010621	negative regulation of transcription by transcription factor localization
	ID1B	RT-12										GO:0043433	negative regulation of transcription factor activity
	ID1B	RT-12										GO:0016564	transcription repressor activity
	ODC1/i	RT-14		96-7-C2								GO:0008284	positive regulation of cell proliferation	Tuziak et al. 2009
	ID2A	RT-14										GO:0016481	negative regulation of transcription	Rexroad et al. 2008
	ID2A	RT-14										GO:0010621	negative regulation of transcription by transcription factor localization
	ID2A	RT-14										GO:0043433	negative regulation of transcription factor activity
	ID2A	RT-14										GO:0016564	transcription repressor activity
17.2	Myf5	RT-15	p					96-1-B5	OmyRGT23TUF-OMM1166	50.4	33.2	GO:0048704	embryonic skeletal system morphogenesis
17.2	Myf5	RT-15	p					97-7-C1	OMM1260-OMM1036	20.9	3.7	GO:0007517	muscle organ development
17.2	Myf5	RT-15	p									GO:0007519	skeletal muscle tissue development
17.9	MRF4	RT-15	p					96-1-B5	OmyRGT23TUF-OMM1166	50.4	32.5	GO:0045941	positive regulation of transcription
17.9	MRF4	RT-15	p					96-7-C2	OMM1260-OMM1036	20.9	3	GO:0043403	skeletal muscle regeneration
	MRF4	RT-15	p									GO:0007519	skeletal muscle tissue development
20.9	IFG1/ii	RT-15	p					96-1-B5	OmyRGT23TUF-OMM1166	50.4	29.5	GO:0006916	anti-apoptosis
20.9	IFG1/ii	RT-15	p					96-7-C2	OMM1260-OMM1036	20.9	0	GO:0048468	cell development
	IFG1/ii	RT-15	p									GO:0048009	insulin-like growth factor receptor signaling pathway
	IFG1/ii	RT-15	p									GO:0035264	multicellular organism growth
	IFG1/ii	RT-15	p									GO:0014896	muscle hypertrophy
	IFG1/ii	RT-15	p									GO:0045445	myoblast differentiation
	IFG1/ii	RT-15	p									GO:0051450	myoblast proliferation
	IFG1/ii	RT-15	p									GO:0014904	myotube cell development
	IFG1/ii	RT-15	p									GO:0034392	negative regulation of smooth muscle cell apoptosis
	IFG1/ii	RT-15	p									GO:0007399	nervous system development
	IFG1/ii	RT-15	p									GO:0009887	organ morphogenesis
	IFG1/ii	RT-15	p									GO:0001649	osteoblast differentiation
	IFG1/ii	RT-15	p									GO:0030307	positive regulation of cell growth
	IFG1/ii	RT-15	p									GO:0008284	positive regulation of cell proliferation
	IFG1/ii	RT-15	p									GO:0045740	positive regulation of DNA replication
	IFG1/ii	RT-15	p									GO:0050679	positive regulation of epithelial cell proliferation
	IFG1/ii	RT-15	p									GO:0048146	positive regulation of fibroblast proliferation
	IFG1/ii	RT-15	p									GO:0045840	positive regulation of mitosis
	IFG1/ii	RT-15	p									GO:0045669	positive regulation of osteoblast differentiation
	IFG1/ii	RT-15	p									GO:0046579	positive regulation of Ras protein signal transduction
	IFG1/ii	RT-15	p									GO:0014911	positive regulation of smooth muscle cell migration
	IFG1/ii	RT-15	p									GO:0048661	positive regulation of smooth muscle cell proliferation
	IFG1/ii	RT-15	p									GO:0042127	regulation of cell proliferation
	IFG1/ii	RT-15	p									GO:0040014	regulation of multicellular organism growth
	IFG1/ii	RT-15	p									GO:0051246	regulation of protein metabolic process
	IFG1/ii	RT-15	p									GO:0033143	regulation of steroid hormone receptor signaling pathway
95	Per1	RT-15	q					96-1-B5	OmyRGT23TUF-OMM1166	50.4	44.6	GO:0007623	circadian rhythm
95	Per1	RT-15	q					96-7-C2	OMM1260-OMM1036	20.9	74.1	GO:0016481	negative regulation of transcription
8.3	Mstn-Like-3	RT-15+3						96-1-B5	OmyRGT23TUF-OMM1166	50.4	42.1	GO:0014741	negative regulation of muscle hypertrophy
8.3	Mstn-Like-3	RT-15+3						96-7-C2	OMM1260-OMM1036	20.9	12.6	GO:0048632	negative regulation of skeletal muscle growth
	Mstn-Like-3	RT-15+3										GO:0014732	skeletal muscle atrophy
	Mstn-Like-3	RT-15+3										GO:0043403	skeletal muscle regeneration
	Mstn-Like-3	RT-15+3										GO:0007179	transforming growth factor beta receptor signaling pathway
	Mstn-Like-3	RT-15+3										GO:0007517	muscle organ development
	Mstn-Like-3	RT-15+3										GO:0045967	negative regulation of growth rate
	Mstn-Like-3	RT-15+3										GO:0045843	negative regulation of striated muscle development
	Mstn-Like-3	RT-15+3										GO:0008083	growth factor activity
	NPY	RT-16												Rexroad et al. 2008
	NPY	RT-16
22.9	MYOD/ii	RT-18+2						96-7-C1	Omi87TUF-OmyRGT12-TUF			GO:0007517	muscle organ development	Danzmann et al. 2008
	MYOD/ii	RT-18+2										GO:0007518	myoblast cell fate determination
	MYOD/ii	RT-18+2										GO:0045445	myoblast differentiation
	MYOD/ii	RT-18+2										GO:0043415	positive regulation of skeletal muscle regeneration
	MYOD/ii	RT-18+2										GO:0045449	regulation of transcription
	MYOD/ii	RT-18+2										GO:0007519	skeletal muscle tissue development
	MYOD/ii	RT-18+2										GO:0051146	striated muscle cell differentiation
90.2	PACAP/ii	RT-19	c	96-7-B11	BX298853	113.6	23.4	96-7-C2	Omy103INRA, OMM1025, CA058586. BX298853	97.7	7.5	GO:0007190	activation of adenylate cyclase activity	Moghadam et al. 2007
	PACAP/ii	RT-19	c									GO:0045786	negative regulation of cell cycle
	PACAP/ii	RT-19	c									GO:0007218	neuropeptide signaling pathway
124	TRCARR/ii	RT-20	p
	UCP2A	RT-20												Rexroad et al. 2008
	ID1D	RT-21										GO:0016481	negative regulation of transcription	Rexroad et al. 2008
	ID1D	RT-21										GO:0010621	negative regulation of transcription by transcription factor localization
	ID1D	RT-21										GO:0043433	negative regulation of transcription factor activity
	ID1D	RT-21										GO:0016564	transcription repressor activity
	OAZ1/ii	RT-24	q	Lot44 - M	OMM1281-OMM5180	107		DD1545 - PSV-3	OMM1211	13.8	13.8	GO:0008073	ornithine decarboxylase inhibitor activity	Tuziak et al. 2009
	OAZ1/ii	RT-24	q	96-7-C4	OMM1320	102.9
	OAZ1/ii	RT-24	q	96-7-C4	Omy4DIAS-Omy27INRA
	OAZ1/ii	RT-24	q	DD1545 - PSV-3	One2ASC	10.3
male	ODC1/ii	RT-25										GO:0008284	positive regulation of cell proliferation	Tuziak et al. 2009
male	ODC1/ii	RT-25										GO:0009446	putrescine biosynthetic process
male	ODC1/ii	RT-25										GO:0001822	kidney development
33.1	Mstn-Like-5	RT-25	p									GO:0014741	negative regulation of muscle hypertrophy
	Mstn-Like-5	RT-25	p									GO:0048632	negative regulation of skeletal muscle growth
	Mstn-Like-5	RT-25	p									GO:0014732	skeletal muscle atrophy
	Mstn-Like-5	RT-25	p									GO:0043403	skeletal muscle regeneration
	Mstn-Like-5	RT-25	p									GO:0007179	transforming growth factor beta receptor signaling pathway
	Mstn-Like-5	RT-25	p									GO:0007517	muscle organ development
	Mstn-Like-5	RT-25	p									GO:0045967	negative regulation of growth rate
	Mstn-Like-5	RT-25	p									GO:0045843	negative regulation of striated muscle development
	Mstn-Like-5	RT-25	p									GO:0008083	growth factor activity
	ID2B	RT-25										GO:0016481	negative regulation of transcription	Rexroad et al. 2008
	ID2B	RT-25										GO:0010621	negative regulation of transcription by transcription factor localization
	ID2B	RT-25										GO:0043433	negative regulation of transcription factor activity
	ID2B	RT-25										GO:0016564	transcription repressor activity
77.4	Mstn-Like-6	RT27	q	DD1545 - PSV-2	BX313262/ii-BX863380	81.1	3.7	96-7-B11	CA374878	25.6	51.8	GO:0014741	negative regulation of muscle hypertrophy
	Mstn-Like-6	RT27	q									GO:0048632	negative regulation of skeletal muscle growth
	Mstn-Like-6	RT27	q									GO:0014732	skeletal muscle atrophy
	Mstn-Like-6	RT27	q									GO:0043403	skeletal muscle regeneration
	Mstn-Like-6	RT27	q									GO:0007179	transforming growth factor beta receptor signaling pathway
	Mstn-Like-6	RT27	q									GO:0007517	muscle organ development
	Mstn-Like-6	RT27	q									GO:0045967	negative regulation of growth rate
	Mstn-Like-6	RT27	q									GO:0045843	negative regulation of striated muscle development
	Mstn-Like-6	RT27	q									GO:0008083	growth factor activity
	AZIN1/ii	RT-27	p	DD1545 - PSV-2	BX313262/ii-BX863380			96-7-B11	CA374878	25.6	25.6	GO:0042978	ornithine decarboxylase activator activity	Tuziak et al. 2009
	AZIN1/ii	RT-27	p									GO:0008073	ornithine decarboxylase inhibitor activity
10	FGF6	RT-27	p	DD1545 - PSV-2	BX313262/ii-BX863380	2.3	7.7	96-7-B11	CA374878	25.6	15.6	GO:0001502	cartilage condensation			Ras is a family of genes encoding small GTPases that are involved in cellular signal transduction. Activation of Ras signalling causes cell growth, differentiation and survival. Ras is the prototypical member of the Ras superfamily of proteins which are all related in structure and regulate diverse cell behaviours.
	FGF6	RT-27	p									GO:0008543	fibroblast growth factor receptor signaling pathway
	FGF6	RT-27	p									GO:0045445	myoblast differentiation
	FGF6	RT-27	p									GO:0008083	growth factor activity
15.2	ras-1	RT-27	p	DD1545 - PSV-2	BX313262/ii-BX863380	2.3	12.9	96-7-B11	CA374878	25.6	10.4	GO:0000751	cell cycle arrest in response to pheromone
	ras-1	RT-27	p									GO:0000910	cytokinesis
57.5	IGF2/i	RT-27	p	DD1545 - PSV-2	BX313262/ii-BX863380	81.1	23.6	96-7-B11	CA374878	25.6	31.9	GO:0008284	positive regulation of cell proliferation
	IGF2/i	RT-27	p									GO:0046628	positive regulation of insulin receptor signaling pathway
	IGF2/i	RT-27	p									GO:0007275	multicellular organismal development
	IGF2/i	RT-27	p									GO:0045840	positive regulation of mitosis
	IGF2/i	RT-27	p									GO:0032583	regulation of gene-specific transcription
	IGF2/i	RT-27	p									GO:0001501	skeletal system development
	IGF2/i	RT-27	p									GO:0008283	cell proliferation
	IGF2/i	RT-27	p									GO:0009887	organ morphogenesis
	IGF2/i	RT-27	p									GO:0001649	osteoblast differentiation
	IGF2/i	RT-27	p									GO:0008083	growth factor activity
139.8	Ghrelin	RT-29	q									GO:004306	negative regulation of apoptosis
	Ghrelin	RT-29	q									GO:0042322	negative regulation of circadian sleep/wake cycle, REM sleep
	Ghrelin	RT-29	q									GO:0001937	negative regulation of endothelial cell proliferation
	Ghrelin	RT-29	q									GO:0032691	negative regulation of interleukin-1 beta production
	Ghrelin	RT-29	q									GO:0042536	negative regulation of tumor necrosis factor biosynthetic process
	Ghrelin	RT-29	q									GO:0032100	positive regulation of appetite
	Ghrelin	RT-29	q									GO:0051461	positive regulation of adrenocorticotropin secretion
	Ghrelin	RT-29	q									GO:0046010	positive regulation of circadian sleep/wake cycle, non-REM sleep
	Ghrelin	RT-29	q									GO:0051464	positive regulation of cortisol secretion
	Ghrelin	RT-29	q									GO:0060124	positive regulation of growth hormone secretion
	Ghrelin	RT-29	q									GO:0032097	positive regulation of response to food
	Ghrelin	RT-29	q									GO:0042127	regulation of cell proliferation
	Ghrelin	RT-29	q									GO:0016608	growth hormone-releasing hormone activity
	ID1C	RT-29										GO:0016481	negative regulation of transcription	Rexroad et al. 2008
	ID1C	RT-29										GO:0010621	negative regulation of transcription by transcription factor localization
	ID1C	RT-29										GO:0043433	negative regulation of transcription factor activity
	ID1C	RT-29										GO:0016564	transcription repressor activity
23.7	GnRH-3A	RT-30	q									GO:0007420	brain development	Leder et al. 2004		Gonadotropin releasing hormoen
	GnRH-3A	RT-30	q									GO:0005179	hormone activity
	AZIN1/i	RT-31	p	F244 - PSV-3	BX318599/i			DD1545 - PSV-3	OMM5146	52.8		GO:0042978	ornithine decarboxylase activator activity
	ID Genes	RT-12										GO:0016481	negative regulation of transcription
		RT-14										GO:0010621	negative regulation of transcription by transcription factor localization
		RT-20										GO:0043433	negative regulation of transcription factor activity
		RT-29										GO:0016564	transcription repressor activity
