# Supplementary material for: Growth-related quantitative trait loci in domestic and wild rainbow trout (Oncorhynchus mykiss)
Source: BMC Genet. 2010 Jul 7;11:63. doi: 10.1186/1471-2156-11-63 (PMC2914766; doi:10.1186/1471-2156-11-63)
Supplement: Additional file 11 — Regions of putative homology between rainbow trout linkage group QTL positions, and chromosomal locations in stickleback (Ga), medaka (Olat), and zebrafish (Dr). [file 1471-2156-11-63-S11.XLS]

## Sheet: Sheet1
Additional File 11. Regions of putative homology between rainbow trout linkage group QTL positions, and chromosomal locations in stickleback (Ga), medaka (Olat), and zebrafish (Dr).
Marker	Rainbow trout LG	Map posn.	Arm	Stickleback chromosome	Gene start (bp)		Medaka chromosome	Gene start (bp)		Zebrafish chromosome	Gene start (bp)	Ancestral LG
OMM1330	RT-2f	0	p
OMM1064	RT-2f	12.5	p							Dr1	22459032
OMM1064	RT-2f	12.5	p							Dr1	46011483
OMM1064	RT-2f	12.5	p							Dr13	12057215
OMM1064	RT-2f	12.5	p							Dr15	156938
OMM1064	RT-2f	12.5	p							Dr18	35389878
OMM1064	RT-2f	12.5	p							Dr19	12774940
OMM1064	RT-2f	12.5	p							Dr20	50526740
OMM1064	RT-2f	12.5	p							Dr21	44444062
OMM1064	RT-2f	12.5	p							Dr21	5602578
OMM1064	RT-2f	12.5	p							Dr23	16021020
OMM1064	RT-2f	12.5	p							Dr4	48044984
OMM1064	RT-2f	12.5	p							Dr6	6615
OMM1064	RT-2f	12.5	p							Dr8	28815892
OMM1064	RT-2f	12.5	p							Dr-nodata	?
CA361991	RT-2f	16.6	p	Ga-groupIX	17770286					Dr1	59172505
CA361991	RT-2f	16.6	p	Ga-groupIX	5048406
CA361991	RT-2f	16.6	p	Ga-groupXII	12772062
BX885263	RT-2f	16.6	p	Ga-groupIX	4476469		Olat1	26652305		Dr1	59108555
BX885263	RT-2f	16.6	p	Ga-groupXI	7660330		Olat1	26652305		Dr3	51270108
CA358173	RT-2f	18	p				Olat1	31541696
Ssa0055BSFU	RT-2f	18	p
ACA/CAT172	RT-2f	19.6	p
Omy11INRA	RT-2f	19.6	p
CL11428	RT-2f	19.6	p
AAC/CAG231	RT-2f	19.6	p
OmyFGT25TUF	RT-2f	24.4	p
Omi164TUF	RT-2f	26	p
ACC/CTA192	RT-2f	34.6	p
Ots2BML	RT-2f	38.7	p
SmaBFRO1	RT-2f	38.7	p
Omy27DU	RT-2f	38.7	p
Omy1UoG	RT-2f	38.7	p
CA345680	RT-2f	42	p	Ga-groupIX	19331761					Dr1	53326330
CA345680	RT-2f	42	p	Ga-groupIX	19331239
CA345680	RT-2f	42	p	Ga-groupVI	5888920
CA345680	RT-2f	42	p	Ga-groupXV	1501259
CA345680	RT-2f	42	p	Ga-groupXVIII	9487367
ACA/CTA288	RT-2f	44.5	p
Omi120TUF	RT-2f	44.5	p
CA341677	RT-2f	44.5	p	Ga-groupIX	18731452		Olat1	10347092		Dr13	17489767
CA341677	RT-2f	44.5	p	Ga-groupIX	10091928					Dr23	27126343
CA341677	RT-2f	44.5	p	Ga-groupVI	2470532					Dr-nodata	?
CA341677	RT-2f	44.5	p	Ga-groupXII	15467348
CA341677	RT-2f	44.5	p	Ga-groupXII	11830453
CA341677	RT-2f	44.5	p	Ga-groupXVI	12492404
CA341677	RT-2f	44.5	p	Ga-groupXVI	16262507
CA341677	RT-2f	44.5	p	Ga-nodata	?
OMM5092	RT-2f	56.1	cent
OMM1232	RT-2f	61.7	cent	Ga-groupXI	2155209		Olat4/7/9/16/24	?		Dr1	41862292	E
OMM1232	RT-2f	61.7	q	Ga-groupXIX	237097					Dr10	31698297	E
OMM1232	RT-2f	61.7	q							Dr10	20828748	E
OMM1232	RT-2f	61.7	q							Dr11	16838956	E
OMM1232	RT-2f	61.7	q							Dr12	11192687	E
OMM1232	RT-2f	61.7	q							Dr13	37985927	E
OMM1232	RT-2f	61.7	q							Dr13	280287	E
OMM1232	RT-2f	61.7	q							Dr14	12970487	E
OMM1232	RT-2f	61.7	q							Dr15	977132	E
OMM1232	RT-2f	61.7	q							Dr16	29192671	E
OMM1232	RT-2f	61.7	q							Dr17	41253368	E
OMM1232	RT-2f	61.7	q							Dr19	17751450	E
OMM1232	RT-2f	61.7	q							Dr2	24835373	E
OMM1232	RT-2f	61.7	q							Dr20	15391358	E
OMM1232	RT-2f	61.7	q							Dr22	18654053	E
OMM1232	RT-2f	61.7	q							Dr24	13584901	E
OMM1232	RT-2f	61.7	q							Dr3	3450832	E
OMM1232	RT-2f	61.7	q							Dr4	20367833	E
OMM1232	RT-2f	61.7	q							Dr5	55293117	E
OMM1232	RT-2f	61.7	q							Dr6	21255974	E
OMM1232	RT-2f	61.7	q							Dr7	3700060	E
OMM1232	RT-2f	61.7	q							Dr8	39394395	E
OMM1232	RT-2f	61.7	q							Dr9	42406556	E
OMM1232	RT-2f	61.7	q							Dr9	17158244	E
OMM1232	RT-2f	61.7	q							Dr-nodata	?	E
AGG/CAT122	RT-2f	61.7	q									E
ACC/CAA278	RT-2f	73.5	q									E
OMM1037	RT-2f	73.5	q	Ga-groupXI	6647177		Olat8	5238566		Dr3	36458508	E
OMM1037	RT-2f	73.5	q	Ga-nodata	?					Dr3	50614547	E
AGC/CTC78	RT-2f	73.5	q									E
CNE589	RT-2f	75	q	Ga-groupXI	14179559		Olat8	7498273		Dr1	7577162	E
CNE589	RT-2f	75	q				Olat1	27843887		Dr3	41210496	E
CNE589	RT-2f	75	q									E
CNE946	RT-2f	75	q	Ga-groupXI	14178285		Olat8	7499792		Dr1	7575889	E
CNE946	RT-2f	75	q				Olat1	27847285		Dr3	41212047	E
CNE946	RT-2f	75	q									E
CNE591	RT-2f	77.4	q	Ga-groupIX	18169784		Olat8	7482897				E
CNE591	RT-2f	77.4	q	Ga-groupXI	14193105		Olat1	27815531				E
CNE590	RT-2f	77.4	q	Ga-groupXI	14191227		Olat8	7484538				E
CNE590	RT-2f	77.4	q	Ga-groupIX	18173847		Olat1	27818665				E
AANAT2	RT-2f	87.1	q	Ga-groupIX	2238677					Dr3	53796472	E
AANAT2	RT-2f	87.1	q	Ga-groupIX	10507369					Dr6	35910689	E
AANAT2	RT-2f	87.1	q	Ga-groupIX	16205998					Dr6	21922391	E
AANAT2	RT-2f	87.1	q	Ga-groupXI	13702851					Dr-nodata	?	E
BX890355	RT-2f	87.1	q							Dr3	58521604	E
Omy1212UW	RT-2f	87.1	q									E
AAC/CTA198	RT-2f	100.8	q									E
OmyFGT18TUF	RT-2f	102.7	q									E
ACA/CTC87	RT-2f	102.7	q									E
ACC/CTT216	RT-2f	103.9	q									E
CL25555	RT-2f	105	q									E
OMM5037	RT-2f	106.7	q									E
OmyFGT32TUF	RT-2f	107.4	q									E
OMM1258	RT-2f	108.7	q									E
OMM1274	RT-2f	108.7	q									E
OMM1262	RT-2f	108.7	q									E
OMM5037	RT-2f	108.7	q									E
OMM5154	RT-2f	109.6	q	Ga-groupXI	9146306		Olat8	10520373				E
OMM5154	RT-2f	109.6	q	Ga-groupXI	9146306							E
OMM1218	RT-2f	111.5	q									E
CA376300	RT-2f	111.5	q	Ga-groupXI	8848676		Olat8/19	10180605		Dr12	35486455	E
CA376300	RT-2f	111.5	q	Ga-nodata	?					Dr3	8499860	E
CA376300	RT-2f	111.5	q							Dr-nodata	?	E
CL25555	RT-2f	111.5	q									E
OmyRGT42TUF	RT-2f	112.6	q									E
SsaLEEI84	RT-2f	113.6	q									E
AGG/CTC247	RT-2f	118.4	q									E
IgH	RT-2f	119.9	q									E
AGG/CAC87	RT-2f	122	q									E
IgM	RT-2f	122	q	Ga-groupXI	12375917		Olat8	15528867		Dr3	31300000	E
BHMS211	RT-2f	122	q	Ga-groupXI	13103631					Dr3	27736082	E
Ots534NWFSC	RT-2f	134.5	q
BHMS267.1	RT-3f	0	q
OMM5174	RT-3f	0.6	q
Omy1097INRA	RT-3f	0.6	q	Ga-groupIV	13404604		Olat10	15973563		Dr14	52678791	GH
Omy1097INRA	RT-3f	0.6	q							Dr14	50472842	GH
ACA/CTA333	RT-3f	0.6	q									GH
AGG/CAC335	RT-3f	4.7	q									GH
OMM1297	RT-3f	4.7	q									GH
Omy1137INRA	RT-3f	4.7	q	Ga-groupII	13504345		Olat10	15826357		Dr12	1789019	GH
Omy1137INRA	RT-3f	4.7	q	Ga-groupIV	981522					Dr13	21475451	GH
Omy1137INRA	RT-3f	4.7	q	Ga-groupIV	13339811					Dr17	48853309	GH
Omy1137INRA	RT-3f	4.7	q	Ga-groupV	11266882					Dr18	47349034	GH
Omy1137INRA	RT-3f	4.7	q	Ga-groupX	15430639					Dr19	46174981	GH
Omy1137INRA	RT-3f	4.7	q	Ga-groupXIII	12025704					Dr5	1066534	GH
Omy1137INRA	RT-3f	4.7	q	Ga-groupXIII	1149324					Dr7	73813945	GH
Omy1137INRA	RT-3f	4.7	q	Ga-nodata	?					Dr8	387156	GH
Omy1137INRA	RT-3f	4.7	q							Dr-nodata	?	GH
Omy1099INRA	RT-3f	8.9	q				Olat10	26823949		Dr-nodata	?	GH
Ogo2UW	RT-3f	23.4	q									GH
CL15589	RT-3f	23.4	q									GH
ACG/CTC110	RT-3f	23.4	q									GH
OMM1312	RT-3f	27.3	q	Ga-groupIV	9279767							GH
AGC/CAT95	RT-3f	29.4	q									GH
Omy26INRA	RT-3f	29.4	q									GH
OmyRT2TUF	RT-3f	29.4	q									GH
BHMS206	RT-3f	29.4	q									GH
Ssa4DU	RT-3f	33.9	q									GH
ACG/CTA365	RT-3f	35.5	q									GH
OmyFGT5TUF	RT-3f	37.5	q									GH
BX317661	RT-3f	37.5	q	Ga-groupIV	9523097		Olat10	10497550				GH
BX317661	RT-3f	37.5	q	Ga-groupVII	23999138							GH
Omy1102UW	RT-3f	37.5	q									GH
ACG/CAC342	RT-3f	37.5	q									GH
Ogo1UW	RT-3f	37.5	q									GH
Omy1102UW	RT-3f	41.4	q									GH
OmyRGT41TUF	RT-3f	43.4	q									GH
AAG/CTA101	RT-3f	45.7	q									GH
AGC/CAA177	RT-3f	45.7	q									GH
CA378164	RT-3f	48	q	Ga-groupIV	16711628		Olat10	22026174		Dr14	21453295	GH
Ssa0060BSFU	RT-3f	48	q				Olat11	14102205		Dr14	21836014	GH
BX084966	RT-3f	53.2	cent	Ga-groupVII	3125026		Olat11	15003612		Dr11	29479850	B
BX084966	RT-3f	53.2	cent	Ga-groupXVII	1937022					Dr15	43101513	B
BX084966	RT-3f	53.2	cent	Ga-groupXX	11679408					Dr16	30570775	B
BX084966	RT-3f	53.2	cent	Ga-nodata	?					Dr19	4632600	B
BX084966	RT-3f	53.2	cent							Dr7	20391555	B
ACT/CTT266	RT-3f	53.2	cent
AAG/CAA280	RT-3f	57.8	cent
BHMS429	RT-3f	63.7	p
CNE868	RT-3f	65.7	p							Dr21	20128034
CNE837	RT-3f	65.7	p	Ga-groupVI	1638330		Olat15	696496		Dr21	20135087
CNE837	RT-3f	65.7	p							Dr-nodata	?
ACA/CAC73	RT-3+2f	0	p
OMM5153	RT-3+2f	5.8	p				Olat11	10285718		Dr16	46701433	B
OMM5153	RT-3+2f	5.8	p							Dr16	44364065	B
OMM5153	RT-3+2f	5.8	p							Dr16	32675339	B
OMM5153	RT-3+2f	5.8	p							Dr16	23238876	B
OMM5153	RT-3+2f	5.8	p							Dr16	38779952	B
OMM5153	RT-3+2f	5.8	p							Dr-nodata	?	B
OMM5143	RT-3+2f	5.8	p	Ga-groupX	11138878		Olat11	13091534		Dr19	36372788	B
ACA/CAT180	RT-3+2f	10.2	p									B
ACA/CTC209	RT-3+2f	10.2	p									B
ACT/CTT177	RT-3+2f	10.2	p									B
HoxA4a	RT-3+2f	10.2	p	Ga-groupIII	16625597					Dr11	2075597	B
HoxA4a	RT-3+2f	10.2	p	Ga-groupV	4610479					Dr12	20802851	B
HoxA4a	RT-3+2f	10.2	p	Ga-groupVI	16182341					Dr19	14042427	B
HoxA4a	RT-3+2f	10.2	p	Ga-groupVII	22290230					Dr23	41172046	B
HoxA4a	RT-3+2f	10.2	p	Ga-groupX	9881136					Dr24	21245469	B
HoxA4a	RT-3+2f	10.2	p	Ga-groupXI	1679239					Dr3	20720989	B
HoxA4a	RT-3+2f	10.2	p	Ga-groupXII	11638215							B
HoxA4a	RT-3+2f	10.2	p	Ga-groupXVI	9803145							B
HoxA4a	RT-3+2f	10.2	p	Ga-groupXX	9733638							B
HoxA4a	RT-3+2f	10.2	p	Ga-groupXXI	7565472							B
Omi161TUF	RT-3+2f	10.2	p									B
BX080510	RT-3+2f	13.1	p				Olat11	16698098				B
CR374305	RT-3+2f	13.1	p				Olat11	16698098				B
Omy1018INRA	RT-3+2f	13.1	p
OMM1230	RT-3+2f	17.7	p
OMM1142	RT-3+2f	19.7	p
OMM1038	RT-3+2f	21.4	p
BHMS185	RT-3+2f	33.9	p
ACG/CTG148	RT6f	0	p
CL17363	RT6f	2	p
Cocl3LAV	RT6f	2	p
ATP1B1A	RT6f	2	p	Ga-groupVIII	17705733		Olat4	29673680		Dr6	20652651	M
ATP1B1A	RT6f	2	p	Ga-groupI	26947116
AGC/CTA151	RT6f	2	p									M
ACG/CTG149	RT6f	2.8	p									M
CA359407	RT6f	6.2	p	Ga-groupVIII	1224884		Olat4	6914212				M
AGC/CAC99	RT6f	6.2	p
OMM1231	RT6f	7.5	p
Ssa20.19NUIG	RT6f	7.9	p
AAG/CTT89	RT6f	8.9	p
AGC/CAC280	RT6f	14.7	p
BX309396	RT6f	21.8	p
OMM1302	RT6f	23.3	p
OMM3015	RT6f	23.3	p
OMM5147	RT6f	23.3	p
AAG/CTT173	RT6f	23.3	p
ACG/CTG346	RT6f	34.9	p
ACG/CTG345	RT6f	36	p
CL16548	RT6f	36	p
CA058580	RT6f	36	p
FGF6	RT6f	36	p	Ga-groupIV	31045166		Olat6	23491994		Dr25	13203289	JK
FGF6	RT6f	36	p	Ga-groupXIX	19488773
ACA/CTA160	RT6f	36	p
ACA/CTA132	RT6f	36	p
AAC/CAA109	RT6f	37.5	p
OMM5069	RT6f	42.4	p
SalD39SFU	RT6f	42.4	p
CNE83-79	RT6f	44	cent	Ga-groupV	8143279		Olat15	23044196		Dr13	30406092	D
AGG/CTG439	RT6f	44	cent									D
ACG/CAA233	RT6f	44	cent									D
BHMS425	RT6f	45.6	cent									D
OMM1804	RT6f	45.6	cent									D
ACC/CTG432	RT6f	50.9	q									D
OMM1046	RT6f	56.1	q									D
ACC/CAC227	RT6f	59.5	q									D
Omy1032UW	RT6f	65	q									D
OMM1152	RT6f	66.3	q									D
ACA/CTG59	RT6f	66.3	q									D
ACA/CTG58	RT6f	68.1	q									D
AAC/CTG110	RT6f	70	q									D
OmyFGT20TUF	RT6f	71.5	q									D
OMM1082	RT6f	75.1	q									D
AAC/CAT141	RT6f	80.2	q									D
AGG/CAG194	RT6f	83.2	q									D
AAG/CAA187	RT6f	86.3	q									D
ACA/CTC69	RT6f	91.4	q									D
BX871195	RT6f	91.4	q	Ga-groupV	1684901		Olat19	11287392		Dr12	29053474	D
OMM1355	RT6f	95.4	q
OMM1359	RT6f	95.4	q
Str7INRA	RT6f	95.4	q
Omy16INRA	RT6f	95.4	q
ACG/CTG67	RT6f	121	q
ACA/CTC56	RT-8f	0	q
OmyFGT13TUF	RT-8f	0	q
Ogo8UW	RT-8f	1.1	q
ACA/CTA124	RT-8f	4.2	q
BX299451	RT-8f	6.3	q	Ga-groupVIII	13247408					Dr22	12341295	M
BX299451	RT-8f	6.3	q							Dr22	189817	M
BX299451	RT-8f	6.3	q							Dr22	33167931	M
BX299451	RT-8f	6.3	q							Dr22	4090354	M
BX299451	RT-8f	6.3	q							Dr22	13333444	M
OMM1195	RT-8f	10.4	q									M
OMM1195	RT-8f	10.4	q									M
Omy1236INRA	RT-8f	10.4	q				Olat4	16203305		Dr22	39643486	M
OMM5091	RT-8f	14.6	q									M
ACT/CAG262	RT-8f	14.6	q									M
OMM5265	RT-8f	22.9	q	Ga-groupVIII	8922811		Olat4	15364104		Dr21	7237353	M
OMM5265	RT-8f	22.9	q	Ga-groupXIV	13838845					Dr21	614013	M
OMM5265	RT-8f	22.9	q							Dr22	24307533	M
ACA/CAT191	RT-8f	35.6	q									M
AAC/CTC154	RT-8f	35.6	q									M
OmyFGT12TUF	RT-8f	36.8	cent									M
AAC/CAT95	RT-8f	36.8	cent									M
ACT/CAA270	RT-8f	36.8	cent									M
ACA/CTG127	RT-8f	36.8	cent									M
Clock	RT-8f	36.8	cent	Ga-groupIX	491157		nodata	?		Dr1	18858338	M
Clock	RT-8f	36.8	cent	Ga-groupVIII	18761805					Dr20	21345764	M
Clock	RT-8f	36.8	cent							Dr20	22956056	M
AAC/CTA108	RT-8f	36.8	cent									M
AAC/CTT328	RT-8f	36.8	cent									M
AGC/CAG148	RT-8f	36.8	cent									M
AGG/CAC166	RT-8f	36.8	cent									M
One112ADFG	RT-8f	36.8	cent									M
BHMS415	RT-8f	36.8	cent									M
BHMS145	RT-8f	36.8	cent							Dr4	33066896	M
Clock1a-2	RT-8f	36.8	cent									M
TC133387	RT-8f	36.8	cent									M
BHMS423	RT-8f	36.8	cent									M
BX857349	RT-8f	36.8	cent	Ga-groupVIII	12820673		Olat4	9338031		Dr22	24864804	M
OMM5035	RT-8f	36.8	cent									M
OAZ1	RT-8f	36.8	cent	Ga-groupVIII	15993436		Olat4	8575747		Dr22	21569793	M
OMM5060	RT-8f	36.8	cent									M
Ssa0020BSFU	RT-8f	36.8	cent							Dr22	17460245	M
Ssa0087BSFU	RT-8f	36.8	cent							Dr11	12015042	M
BX865962	RT-8f	36.8	cent				Olat8/9	14673199		Dr22	39986633	M
BX865962	RT-8f	36.8	cent							Dr22	16459514	M
CA358745	RT-8f	36.8	cent	Ga-groupVIII	15993432		Olat4	8576040		Dr22	21569469	M
CA358745	RT-8f	36.8	cent	Ga-groupXIV	5936062					Dr-nodata	?	M
CA358745	RT-8f	36.8	cent	Ga-groupXIX	8443624							M
BX865962	RT-8f	36.8	cent				Olat8/9	14673199		Dr22	39986633	M
BX865962	RT-8f	36.8	cent							Dr22	16459514	M
Omi134TUF	RT-8f	36.8	cent									M
BHMS426	RT-8f	36.8	cent									M
CA060381	RT-8f	36.8	cent	Ga-groupVIII	15994852		Olat4	8574052		Dr22	21569490	M
CA060381	RT-8f	36.8	cent	Ga-groupXIV	13075468							M
CA060381	RT-8f	36.8	cent	Ga-groupXIV	6531912							M
OMM5166	RT-8f	36.8	cent	Ga-groupXIV	8552868		Olat12	14065601		Dr10	11293953	I
OMM5166	RT-8f	36.8	cent	Ga-groupXIV	12866527					Dr10	17859393	I
OMM5166	RT-8f	36.8	cent							Dr-nodata	?	I
CNE864	RT-8f	36.8	cent									I
CNE865	RT-8f	36.8	cent							Dr21	20154049	I
SSOSL311	RT-8f	36.8	cent									I
GS03	RT-8f	36.8	cent	Ga-groupIII	1448821		Olat17	25783283		Dr2	18281915	I
GS03	RT-8f	36.8	cent	Ga-groupVIII	5808413					Dr21	15242532	I
GS03	RT-8f	36.8	cent	Ga-groupVIII	2259394					Dr6	25571271	I
GS03	RT-8f	36.8	cent	Ga-groupXIV	11267078							I
OMM5181	RT-8f	36.8	cent									I
OMM1825	RT-8f	36.8	cent	Ga-groupV	12083043		Olat12	16975890				I
OMM1825	RT-8f	36.8	cent	Ga-groupV	5599872		Olat12	2648961				I
OMM1825	RT-8f	36.8	cent	Ga-groupXIII	14377519							I
OMM1825	RT-8f	36.8	cent	Ga-groupXIV	590891							I
OMM1825	RT-8f	36.8	cent	Ga-groupXIV	14622614							I
OMM1825	RT-8f	36.8	cent	Ga-groupXIV	13716841							I
OMM1825	RT-8f	36.8	cent	Ga-groupXVII	9674583							I
OMM1825	RT-8f	36.8	cent	Ga-nodata	?							I
OAZ2	RT-8f	36.8	cent	Ga-groupXIV	5936805		Olat12	12440084		Dr21	655681	I
CA055301	RT-8f	36.8	cent							Dr10	42776418	I
CA055301	RT-8f	36.8	cent							Dr10	20176662	I
Ssa2DIAS	RT-8f	36.8	cent									I
OMM1009	RT-8f	36.8	cent							Dr-nodata	?	I
BHMS331	RT-8f	36.8	cent	Ga-groupXIV	4980160							I
ACA/CAA79	RT-8f	38	p									I
One5ASC	RT-8f	38	p									I
OMM1558	RT-8f	44.9	p	Ga-groupXIV	10584143							I
OMM3111	RT-8f	47.3	p							Dr1	49662306	I
OMM3111	RT-8f	47.3	p							Dr11	43606978	I
OMM3111	RT-8f	47.3	p							Dr12	36721827	I
OMM3111	RT-8f	47.3	p							Dr12	29293030	I
OMM3111	RT-8f	47.3	p							Dr15	44833581	I
OMM3111	RT-8f	47.3	p							Dr18	4480504	I
OMM3111	RT-8f	47.3	p							Dr18	12107931	I
OMM3111	RT-8f	47.3	p							Dr2	57149219	I
OMM3111	RT-8f	47.3	p							Dr2	54288185	I
OMM3111	RT-8f	47.3	p							Dr-nodata	?	I
AAC/CAT124	RT-8f	57.7	p									I
CNE1310	RT-8f	59.5	p				Olat12	2723881		Dr5	52805516	I
CNE1310	RT-8f	59.5	p							Dr-nodata	?	I
CNE998	RT-8f	59.5	p	Ga-groupXIII	4503992		Olat9	6174009				I
CNE998	RT-8f	59.5	p				Olat12	2718669				I
ACT/CTA173	RT-8f	60.1	p									I
OMM1508	RT-8f	64.7	p									I
ACT/CTA174	RT-8f	68.9	p									I
OMM1304	RT-8f	70.9	p									I
CL15841	RT-8f	72.9	p									I
One114ADFG	RT-8f	75	p									I
OMM1075	RT-8f	75	p	Ga-groupXIV	10041909					Dr-nodata	?	I
OtsG83bUCD	RT-8f	75	p
ACT/CAG158	RT-8f	77.1	p
Ogo3UW	RT-8f	84.5	p
BX873441	RT-9f	0	q	Ga-groupVII	17717303		Olat14	16473338		Dr5	51479656
BX873441	RT-9f	0	q							Dr5	35427919
OMM1293	RT-9f	23.9	q	Ga-groupXI	9952364		Olat8	11292023				E
OMM5185	RT-9f	33.9	q									E
OMM5154	RT-9f	33.9	q	Ga-groupXI	9146306		Olat8	10520373		Dr3	56976291	E
AGC/CAT321	RT-9f	35.9	q									E
OmyFGT29TUF	RT-9f	37.5	q									E
ACT/CAA235	RT-9f	42.2	q									E
OMM1274	RT-9f	44.3	q									E
OMM1002	RT-9f	44.3	q									E
Ogo7UW	RT-9f	44.3	q									E
OmyFGT32TUF	RT-9f	44.3	q									E
OMM1258	RT-9f	44.3	q									E
OMM5037	RT-9f	44.3	q									E
CA376300	RT-9f	44.3	q	Ga-groupXI	8848676		Olat8/19	10180605		Dr12	35486455	E
CA376300	RT-9f	44.3	q	Ga-nodata	?					Dr3	8499860	E
OMM1262	RT-9f	44.3	q									E
OMM1218	RT-9f	45.8	q									E
OmyRGT42TUF	RT-9f	45.8	q									E
SsaLEEI84	RT-9f	50.9	q									E
OmyFGT18TUF	RT-9f	50.9	q									E
OMM5152	RT-9f	56.5	q									E
IgM	RT-9f	56.5	q	Ga-groupXI	12375917		Olat8	15528867				E
OMM1161	RT-9f	58	q									E
BHMS188	RT-9f	58.9	q									E
BX890355	RT-9f	62	q									E
AANAT1	RT-9f	62.7	q									E
OmyRGT33TUF	RT-9f	65.8	q									E
OmyRGT40TUF	RT-9f	67.3	q									E
AAC/CTT314	RT-9f	67.3	q									E
OMM5140	RT-9f	69.5	q	Ga-groupXI	13442432		Olat8	8614159				E
AANAT2	RT-9f	69.5	q	Ga-groupIX	2238677							E
AANAT2	RT-9f	69.5	q	Ga-groupIX	10507369							E
AANAT2	RT-9f	69.5	q	Ga-groupIX	16205998							E
AANAT2	RT-9f	69.5	q	Ga-groupXI	13702851							E
OmyFGT28TUF	RT-9f	69.5	q									E
AGC/CAG177	RT-9f	69.5	q									E
OMM1368	RT-9f	71.2	q							Dr3	41219976	E
CNE591	RT-9f	72.5	q	Ga-groupIX	18169784		Olat8	7482897		Dr3	41179084	E
CNE591	RT-9f	72.5	q	Ga-groupXI	14193105		Olat1	27815531				E
CNE590	RT-9f	72.5	q	Ga-groupXI	14191227		Olat8	7484538		Dr1	7637850	E
CNE590	RT-9f	72.5	q	Ga-groupIX	18173847		Olat1	27818665		Dr3	41184405	E
BHMS184A	RT-9f	73.7	q									E
CNE596-594	RT-9f	74.3	q									E
OMM1268	RT-9f	76.2	q	Ga-groupXI	14443904		Olat8	7050998		Dr1	59203807	E
OMM1268	RT-9f	76.2	q							Dr3	39109020	E
OMM1268	RT-9f	76.2	q							Dr3	41580403	E
OMM1268	RT-9f	76.2	q							Dr9	53673928	E
OMM1267	RT-9f	76.2	q				Olat8	5983304		Dr3	13685586	E
OMM5055	RT-9f	78.5	q				Olat8	5672352				E
Hsp70A	RT-9f	78.5	q	Ga-groupI	10991650		Olat7/8	10856295		Dr3	23285935	E
Hsp70A	RT-9f	78.5	q	Ga-groupIV	26029337					Dr8	4916157	E
Hsp70A	RT-9f	78.5	q	Ga-groupVII	11132087					Dr-nodata	?	E
Hsp70A	RT-9f	78.5	q	Ga-groupXI	12683628							E
Hsp70A	RT-9f	78.5	q	Ga-groupXII	10121273							E
Hsp70A	RT-9f	78.5	q	Ga-groupXIV	5313604							E
Hsp70A	RT-9f	78.5	q	Ga-groupXX	8897604							E
OMM5063	RT-9f	80.7	q									E
GH1(DIAS)	RT-9f	80.7	q									E
GH1(INRA)	RT-9f	80.7	q									E
OmyRGT30TUF	RT-9f	80.7	q									E
HoxB4a	RT-9f	80.7	q	Ga-groupIII	16625612		Olat8	24382655		Dr11	2075610	E
HoxB4a	RT-9f	80.7	q	Ga-groupV	4601140					Dr12	20802881	E
HoxB4a	RT-9f	80.7	q	Ga-groupVI	16182343					Dr19	14043365	E
HoxB4a	RT-9f	80.7	q	Ga-groupX	9880582					Dr23	41172902	E
HoxB4a	RT-9f	80.7	q	Ga-groupXI	1679282					Dr3	20722315	E
HoxB4a	RT-9f	80.7	q	Ga-groupXII	11648349							E
HoxB4a	RT-9f	80.7	q	Ga-groupXVI	13838919							E
HoxB4a	RT-9f	80.7	q	Ga-groupXVI	9802338							E
HoxB4a	RT-9f	80.7	q	Ga-groupXXI	7565493							E
OmyRGT4TUF	RT-9f	81.9	q									E
AGG/CAG72	RT-9f	81.9	q									E
OMM1341	RT-9f	84.3	q									E
OMM5127	RT-9f	86	q	Ga-groupXI	16700380					Dr3	11564449	E
CA349175	RT-9f	86	q	Ga-groupXI	2165285		Olat5	26966126				E
BX311224	RT-9f	91.5	q	Ga-groupII	8656401		Olat8	25042680		Dr3	29196790	E
BX311224	RT-9f	91.5	q	Ga-groupIV	31740782					Dr4	21554712	E
BX311224	RT-9f	91.5	q	Ga-nodata	?					Dr7	32218786	E
Omy1004UW	RT-9f	93.3	cent
Omy1036UW	RT-9f	93.3	cent
Ssa0008BSFU	RT-9f	96.8	cent
OMM5057	RT-9f	103.5	cent
AAC/CTT127	RT-9f	109.6	p
Ssa15BSFU	RT-9f	114.3	p
OMM5141	RT-9f	122	p	Ga-groupI	7623915		Olat19	4331279		Dr1	15784586	GH
OMM5141	RT-9f	122	p	Ga-groupIX	2609992					Dr12	30504175	GH
OMM5141	RT-9f	122	p	Ga-groupIX	11325595					Dr14	52860350	GH
OMM5141	RT-9f	122	p	Ga-groupV	8327671					Dr15	24954773	GH
OMM5141	RT-9f	122	p	Ga-groupVII	6755775							GH
OMM5141	RT-9f	122	p	Ga-groupXV	1429266							GH
ACA/CAC134	RT-9f	123.3	p									GH
OMM5007	RT-9f	126.9	p									GH
AAG/CTA73	RT-9f	128.8	p									GH
BX873441	RT-9f	130.7	p	Ga-groupVII	17717303		Olat14	16473338		Dr5	51479656	GH
BX873441	RT-9f	130.7	p							Dr5	35427919	GH
OMM1133	RT-9f	131.3	p									GH
NPAS2-B2-1	RT-9f	131.3	p									GH
Omy1009UW	RT-9f	131.4	p									GH
OMM3103	RT-9f	131.4	p				Olat14	16955037				GH
CR366058	RT-9f	131.4	p	Ga-nodata	?					Dr21	22650918	GH
ATP1B2	RT-9f	131.4	p	Ga-groupVII	17874798		Olat14	16276161		Dr23	43921029	GH
ATP1B2	RT-9f	131.4	p	Ga-nodata	?					Dr5	37150582	GH
OMM1379	RT-9f	133	p									GH
OMM1363	RT-9f	133.5	p				Olat14	18470541				GH
OMM1096	RT-9f	133.5	p									GH
One14ASC	RT-9f	135.7	p									GH
Cry5	RT-9f	135.7	p	Ga-groupII	15282486		Olat3	25684160		Dr10	38181289	GH
Cry5	RT-9f	135.7	p	Ga-groupII	2126478					Dr10	43089501	GH
Cry5	RT-9f	135.7	p	Ga-groupXIX	1004939							GH
OMM1825	RT-9f	138.2	p	Ga-groupV	12083043		Olat12	16975890		Dr10	42562332	I
OMM1825	RT-9f	138.2	p	Ga-groupV	5599872					Dr25	38679	I
OMM1825	RT-9f	138.2	p	Ga-groupXIII	14377519					Dr7	76318289	I
OMM1825	RT-9f	138.2	p	Ga-groupXIV	590891					Dr-nodata	?	I
OMM1825	RT-9f	138.2	p	Ga-groupXIV	14622614							I
OMM1825	RT-9f	138.2	p	Ga-groupXIV	13716841							I
OMM1825	RT-9f	138.2	p	Ga-groupXVII	9674583							I
OMM1825	RT-9f	138.2	p	Ga-nodata	?							I
CNE1235	RT-9f	138.5	p				nodata	?		Dr21	20303146	I
CNE1232	RT-9f	138.5	p				nodata	?		Dr21	20305336	I
Omy105INRA	RT-9f	139.8	p									I
OMM1192	RT-9f	140.7	p	Ga-groupXIII	2151054		Olat9/12/14	4659154		Dr5	56504904	I
OMM1192	RT-9f	140.7	p	Ga-groupXIV	15200693							I
AGC/CAG112	RT-9f	140.7	p									I
ACT/CAG74	RT-9f	140.7	p									I
OMM1001	RT-9f	141.2	p									I
CA055301	RT-9f	141.2	p							Dr10	42776418	I
OMM1128	RT-9f	141.9	p									I
OMM5008	RT-9f	142.1	p									I
AAC/CAG176	RT-9f	142.8	p									I
CB497405	RT-9f	142.8	p	Ga-groupXIV	7162764		Olat12	14368170				I
OMM1042	RT-9f	143.2	p	Ga-groupII	15691385		Olat12	29095861		Dr16	28419606	I
OMM1042	RT-9f	143.2	p	Ga-groupIII	7403719		Olat16	24516797		Dr18	38457583	I
OMM1042	RT-9f	143.2	p	Ga-groupVIII	16100327		Olat17	23070799		Dr2	53422818	I
OMM1042	RT-9f	143.2	p	Ga-groupXX	16270356		Olat3	26249260		Dr21	1691163	I
OMM1042	RT-9f	143.2	p				Olat4	8462858		Dr22	21316695	I
OMM5219	RT-9f	143.2	p									I
ACG/CAG382	RT-9f	144.9	p									I
AAC/CAA150	RT-9f	151.8	p									I
OAZ2	RT-9f	159.3	p	Ga-groupXIV	5936805		Olat12	12440084		Dr21	655681	I
Omi98TUF	RT-10f	0	p
AAG/CAT107	RT-10f	1.5	p
OMM1179	RT-10f	5.6	p
AAG/CAA144	RT-10f	5.6	p
OtsG3UCD	RT-10f	5.6	p
AAG/CAG72	RT-10f	5.6	p
ACA/CAG132	RT-10f	5.6	p
OMM5172	RT-10f	7	p
BX867246	RT-10f	15.1	p	Ga-groupXIII	8105283		Olat9	11336362		Dr23	44612059	I
BX303525	RT-10f	16.5	p	Ga-groupXIII	16295677		Olat9	25233587		Dr10	4645217	I
OMM5004	RT-10f	20.2	p									I
BX889738	RT-10f	20.2	p	Ga-groupXIII	14370993		Olat9	20312372		Dr8	38616139	I
One111ADFG	RT-10f	23.2	p									I
One10ASC	RT-10f	24.5	p									I
OMM5013	RT-10f	36.3	p									I
OMM5039	RT-10f	36.3	p									I
OmyFGT11TUF	RT-10f	37	p									I
OmyRGT2TUF	RT-10f	39.2	p									I
AAG/CAC165	RT-10f	41.4	p									I
Omy1225UW	RT-10f	43.6	p									I
AAG/CAC167	RT-10f	43.6	p									I
OMM1204	RT-10f	47.9	p									I
BHMS356	RT-10f	50.9	p	Ga-groupXIII	5971031		Olat9	8210951		Dr8	28563923	I
Omy1120UW	RT-10f	52.3	cent									I
IL1B	RT-10f	52.3	cent	Ga-groupXIII	19422516		Olat9	200715		Dr11	37101387	I
OMM1157	RT-10f	52.3	cent
BHMS117B	RT-10f	53.1	cent
UBC100-2.13	RT-10f	56.2	q
CR363293	RT-10f	62.7	q	Ga-groupII	21172250		Olat3	8362394		Dr7	30919023	J
OmyFGT10TUF	RT-10f	69	q									J
OMM1294	RT-10f	72.2	q									J
ACG/CTA156	RT-10f	75	q									J
CA366526	RT-10f	75.7	q	Ga-groupII	915863					Dr7	37661351	J
Omy38DU	RT-10f	79.7	q									J
ACG/CTT188	RT-10f	81.5	q									J
AAG/CAT93	RT-10f	82.6	q									J
ACG/CTG240	RT-10f	82.6	q									J
OMM1512	RT-10f	83.8	q									J
ACA/CAC296	RT-10f	91.1	q									J
Omy1002UW	RT-10f	94.8	q									J
ACA/CAA239	RT-10f	96.9	q									J
OMM5009	RT-10f	98	q									J
OmyCosBTUF	RT-10f	99.1	q									J
BX867151	RT-10f	99.1	q	Ga-groupII	14580696		Olat3	24643354		Dr10	2621431	J
Omi75TUF	RT-10f	101.2	q									J
AGC/CAT210	RT-10f	102.4	q									J
CA039640	RT-10f	102.4	q	Ga-groupII	22442654		Olat3	3980069		Dr7	28380070	J
AGC/CAT214	RT-10f	102.4	q									J
MYOD	RT-10f	102.4	q	Ga-groupII	21931014		Olat6	1090443		Dr25	26850457	J
MYOD	RT-10f	102.4	q	Ga-groupXIX	9372257							J
MYOD	RT-10f	102.4	q	Ga-groupIV	31752325							J
OMM1197	RT-10f	103.3	q	Ga-groupXIX	9498399					Dr18	3237065	J
BX888425i	RT-10f	103.3	q									J
CA364516	RT-10f	103.3	q	Ga-groupII	22369534		Olat3	4400409		Dr25	28739569	J
CA364516	RT-10f	103.3	q	Ga-groupXIX	645356							J
ACC/CAG195	RT-10f	103.3	q									J
OMM1214	RT-10f	105.6	q	Ga-groupII	17309680		Olat3	28660650				J
OMM1237	RT-10f	107.2	q	Ga-groupII	15601385		Olat3	26141651		Dr18	37284964	J
OMM1237	RT-10f	107.2	q	Ga-groupXIX	7406209							J
OMM1213	RT-10f	108.7	q	Ga-groupII	17309680		Olat3	28660650				J
Omy111INRA	RT-12f	0	q
AGG/CTC169	RT-12f	2	q
OMM1155	RT-12f	4.1	q	Ga-groupI	153411
AAC/CTG181	RT-12f	8.3	q
ACC/CAC188	RT-12f	8.3	q
HoxC9b	RT-12f	10.4	q	Ga-groupVI	16162356		Olat7	12875589		Dr16	18992651	L
HoxC9b	RT-12f	10.4	q	Ga-groupVI	9616103					Dr16	6874594	L
HoxC9b	RT-12f	10.4	q	Ga-groupX	9901378					Dr19	14025563	L
HoxC9b	RT-12f	10.4	q	Ga-groupXI	1626172					Dr23	35134258	L
HoxC9b	RT-12f	10.4	q	Ga-groupXII	11616272					Dr3	20679627	L
HoxC9b	RT-12f	10.4	q	Ga-groupXVI	9814815							L
HoxC9b	RT-12f	10.4	q	Ga-groupXX	9727569							L
HoxC6b	RT-12f	10.4	q	Ga-groupXII	11633783		Olat7	12891864		Dr11	2074803	L
HoxC6b	RT-12f	10.4	q							Dr23	35114260	L
NRAMP-B	RT-12f	10.4	q	Ga-groupXII	15425948		Olat5	28271038		Dr11	376406	L
NRAMP-B	RT-12f	10.4	q	Ga-groupXII	7147597							L
NRAMP-B	RT-12f	10.4	q	Ga-nodata	?							L
CR376409	RT-12f	10.4	q									L
CNE524	RT-12f	10.4	q									L
CNE523	RT-12f	10.4	q									L
PAX7	RT-12f	16.6	q	Ga-groupIII	10561788					Dr16	19641657	L
PAX7	RT-12f	16.6	q	Ga-groupIII	14176889					Dr16	9356564	L
PAX7	RT-12f	16.6	q	Ga-groupIX	1513585					Dr2	46360907	L
PAX7	RT-12f	16.6	q	Ga-groupV	10805107					Dr5	74326982	L
PAX7	RT-12f	16.6	q	Ga-groupXV	10952259					Dr-nodata	?	L
PAX7	RT-12f	16.6	q	Ga-groupXII	4109591							L
PAX7	RT-12f	16.6	q	Ga-nodata	?							L
Omy16DIAS	RT-12f	16.6	q									L
OMM3061	RT-12f	43.7	q									L
OMM3050	RT-12f	43.7	q	Ga-groupXVII	10345698		Olat5	26665575		Dr11	18122872	L
OMM3056	RT-12f	49.3	q									L
OMM3048	RT-12f	49.3	q									L
OMM3059	RT-12f	49.3	q	Ga-groupI	27144359		Olat5/10	2416642		Dr1	28529409	L
OMM3059	RT-12f	49.3	q	Ga-groupIX	13626280					Dr10	31069006	L
OMM3059	RT-12f	49.3	q	Ga-groupVI	115479					Dr11	33886129	L
OMM3059	RT-12f	49.3	q	Ga-groupVII	27895876					Dr13	8336455	L
OMM3059	RT-12f	49.3	q	Ga-groupXIV	9827484					Dr14	38698791	L
OMM3059	RT-12f	49.3	q	Ga-groupXX	18670787					Dr15	2708914	L
OMM3059	RT-12f	49.3	q	Ga-groupXXI	7997752					Dr16	14564243	L
OMM3059	RT-12f	49.3	q	Ga-nodata	?					Dr17	35685680	L
OMM3059	RT-12f	49.3	q							Dr18	29208452	L
OMM3059	RT-12f	49.3	q							Dr19	27901816	L
OMM3054	RT-12f	51.2	q	Ga-groupVI	1749223		Olat5	26736562		Dr11	24752800	L
OMM3054	RT-12f	51.2	q	Ga-groupXIV	15146922					Dr23	14850757	L
OMM3054	RT-12f	51.2	q	Ga-groupXVII	10394016					Dr4	48503716	L
OMM3054	RT-12f	51.2	q	Ga-groupXXI	7009342							L
OMM3054	RT-12f	51.2	q	Ga-groupXXI	2641259							L
OMM3054	RT-12f	51.2	q	Ga-nodata	?							L
Ssa0054BSFU	RT-12f	52.9	q									L
ACA/CAA165	RT-12f	79.5	q									L
ACC/CAC189	RT-12f	87.3	q									L
OMM1168	RT-12f	99.8	q	Ga-groupXVII	9402022		Olat5	14917900				L
ACG/CAG251	RT-12f	109.4	q
ACT/CAC62	RT-12f	109.4	q
Omi66TUF	RT-12f	110.3	q	Ga-groupI	17857952					Dr1	20453952
Omi66TUF	RT-12f	110.3	q	Ga-groupII	14083130					Dr10	9036249
Omi66TUF	RT-12f	110.3	q	Ga-groupIV	25036573					Dr13	14761769
Omi66TUF	RT-12f	110.3	q	Ga-groupIX	10125109					Dr14	24021002
Omi66TUF	RT-12f	110.3	q	Ga-groupVI	3742758					Dr15	5273270
Omi66TUF	RT-12f	110.3	q	Ga-groupVII	7410769					Dr16	20113624
Omi66TUF	RT-12f	110.3	q	Ga-groupVIII	15366587					Dr17	39788056
Omi66TUF	RT-12f	110.3	q	Ga-groupXII	2526580					Dr18	37309024
Omi66TUF	RT-12f	110.3	q	Ga-groupXIII	4045917					Dr19	9812155
Omi66TUF	RT-12f	110.3	q	Ga-groupXIV	10913627					Dr2	52570279
Omi66TUF	RT-12f	110.3	q	Ga-groupXVII	6508133
Omi66TUF	RT-12f	110.3	q	Ga-groupXX	1280861
Omi66TUF	RT-12f	110.3	q	Ga-groupXXI	2659549
Omi66TUF	RT-12f	110.3	q	Ga-nodata	?
OMM5036	RT-12f	110.3	q	Ga-groupI	4816787		Olat13	23885006
OMM5159	RT-12f	115.5	q	Ga-groupI	17856389		Olat13	14556944		Dr15	9386112
OMM5159	RT-12f	115.5	q	Ga-groupI	8962677					Dr5	36502530
OMM5159	RT-12f	115.5	q	Ga-groupI	27517698					Dr-nodata	?
OMM5159	RT-12f	115.5	q	Ga-nodata	?
ACA/CTT341	RT-12f	130.3	cent
BX084427	RT-12f	133	cent	Ga-groupIV	12395692		Olat7	13302236		Dr15	38606499	L
BX084427	RT-12f	133	cent	Ga-groupVII	27689124					Dr23	672883	L
BX084427	RT-12f	133	cent	Ga-groupXII	6757830					Dr5	35382961	L
BX084427	RT-12f	133	cent	Ga-groupXII	2388543					Dr6	51268484	L
BX084427	RT-12f	133	cent	Ga-groupXVII	3684453					Dr8	28391536	L
BX084427	RT-12f	133	cent	Ga-groupXVIII	9369656					Dr8	14335455	L
BX084427	RT-12f	133	cent	Ga-nodata	?					Dr-nodata	?	L
CA344270	RT-12f	135.9	cent	Ga-nodata	?		Olat5	33780848		Dr6	55424626	L
OMM1277	RT-12f	135.9	cent
OMM5145	RT-12f	142.3	cent				Olat10	26362486
OMM5029	RT-12f	145.6	cent
OMM1148	RT-12f	145.6	p
OMM5098	RT-12f	145.6	p				Olat2	28950639				C
OMM1066	RT-12f	154.8	p									C
OMM1236	RT-12f	161.3	p	Ga-groupVIII	18225215							C
Str1INRA	RT-12f	161.3	p									C
OmyFGT4TUF	RT-12f	161.3	p									C
OMM5161	RT-12f	161.3	p	Ga-groupI	27792937		Olat2	16386417		Dr6	10471810	C
ACC/CAC398	RT-12f	163.5	p									C
CA349039	RT-12f	165.6	p	Ga-groupI	20605910		Olat2	22815028		Dr11	34576201	C
CA349039	RT-12f	165.6	p	Ga-groupI	14088238							C
CA349039	RT-12f	165.6	p	Ga-groupI	7601006							C
CA349039	RT-12f	165.6	p									C
OMM1158	RT-12f	165.6	p									C
OMM5095	RT-12f	167.9	p									C
BX305657	RT-12f	167.9	p	Ga-groupI	4813192		Olat22	8601844		Dr18	6789078	C
BX305657	RT-12f	167.9	p	Ga-groupXV	8055962					Dr2	34768694	C
AAC/CTG153	RT-12f	168.8	p									C
OmyOGT5TUF	RT-12f	170.6	p									C
BHMS219	RT-12f	172	p									C
ATP1A1B	RT-12f	176.2	p	Ga-groupI	21723636		Olat2	20202763		Dr1	2023597	C
ATP1A1B	RT-12f	176.2	p	Ga-groupIII	15247300					Dr16	9369713	C
ATP1A1B	RT-12f	176.2	p	Ga-groupX	958041					Dr19	6046469	C
ATP1A1B	RT-12f	176.2	p	Ga-groupXI	12757862					Dr2	43286546	C
ATP1A1B	RT-12f	176.2	p	Ga-groupXX	11273088					Dr9	36425018	C
ATP1A1C	RT-12f	176.2	p	Ga-groupI	21706092		Olat2	20202756		Dr1	2148209	C
ATP1A1C	RT-12f	176.2	p	Ga-groupIII	15249295					Dr16	9368806	C
ATP1A1C	RT-12f	176.2	p	Ga-groupX	964851					Dr19	6049409	C
ATP1A1C	RT-12f	176.2	p	Ga-groupXX	10308598					Dr2	43284185	C
ATP1A1C	RT-12f	176.2	p							Dr9	36427705	C
ATP1B1B	RT-12f	176.2	p	Ga-groupI	26948796		Olat4	29680172		Dr1	9437187	C
ATP1B1B	RT-12f	176.2	p	Ga-groupVIII	17708131					Dr6	31134876	C
ATP1B1B	RT-12f	176.2	p							Dr6	651491	C
OmyRT10TUF	RT-12f	176.2	p									C
Ots100SSBI	RT-12f	177	p									C
Omy1008UW	RT-12f	180.6	p	Ga-groupI	18309498							C
Omy1008UW	RT-12f	180.6	p	Ga-groupII	1691442							C
Omy1008UW	RT-12f	180.6	p	Ga-groupIII	3281482							C
Omy1008UW	RT-12f	180.6	p	Ga-groupIV	3960514							C
Omy1008UW	RT-12f	180.6	p	Ga-groupIV	28200051							C
Omy1008UW	RT-12f	180.6	p	Ga-groupIX	2454027							C
Omy1008UW	RT-12f	180.6	p	Ga-groupVI	6867696							C
Omy1008UW	RT-12f	180.6	p	Ga-groupVII	10715975							C
Omy1008UW	RT-12f	180.6	p	Ga-groupVIII	89382							C
Omy1008UW	RT-12f	180.6	p	Ga-groupX	1737505							C
Omy1008UW	RT-12f	180.6	p	Ga-groupXI	1208203							C
Omy1008UW	RT-12f	180.6	p	Ga-groupXII	16891643							C
Omy1008UW	RT-12f	180.6	p	Ga-groupXIV	13143905							C
Omy1008UW	RT-12f	180.6	p	Ga-groupXIX	17902745							C
Omy1008UW	RT-12f	180.6	p	Ga-groupXV	13856170							C
Omy1008UW	RT-12f	180.6	p	Ga-groupXVI	12404813							C
Omy1008UW	RT-12f	180.6	p	Ga-groupXVIII	578159							C
Omy1008UW	RT-12f	180.6	p	Ga-groupXX	19484188							C
Omy1008UW	RT-12f	180.6	p	Ga-groupXXI	3486342							C
Omy1008UW	RT-12f	180.6	p	Ga-nodata	?							C
CA383830	RT-12f	180.6	p	Ga-groupI	27315473					Dr6	9921749	C
Omi155TUF	RT-12f	182.4	p	Ga-nodata	?		Olat7	14969951				C
ACG/CAT244	RT-12f	182.4	p									C
BX303903	RT-12f	183.3	p	Ga-groupXVI	8718006		Olat21	19916765		Dr1	37803865	C
BX303903	RT-12f	183.3	p							Dr9	18367371	C
CA371653	RT-12f	184.3	p	Ga-groupII	5775202		Olat3	14943548				C
BX342964	RT-12f	184.3	p				Olat7	10266275				C
CA388551	RT-12f	184.3	p	Ga-groupII	7659497		Olat3	15029627		Dr1	10531472	C
Omy3INRA	RT-12f	184.3	p									C
BX879524	RT-12f	184.3	p	Ga-groupII	3719398		Olat21	12334695		Dr9	54539428	C
BX879524	RT-12f	184.3	p	Ga-groupII	7784551					Dr9	34704642	C
BX879524	RT-12f	184.3	p	Ga-groupXVI	7523117							C
ACC/CAC235	RT-12f	185.4	p
ACA/CTC191	RT-12f	186.4	p
ACT/CTC312	RT-12f	186.4	p
ACG/CAT247	RT-12f	197.9	p
TC105523	RT-12f	203.4	p	Ga-groupI	9800225					Dr1	51621587
TC105523	RT-12f	203.4	p	Ga-groupIX	18790542					Dr18	35082860
TC107295	RT-12f	209.6	p
OMM1767	RT-12f	224.3	p	Ga-groupI	21820318
OMM1767	RT-12f	224.3	p	Ga-groupXI	4982850
OMM1167	RT-12f	225.2	p
ACA/CAA390	RT-13f	0	acro
AAC/CAG152	RT-13f	0	acro
ATP1B3A	RT-13f	0	acro	Ga-groupIII	9036489		Olat17	5635389		Dr15	4778250	M
ATP1B3A	RT-13f	0	acro							Dr2	15556303	M
OmyRGT47TUF	RT-13f	2	acro									M
OMM5053	RT-13f	2	acro									M
OMM5148	RT-13f	2.5	acro									M
Omy1013UW	RT-13f	2.7	acro	Ga-groupXXI	2317061					Dr2	16644916	M
Omy1013UW	RT-13f	2.7	acro	Ga-nodata	?							M
CA350064	RT-13f	2.7	acro	Ga-groupIII	11153312		Olat17	4692747		Dr2	54355274	M
OmyRGT51TUF	RT-13f	2.7	acro									M
OMM5325	RT-13f	2.7	acro									M
CR373404	RT-13f	7.2	acro	Ga-groupIII	8470732		Olat17	6115603		Dr8	49448887	M
CR373404	RT-13f	7.2	acro	Ga-groupIII	11071668							M
CR373404	RT-13f	7.2	acro	Ga-groupVIII	9507654							M
Ocl3UW	RT-13f	9.5	acro									M
Omi51TUF	RT-13f	9.5	acro									M
OmyRGT46TUF	RT-13f	9.5	acro									M
CA350859	RT-13f	9.5	acro									M
OmyRGT14TUF	RT-13f	9.5	acro									M
OmyRGT32TUF	RT-13f	9.5	acro									M
ACT/CTT418	RT-13f	11.5	acro									M
OMM1272	RT-13f	11.8	acro									M
Ocl4UW	RT-13f	11.8	acro									M
OMM1020	RT-13f	18.8	acro									M
ACT/CAC82	RT-13f	19.9	acro									M
OmyFGT28TUF	RT-13f	25.8	acro									M
GS04	RT-13f	25.8	acro	Ga-groupIII	1448824		Olat17	25783174		Dr2	33242624	M
GS04	RT-13f	25.8	acro	Ga-groupVIII	2259394					Dr21	15239159	M
GS04	RT-13f	25.8	acro	Ga-groupXIV	11266376					Dr6	54714238	M
GS04	RT-13f	25.8	acro							Dr6	46471491	M
GS04	RT-13f	25.8	acro							Dr6	36093896	M
CNE1198	RT-13f	26.1	acro	Ga-groupIII	912331		Olat17	26518704		Dr20	17233079	M
CNE1199	RT-13f	26.1	acro	Ga-groupIII	916345		Olat17	26513381		Dr20	17237335	M
OmyJTUF	RT-13f	26.6	acro									M
OMM1321	RT-13f	30.4	acro				Olat17	27238256				M
GS02	RT-13f	30.4	acro	Ga-groupIII	1449358		Olat17	25783186		Dr2	17963500	M
GS02	RT-13f	30.4	acro	Ga-groupVIII	2259394					Dr21	15242532	M
GS02	RT-13f	30.4	acro	Ga-groupXIV	11266408					Dr6	25571275	M
AAG/CAT124	RT-13f	30.4	acro									M
ACC/CTA141	RT-13f	30.4	acro									M
AAG/CAT111	RT-13f	33.9	acro									M
AAG/CAC195	RT-13f	34.6	acro									M
ACC/CAT59	RT-13f	34.6	acro									M
ACT/CAC188	RT-13f	34.6	acro									M
ACC/CTG173	RT-13f	40.9	acro									M
BX870052	RT-13f	40.9	acro	Ga-groupIII	1502284		Olat18	21352927		Dr2	57141859	M
BX870052	RT-13f	40.9	acro	Ga-nodata	?					Dr7	76393856	M
ACA/CAT83	RT-13f	40.9	acro									M
OMM5157	RT-13f	43.2	acro	Ga-groupIII	461025		Olat17	15150878				M
SIRT6	RT-13f	43.2	acro	nodata	?					Dr-nodata	?
BHMS411	RT-13f	45	acro
AAC/CTC179	RT-13f	47.9	cent
OMM1216	RT-13f	49	cent
OmyRGT15TUF	RT-15f	0	p
BX868221	RT-15f	5.6	p	Ga-groupIV	23687191		Olat22	3530687		Dr4	12325312	K
AGC/CTC211	RT-15f	5.6	p									K
OMM5102	RT-15f	5.6	p				Olat23	10331188				K
ACG/CTG124	RT-15f	5.6	p									K
BHMS124	RT-15f	6.8	p									K
OmyRT7TUF	RT-15f	12.6	p									K
OMM1175	RT-15f	15	p									K
OMM5100	RT-15f	15	p	Ga-groupIV	30867874		Olat23	17260456		Dr4	3593299	K
ACT/CAT260	RT-15f	15	p									K
Myf5	RT-15f	17.2	p	Ga-groupII	21931011					Dr11	21677355	K
Myf5	RT-15f	17.2	p	Ga-groupIV	31752345					Dr11	36567237	K
Myf5	RT-15f	17.2	p	Ga-groupXIX	9371816					Dr25	4268	K
Myf5	RT-15f	17.2	p	Ga-nodata	?					Dr25	32783168	K
Myf5	RT-15f	17.2	p							Dr4	21534407	K
MRF4	RT-15f	17.9	p	Ga-groupII	21931052		Olat23	19593259		Dr25	32783271	K
MRF4	RT-15f	17.9	p	Ga-groupIV	31752298					Dr4	21510939	K
MRF4	RT-15f	17.9	p	Ga-groupXIX	1934106							K
BHMS339	RT-15f	17.9	p									K
OMM1036	RT-15f	20.9	p									K
OMM1164	RT-15f	20.9	p									K
IGF1	RT-15f	20.9	p	Ga-groupIV	32108129		Olat23	20440423		Dr4	17123528	K
ACC/CAA151	RT-15f	20.9	p									K
Ssa0024BSFU	RT-15f	27.1	p									K
Omi184TUF	RT-15f	31.1	p									K
AAC/CAG192	RT-15f	31.1	p									K
OMM1291	RT-15f	31.3	p									K
OMM1289	RT-15f	31.3	p									K
Ots1BML	RT-15f	37.5	cent									K
OMM5075	RT-15f	37.5	cent									K
OmyRGT8TUF	RT-15f	37.5	cent									K
CNE1046	RT-15f	37.5	cent	Ga-groupIV	19086581		Olat23	4560199		Dr4	5448348	K
CNE1040	RT-15f	37.5	cent	Ga-groupIV	19089907		Olat23	4563503		Dr4	5442313	K
CNE821	RT-15f	37.5	cent	Ga-groupIV	18913859		Olat23	4204906		Dr5	14934521	K
CNE822	RT-15f	37.5	cent	Ga-groupIV	18907750		Olat23	4193467		Dr5	14939775	K
OMM1166	RT-15f	50.4	cent	Ga-groupIV	20759078					Dr22	510573	K
OMM1166	RT-15f	50.4	cent	Ga-groupXII	7027752					Dr25	20523546	K
OMM1166	RT-15f	50.4	cent	Ga-nodata	?					Dr4	32126915	K
OMM5030	RT-15f	56.1	q
OMM1051	RT-15f	58.3	q
TC112353	RT-15f	69.8	q	Ga-groupVII	3035975		Olat18	17850249		Dr7	19191467	F
ACA/CAT126	RT-15f	84.5	q									F
OmyRGT23TUF	RT-15f	91.4	q									F
BX887563	RT-15f	91.4	q	Ga-groupV	1865093		Olat18	28774236		Dr12	22661424	F
BX887563	RT-15f	91.4	q	Ga-groupXV	10662696					Dr17	35362794	F
BX887563	RT-15f	91.4	q	Ga-nodata	?					Dr7	17269127	F
OMM1261	RT-15f	92.1	q				Olat3/9/16	?		Dr11	7200694
OMM1261	RT-15f	92.1	q							Dr17	34389745
OMM1261	RT-15f	92.1	q							Dr2	6155813
OMM1261	RT-15f	92.1	q							Dr4	71127112
OMM1261	RT-15f	92.1	q							Dr-nodata	?
OMM1260	RT-15f	92.1	q				Olat3/9/16	?		Dr11	7200694
OMM1260	RT-15f	92.1	q							Dr17	34389745
OMM1260	RT-15f	92.1	q							Dr2	6155813
OMM1260	RT-15f	92.1	q							Dr4	71127112
OMM1260	RT-15f	92.1	q							Dr-nodata	?
ACA/CTA210	RT-15f	95	q
Per1	RT-15f	95	q	Ga-groupIII	1527258		Olat18	151982259		Dr10	17574247	F
Per1	RT-15f	95	q	Ga-groupVII	3994348					Dr10	29132577	F
Per1	RT-15f	95	q							Dr7	51662421	F
Omy107INRA	RT-15f	95	q
OmyRGT21TUF	RT-15f	99.5	q
BHMS252	RT-16	0	p
Omy1008UW	RT-16	11.4	p	Ga-groupI	18309498					Dr1	31409849
Omy1008UW	RT-16	11.4	p	Ga-groupII	1691442					Dr10	23489617
Omy1008UW	RT-16	11.4	p	Ga-groupIII	3281482					Dr12	27192710
Omy1008UW	RT-16	11.4	p	Ga-groupIV	3960514					Dr13	18492298
Omy1008UW	RT-16	11.4	p	Ga-groupIV	28200051					Dr14	22681340
Omy1008UW	RT-16	11.4	p	Ga-groupIX	2454027					Dr19	25072230
Omy1008UW	RT-16	11.4	p	Ga-groupVI	6867696					Dr2	55061398
Omy1008UW	RT-16	11.4	p	Ga-groupVII	10715975					Dr20	32939516
Omy1008UW	RT-16	11.4	p	Ga-groupVIII	89382					Dr21	5443408
ACG/CTA325	RT-16	13.4	p
ACT/CTA366	RT-16	13.4	p
ACG/CAT243	RT-16	13.4	p
AAC/CTG231	RT-16	13.4	p
AAC/CAG178	RT-16	13.4	p
ATP1B1B	RT-16	13.4	p	Ga-groupI	26948796		Olat4	29680172
ATP1B1B	RT-16	13.4	p	Ga-groupVIII	17708131
Omy3INRA	RT-16	13.4	p
BX879524	RT-16	15.5	p	Ga-groupII	3719398		Olat21	12334695		Dr9	34704642	C
BX879524	RT-16	15.5	p	Ga-groupII	7784551							C
BX879524	RT-16	15.5	p	Ga-groupXVI	7523117							C
BX303903	RT-16	15.5	p	Ga-groupXVI	8718006		Olat21	19916765		Dr1	33968223	C
BX303903	RT-16	15.5	p							Dr1	34062725	C
BX303903	RT-16	15.5	p							Dr9	18357682	C
CA388551	RT-16	15.5	p	Ga-groupII	7659497		Olat3	15029627		Dr1	350821	C
CA388551	RT-16	15.5	p							Dr1	10531472	C
BX342964	RT-16	15.5	p				Olat7	10266275				C
OMM1167	RT-16	19.7	p									C
ACA/CTA277	RT-16	19.7	p									C
BX879524	RT-16	19.7	p	Ga-groupII	3719398		Olat21	12334695		Dr9	34704642	C
BX879524	RT-16	19.7	p	Ga-groupII	7784551							C
BX879524	RT-16	19.7	p	Ga-groupXVI	7523117							C
CA388551	RT-16	19.7	p	Ga-groupII	7659497		Olat3	15029627		Dr1	350821	C
CA388551	RT-16	19.7	p							Dr1	10531472	C
CA371653	RT-16	19.7	p	Ga-groupII	5775202		Olat3	14943548		Dr1	211373	C
CA383830	RT-16	22.7	p	Ga-groupI	27315473					Dr6	9921749	C
AGG/CTC326	RT-16	31.6	p
OmyRT10TUF	RT-16	31.6	p
ACA/CAA232	RT-16	33.9	p
Omy77DU	RT-16	36.1	p
CA345149	RT-16	36.9	p	Ga-groupIII	6077093		Olat22	4405160		Dr10	13329093	M
CA345149	RT-16	36.9	p	Ga-groupXIV	67606					Dr11	13382740	M
CA345149	RT-16	36.9	p	Ga-groupXV	10357486					Dr2	24990631	M
CA345149	RT-16	36.9	p	Ga-nodata	?					Dr2	13610486	M
CA345149	RT-16	36.9	p							Dr24	31020764	M
OMM5095	RT-16	36.9	p
Str60INRA	RT-16	39.8	p
OMM1345	RT-16	39.8	p
BHMS219	RT-16	39.8	p
Omi173TUF	RT-16	45.5	p				Olat21	23098470				C
AAG/CTG276	RT-16	47.3	p									C
Omi173TUF	RT-16	47.3	p				Olat21	23098470				C
BX856652	RT-16	51	p	Ga-groupXVI	7386500		Olat21	11925297		Dr2	23200430	C
BX856652	RT-16	51	p	Ga-groupXXI	8255885					Dr24	3304807	C
BX856652	RT-16	51	p							Dr6	16498384	C
BX856652	RT-16	51	p							Dr9	5921468	C
BX856652	RT-16	51	p							Dr6	47134919	C
OMM1815	RT-16	53.1	p	Ga-groupXVIII	21					Dr12	1511183	C
OMM1815	RT-16	53.1	p							Dr12	38161523	C
OMM1815	RT-16	53.1	p							Dr12	365250	C
OMM1815	RT-16	53.1	p							Dr13	45823	C
OMM1815	RT-16	53.1	p							Dr14	14213762	C
OMM1815	RT-16	53.1	p							Dr14	52491261	C
OMM1815	RT-16	53.1	p							Dr18	31475130	C
OMM1815	RT-16	53.1	p							Dr18	49259866	C
OMM1815	RT-16	53.1	p							Dr23	20374466	C
OMM1815	RT-16	53.1	p							Dr23	34781858	C
OMM1013	RT-16	57.3	p				Olat21	31733414		Dr22	14693678	C
OMM1013	RT-16	57.3	p							Dr9	51427827	C
OMM5161	RT-16	58	p	Ga-groupI	27792937		Olat2	16386417		Dr6	10471810	C
AAC/CAC345	RT-16	63.5	p
Omy8INRA	RT-16	67.7	cent
OMM1088	RT-16	67.7	cent
CNE548	RT-16	69.8	q	Ga-groupXX	2785002		Olat16	2997341		Dr18	43563216	B
CNE548	RT-16	69.8	q							Dr19	45947484	B
CNE549	RT-16	69.8	q	Ga-groupXX	2783620		Olat16	2996211		Dr12	20804147	B
CNE549	RT-16	69.8	q							Dr18	43567425	B
CNE549	RT-16	69.8	q							Dr19	45950510	B
CNE549	RT-16	69.8	q							Dr19	14034173	B
CNE549	RT-16	69.8	q							Dr3	20706778	B
OmyRGT3TUF	RT-16	73.9	q	Ga-groupX	1336139		Olat11	16349978		Dr19	34456781	B
OmyRGT3TUF	RT-16	73.9	q	Ga-groupVI	7636706							B
AAC/CAC181	RT-16	78.1	q									B
OMM1352	RT-16	96.9	q	Ga-groupX	13979877		Olat11	28074236				B
ACG/CTT310	RT-16	96.9	q									B
BX873238	RT-16	96.9	q	Ga-groupX	7118298		Olat11	22827820		Dr19	30519920	B
ACA/CAG298	RT-16	96.9	q									B
Omi102TUF	RT-16	96.9	q									B
ACG/CTC358	RT-16	96.9	q									B
ACC/CTG259	RT-16	96.9	q									B
ACT/CAG195	RT-16	96.9	q									B
Str9INRA	RT-16	96.9	q									B
ACG/CTC356	RT-16	99.8	q									B
OMM1303	RT-16	101	q	Ga-groupXII	16079001					Dr9	46795702	B
OMM1303	RT-16	101	q							Dr-nodata	?	B
Str2INRA	RT-16	101	q									B
Omy13INRA	RT-16	101	q									B
ACT/CTG235	RT-16	102.9	q									B
OMM1290	RT-16	104.7	q	Ga-groupX	10673851							B
OMM5064	RT-16	104.7	q	Ga-groupX	8794707		Olat11	8635852				B
OMM5064	RT-16	104.7	q	Ga-groupX	4835170							B
Omy6INRA	RT-16	106.6	q									B
CNE116	RT-16	106.6	q	Ga-groupX	9891324		Olat11	10526816				B
CNE116	RT-16	106.6	q	Ga-groupV	4611799		Olat19	17591560				B
CNE118	RT-16	106.6	q	Ga-groupX	9888419		Olat11	10524047		Dr19	14036841	B
CNE118	RT-16	106.6	q	Ga-groupXI	1663257		Olat8	24370561		Dr3	20709808	B
HoxA4a	RT-16	106.6	q	Ga-groupIII	16625597					Dr11	2075597	B
HoxA4a	RT-16	106.6	q	Ga-groupV	4610479					Dr12	20813940	B
HoxA4a	RT-16	106.6	q	Ga-groupVI	16182341					Dr12	40008810	B
HoxA4a	RT-16	106.6	q	Ga-groupVII	22290230					Dr19	14042426	B
HoxA4a	RT-16	106.6	q	Ga-groupX	9881136					Dr23	35097969	B
HoxA4a	RT-16	106.6	q	Ga-groupXI	1679239					Dr23	41172046	B
HoxA4a	RT-16	106.6	q	Ga-groupXII	11638215					Dr24	21245469	B
HoxA4a	RT-16	106.6	q	Ga-groupXVI	9803145					Dr3	20720989	B
HoxA4a	RT-16	106.6	q	Ga-groupXX	9733638					Dr19	37705939	B
BX867838	RT-16	106.6	q				Olat11	12100585				B
OMM1101	RT-16	106.6	q									B
OMM5151	RT-16	108.4	q	Ga-groupX	10191551							B
OMM5033	RT-16	112.1	q	Ga-groupX	4629211		Olat11	22929161				B
OMM5169	RT-16	112.1	q	Ga-groupX	4629211							B
OMM5002	RT-16	115.8	q	Ga-groupIII	12789572		Olat11	21372289		Dr17	13751160	B
OMM5002	RT-16	115.8	q	Ga-groupX	8235491					Dr19	42721482	B
OMM5002	RT-16	115.8	q	Ga-groupXII	15154157					Dr2	29426160	B
OMM5002	RT-16	115.8	q	Ga-groupXIV	5866498					Dr20	83466	B
OMM5002	RT-16	115.8	q	Ga-groupXV	8651661					Dr23	36869034	B
OMM5002	RT-16	115.8	q	Ga-groupXVII	3874600					Dr-nodata	?	B
OMM5002	RT-16	115.8	q	Ga-groupXVIII	4553794							B
OMM5002	RT-16	115.8	q	Ga-groupXXI	9503433							B
OMM5151	RT-16	115.8	q	Ga-groupX	10191551							B
AAG/CTG125	RT-16	117.9	q
OMM3036	RT-16+2f	0
OMM3066	RT-16+2f	0		Ga-groupX	9526374
OMM1815	RT-16+2f	0		Ga-groupXVIII	21					Dr12	1511183
OMM1815	RT-16+2f	0								Dr12	38161523
OMM1815	RT-16+2f	0								Dr12	365250
OMM1815	RT-16+2f	0								Dr13	45823
OMM1815	RT-16+2f	0								Dr14	14213762
OMM1815	RT-16+2f	0								Dr14	52491261
OMM1815	RT-16+2f	0								Dr18	31475130
OMM1815	RT-16+2f	0								Dr18	49259866
OMM1815	RT-16+2f	0								Dr23	20374466
BX856652	RT-16+2f	0		Ga-groupXVI	7386500		Olat21	11925297		Dr2	23200430
BX856652	RT-16+2f	0		Ga-groupXXI	8255885					Dr24	3304807
BX856652	RT-16+2f	0								Dr6	16498384
BX856652	RT-16+2f	0								Dr9	5921468
BX856652	RT-16+2f	0								Dr6	47134919
BX342964	RT-16+2f	3.4					Olat7	10266275
OMM1090	RT-17f	0	p
ACG/CTA455	RT-17f	5.9	p
AGC/CTA330	RT-17f	5.9	p
AGC/CAC245	RT-17f	5.9	p
OMM5044	RT-17f	11.1	p
OMM5061	RT-17f	11.1	p
ACC/CTC90	RT-17f	11.1	p
AGG/CAG200	RT-17f	16.8	p
OMM1076	RT-17f	18.6	p
BX075694	RT-17f	18.6	p	Ga-groupVI	7594258		Olat15	23796910		Dr13	1385297	D
CA357130	RT-17f	18.6	p	Ga-groupVI	7883246		Olat15	23393864				D
ACC/CAC72	RT-17f	20.9	p
OtsG85UCD	RT-17f	24.4	p
ACC/CAC73	RT-17f	24.4	p
ACC/CAC63	RT-17f	24.4	p
OMM1371	RT-17f	36.6	p
OtsG422UCD	RT-17f	43.5	cent
ACC/CTT168	RT-17f	43.5	cent
Omy113INRA	RT-17f	44.8	cent
CA368462	RT-17f	44.8	cent	Ga-groupIV	12395976		Olat8/19	4795166		Dr1	56506874	E
CA368462	RT-17f	44.8	cent	Ga-groupV	11369120					Dr12	11146582	E
CA368462	RT-17f	44.8	cent	Ga-groupVII	27689964					Dr14	12660501	E
CA368462	RT-17f	44.8	cent	Ga-groupXI	10449962					Dr15	38606781	E
CA368462	RT-17f	44.8	cent	Ga-groupXVIII	9370000					Dr3	26907749	E
CA368462	RT-17f	44.8	cent	Ga-nodata	?					Dr3	33486963	E
CA368462	RT-17f	44.8	cent							Dr5	35382798	E
CA368462	RT-17f	44.8	cent							Dr-nodata	?	E
OMM1117	RT-17f	44.8	cent							Dr12	37099583	E
AAG/CAA198	RT-17f	46	cent									E
AAC/CTC152	RT-17f	49.7	q									E
CNE210	RT-17f	52.3	q				Olat19	8765332		Dr12	29891428	E
CNE217	RT-17f	52.3	q				Olat19	8767312		Dr12	29893622	E
OmyRGT27TUF	RT-17f	52.3	q									E
HoxB5b	RT-17f	52.3	q	Ga-groupV	4611386		Olat19	17590879		Dr12	20803548	E
HoxB5b	RT-17f	52.3	q	Ga-groupX	9889879					Dr19	14035502	E
HoxB5b	RT-17f	52.3	q	Ga-groupXI	1679236					Dr23	35113500	E
HoxB5b	RT-17f	52.3	q	Ga-groupXII	11637019					Dr3	20707010	E
HoxB5b	RT-17f	52.3	q	Ga-groupXVI	9802306							E
HoxB5b	RT-17f	52.3	q	Ga-groupXXI	7801015							E
OMM5050	RT-17f	52.3	q									E
OMM5163	RT-17f	60.3	q	Ga-groupV	2123356		Olat19	12116014		Dr12	34459211	E
BX073647	RT-17f	60.3	q	Ga-groupV	2530631							E
ACG/CAG278	RT-17f	60.3	q									E
BX305863	RT-17f	60.3	q	Ga-groupV	1792528		Olat19	11446282		Dr10	4711348	E
BX305863	RT-17f	60.3	q	Ga-groupVI	6583535					Dr12	28901905	E
BX305863	RT-17f	60.3	q	Ga-groupVII	10104230					Dr13	887504	E
BX305863	RT-17f	60.3	q	Ga-groupXVIII	2211737					Dr17	12347732	E
BX305863	RT-17f	60.3	q	Ga-nodata	?					Dr21	29941846	E
BX305863	RT-17f	60.3	q							Dr7	1319726	E
OMM1775	RT-17f	63.1	q									E
CA362622	RT-17f	63.8	q	Ga-groupV	1981136		Olat19	11744332		Dr12	21866828	E
CA362622	RT-17f	63.8	q	Ga-groupVI	15332991					Dr13	23124757	E
CA362622	RT-17f	63.8	q	Ga-groupXIII	7542775					Dr12	21866828	E
CA362622	RT-17f	66.5	q	Ga-groupV	1981136		Olat19	11744332		Dr13	23124757	E
CA362622	RT-17f	66.5	q	Ga-groupVI	15332991							E
CA362622	RT-17f	66.5	q	Ga-groupXIII	7542775							E
OmyRGT6TUF	RT-17f	75.5	q
AAG/CAT142	RT-17+2f(Lot25f)	0
Omy11DIAS	RT-17+2f(Lot25f)	2
ACT/CTG396	RT-17+2f(Lot25f)	6.2
OMM1775	RT-17+2f(Lot25f)	8.3
BHMS322	RT-17+2f(Lot25f)	14.5
OMM1135	RT-17+2f(Lot25f)	14.5
OMM5141	RT-22f	51.1	cent				Olat19	4331279		Dr12	29235168	D/E
Omi126TUF	RT-22f	52.9	cent									D/E
Omi20TUF	RT-22f	54.6	p									D/E
ACG/CAT55	RT-22f	56.8	p									D/E
Ssa289DU	RT-22f	56.8	p									D/E
AAC/CTA100	RT-22f	56.8	p									D/E
Omi171TUF	RT-22f	67.3	p									D/E
ACG/CAA226	RT-22f	78.4	p									D/E
HoxB5b	RT-22f	80.3	p	Ga-groupV	4610475		Olat19	17590879		Dr3/12	23063618	D/E
HoxB5b	RT-22f	80.3	p	Ga-groupV	4613432							D/E
AGG/CTA109	RT-22f	81.5	p									D/E
Omy15DIAS	RT-22f	82.3	p									D/E
OMM5023	RT-22f	82.7	p									D/E
AAG/CAA248	RT-22f	86.2	p									D/E
OMM1023	RT-22f	92.1	p									D/E
Omi65TUF	RT-22f	92.1	p							Dr1	16066901	D/E
OMM5056	RT-22f	95.8	p	Ga-groupV	1925004		Olat19	11948580		Dr12	27212298	D/E
OMM5056	RT-22f	95.8	p	Ga-groupV	2050302							D/E
BX860095	RT-22f	95.8	p	Ga-groupV	1868842		Olat19	11597249		Dr12	28361709	D/E
BX319197	RT-22f	95.8	p	Ga-groupV	2049975		Olat19	11948580		Dr12	27212434	D/E
BX319197	RT-22f	95.8	p	Ga-groupV	1925004							D/E
BHMS422A	RT-22f	95.8	p									D/E
OmyRGT6TUF	RT-22f	95.8	p									D/E
BX073647	RT-22f	97.3	p	Ga-groupV	2530911					Dr12/17	32279663	D/E
OMM1362	RT-22f	98.5	p
ACT/CAT239	RT-22f	99.4	p
Omy1193INRA	RT-22f	105.3	p
OMM1221	RT-22f	107.5	p							Dr8	3023098
OmyFGT23TUF	RT-23f	0	p
OMM1097	RT-23f	23	p
Ots506NWFSC	RT-23f	24.4	p
OMM1459	RT-23f	27.8	p
BX307443	RT-23f	28.2	p	Ga-groupII	5081420		Olat24	13584107		Dr17	12943563	A
BX307443	RT-23f	28.2	p	Ga-groupX	14207120					Dr-nodata	?	A
BX307443	RT-23f	28.2	p	Ga-groupXVIII	1030784							A
OMM5274	RT-23f	28.2	p	Ga-groupII	5081420		Olat24	13584107		Dr17	12943563	A
OMM5274	RT-23f	28.2	p	Ga-groupX	14207120		Olat3	30650906		Dr-nodata	?	A
OMM5274	RT-23f	28.2	p	Ga-groupXVIII	1030784		nodata	?				A
CR371139	RT-23f	28.2	p	Ga-groupII	5062321		Olat3	30673606		Dr17	12987863	A
CR371139	RT-23f	28.2	p	Ga-groupXVIII	1044234					Dr-nodata	?	A
CNE1058	RT-23f	29.3	p	Ga-groupXV	3787522		Olat22	16065010		Dr17	39630736	A
CNE1056	RT-23f	29.3	p	Ga-groupXV	3785853		Olat22	16062741		Dr17	39633908	A
OMM1579	RT-23f	31	p									A
OMM3107	RT-23f	32.5	p									A
OMM5058	RT-23f	32.5	p									A
OMM1055	RT-23f	33.4	p									A
Omi162TUF	RT-23f	35.4	p									A
BHMS230	RT-23f	36	p									A
OMM5239	RT-23f	37.5	p	Ga-groupXV	12281341		Olat24	5412194		Dr11	778853	A
OMM5239	RT-23f	37.5	p	Ga-groupXVIII	15814547
OMM5012	RT-23f	39.7	p
CR365462	RT-23f	46.5	p	Ga-groupIII	9563204		Olat17	16836413		Dr2	6209594	M
CR365462	RT-23f	46.5	p	Ga-groupVIII	19052283					Dr6	38226150	M
CR365462	RT-23f	46.5	p	Ga-groupXX	11446392					Dr-nodata	?	M
CR365462	RT-23f	46.5	p	Ga-nodata	?							M
OmyRGT10TUF	RT-23f	50	p									M
OmyRGT18TUF	RT-23f	51	p									M
OMM5325	RT-23f	56.7	p									M
OMM5003	RT-23f	59.1	cent	Ga-groupIII	9574903							M
OMM1354	RT-23f	59.1	cent							Dr-nodata	?	M
OMM5291	RT-23f	59.1	q									M
OMM1295	RT-23f	64.2	q	Ga-groupIII	1686318		Olat17	25434650				M
ACA/CAA125	RT-23f	70.8	q									M
OMM1265	RT-23f	85.6	q									M
OMM5167	RT-23f	90.3	q	Olat17	13369320					Dr2	27877290	M
OMM1207	RT-23f	92.7	q									M
GS02	RT-23f	92.7	q	Ga-groupIII	1449358		Olat17	25783186		Dr2	18281915	M
GS02	RT-23f	92.7	q	Ga-groupVIII	2259394					Dr21	15242532	M
GS02	RT-23f	92.7	q	Ga-groupXIV	11266408					Dr6	25571275	M
BX870052	RT-23f	95	q	Ga-groupIII	1502284		Olat18	21352927		Dr2	36226542	M
BX870052	RT-23f	95	q	Ga-nodata	?					Dr2	57141859	M
BX870052	RT-23f	95	q							Dr7	76393856	M
OMM5176	RT-23f	97.2	q	Ga-groupIII	9964058		Olat17	16110642				M
OMM5010	RT-23f	97.2	q				Olat17	16110642				M
ACA/CAG66	RT-23f	101.6	q									M
AAC/CTC449	RT-23f	103.9	q									M
ACA/CTA125	RT-23f	103.9	q									M
ACT/CTG197	RT-23f	103.9	q									M
OMM5112	RT-23f	106.2	q				Olat21	9460509				M
OMM5326	RT-23f	106.2	q									M
ATP1A2	RT-23f	106.2	q	Ga-groupI	21706043					Dr1	2023969	M
ATP1A2	RT-23f	106.2	q	Ga-groupIII	15247301					Dr11	33640227	M
ATP1A2	RT-23f	106.2	q	Ga-groupIV	26473399					Dr16	9369712	M
ATP1A2	RT-23f	106.2	q	Ga-groupV	9496843					Dr17	14103259	M
ATP1A2	RT-23f	106.2	q	Ga-groupVII	14427694					Dr18	14882819	M
ATP1A2	RT-23f	106.2	q	Ga-groupX	965415					Dr19	6046468	M
ATP1A2	RT-23f	106.2	q	Ga-groupXI	1010989					Dr2	43286526	M
ATP1A2	RT-23f	106.2	q	Ga-groupXII	35088					Dr20	2948962	M
ATP1A2	RT-23f	106.2	q	Ga-groupXIII	16401948					Dr8	3230988	M
ATP1A2	RT-23f	106.2	q	Ga-groupXIV	8162385					Dr9	36425738	M
ATP1A2	RT-23f	106.2	q	Ga-groupXV	7383493							M
ATP1A2	RT-23f	106.2	q	Ga-groupXX	11273072							M
ATP1A2	RT-23f	106.2	q	Ga-nodata	?							M
CB496743	RT-23f	108.4	q									M
OMM1329	RT-23f	108.4	q	Ga-groupIII	12169508		Olat17	31754362		Dr2	53993213	M
OMM1178	RT-23f	108.4	q	Ga-groupIII	12169508		Olat17	31754362		Dr2	53997430	M
ACT/CAG173	RT-23f	108.4	q
OMM1276	RT-23f	110.7	q							Dr11	23960540
OMM1276	RT-23f	110.7	q							Dr-nodata	?
ACG/CAG419	RT-23f	114.8	q
AGC/CTT261	RT-24f	0	p
OmyFGT16TUF	RT-24f	2	p
Omi169TUF	RT-24f	4.8	p
OMM1045	RT-24f	4.8	p
AAC/CTC167	RT-24f	6.1	p
Omy12DIAS	RT-24f	7.5	p
One2ASC	RT-24f	10.3	p
OAZ1	RT-24f	10.3	p	Ga-groupVIII	15993436		Olat4	8575747		Dr22	21569793	M
One19ASC	RT-24f	10.3	p									M
One17ASC	RT-24f	11.2	p									M
OMM1211	RT-24f	13.8	p									M
Omy2INRA	RT-24f	13.8	p									M
OmyRGT36TUF	RT-24f	21.4	p									M
Omi67TUF	RT-24f	21.4	p									M
CNE1011	RT-24f	25.6	p	Ga-groupVIII	2588350		Olat4	5552125		Dr6	26607687	M
CNE1000	RT-24f	25.6	p	Ga-groupVIII	2591936		Olat4	5549600		Dr6	26612387	M
Clock1b-3	RT-24f	26.9	p									M
GS01	RT-24f	33.9	p	Ga-groupIII	1448821		Olat17	25783192		Dr2	18281915	M
GS01	RT-24f	33.9	p	Ga-groupVIII	2259107					Dr21	15242505	M
GS01	RT-24f	33.9	p	Ga-groupXIV	11266332					Dr6	25571270	M
BHMS377	RT-24f	43.4	p	Ga-groupVIII	15170348		Olat4	28117737		Dr20	25254051	M
BHMS377	RT-24f	43.4	p	Ga-groupXVI	2229291
ACA/CTG60	RT-24f	46.9	p
Ssa85DU	RT-24f	46.9	p
ACG/CTC98	RT-24f	50.9	p
ACA/CTT406	RT-24f	53.6	p
AAC/CTC174	RT-24f	55	cent
ACG/CTC99	RT-24f	55	cent
BX087219	RT-24f	55	cent	Ga-groupXI	16700458					Dr3	11562280
BX296674	RT-24f	55.7	cent	Ga-groupXI	12629926		Olat8	15044865		Dr3	11745710
OMM1170	RT-24f	56.5	cent
OmyPuPuPyDU	RT-24f	57.5	cent
TC105189	RT-24f	61.57	q
Omy4DIAS	RT-24f	70.9	q
ACA/CTC183	RT-24f	70.9	q
One108ADFG	RT-24f	73.8	q
OMM1105	RT-24f	75.8	q							Dr20	23585272	A
AGG/CAT235	RT-24f	89	q									A
ACG/CTC418	RT-24f	91.3	q									A
AAG/CAG94	RT-24f	99.4	q									A
OMM1320	RT-24f	102.9	q	Ga-groupI	25923263					Dr5	20719434	A
OMM1320	RT-24f	102.9	q	Ga-groupII	13152399							A
OMM1320	RT-24f	102.9	q	Ga-groupVII	11503457							A
OMM1320	RT-24f	102.9	q	Ga-groupVIII	849888							A
OMM1320	RT-24f	102.9	q	Ga-groupXI	11811142							A
OMM1320	RT-24f	102.9	q	Ga-groupXII	17136971							A
OMM1320	RT-24f	102.9	q	Ga-groupXVI	1932096							A
OMM1320	RT-24f	102.9	q	Ga-groupXVII	6718367							A
OMM1320	RT-24f	102.9	q	Ga-groupXX	2302197							A
OMM1320	RT-24f	102.9	q	Ga-nodata	?							A
OMM1322	RT-24f	102.9	q	Ga-groupI	25923263		Olat24	2663481				A
OMM1322	RT-24f	102.9	q	Ga-groupII	13152399							A
OMM1322	RT-24f	102.9	q	Ga-groupVII	11503457							A
OMM1322	RT-24f	102.9	q	Ga-groupVIII	849888							A
OMM1322	RT-24f	102.9	q	Ga-groupXI	11811142							A
OMM1322	RT-24f	102.9	q	Ga-groupXII	17136971							A
OMM1322	RT-24f	102.9	q	Ga-groupXVI	1932096							A
OMM1322	RT-24f	102.9	q	Ga-groupXVII	6718367							A
OMM1322	RT-24f	102.9	q	Ga-groupXX	2302197							A
OMM1322	RT-24f	102.9	q	Ga-nodata	?							A
CNE1216	RT-24f	103.7	q									A
CNE1215	RT-24f	103.7	q									A
BHMS238	RT-24f	105.2	q									A
OMM3007	RT-24f	106.2	q									A
OMM1281	RT-24f	107	q									A
OMM1281	RT-24f	107	q									A
One11ASC	RT-24f	110.8	q									A
ACT/CTA89	RT-24f	113.6	q									A
AAC/CAG117	RT-24f	114.4	q									A
Omy27INRA	RT-24f	118.2	q									A
AGG/CAC173	RT-24f	122.3	q									A
AAG/CAC157	RT-24f	122.3	q									A
OMM5113	RT-24f	122.3	q									A
BX077780	RT-24f	122.3	q	Ga-groupXVIII	11441344		Olat24	14674696		Dr20	33137673	A
OMM3065	RT-24f	144.9	q
OMM3064	RT-24f	144.9	q	Ga-groupXVII	10333139		Olat5	26648198		Dr13	3950803
OMM3064	RT-24f	144.9	q	Ga-nodata	?					Dr23	9750417
OMM3064	RT-24f	144.9	q							Dr-nodata	?
ACA/CTC133	RT-24f	147.3	q
OmyRGT19TUF	RT-24f	148.4	q
OMM1228	RT-27f	0	q
Ssa16NUIG	RT-27f	0	q
Ssa0064BSFU	RT-27f	1.8	q
OMM1347	RT-27f	2.3	q
AGG/CAG83	RT-27f	2.3	q
OmyRGT31TUF	RT-27f	2.3	q
Omy1INRA	RT-27f	2.3	q
BX863380	RT-27f	2.3	q	Ga-groupXIX	6087345		Olat6/23	8382598		Dr25	2448574	J/K
BX863380	RT-27f	2.3	q	Ga-nodata	?					Dr4	16642841	J/K
AAG/CTT195	RT-27f	4.8	q									J/K
ACA/CTG345	RT-27f	4.8	q									J/K
ACA/CAA127	RT-27f	7.4	q									J/K
FGF6	RT-27f	10	q	Ga-groupIV	31045082		Olat6	23491994		Dr25	14347782	J/K
FGF6	RT-27f	10	q	Ga-groupXIX	19488449					Dr4	6242389	J/K
FGF6	RT-27f	10	q							Dr-nodata	?	J/K
Str591INRA	RT-27f	10.1	q									J/K
ACA/CAC87	RT-27f	15	q									J/K
RAS-1	RT-27f	15.2	q									J/K
SIRT3	RT-27f	15.2	q	Ga-groupXIX	15098166		Olat6	16592679				J/K
AAC/CTG171	RT-27f	18.2	q									J/K
Omi56TUF	RT-27f	19.2	q	Ga-groupI	27237009					Dr1	8229093	J/K
Omi56TUF	RT-27f	19.2	q	Ga-groupII	7589260					Dr10	19483314	J/K
Omi56TUF	RT-27f	19.2	q	Ga-groupIII	3349005					Dr11	40187655	J/K
Omi56TUF	RT-27f	19.2	q	Ga-groupIV	27048040					Dr12	40292555	J/K
Omi56TUF	RT-27f	19.2	q	Ga-groupIV	7672418					Dr12	3311502	J/K
Omi56TUF	RT-27f	19.2	q	Ga-groupIX	2452971					Dr14	48769002	J/K
Omi56TUF	RT-27f	19.2	q	Ga-groupIX	12171494					Dr14	2126883	J/K
Omi56TUF	RT-27f	19.2	q	Ga-groupVI	4486034					Dr15	42565026	J/K
Omi56TUF	RT-27f	19.2	q	Ga-groupVII	5628855					Dr16	50930635	J/K
Omi56TUF	RT-27f	19.2	q	Ga-groupVII	10517696					Dr16	14705540	J/K
Omi56TUF	RT-27f	19.2	q	Ga-groupVIII	1240023					Dr16	4212869	J/K
Omi56TUF	RT-27f	19.2	q	Ga-groupX	1884317					Dr16	40238824	J/K
Omi56TUF	RT-27f	19.2	q	Ga-groupXI	1588505					Dr16	1843188	J/K
Omi56TUF	RT-27f	19.2	q	Ga-groupXII	16891249					Dr17	1543450	J/K
Omi56TUF	RT-27f	19.2	q	Ga-groupXIII	16046356					Dr17	14283481	J/K
Omi56TUF	RT-27f	19.2	q	Ga-groupXIV	9836824					Dr17	303920	J/K
Omi56TUF	RT-27f	19.2	q	Ga-groupXIX	14197479					Dr18	26969964	J/K
Omi56TUF	RT-27f	19.2	q	Ga-groupXIX	19911842					Dr19	32042121	J/K
Omi56TUF	RT-27f	19.2	q	Ga-groupXV	13856555					Dr2	8511288	J/K
Omi56TUF	RT-27f	19.2	q	Ga-groupXVI	2212291					Dr20	46894919	J/K
Omi56TUF	RT-27f	19.2	q	Ga-groupXVI	76935					Dr21	12383604	J/K
Omi56TUF	RT-27f	19.2	q	Ga-groupXVII	10523898					Dr21	1885824	J/K
Omi56TUF	RT-27f	19.2	q	Ga-groupXVIII	5381129					Dr22	7146364	J/K
Omi56TUF	RT-27f	19.2	q	Ga-groupXX	8690388					Dr23	17778058	J/K
Omi56TUF	RT-27f	19.2	q	Ga-nodata	?					Dr24	26145268	J/K
Omi56TUF	RT-27f	19.2	q							Dr3	5281108	J/K
Omi56TUF	RT-27f	19.2	q							Dr5	6078644	J/K
Omi56TUF	RT-27f	19.2	q							Dr6	2825558	J/K
Omi56TUF	RT-27f	19.2	q							Dr6	8602129	J/K
Omi56TUF	RT-27f	19.2	q							Dr7	63252833	J/K
Omi56TUF	RT-27f	19.2	q							Dr7	75845509	J/K
Omi56TUF	RT-27f	19.2	q							Dr7	19187297	J/K
Omi56TUF	RT-27f	19.2	q							Dr8	53457967	J/K
Omi56TUF	RT-27f	19.2	q							Dr8	36494489	J/K
Omi56TUF	RT-27f	19.2	q							Dr9	21062950	J/K
Omi56TUF	RT-27f	19.2	q							Dr-nodata	?	J/K
CA374878	RT-27f	25.6	q	Ga-groupII	5227681		Olat6	13788302		Dr10	41589835	J/K
CA374878	RT-27f	25.6	q	Ga-groupXIII	10417681					Dr18	23713966	J/K
CA374878	RT-27f	25.6	q	Ga-groupXIX	17054927					Dr5	49157898	J/K
Ssa0095BSFU	RT-27f	25.6	q	Ga-groupXIX	17205501					Dr18	26023191	J/K
CNE173	RT-27f	25.6	q	Ga-groupXIX	17133902		Olat6	13700861		Dr-nodata	?	J/K
CNE175	RT-27f	25.6	q	Ga-groupXIX	17134873		Olat6	13696677		Dr-nodata	?	J/K
OMM3002	RT-27f	25.6	q									J/K
ACA/CAA98	RT-27f	27.7	q									J/K
AAC/CTT432	RT-27f	29.8	q									J/K
OMM3001	RT-27f	36	q									J/K
AGG/CAA106	RT-27f	37.2	q									J/K
ACT/CAA171	RT-27f	41.3	q									J/K
ACG/CAA285	RT-27f	44.2	q									J/K
AGG/CAG130	RT-27f	45.4	q									J/K
AGG/CTG137	RT-27f	47.6	q									J/K
Ssa142NUIG	RT-27f	53.8	q									J/K
BHMS212	RT-27f	55.9	q									J/K
Omy6DIAS	RT-27f	55.9	q									J/K
ACG/CTG298	RT-27f	55.9	q									J/K
ACT/CTC219	RT-27f	55.9	q									J/K
AAC/CAA134	RT-27f	55.9	q									J/K
IGF2	RT-27f	57.5	q	Ga-groupXIX	13288100		Olat23	20441684		Dr25	25073394	J/K
IGF2	RT-27f	57.5	q							Dr25	33068099	J/K
Omy102INRA	RT-27f	57.5	q
OMM1235	RT-27f	59.2	cent
Ots501NWFSC	RT-27f	62.5	cent
CA375845	RT-27f	62.5	cent	Olat16	20845621
SIRT7	RT-27f	62.5	cent	Ga-groupIX	15208541		Olat1	31594188		Dr22	39679945
SIRT7	RT-27f	62.5	cent	Ga-groupIX	18859660
Str15INRA	RT-27f	62.5	cent
BHMS254	RT-27f	64.2	p
OMM1364	RT-27f	66	p	Ga-groupXX	14623666					Dr15	32941861
Ots529NWFSC	RT-27f	69.5	p	Ga-groupXIX	11850519
BX073867	RT-27f	72.8	p	Ga-groupXX	15464888		Olat16	26332187				B
CA368402	RT-27f	72.8	p	Ga-nodata	?		Olat16	23878743				B
AAC/CTG152	RT-27f	72.8	p									B
CNE1158	RT-27f	73.3	p	Ga-groupXX	15202146		Olat16	27860435		Dr16	47015406	B
CNE1160	RT-27f	73.3	p	Ga-groupXX	15200631		Olat16	27858633		Dr16	47009950	B
Omy272UoG	RT-27f	76.7	p									B
Omy1119UW	RT-27f	77.4	p									B
Ocl2UW	RT-27f	77.4	p									B
Myostatin6	RT-27f	77.4	p									B
AAG/CAC92	RT-27f	77.4	p									B
OMM1108	RT-27f	80.3	p									B
OMM5062	RT-27f	80.3	p				Olat16	17693521				B
BX885490	RT-27f	81.1	p	Ga-groupXX	10248404		Olat16	14021260		Dr16	26433658	B
BX313262	RT-27f	81.1	p	Ga-groupXX	10248396		Olat16	14021264		Dr16	26433658	B
AZIN1	RT-27f	84.5	p									B
CNE548	RT-27f	86.7	p	Ga-groupXX	2785002		Olat16	2997341				B
CNE549	RT-27f	86.7	p	Ga-groupXX	2783620		Olat16	2996211				B
OMM1263	RT-27f	87.8	p	Ga-groupXVIII	9080440		Olat16	5498101		Dr10	20847600	B
OMM1263	RT-27f	87.8	p	Ga-groupXX	18416295					Dr15	42925125	B
OMM1263	RT-27f	87.8	p							Dr16	1672309	B
OMM1263	RT-27f	87.8	p							Dr-nodata	?	B
One18ASC	RT-27f	92.3	p									B
OMM5188	RT-27f	94.5	p	Ga-groupXII	15116777		Olat16	18752973		Dr11	3332767	B
OMM5188	RT-27f	94.5	p	Ga-groupXX	657549					Dr16	23600871	B
OMM5188	RT-27f	94.5	p							Dr18	38765613	B
OmyFGT8TUF	RT-27f	96.1	p									B
OMM5000	RT-27f	97.7	p	Ga-groupXX	12392325		Olat16	16373683		Dr16	12579240	B
OmyRGT13TUF	RT-27f	97.7	p									B
OtsG423UCD	RT-27f	102.6	p									B
OMM5177	RT-27f	102.6	p	Ga-nodata	?					Dr1	20207808	B
OMM5177	RT-27f	102.6	p							Dr11	1062595	B
OMM5177	RT-27f	102.6	p							Dr13	25000211	B
OMM5177	RT-27f	102.6	p							Dr14	46167924	B
OMM5177	RT-27f	102.6	p							Dr15	4761117	B
OMM5177	RT-27f	102.6	p							Dr16	28161723	B
OMM5177	RT-27f	102.6	p							Dr18	10184745	B
OMM5177	RT-27f	102.6	p							Dr18	35465219	B
OMM5177	RT-27f	102.6	p							Dr18	133412	B
OMM5177	RT-27f	102.6	p							Dr19	38933217	B
OMM5177	RT-27f	102.6	p							Dr2	42105389	B
OMM5177	RT-27f	102.6	p							Dr20	1194571	B
OMM5177	RT-27f	102.6	p							Dr20	43241176	B
OMM5177	RT-27f	102.6	p							Dr20	13792278	B
OMM5177	RT-27f	102.6	p							Dr22	39813172	B
OMM5177	RT-27f	102.6	p							Dr23	38304171	B
OMM5177	RT-27f	102.6	p							Dr23	16835256	B
OMM5177	RT-27f	102.6	p							Dr23	24273285	B
OMM5177	RT-27f	102.6	p							Dr25	31826859	B
OMM5177	RT-27f	102.6	p							Dr3	57147392	B
OMM5177	RT-27f	102.6	p							Dr3	4765309	B
OMM5177	RT-27f	102.6	p							Dr3	46905054	B
OMM5177	RT-27f	102.6	p							Dr4	26960736	B
OMM5177	RT-27f	102.6	p							Dr4	65853297	B
OMM5177	RT-27f	102.6	p							Dr5	15686975	B
OMM5177	RT-27f	102.6	p							Dr6	17382790	B
OMM5177	RT-27f	102.6	p							Dr7	62822071	B
OMM5177	RT-27f	102.6	p							Dr7	4097998	B
OMM5177	RT-27f	102.6	p							Dr7	8410718	B
OMM5177	RT-27f	102.6	p							Dr8	51700711	B
OMM5177	RT-27f	102.6	p							Dr8	9591314	B
OMM5177	RT-27f	102.6	p							Dr8	23875312	B
OMM5177	RT-27f	102.6	p							Dr9	6050015	B
OMM5177	RT-27f	102.6	p							Dr9	25077242	B
OMM5177	RT-27f	102.6	p							Dr-nodata	?	B
Omy29INRA	RT-27f	102.6	p									B
ACA/CAT140	RT-27f	104.9	p									B
BX321659	RT-27f	104.9	p				Olat16	15037714		Dr16	8211734	B
OMM1122	RT-27f	104.9	p
CA371294	RT-27f	108.7	p
Omi156TUF	RT-27f	109.5	p
Omi210TUF	RT-27f	109.5	p
AAG/CAG83	RT-27f	109.5	p
AAC/CTG88	RT-27f	113.6	p
ACG/CAC151	RT-27f	113.6	p
Omi105TUF	RT-27f	117.6	p
One102ADFG	RT-27f	145	p
Omi105TUF	RT-31f	0	p
Omi156TUF	RT-31f	0	p
ACT/CAT74	RT-31f	2	p
Omi210TUF	RT-31f	2.5	p
HoxA2b	RT-31f	4.1	p	Ga-groupV	4601123					Dr16	19004015	B
HoxA2b	RT-31f	4.1	p	Ga-groupVI	16162413					Dr19	14057969	B
HoxA2b	RT-31f	4.1	p	Ga-groupVIII	18664166					Dr23	41184366	B
HoxA2b	RT-31f	4.1	p	Ga-groupX	9860646					Dr24	33227899	B
HoxA2b	RT-31f	4.1	p	Ga-groupXI	1722050					Dr3	20752538	B
HoxA2b	RT-31f	4.1	p	Ga-groupXII	11657980					Dr5	12246760	B
HoxA2b	RT-31f	4.1	p	Ga-groupXX	9733668							B
OMM1122	RT-31f	4.1	p									B
AGC/CTT289	RT-31f	5.9	p									B
BX321659	RT-31f	8.3	p				Olat16	15037714		Dr16	8211734	B
AGG/CAT88	RT-31f	10.3	p									B
OMM5020	RT-31f	10.7	p									B
Omi175TUF	RT-31f	16.7	p	Ga-groupXX	18686928		Olat16	5788227				B
OMM5067	RT-31f	16.7	p							Dr16	12339285	B
OmyFGT8TUF	RT-31f	18	p									B
CA349040	RT-31f	18	p	Ga-groupXX	660351					Dr16	23599552	B
One18ASC	RT-31f	22.9	p									B
Str4INRA	RT-31f	24.7	p									B
AZIN1	RT-31f	24.7	p									B
One102ADFG	RT-31f	26.7	p									B
OmyRGT1TUF	RT-31f	31.8	p									B
Omy272UoG	RT-31f	31.8	p									B
ACC/CAC289	RT-31f	31.8	p									B
CA368402	RT-31f	31.8	p	Ga-nodata	?		Olat16	23878743				B
BHMS254	RT-31f	36.4	p									B
ACG/CTC58	RT-31f	36.4	p									B
Ssa406UoS	RT-31f	38.5	p									B
Omy1006UW	RT-31f	38.5	p									B
ATP1A3	RT-31f	44.6	p	Ga-groupI	21706025					Dr1	2113414	B
ATP1A3	RT-31f	44.6	p	Ga-groupIII	15247300					Dr16	9369713	B
ATP1A3	RT-31f	44.6	p	Ga-groupV	9498926					Dr19	6046468	B
ATP1A3	RT-31f	44.6	p	Ga-groupVII	14439551					Dr2	43286535	B
ATP1A3	RT-31f	44.6	p	Ga-groupX	965614					Dr8	11569752	B
ATP1A3	RT-31f	44.6	p							Dr9	36425738	B
SIRT7	RT-31f	44.6	p	Ga-groupIX	15208541		Olat1	31594188		Dr22	39679945
OMM1078	RT-31f	52.8	p
ACT/CTT427	RT-31f	52.8	p
OMM5146	RT-31f	52.8	p
CNE1310	RT-31f	53.3	p				Olat12	2723881
CNE998	RT-31f	53.3	p	Ga-groupXIII	4503992		Olat9	6174009
CNE998	RT-31f	53.3	p				Olat12	2718669
CNE782	RT-31f	54.4	cent	Ga-groupXVI	2735823		Olat21	9465042		Dr9	31392270	C
CNE785	RT-31f	54.4	cent	Ga-groupXVI	2738028		Olat21	9461664		Dr9	31395755	C
OMM1058	RT-31f	54.4	cent	Ga-groupXVI	3353254		Olat21	8512665		Dr9	34872337	C
OMM1058	RT-31f	54.4	cent							Dr9	21956774	C
BHMS129	RT-31f	54.4	cent	Ga-groupXVI	288794							C
AAC/CTA110	RT-31f	57.5	q									C
CNE805	RT-31f	60.5	q	Ga-groupXVI	2707292		Olat21	9507206		Dr9	31323042	C
CNE786	RT-31f	60.5	q	Ga-groupXVI	2708534		Olat21	9504951		Dr9	31326624	C
HoxD9a	RT-31f	70.7	q	Ga-groupXI	1626185		Olat21	24614796		Dr11	2048345	C
HoxD9a	RT-31f	70.7	q	Ga-groupXII	11616265					Dr11	37753860	C
HoxD9a	RT-31f	70.7	q	Ga-groupXVI	9814778					Dr16	18992646	C
HoxD9a	RT-31f	70.7	q	Ga-groupXX	9727412					Dr19	14025827	C
HoxD9a	RT-31f	70.7	q							Dr23	41157068	C
HoxD9a	RT-31f	70.7	q							Dr3	20679637	C
HoxD10a	RT-31f	70.7	q	Ga-groupX	9906874		Olat21	24611777		Dr16	18988008	C
HoxD10a	RT-31f	70.7	q	Ga-groupXI	1626248					Dr19	14025886	C
HoxD10a	RT-31f	70.7	q	Ga-groupXII	11608814					Dr23	41153048	C
HoxD10a	RT-31f	70.7	q	Ga-groupXVI	9818618					Dr24	13301877	C
HoxD10a	RT-31f	70.7	q	Ga-groupXX	9723970					Dr3	20670035	C
HoxD10a	RT-31f	70.7	q							Dr3	11664584	C
HoxD9a	RT-31f	71.4	q	Ga-groupXI	1626185		Olat21	24614796		Dr11	2048345	C
HoxD9a	RT-31f	71.4	q	Ga-groupXII	11616265					Dr11	37753860	C
HoxD9a	RT-31f	71.4	q	Ga-groupXVI	9814778					Dr16	18992646	C
HoxD9a	RT-31f	71.4	q	Ga-groupXX	9727412					Dr19	14025827	C
HoxD9a	RT-31f	71.4	q							Dr23	41157068	C
HoxD9a	RT-31f	71.4	q							Dr3	20679637	C
OMM5024	RT-31f	74.5	q									C
OMM1083	RT-31f	78.6	q									C
ACC/CTA97	RT-31f	82.6	q									C
Omi96TUF	RT-31f	86.1	q	Ga-nodata	?							C
BX318599	RT-31f	94.2	q	Ga-groupXVI	6991832		Olat21	11201605		Dr1	46855620	C
BX318599	RT-31f	94.2	q							Dr9	30105239	C
ACC/CTG161	RT-31f	95.4	q
