# Supplementary material for: Growth-related quantitative trait loci in domestic and wild rainbow trout (Oncorhynchus mykiss)
Source: BMC Genet. 2010 Jul 7;11:63. doi: 10.1186/1471-2156-11-63 (PMC2914766; doi:10.1186/1471-2156-11-63)
Supplement: Additional file 12 — Putative homologies of rainbow trout BW and K QTL regions to the zebrafish genome (ENSEMBL Zv8) build depicting +/-2 Mb windows to the regions of putative encompassed homology. [file 1471-2156-11-63-S12.XLS]

## Sheet: zebrafish-homology
Additional File 12. Putative homologies of rainbow trout BW and K QTL regions to the zebrafish genome (ENSEMBL Zv8) build depicting +/- 2 Mb windows to the regions of putative encompassed homology.
Rainbow trout chromosome arm	Gene abbreviation	zebrafish linkage grp.	Gene start (bp)	Gene description
RT2q / RT9q	zgc:162129	3	10001203	hypothetical protein LOC798009 [Source:RefSeq peptide;Acc:NP_001077039]
RT2q / RT9q	TNS1 (2 of 2)	3	10032047	Tensin-1 [Source:UniProtKB/Swiss-Prot;Acc:Q9HBL0]
RT2q / RT9q	zgc:86892	3	10064396	hypothetical protein LOC436952 [Source:RefSeq peptide;Acc:NP_001002679]
RT2q / RT9q	zgc:158860	3	10093207	Transmembrane protein 205 [Source:UniProtKB/Swiss-Prot;Acc:A1L2F6]
RT2q / RT9q	zgc:64163	3	10103662	hypothetical protein LOC393357 [Source:RefSeq peptide;Acc:NP_956680]
RT2q / RT9q	LOC572250	3	10115109
RT2q / RT9q	tmem56	3	10149634	Transmembrane protein 56 [Source:UniProtKB/Swiss-Prot;Acc:Q5XIY2]
RT2q / RT9q	zgc:63577	3	10240159	hypothetical protein LOC393428 [Source:RefSeq peptide;Acc:NP_956750]
RT2q / RT9q	Q7ZVA1_DANRE	3	10367430	LOC402803 protein Fragment [Source:UniProtKB/TrEMBL;Acc:Q7ZVA1]
RT2q / RT9q	zgc:158403	3	10374330	Tetratricopeptide repeat protein 39A (TPR repeat protein 39A) [Source:UniProtKB/Swiss-Prot;Acc:A1A5Y5]
RT2q / RT9q	zgc:64085	3	10424040	hypothetical protein LOC393380 [Source:RefSeq peptide;Acc:NP_956702]
RT2q / RT9q	ZNF653	3	10456409	Zinc finger protein 653 (67 kDa zinc finger protein)(Zinc finger protein Zip67) [Source:UniProtKB/Swiss-Prot;Acc:Q96CK0]
RT2q / RT9q	epor	3	10501355	erythropoietin receptor [Source:RefSeq peptide;Acc:NP_001036799]
RT2q / RT9q	zgc:136878	3	10576880	hypothetical protein LOC678521 [Source:RefSeq peptide;Acc:NP_001035338]
RT2q / RT9q	nme4	3	10876837	non-metastatic cells 4, protein expressed in [Source:RefSeq peptide;Acc:NP_957489]
RT2q / RT9q	xpo6	3	10894198	Exportin-6 (Exp6) [Source:UniProtKB/Swiss-Prot;Acc:Q8QHJ8]
RT2q / RT9q	nme4	3	10909410	non-metastatic cells 4, protein expressed in [Source:RefSeq peptide;Acc:NP_957489]
RT2q / RT9q	zgc:86935	3	10987798	hypothetical protein LOC100000855 [Source:RefSeq peptide;Acc:NP_001002083]
RT2q / RT9q	LOC799194	3	11033620
RT2q / RT9q	hirip3	3	11047035	HIRA interacting protein 3 [Source:RefSeq peptide;Acc:NP_956117]
RT2q / RT9q	kctd13	3	11067515	potassium channel tetramerisation domain containing 13 [Source:RefSeq peptide;Acc:NP_001070619]
RT2q / RT9q	LOC557847	3	11086170
RT2q / RT9q	LOC557921	3	11127599
RT2q / RT9q	zgc:109977	3	11150357	hypothetical protein LOC553766 [Source:RefSeq peptide;Acc:NP_001018568]
RT2q / RT9q	zgc:55645	3	11185800	hypothetical protein LOC406752 [Source:RefSeq peptide;Acc:NP_998608]
RT2q / RT9q	zgc:158474	3	11214410	hypothetical protein LOC558152 [Source:RefSeq peptide;Acc:NP_001103925]
RT2q / RT9q	atxn2l	3	11248031	ataxin 2-like [Source:RefSeq peptide;Acc:NP_997849]
RT2q / RT9q	NP_001137156.1	3	11279316	linker for activation of T cells [Source:RefSeq peptide;Acc:NP_001137156]
RT2q / RT9q	si:dkey-56d12.4	3	11295943	hypothetical protein LOC799220 [Source:RefSeq peptide;Acc:NP_001103508]
RT2q / RT9q	spns1	3	11308851	Protein spinster homolog 1 (Spinster-like protein)(Protein not really started) [Source:UniProtKB/Swiss-Prot;Acc:Q7ZU13]
RT2q / RT9q	nfatc2ip	3	11330080	Nfatc2ip protein Fragment [Source:UniProtKB/TrEMBL;Acc:Q5BLI6]
RT2q / RT9q	ccdc101	3	11343262	coiled-coil domain containing 101 [Source:RefSeq peptide;Acc:NP_001005986]
RT2q / RT9q	DOC2B	3	11404075	Double C2-like domain-containing protein beta (Doc2-beta) [Source:UniProtKB/Swiss-Prot;Acc:Q14184]
RT2q / RT9q	zgc:66474	3	11499725	hypothetical protein LOC327500 [Source:RefSeq peptide;Acc:NP_956109]
RT2q / RT9q	zgc:66443	3	11523656	hypothetical protein LOC406856 [Source:RefSeq peptide;Acc:NP_998700]
RT2q / RT9q	mvp	3	11561955	Major vault protein (MVP) [Source:UniProtKB/Swiss-Prot;Acc:Q6P3L0]
RT2q / RT9q	phb	3	11590415	prohibitin [Source:RefSeq peptide;Acc:NP_958454]
RT2q / RT9q	wu:fi21c12	3	11686622
RT2q / RT9q	zgc:92423	3	11716613	Probable phosphatase phospho1 (EC 3.1.3.-) [Source:UniProtKB/Swiss-Prot;Acc:Q6DBV4]
RT2q / RT9q	zgc:110779	3	11728379	Protein GTLF3B [Source:UniProtKB/Swiss-Prot;Acc:Q5D014]
RT2q / RT9q	tmem11	3	11739704	Transmembrane protein 11 [Source:UniProtKB/Swiss-Prot;Acc:Q6NWH5]
RT2q / RT9q	dhrs7b	3	11760075	Dehydrogenase/reductase SDR family member 7B (EC 1.1.-.-) [Source:UniProtKB/Swiss-Prot;Acc:Q566S6]
RT2q / RT9q	hn1l	3	11803742	hematological and neurological expressed 1-like [Source:RefSeq peptide;Acc:NP_955869]
RT2q / RT9q	CRAMP1L	3	11866714	Protein cramped-like (Hematological and neurological expressed 1-like protein) [Source:UniProtKB/Swiss-Prot;Acc:Q96RY5]
RT2q / RT9q	MAPK8IP3	3	11912497	C-jun-amino-terminal kinase-interacting protein 3 (JNK-interacting protein 3)(JIP-3)(JNK MAP kinase scaffold protein 3)(Mitogen-activated protein kinase 8-interacting protein 3) [Source:UniProtKB/Swiss-Prot;Acc:Q9UPT6]
RT2q / RT9q	ndpkz3	3	11995596	nucleoside diphosphate kinase-Z3 [Source:RefSeq peptide;Acc:NP_571003]
RT2q / RT9q	mrps34	3	12048081	mitochondrial ribosomal protein S34 [Source:RefSeq peptide;Acc:NP_001007377]
RT2q / RT9q	zgc:158220	3	12066977	hypothetical protein LOC559863 [Source:RefSeq peptide;Acc:NP_001116480]
RT2q / RT9q	zgc:77708	3	12089662	ATPase, H+ transporting, lysosomal, V0 subunit c [Source:RefSeq peptide;Acc:NP_001098606]
RT2q / RT9q	lasp1	3	12117950	LIM and SH3 protein 1 [Source:RefSeq peptide;Acc:NP_997801]
RT2q / RT9q	arl5c	3	12179367	hypothetical protein LOC393819 [Source:RefSeq peptide;Acc:NP_957140]
RT2q / RT9q	cacnb1	3	12202333	calcium channel, voltage-dependent, beta 1 subunit [Source:RefSeq peptide;Acc:NP_001002652]
RT2q / RT9q	rpl19	3	12274919	60S ribosomal protein L19 [Source:UniProtKB/Swiss-Prot;Acc:Q6P5L3]
RT2q / RT9q	st8sia6	3	12310485	Alpha-2,8-sialyltransferase ST8Sia VI Fragment (EC 2.4.99.8) [Source:UniProtKB/TrEMBL;Acc:Q6KBZ7]
RT2q / RT9q	LOC564307	3	12347037
RT2q / RT9q	eftud2	3	12434002	elongation factor Tu GTP binding domain containing 2 [Source:RefSeq peptide;Acc:NP_956802]
RT2q / RT9q	LOC795702	3	12500731
RT2q / RT9q	MPRIP (2 of 2)	3	12517988	Myosin phosphatase Rho-interacting protein (M-RIP)(Rho-interacting protein 3)(RIP3)(p116Rip) [Source:UniProtKB/Swiss-Prot;Acc:Q6WCQ1]
RT2q / RT9q	zgc:113583	3	12558218	hypothetical protein LOC503735 [Source:RefSeq peptide;Acc:NP_001013331]
RT2q / RT9q	A3QK28_DANRE	3	12611477	Transporter Fragment [Source:UniProtKB/TrEMBL;Acc:A3QK28]
RT2q / RT9q	A3QK27_DANRE	3	12633141	Novel protein similar to vertebrate solute carrier family 6 (Neurotransmitter transporter), member 15 (SLC6A15) Fragment [Source:UniProtKB/TrEMBL;Acc:A3QK27]
RT2q / RT9q	slc17a7	3	12657556	hypothetical protein LOC795293 [Source:RefSeq peptide;Acc:NP_001092225]
RT2q / RT9q	zgc:55558	3	12709243	hypothetical protein LOC393228 [Source:RefSeq peptide;Acc:NP_956552]
RT2q / RT9q	pold1	3	12732812	DNA polymerase delta1 catalytic subunit [Source:RefSeq peptide;Acc:NP_001034899]
RT2q / RT9q	zgc:63701	3	12767749	hypothetical protein LOC394155 [Source:RefSeq peptide;Acc:NP_957474]
RT2q / RT9q	zgc:103722	3	12792844	Putative L-aspartate dehydrogenase (EC 1.4.1.21) [Source:UniProtKB/Swiss-Prot;Acc:Q66I59]
RT2q / RT9q	zgc:153124	3	12808005	hypothetical protein LOC751651 [Source:RefSeq peptide;Acc:NP_001038833]
RT2q / RT9q	sc:d0330	3	12817317	cDNA, clone cssl:d0330 Fragment [Source:UniProtKB/TrEMBL;Acc:A8BB00]
RT2q / RT9q	zgc:153952	3	12887507	hypothetical protein LOC777621 [Source:RefSeq peptide;Acc:NP_001071197]
RT2q / RT9q	atp6v0a1	3	12967799	ATPase, H+ transporting, lysosomal V0 subunit a1 [Source:RefSeq peptide;Acc:NP_997837]
RT2q / RT9q	PTRF (2 of 2)	3	13022275	Polymerase I and transcript release factor [Source:UniProtKB/Swiss-Prot;Acc:Q6NZI2]
RT2q / RT9q	stat3	3	13076187	signal transduction and activation of transcription 3 [Source:RefSeq peptide;Acc:NP_571554]
RT2q / RT9q	stat5.1	3	13357340	signal transducer and activator of transcription 5.1 [Source:RefSeq peptide;Acc:NP_919368]
RT2q / RT9q	LOC572445	3	13562287
RT2q / RT9q	hcrt	3	13643146	hypocretin (orexin) neuropeptide precursor [Source:RefSeq peptide;Acc:NP_001070860]
RT2q / RT9q	LOC100148126	3	13653330
RT2q / RT9q	rab5c	3	13721371	RAB5C, member RAS oncogene family [Source:RefSeq peptide;Acc:NP_958909]
RT2q / RT9q	kat2a	3	13777701	PCAF Fragment [Source:UniProtKB/TrEMBL;Acc:Q1L672]
RT2q / RT9q	LOC565636	3	13836502
RT2q / RT9q	ttc25	3	13851270	Tetratricopeptide repeat protein 25 (TPR repeat protein 25) [Source:UniProtKB/Swiss-Prot;Acc:Q7ZU45]
RT2q / RT9q	dnajc7	3	13870361	DnaJ (Hsp40) homolog, subfamily C, member 7 [Source:RefSeq peptide;Acc:NP_998455]
RT2q / RT9q	zgc:92870	3	13907703	NF-kappa-B inhibitor-interacting Ras-like protein 2 (I-kappa-B-interacting Ras-like protein 2)(Kappa B-Ras protein 2)(KappaB-Ras2) [Source:UniProtKB/Swiss-Prot;Acc:Q6DGL2]
RT2q / RT9q	ZNF385C	3	13919448	Zinc finger protein 385C [Source:UniProtKB/Swiss-Prot;Acc:Q66K41]
RT2q / RT9q	WNK1 (2 of 3)	3	14072910	Serine/threonine-protein kinase WNK1 (EC 2.7.11.1)(Protein kinase with no lysine 1)(Protein kinase, lysine-deficient 1)(Kinase deficient protein)(Erythrocyte 65 kDa protein)(p65) [Source:UniProtKB/Swiss-Prot;Acc:Q9H4A3]
RT2q / RT9q	acly	3	14132550	ATP citrate lyase [Source:RefSeq peptide;Acc:NP_001002649]
RT2q / RT9q	zgc:73324	3	14204667	Probable protein COQ10, mitochondrial Precursor [Source:UniProtKB/Swiss-Prot;Acc:Q6PBN4]
RT2q / RT9q	hsd17b1	3	14219665	hydroxysteroid (17-beta) dehydrogenase 1 [Source:RefSeq peptide;Acc:NP_991147]
RT2q / RT9q	zgc:56719	3	14231356	UPF0585 protein C16orf13 homolog A [Source:UniProtKB/Swiss-Prot;Acc:Q7ZVJ8]
RT2q / RT9q	LOC100005118	3	14243575
RT2q / RT9q	LOC564992	3	14278629
RT2q / RT9q	tob1a	3	14365721	transducer of ERBB2, 1a [Source:RefSeq peptide;Acc:NP_938177]
RT2q / RT9q	SPAG9 (2 of 3)	3	14492387	C-jun-amino-terminal kinase-interacting protein 4 (JNK-interacting protein 4)(JIP-4)(JNK-associated leucine-zipper protein)(JLP)(Sperm-associated antigen 9)(Mitogen-activated protein kinase 8-interacting protein 4)(Human lung cancer oncogene 6 protein)(HLC-6)(Proliferation-inducing protein 6)(Sperm-specific protein)(Sperm surface protein)(Protein highly expressed in testis)(PHET)(Sunday driver 1)…
RT2q / RT9q	zgc:165467	3	14522662	hypothetical protein LOC558833 [Source:RefSeq peptide;Acc:NP_001096583]
RT2q / RT9q	kdelr2	3	14556374	ER lumen protein retaining receptor 2 (KDEL endoplasmic reticulum protein retention receptor 2)(KDEL receptor 2) [Source:UniProtKB/Swiss-Prot;Acc:Q6PEH1]
RT2q / RT9q	rps2	3	14579419	ribosomal protein S2 [Source:RefSeq peptide;Acc:NP_998444]
RT2q / RT9q	ndufb10	3	14585246	NADH dehydrogenase (ubiquinone) 1 beta subcomplex, 10 [Source:RefSeq peptide;Acc:NP_957024]
RT2q / RT9q	tbc1d16	3	14617580	hypothetical protein LOC450056 [Source:RefSeq peptide;Acc:NP_001006076]
RT2q / RT9q	rps2	3	14621540	ribosomal protein S2 [Source:RefSeq peptide;Acc:NP_998444]
RT2q / RT9q	ndufb10	3	14627431	NADH dehydrogenase (ubiquinone) 1 beta subcomplex, 10 [Source:RefSeq peptide;Acc:NP_957024]
RT2q / RT9q	TBC1D16 (1 of 2)	3	14695428	TBC1 domain family member 16 [Source:UniProtKB/Swiss-Prot;Acc:Q8TBP0]
RT2q / RT9q	zgc:172194	3	14790331	hypothetical protein LOC100141341 [Source:RefSeq peptide;Acc:NP_001108378]
RT2q / RT9q	aqp8b	3	14846163	aquaporin 8b [Source:RefSeq peptide;Acc:NP_001108382]
RT2q / RT9q	cbx8a	3	14850891	chromobox homolog 8 [Source:RefSeq peptide;Acc:NP_991179]
RT2q / RT9q	cbx4	3	14857932	hypothetical protein LOC573110 [Source:RefSeq peptide;Acc:NP_001075163]
RT2q / RT9q		3	14934311
RT2q / RT9q	slc5a11	3	14959500	solute carrier family 5 (sodium/glucose cotransporter), member 11 [Source:RefSeq peptide;Acc:NP_001007301]
RT2q / RT9q	GRID2IP (2 of 2)	3	14981156	Delphilin (Glutamate receptor, ionotropic, delta 2-interacting protein 1) [Source:UniProtKB/Swiss-Prot;Acc:A4D2P6]
RT2q / RT9q	e4f1	3	15017956	Transcription factor E4F1 (EC 6.3.2.-)(Putative E3 ubiquitin-protein ligase E4F1)(Transcription factor E4F) [Source:UniProtKB/Swiss-Prot;Acc:Q4V8R6]
RT2q / RT9q	zgc:113333	3	15048121	hypothetical protein LOC541364 [Source:RefSeq peptide;Acc:NP_001013509]
RT2q / RT9q	zgc:158422	3	15060056	Nuclear prelamin A recognition factor-like protein [Source:UniProtKB/Swiss-Prot;Acc:A2RRV9]
RT2q / RT9q	hagh	3	15078341	hydroxyacylglutathione hydrolase [Source:RefSeq peptide;Acc:NP_956337]
RT2q / RT9q	fahd1	3	15099397	hypothetical protein LOC553762 [Source:RefSeq peptide;Acc:NP_001018564]
RT2q / RT9q	sepx1	3	15106718	selenoprotein X, 1 (sepx1), mRNA [Source:RefSeq DNA;Acc:NM_178288]
RT2q / RT9q	tnpo2	3	15111349	transportin 2 (importin 3, karyopherin beta 2b) [Source:RefSeq peptide;Acc:NP_001004003]
RT2q / RT9q		3	15309760
RT2q / RT9q	zgc:162914	3	15456130	hypothetical protein LOC100038773 [Source:RefSeq peptide;Acc:NP_001083022]
RT2q / RT9q	rln3	3	15511082	relaxin 3 [Source:RefSeq peptide;Acc:NP_001032892]
RT2q / RT9q	grin2c	3	15520478	Interleukin 12 receptor beta 2.b [Source:UniProtKB/TrEMBL;Acc:A8WHA9]
RT2q / RT9q	smarca4	3	15549731	SWI/SNF-related matrix-associated actin-dependent regulator of chromatin a4 [Source:RefSeq peptide;Acc:NP_853634]
RT2q / RT9q	LDLR (1 of 2)	3	15603215	Low-density lipoprotein receptor Precursor (LDL receptor) [Source:UniProtKB/Swiss-Prot;Acc:P01130]
RT2q / RT9q	kri1l	3	15640407	Protein KRI1 homolog [Source:UniProtKB/Swiss-Prot;Acc:Q6DRJ4]
RT2q / RT9q	zgc:110417	3	15659821	Kinetochore protein Spc24 [Source:UniProtKB/Swiss-Prot;Acc:Q503N2]
RT2q / RT9q	smarca4	3	15669647	SWI/SNF-related matrix-associated actin-dependent regulator of chromatin a4 [Source:RefSeq peptide;Acc:NP_853634]
RT2q / RT9q	ldlr	3	15723493	low density lipoprotein receptor [Source:RefSeq peptide;Acc:NP_001025454]
RT2q / RT9q	kri1l	3	15761669	Protein KRI1 homolog [Source:UniProtKB/Swiss-Prot;Acc:Q6DRJ4]
RT2q / RT9q	zgc:92296	3	15791420	hypothetical protein LOC492350 [Source:RefSeq peptide;Acc:NP_001007317]
RT2q / RT9q	smarca4	3	15851467	Smarca4 protein [Source:UniProtKB/TrEMBL;Acc:Q6NZ27]
RT2q / RT9q		3	15925360
RT2q / RT9q	LOC100004427	3	16001268
RT2q / RT9q	LOC563812	3	16019262
RT2q / RT9q	zgc:112320	3	16027848	Zgc:158528Zgc:158528 protein ; [Source:UniProtKB/TrEMBL;Acc:Q502C6]
RT2q / RT9q	zgc:123297	3	16036089	hypothetical protein LOC641563 [Source:RefSeq peptide;Acc:NP_001032650]
RT2q / RT9q	zgc:163079	3	16089439	hypothetical protein LOC100006550 [Source:RefSeq peptide;Acc:NP_001077051]
RT2q / RT9q	rprml	3	16141475	Reprimo-like protein [Source:UniProtKB/Swiss-Prot;Acc:A5PLA0]
RT2q / RT9q	itgb3a	3	16152871	integrin beta 3a [Source:RefSeq peptide;Acc:NP_001032312]
RT2q / RT9q	mettl2a	3	16197192	Methyltransferase-like protein 2-A (EC 2.1.1.-) [Source:UniProtKB/Swiss-Prot;Acc:A8KBL7]
RT2q / RT9q	tlk2	3	16217705	tousled-like kinase 2 [Source:RefSeq peptide;Acc:NP_001103887]
RT2q / RT9q	MRC2	3	16288561	C-type mannose receptor 2 Precursor (Macrophage mannose receptor 2)(Urokinase-type plasminogen activator receptor-associated protein)(Urokinase receptor-associated protein)(UPAR-associated protein)(Endocytic receptor 180)(CD280 antigen) [Source:UniProtKB/Swiss-Prot;Acc:Q9UBG0]
RT2q / RT9q	si:busm1-259m24.2	3	16382775	Rho family GTPase 2 [Source:RefSeq peptide;Acc:NP_001038829]
RT2q / RT9q	vat1	3	16445826	Synaptic vesicle membrane protein VAT-1 homolog (EC 1.-.-.-) [Source:UniProtKB/Swiss-Prot;Acc:Q8JFV8]
RT2q / RT9q	si:busm1-163l24.4	3	16511493	hypothetical protein LOC368754 [Source:RefSeq peptide;Acc:NP_001005315]
RT2q / RT9q	si:busm1-163l24.3	3	16520015	Novel protein Fragment [Source:UniProtKB/TrEMBL;Acc:Q8AW63]
RT2q / RT9q	asb16	3	16533100	ankyrin repeat and SOCS box-containing 16 [Source:RefSeq peptide;Acc:NP_001035458]
RT2q / RT9q	tmub2	3	16544385	transmembrane and ubiquitin-like domain containing 2 [Source:RefSeq peptide;Acc:NP_001005573]
RT2q / RT9q	atxn7l3	3	16557203	ataxin 7-like 3 isoform 2 [Source:RefSeq peptide;Acc:NP_001035431]
RT2q / RT9q	ubtf	3	16577116	Novel protein similar to human upstream binding transcription factor, RNA polymerase I (UBTF) Fragment [Source:UniProtKB/TrEMBL;Acc:Q8JFU0]
RT2q / RT9q	slc4a1	3	16597355	solute carrier family 4, anion exchanger, member 1 [Source:RefSeq peptide;Acc:NP_938152]
RT2q / RT9q	sepw2a	3	16641534	selenoprotein W, 2a [Source:RefSeq peptide;Acc:NP_919398]
RT2q / RT9q	LOC563017	3	16992715
RT2q / RT9q	spop	3	17190555	Speckle-type POZ protein (HIB homolog 1)(SPOP1) [Source:UniProtKB/Swiss-Prot;Acc:Q7T330]
RT2q / RT9q	ndufa4l	3	17529149	NADH dehydrogenase (ubiquinone) 1 alpha subcomplex 4, like [Source:RefSeq peptide;Acc:NP_998582]
RT2q / RT9q	slc35b1	3	17541794	Solute carrier family 35 member B1 [Source:UniProtKB/Swiss-Prot;Acc:Q66HX0]
RT2q / RT9q	ndufa4l	3	17698142	NADH dehydrogenase (ubiquinone) 1 alpha subcomplex 4, like [Source:RefSeq peptide;Acc:NP_998582]
RT2q / RT9q	slc35b1	3	17711015	Solute carrier family 35 member B1 [Source:UniProtKB/Swiss-Prot;Acc:Q66HX0]
RT2q / RT9q	LOC564664	3	17733820
RT2q / RT9q	LOC100148117	3	17766277
RT2q / RT9q	zgc:73225	3	17792018	hypothetical protein LOC323326 [Source:RefSeq peptide;Acc:NP_955931]
RT2q / RT9q	zgc:73225	3	17862962	hypothetical protein LOC323326 [Source:RefSeq peptide;Acc:NP_955931]
RT2q / RT9q	FAM117A (1 of 3)	3	17880933	Protein FAM117A (C/EBP-induced protein) [Source:UniProtKB/Swiss-Prot;Acc:Q9C073]
RT2q / RT9q	nlk1	3	17897561	Nlkb proteinPutative uncharacterized protein ; [Source:UniProtKB/TrEMBL;Acc:Q567M5]
RT2q / RT9q	nlk1	3	17914826	nemo like kinase, type 1 (nlk1), mRNA [Source:RefSeq DNA;Acc:NM_212956]
RT2q / RT9q	zgc:194167	3	18088120	Zgc:194167 [Source:UniProtKB/TrEMBL;Acc:B3DGK6]
RT2q / RT9q	zgc:194167	3	18128412	Zgc:194167 [Source:UniProtKB/TrEMBL;Acc:B3DGK6]
RT2q / RT9q	SH3D20	3	18139256	Rho GTPase-activating protein 27 (Rho-type GTPase-activating protein 27)(CIN85-associated multi-domain-containing Rho GTPase-activating protein 1) [Source:UniProtKB/Swiss-Prot;Acc:Q6ZUM4]
RT2q / RT9q	ifn1	3	18194029	interferon 1 [Source:RefSeq peptide;Acc:NP_997523]
RT2q / RT9q	ifn2	3	18204019	interferon 2 [Source:RefSeq peptide;Acc:NP_001104552]
RT2q / RT9q	ifn3	3	18212651	interferon 3 [Source:RefSeq peptide;Acc:NP_001104553]
RT2q / RT9q	zgc:103564	3	18219484	RAD52 motif-containing protein 1 [Source:UniProtKB/Swiss-Prot;Acc:Q5U3G4]
RT2q / RT9q	gh1	3	18227675	growth hormone 1 [Source:RefSeq peptide;Acc:NP_001018328]
RT2q / RT9q	scn4ab	3	18245578	sodium channel, voltage-gated, type IV, alpha, b [Source:RefSeq peptide;Acc:NP_001038530]
RT2q / RT9q	zgc:114164	3	18333104	hypothetical protein LOC574004 [Source:RefSeq peptide;Acc:NP_001020354]
RT2q / RT9q	zgc:114164	3	18385139	hypothetical protein LOC574004 [Source:RefSeq peptide;Acc:NP_001020354]
RT2q / RT9q	cdc27	3	18558893	cell division cycle 27 [Source:RefSeq peptide;Acc:NP_958857]
RT2q / RT9q	A7E2M4_DANRE	3	18612730	LOC100007883 protein Fragment [Source:UniProtKB/TrEMBL;Acc:A7E2M4]
RT2q / RT9q	LOC567940	3	18731872
RT2q / RT9q		3	19212125
RT2q / RT9q	itga2b	3	19231221	glycoprotein IIb [Source:RefSeq peptide;Acc:NP_001003857]
RT2q / RT9q	LOC556398	3	19265342
RT2q / RT9q	syngr1	3	19333339	synaptogyrin 1 [Source:RefSeq peptide;Acc:NP_001006067]
RT2q / RT9q	tcap	3	19371252
RT2q / RT9q	zgc:153968	3	19383047	hypothetical protein LOC768292 [Source:RefSeq peptide;Acc:NP_001070924]
RT2q / RT9q	zgc:112038	3	19395584	hypothetical protein LOC553673 [Source:RefSeq peptide;Acc:NP_001018482]
RT2q / RT9q	zgc:123295	3	19414980	hypothetical protein LOC641564 [Source:RefSeq peptide;Acc:NP_001032651]
RT2q / RT9q	LOC556172	3	19428779
RT2q / RT9q	cdipt	3	19476427	CDP-diacylglycerol--inositol 3-phosphatidyltransferase (phosphatidylinositol synthase) [Source:RefSeq peptide;Acc:NP_996971]
RT2q / RT9q	tanc2	3	19788791	LOC568810 protein Fragment [Source:UniProtKB/TrEMBL;Acc:A8WGB7]
RT2q / RT9q	NP_001122216.1	3	19815892	hypothetical protein LOC568765 [Source:RefSeq peptide;Acc:NP_001122216]
RT2q / RT9q	LOC557486	3	19933919
RT2q / RT9q	zgc:85812	3	19982836	Protein LSM12 homolog B [Source:UniProtKB/Swiss-Prot;Acc:Q6NSN1]
RT2q / RT9q	LOC557716	3	20028955
RT2q / RT9q	A3KP94_DANRE	3	20043952	LOC557782 protein Fragment [Source:UniProtKB/TrEMBL;Acc:A3KP94]
RT2q / RT9q	gngt2	3	20091577	Gngt2 protein [Source:UniProtKB/TrEMBL;Acc:Q6PBR4]
RT2q / RT9q	col1a1	3	20221911	collagen, type I, alpha 1 [Source:RefSeq peptide;Acc:NP_954684]
RT2q / RT9q	LOC558232	3	20251315
RT2q / RT9q	LOC799609	3	20335445
RT2q / RT9q	casc3	3	20429696	metastatic lymph node 51 [Source:RefSeq peptide;Acc:NP_991279]
RT2q / RT9q	zgc:175094	3	20458165	Male-specific lethal 1-like 1 (MSL1-like 1)(Male-specific lethal-1 homolog 1)(MSL-1) [Source:UniProtKB/Swiss-Prot;Acc:A9JRX0]
RT2q / RT9q	LOC100000140	3	20465703
RT2q / RT9q		3	20471494
RT2q / RT9q	nr1d2b	3	20482668	nuclear receptor subfamily 1, group D, member 1 [Source:RefSeq peptide;Acc:NP_991292]
RT2q / RT9q	igf2bp1	3	20518894	Insulin-like growth factor 2 mRNA-binding protein 1 (IGF2 mRNA-binding protein 1)(IMP-1)(IGF-II mRNA-binding protein 1)(VICKZ family member 1) [Source:UniProtKB/Swiss-Prot;Acc:Q08CK7]
RT2q / RT9q	zgc:92419	3	20583190	Ubiquitin-conjugating enzyme E2 Z (EC 6.3.2.19)(Ubiquitin-protein ligase Z)(Ubiquitin carrier protein Z) [Source:UniProtKB/Swiss-Prot;Acc:Q6DG60]
RT2q / RT9q	zgc:73293	3	20598633	ATP synthase, H+ transporting, mitochondrial F0 complex, subunit c (subunit 9) [Source:RefSeq peptide;Acc:NP_998193]
RT2q / RT9q	eve1	3	20641204	even-skipped-like1 [Source:RefSeq peptide;Acc:NP_571189]
RT2q / RT9q	hoxb13a	3	20653437	Homeobox protein Hox-B13a [Source:UniProtKB/Swiss-Prot;Acc:Q1ECY2]
RT2q / RT9q	hoxb10a	3	20668030	Homeobox protein Hox-B10a Fragment (Hox-B10) [Source:UniProtKB/Swiss-Prot;Acc:Q9PWL7]
RT2q / RT9q	hoxb9a	3	20676587	Homeobox protein Hox-B9a (Hox-B9) [Source:UniProtKB/Swiss-Prot;Acc:Q9PWM2]
RT2q / RT9q	hoxb8a	3	20687113	Homeobox protein Hox-B8a (Hox-B8) [Source:UniProtKB/Swiss-Prot;Acc:Q8AWZ0]
RT2q / RT9q	hoxb7a	3	20690990	Homeobox protein Hox-B7a (Hox-B7) [Source:UniProtKB/Swiss-Prot;Acc:Q8AWY9]
RT2q / RT9q	hoxb3a	3	20697238	Homeobox protein Hox-B3a (Hox-B3) [Source:UniProtKB/Swiss-Prot;Acc:O42368]
RT2q / RT9q	hoxb6a	3	20702886	Homeobox protein Hox-B6a (Hox-B6)(Zf-22) [Source:UniProtKB/Swiss-Prot;Acc:P15861]
RT2q / RT9q	hoxb5a	3	20706904	Homeobox protein Hox-B5a (Hox-B5)(Zf-21) [Source:UniProtKB/Swiss-Prot;Acc:P09014]
RT2q / RT9q	hoxb4a	3	20720934	Homeobox protein Hox-B4a (Hox-B4)(Zf-13) [Source:UniProtKB/Swiss-Prot;Acc:P22574]
RT2q / RT9q	hoxb2a	3	20751208	Homeobox protein Hox-B2a (Hox-B2) [Source:UniProtKB/Swiss-Prot;Acc:O42367]
RT2q / RT9q	hoxb1a	3	20767963	Homeobox protein Hox-B1a (Hox-B1) [Source:UniProtKB/Swiss-Prot;Acc:O42366]
RT2q / RT9q	cbx1a	3	21026676	chromobox homolog 1 [Source:RefSeq peptide;Acc:NP_956040]
RT2q / RT9q	nfe2l1	3	21038917	nuclear factor, erythroid derived 2,-like 1 [Source:RefSeq peptide;Acc:NP_998020]
RT2q / RT9q	copz2	3	21060741	zeta2-cop [Source:RefSeq peptide;Acc:NP_571582]
RT2q / RT9q	atad4a	3	21156404	Protein atad4-A [Source:UniProtKB/Swiss-Prot;Acc:Q6DBU1]
RT2q / RT9q	zgc:171702	3	21164137	hypothetical protein LOC556410 [Source:RefSeq peptide;Acc:NP_001096662]
RT2q / RT9q	LOC100150205	3	21168163
RT2q / RT9q		3	21169407
RT2q / RT9q	adsl	3	21173440	adenylosuccinate lyase [Source:RefSeq peptide;Acc:NP_956193]
RT2q / RT9q	zgc:123244	3	21186605	Transmembrane protein LOC284417 homolog Precursor [Source:UniProtKB/Swiss-Prot;Acc:Q32PK2]
RT2q / RT9q	PDGFB (1 of 2)	3	21248214	Platelet-derived growth factor subunit B Precursor (PDGF subunit B)(Platelet-derived growth factor B chain)(Platelet-derived growth factor beta polypeptide)(PDGF-2)(c-sis)(Becaplermin) [Source:UniProtKB/Swiss-Prot;Acc:P01127]
RT2q / RT9q	csf2rb	3	21284340	colony stimulating factor 2 receptor, beta, low-affinity (granulocyte-macrophage) [Source:RefSeq peptide;Acc:NP_001107205]
RT2q / RT9q	pvalb6	3	21327300	parvalbumin 6 [Source:RefSeq peptide;Acc:NP_991136]
RT2q / RT9q	BAIAP2L2 (1 of 2)	3	21405129	Brain-specific angiogenesis inhibitor 1-associated protein 2-like protein 2 (BAI1-associated protein 2-like protein 2) [Source:UniProtKB/Swiss-Prot;Acc:Q6UXY1]
RT2q / RT9q		3	21424409
RT2q / RT9q	si:dkey-4c23.7	3	21478152	hypothetical protein LOC445209 [Source:RefSeq peptide;Acc:NP_001003603]
RT2q / RT9q	SP100 (1 of 2)	3	21512736	Nuclear autoantigen Sp-100 (Nuclear dot-associated Sp100 protein)(Speckled 100 kDa)(Lysp100b) [Source:UniProtKB/Swiss-Prot;Acc:P23497]
RT2q / RT9q	zgc:171506	3	21584209	hypothetical protein LOC792896 [Source:RefSeq peptide;Acc:NP_001107920]
RT2q / RT9q	zgc:113411	3	21607731	hypothetical protein LOC550611 [Source:RefSeq peptide;Acc:NP_001017912]
RT2q / RT9q	LOC555278	3	21624111
RT2q / RT9q	LOC797253	3	21629172
RT2q / RT9q	zgc:162641	3	21648165	hypothetical protein LOC100093708 [Source:RefSeq peptide;Acc:NP_001092731]
RT2q / RT9q	MKL1 (2 of 2)	3	21704896	MKL/myocardin-like protein 1 (Myocardin-related transcription factor A)(MRTF-A)(Megakaryoblastic leukemia 1 protein)(Megakaryocytic acute leukemia protein) [Source:UniProtKB/Swiss-Prot;Acc:Q969V6]
RT2q / RT9q	pppde2a	3	21939507	PPPDE peptidase domain containing 2a [Source:RefSeq peptide;Acc:NP_956994]
RT2q / RT9q	zgc:110152	3	21953177	hypothetical protein LOC550551 [Source:RefSeq peptide;Acc:NP_001017853]
RT2q / RT9q	ep300b	3	21968221	P300-B Fragment [Source:UniProtKB/TrEMBL;Acc:Q1L664]
RT2q / RT9q	xpnpep3	3	22026536	X-prolyl aminopeptidase 3-like [Source:RefSeq peptide;Acc:NP_996962]
RT2q / RT9q	st13	3	22054659	suppression of tumorigenicity 13 [Source:RefSeq peptide;Acc:NP_956063]
RT2q / RT9q	rbx1	3	22068994	Rbx1 protein Fragment [Source:UniProtKB/TrEMBL;Acc:Q32Q48]
RT2q / RT9q	LOC565474	3	22077155
RT2q / RT9q	zgc:63831	3	22088397	hypothetical protein LOC336746 [Source:RefSeq peptide;Acc:NP_956325]
RT2q / RT9q	smcr7l	3	22104123	Smith-Magenis syndrome chromosome region candidate gene 7 protein-like [Source:UniProtKB/Swiss-Prot;Acc:A4IG61]
RT2q / RT9q	zgc:162544	3	22133837	mercaptopyruvate sulfurtransferase [Source:RefSeq peptide;Acc:NP_001082815]
RT2q / RT9q	il2rb	3	22162998	interleukin 2 receptor, beta [Source:RefSeq peptide;Acc:NP_001121739]
RT2q / RT9q	c1qntf6	3	22183822
RT2q / RT9q	mgat3	3	22204432	mannosyl (beta-1,4-)-glycoprotein beta-1,4-N-acetylglucosaminyltransferase [Source:RefSeq peptide;Acc:NP_001018485]
RT2q / RT9q	ddx5	3	22236894	DEAD (Asp-Glu-Ala-Asp) box polypeptide 5 [Source:RefSeq peptide;Acc:NP_997777]
RT2q / RT9q	smurf2	3	22248982	E3 ubiquitin-protein ligase SMURF2 (EC 6.3.2.-)(SMAD ubiquitination regulatory factor 2)(SMAD-specific E3 ubiquitin-protein ligase 2) [Source:UniProtKB/Swiss-Prot;Acc:A9JRZ0]
RT2q / RT9q	kpna2	3	22337019	karyopherin alpha 2 (RAG cohort 1, importin alpha 1) [Source:RefSeq peptide;Acc:NP_001002335]
RT2q / RT9q	wu:fc30e02	3	22346784
RT2q / RT9q	CECR2	3	22372587	Cat eye syndrome critical region protein 2 [Source:UniProtKB/Swiss-Prot;Acc:Q9BXF3]
RT2q / RT9q	grb2	3	22403968	growth factor receptor-bound protein 2 [Source:RefSeq peptide;Acc:NP_998200]
RT2q / RT9q	mchr1b	3	22475279	Melanin-concentrating hormone receptor 1b Fragment [Source:UniProtKB/TrEMBL;Acc:Q801F5]
RT2q / RT9q	ntn1b	3	22678608	netrin 1b [Source:RefSeq peptide;Acc:NP_571073]
RT2q / RT9q	si:ch211-155o21.1	3	22719257	Novel transcript Fragment [Source:UniProtKB/TrEMBL;Acc:Q5RHY5]
RT2q / RT9q	rogdi	3	22814177	Protein rogdi homolog [Source:UniProtKB/Swiss-Prot;Acc:Q7ZVT5]
RT2q / RT9q	ppl	3	22923447	periplakin [Source:RefSeq peptide;Acc:NP_001131138]
RT2q / RT9q	zgc:103629	3	22947268	Nuclear protein NP60 [Source:UniProtKB/Swiss-Prot;Acc:Q5RKN4]
RT2q / RT9q	rogdi	3	22964836	Protein rogdi homolog [Source:UniProtKB/Swiss-Prot;Acc:Q7ZVT5]
RT2q / RT9q	LOC563634	3	22985934
RT2q / RT9q	tom1	3	23006530	Tom1 protein Fragment [Source:UniProtKB/TrEMBL;Acc:Q6DBV5]
RT2q / RT9q	gcat	3	23085579	Gcat protein Fragment [Source:UniProtKB/TrEMBL;Acc:Q6NWC4]
RT2q / RT9q	mcm5	3	23095444	MCM5 minichromosome maintenance deficient 5 [Source:RefSeq peptide;Acc:NP_848523]
RT2q / RT9q	hmox1	3	23107444	heme oxygenase (decyclizing) 1 [Source:RefSeq peptide;Acc:NP_001120988]
RT2q / RT9q	FOXRED2	3	23115444	FAD-dependent oxidoreductase domain-containing protein 2 Precursor [Source:UniProtKB/Swiss-Prot;Acc:Q8IWF2]
RT2q / RT9q	ankrd54	3	23212437	Ankyrin repeat domain-containing protein 54 [Source:UniProtKB/Swiss-Prot;Acc:Q6DGX3]
RT2q / RT9q	NP_001120984.1	3	23222059	hypothetical protein LOC559742 [Source:RefSeq peptide;Acc:NP_001120984]
RT2q / RT9q	NP_001120992.1	3	23231281	hypothetical protein LOC100001340 [Source:RefSeq peptide;Acc:NP_001120992]
RT2q / RT9q	HMGXB4 (2 of 2)	3	23242196	HMG domain-containing protein 4 (HMG box-containing protein 4)(High mobility group protein 2-like 1)(Protein HMGBCG) [Source:UniProtKB/Swiss-Prot;Acc:Q9UGU5]
RT2q / RT9q	zgc:162612	3	23280848	hypothetical protein LOC100037333 [Source:RefSeq peptide;Acc:NP_001082957]
RT2q / RT9q	zgc:174006	3	23285587	hypothetical protein LOC100126123 [Source:RefSeq peptide;Acc:NP_001103321]
RT2q / RT9q	hsp70	3	23289894	hypothetical protein LOC560210 [Source:RefSeq peptide;Acc:NP_001107061]
RT2q / RT9q	atp2a1	3	23310932	ATPase, Ca++ transporting, fast twitch 1 [Source:RefSeq peptide;Acc:NP_001007030]
RT2q / RT9q	zgc:158419	3	23323226	hypothetical protein LOC791143 [Source:RefSeq peptide;Acc:NP_001074094]
RT2q / RT9q	ypel3	3	23352308	yippee-like 3 [Source:RefSeq peptide;Acc:NP_997955]
RT2q / RT9q	GDPD3 (2 of 3)	3	23359747	Glycerophosphodiester phosphodiesterase domain-containing protein 3 (EC 3.1.-.-) [Source:UniProtKB/Swiss-Prot;Acc:Q7L5L3]
RT2q / RT9q	mapk3	3	23378148	mitogen-activated protein kinase 3 [Source:RefSeq peptide;Acc:NP_958915]
RT2q / RT9q	nudt9	3	23389571	nudix (nucleoside diphosphate linked moiety X)-type motif 9 [Source:RefSeq peptide;Acc:NP_998517]
RT2q / RT9q	ppp4ca	3	23402433	Serine/threonine-protein phosphatase 4 catalytic subunit A (PP4C-A)(EC 3.1.3.16) [Source:UniProtKB/Swiss-Prot;Acc:A8WGP3]
RT2q / RT9q	si:ch211-11k18.10	3	23410498	Si:ch211-11k18.10 protein Fragment [Source:UniProtKB/TrEMBL;Acc:A4IGC6]
RT2q / RT9q	LOC560670	3	23434017
RT2q / RT9q	rhot1a	3	23455142	Mitochondrial Rho GTPase 1-A (MIRO-1-A)(EC 3.6.5.-)(Ras homolog gene family member T1-A) [Source:UniProtKB/Swiss-Prot;Acc:Q6NVC5]
RT2q / RT9q	gdpd3	3	23463217	glycerophosphodiester phosphodiesterase domain containing 1 like [Source:RefSeq peptide;Acc:NP_998366]
RT2q / RT9q	mapk3	3	23481595	mitogen-activated protein kinase 3 [Source:RefSeq peptide;Acc:NP_958915]
RT2q / RT9q	nudt9	3	23493041	nudix (nucleoside diphosphate linked moiety X)-type motif 9 [Source:RefSeq peptide;Acc:NP_998517]
RT2q / RT9q	ppp4ca	3	23505903	Serine/threonine-protein phosphatase 4 catalytic subunit A (PP4C-A)(EC 3.1.3.16) [Source:UniProtKB/Swiss-Prot;Acc:A8WGP3]
RT2q / RT9q	zgc:153240	3	23601283	hypothetical protein LOC751673 [Source:RefSeq peptide;Acc:NP_001038854]
RT2q / RT9q	rps15a	3	23616426	ribosomal protein S15a [Source:RefSeq peptide;Acc:NP_997927]
RT2q / RT9q	LOC560951	3	23688489
RT2q / RT9q	LOC561497	3	24004273
RT2q / RT9q	rab40c	3	24021902	RAB40c, member RAS oncogene family [Source:RefSeq peptide;Acc:NP_001035438]
RT2q / RT9q	pigq	3	24062585	phosphatidylinositol glycan, class Q [Source:RefSeq peptide;Acc:NP_955461]
RT2q / RT9q	socs1	3	24083115	suppressor of cytokine signaling 1 [Source:RefSeq peptide;Acc:NP_001003467]
RT2q / RT9q	zgc:56230	3	24181049	hypothetical protein LOC393184 [Source:RefSeq peptide;Acc:NP_956509]
RT2q / RT9q	dexi	3	24262350	Dexamethasone-induced protein homolog [Source:UniProtKB/Swiss-Prot;Acc:Q6AXJ3]
RT2q / RT9q	nubp1	3	24289007	nucleotide binding protein 1 [Source:RefSeq peptide;Acc:NP_001017538]
RT2q / RT9q	wu:fk59g12	3	24368739
RT2q / RT9q	zgc:100935	3	24410149	epithelial membrane protein 2 [Source:RefSeq peptide;Acc:NP_001004119]
RT2q / RT9q	A2BIF1_DANRE	3	24570723	Novel protein similar to vertebrate glutamate receptor, ionotropic, N-methyl D-aspartate 2A (GRIN2A) Fragment [Source:UniProtKB/TrEMBL;Acc:A2BIF1]
RT2q / RT9q	zgc:66160	3	24978798	hypothetical protein LOC327299 [Source:RefSeq peptide;Acc:NP_956075]
RT2q / RT9q	usp7	3	24993515
RT2q / RT9q	usp7	3	25018782	Usp7 protein Fragment [Source:UniProtKB/TrEMBL;Acc:Q52KL0]
RT2q / RT9q	C16orf38	3	25039864	Neuronal pentraxin-like protein C16orf38 Precursor [Source:UniProtKB/Swiss-Prot;Acc:Q96A99]
RT2q / RT9q	clcn7	3	25047534	chloride channel 7 [Source:RefSeq peptide;Acc:NP_001071005]
RT2q / RT9q	arhgdig	3	25096027	Rho GDP dissociation inhibitor (GDI) gamma [Source:RefSeq peptide;Acc:NP_957451]
RT2q / RT9q	dci	3	25152510	Dci protein Fragment [Source:UniProtKB/TrEMBL;Acc:A8E5M2]
RT2q / RT9q	zgc:92440	3	25161344	hypothetical protein LOC436947 [Source:RefSeq peptide;Acc:NP_001002674]
RT2q / RT9q	zgc:163109	3	25169055	N-acetyltransferase 15 (EC 2.3.1.-) [Source:UniProtKB/Swiss-Prot;Acc:A3KPA3]
RT2q / RT9q	carhsp1	3	25180572	calcium regulated heat stable protein 1 [Source:RefSeq peptide;Acc:NP_956856]
RT2q / RT9q	abat	3	25218445	4-aminobutyrate aminotransferase [Source:RefSeq peptide;Acc:NP_958906]
RT2q / RT9q	zgc:194177	3	25267053	LOC796066 protein [Source:UniProtKB/TrEMBL;Acc:B3DIQ7]
RT2q / RT9q	LOC100150208	3	25312306
RT2q / RT9q	a2bp1	3	25368493	Fox-1 homolog A (Ataxin-2-binding protein 1) [Source:UniProtKB/Swiss-Prot;Acc:Q642J5]
RT2q / RT9q	wu:fe23c11	3	25977167
RT2q / RT9q	LOC797939	3	26016891
RT2q / RT9q	gsg1l	3	26101234	Germ cell-specific gene 1-like protein (GSG1-like protein) [Source:UniProtKB/Swiss-Prot;Acc:Q4V922]
RT2q / RT9q	flr	3	26213867	Tetratricopeptide repeat protein 30 (TPR repeat protein 30)(Protein fleer) [Source:UniProtKB/Swiss-Prot;Acc:A7YE96]
RT2q / RT9q	A7MCS3_DANRE	3	26233595	LOC566173 protein Fragment [Source:UniProtKB/TrEMBL;Acc:A7MCS3]
RT2q / RT9q	alg1	3	26242709	beta-1,4-mannosyltransferase [Source:RefSeq peptide;Acc:NP_956161]
RT2q / RT9q	fam86a	3	26252031	hypothetical protein LOC450038 [Source:RefSeq peptide;Acc:NP_001006058]
RT2q / RT9q	lgals1l2	3	26322176	proto galectin Gal1-L2 [Source:RefSeq peptide;Acc:NP_998059]
RT2q / RT9q	si:ch211-51h13.1	3	26561722	Novel protein similar to vertebrate calcium channel, voltage-dependent, alpha 1 family subunit (CANNA1) Fragment [Source:UniProtKB/TrEMBL;Acc:Q1LYE9]
RT2q / RT9q	zgc:112091	3	26827077	hypothetical protein LOC550452 [Source:RefSeq peptide;Acc:NP_001017756]
RT2q / RT9q	A2BHI0_DANRE	3	26850887	Novel protein [Source:UniProtKB/TrEMBL;Acc:A2BHI0]
RT2q / RT9q	A2BHI2_DANRE	3	26870940	Novel protein similar to vertebrate pleckstrin homology, Sec7 and coiled-coil domains 1(Cytohesin 1) (PSCD1) Fragment [Source:UniProtKB/TrEMBL;Acc:A2BHI2]
RT2q / RT9q	rac2	3	26892447	ras-related C3 botulinum toxin substrate 2 (rho family, small GTP binding protein Rac2) [Source:RefSeq peptide;Acc:NP_001002061]
RT2q / RT9q	A2BHH9_DANRE	3	26982593	Novel protein similar to vertebrate somatostatin receptor 3 (SSTR3) [Source:UniProtKB/TrEMBL;Acc:A2BHH9]
RT2q / RT9q	eif3d	3	27022552	Eukaryotic translation initiation factor 3 subunit D (eIF3d)(Eukaryotic translation initiation factor 3 subunit 7) [Source:UniProtKB/Swiss-Prot;Acc:Q6TH15]
RT2q / RT9q	A2BHH7_DANRE	3	27037336	Novel protein similar to vertebrate sulfotransferase family Fragment [Source:UniProtKB/TrEMBL;Acc:A2BHH7]
RT2q / RT9q		3	27050764
RT2q / RT9q		3	27056283
RT2q / RT9q	cacng2	3	27096379	calcium channel, voltage-dependent, gamma subunit 2 [Source:RefSeq peptide;Acc:NP_956935]
RT2q / RT9q	rpl3	3	27248829	ribosomal protein L3 [Source:RefSeq peptide;Acc:NP_001001590]
RT2q / RT9q	zgc:63736	3	27254433	hypothetical protein LOC393458 [Source:RefSeq peptide;Acc:NP_956780]
RT2q / RT9q	rpl27	3	27275580	60S ribosomal protein L27 [Source:UniProtKB/Swiss-Prot;Acc:Q7ZV82]
RT2q / RT9q	RUNDC1	3	27284674	RUN domain-containing protein 1 [Source:UniProtKB/Swiss-Prot;Acc:Q96C34]
RT2q / RT9q	grna	3	27296032	granulin-a [Source:RefSeq peptide;Acc:NP_001001949]
RT2q / RT9q	A7E2G0_DANRE	3	27323408	Putative uncharacterized protein Fragment [Source:UniProtKB/TrEMBL;Acc:A7E2G0]
RT2q / RT9q	bcat2	3	27331598	branched chain aminotransferase 2, mitochondrial [Source:RefSeq peptide;Acc:NP_001002676]
RT2q / RT9q	zgc:100900	3	27350749	hypothetical protein LOC445127 [Source:RefSeq peptide;Acc:NP_001003521]
RT2q / RT9q	NTF6B	3	27420262	Putative uncharacterized protein NTF6B Fragment [Source:UniProtKB/TrEMBL;Acc:B7WPK1]
RT2q / RT9q	PPFIA3	3	27431571	Liprin-alpha-3 (Protein tyrosine phosphatase receptor type f polypeptide-interacting protein alpha-3)(PTPRF-interacting protein alpha-3) [Source:UniProtKB/Swiss-Prot;Acc:O75145]
RT2q / RT9q	zgc:153192	3	27522228	hypothetical protein LOC751753 [Source:RefSeq peptide;Acc:NP_001038928]
RT2q / RT9q	A3KPA9_DANRE	3	27535605	LOC567411 protein Fragment [Source:UniProtKB/TrEMBL;Acc:A3KPA9]
RT2q / RT9q	zgc:110443	3	27549053	hypothetical protein LOC554092 [Source:RefSeq peptide;Acc:NP_001019565]
RT2q / RT9q	wu:fb34a04	3	27576432
RT2q / RT9q	NP_001122209.1	3	27584500	hypothetical protein LOC567531 [Source:RefSeq peptide;Acc:NP_001122209]
RT2q / RT9q	zgc:171980	3	27622877	UPF0510 protein C19orf63 homolog Precursor [Source:UniProtKB/Swiss-Prot;Acc:A7E2M3]
RT2q / RT9q	zgc:136820	3	27639347	hypothetical protein LOC751793 [Source:RefSeq peptide;Acc:NP_001039324]
RT2q / RT9q	sc:d0383	3	27759466	cDNA, clone cssl:d0383 Fragment [Source:UniProtKB/TrEMBL;Acc:A8BBG6]
RT2q / RT9q	med25	3	27840526	Mediator of RNA polymerase II transcription subunit 25 (Mediator complex subunit 25) [Source:UniProtKB/Swiss-Prot;Acc:Q6PEH8]
RT2q / RT9q	NP_001093542.1	3	27887303	hypothetical protein LOC100001550 [Source:RefSeq peptide;Acc:NP_001093542]
RT2q / RT9q	SYT3	3	27915801	Synaptotagmin-3 (Synaptotagmin III)(SytIII) [Source:UniProtKB/Swiss-Prot;Acc:Q9BQG1]
RT2q / RT9q	Q08CH4_DANRE	3	28054964	LOC568811 protein Fragment [Source:UniProtKB/TrEMBL;Acc:Q08CH4]
RT2q / RT9q	SHANK1 (1 of 2)	3	28086443	SH3 and multiple ankyrin repeat domains protein 1 (Shank1)(Somatostatin receptor-interacting protein)(SSTR-interacting protein)(SSTRIP) [Source:UniProtKB/Swiss-Prot;Acc:Q9Y566]
RT2q / RT9q	suv420h2	3	28259241	suppressor of variegation 4-20 protein-like 2 [Source:RefSeq peptide;Acc:NP_001091656]
RT2q / RT9q	zgc:85729	3	28276595	protein phosphatase 1, catalytic subunit, alpha [Source:RefSeq peptide;Acc:NP_999976]
RT2q / RT9q	cldni	3	28307563	claudin i [Source:RefSeq peptide;Acc:NP_571843]
RT2q / RT9q	coro1a	3	28312525	coronin, actin binding protein, 1A [Source:RefSeq peptide;Acc:NP_957408]
RT2q / RT9q	LOC568196	3	28334161
RT2q / RT9q	LOC569443	3	28355090
RT2q / RT9q	LOC100000903	3	28367216
RT2q / RT9q	zgc:103594	3	28426103	cytochrome c oxidase subunit VIa-like [Source:RefSeq peptide;Acc:NP_001004680]
RT2q / RT9q	ARMC5	3	28431106	Armadillo repeat-containing protein 5 [Source:UniProtKB/Swiss-Prot;Acc:Q96C12]
RT2q / RT9q	tceb2	3	28455436	transcription elongation factor B, polypeptide 2 [Source:RefSeq peptide;Acc:NP_001136426]
RT2q / RT9q	zgc:153292	3	28466872	hypothetical protein LOC100003014 [Source:RefSeq peptide;Acc:NP_001070137]
RT2q / RT9q	arl6ip1	3	28491061	ADP-ribosylation factor-like 6 interacting protein [Source:RefSeq peptide;Acc:NP_957406]
RT2q / RT9q	SMG1	3	28505367	Serine/threonine-protein kinase SMG1 (SMG-1)(hSMG-1)(EC 2.7.11.1)(Lambda/iota protein kinase C-interacting protein)(Lambda-interacting protein)(61E3.4) [Source:UniProtKB/Swiss-Prot;Acc:Q96Q15]
RT2q / RT9q	smg1	3	28531305	PI-3-kinase-related kinase SMG-1 [Source:RefSeq peptide;Acc:NP_001073513]
RT2q / RT9q		3	28564151
RT2q / RT9q	fgf21	3	28590201	fibroblast growth factor 21 [Source:RefSeq peptide;Acc:NP_001038789]
RT2q / RT9q	LOC572483	3	28606742
RT2q / RT9q	LOC556064	3	28651908
RT2q / RT9q	ccdc43	3	28856258	Coiled-coil domain-containing protein 43 [Source:UniProtKB/Swiss-Prot;Acc:Q6PFL6]
RT2q / RT9q	fzd2	3	28877478	frizzled 2 [Source:RefSeq peptide;Acc:NP_571215]
RT2q / RT9q		3	28904115
RT2q / RT9q	im:7148400	3	28939140	Im:7148400 protein Fragment [Source:UniProtKB/TrEMBL;Acc:A8WGC7]
RT2q / RT9q	ccdc47	3	28961914	Coiled-coil domain-containing protein 47 Precursor [Source:UniProtKB/Swiss-Prot;Acc:Q66I12]
RT2q / RT9q	wdr68	3	28973163	WD repeat domain 68 [Source:RefSeq peptide;Acc:NP_956363]
RT2q / RT9q	kcnh2	3	28984530	potassium voltage-gated channel, subfamily H (eag-related), member 2 [Source:RefSeq peptide;Acc:NP_998002]
RT2q / RT9q	gfap	3	29048098	Glial fibrillary acidic protein (GFAP) [Source:UniProtKB/Swiss-Prot;Acc:Q58EE9]
RT2q / RT9q	map3k3	3	29072468
RT2q / RT9q	LOC560139	3	29106550
RT2q / RT9q	zgc:171779	3	29132983	zona pellucida glycoprotein 3-like [Source:RefSeq peptide;Acc:NP_001103303]
RT2q / RT9q	ddx42	3	29135162	DEAD (Asp-Glu-Ala-Asp) box polypeptide 42 [Source:RefSeq peptide;Acc:NP_001032894]
RT2q / RT9q	strada	3	29152720	ste20-related kinase adaptor alpha [Source:RefSeq peptide;Acc:NP_956205]
RT2q / RT9q	rnf113a	3	29174699	ring finger protein 113A [Source:RefSeq peptide;Acc:NP_001004536]
RT2q / RT9q	snrnp70	3	29180721	small nuclear ribonucleoprotein 70 (U1) [Source:RefSeq peptide;Acc:NP_001003875]
RT2q / RT9q	lin7b	3	29189579	lin-7 homolog B [Source:RefSeq peptide;Acc:NP_001018569]
RT2q / RT9q	zgc:193811	3	29201352	hypothetical protein LOC559801 [Source:RefSeq peptide;Acc:NP_001124245]
RT2q / RT9q	LOC559096	3	29217227
RT2q / RT9q	baxb	3	29330446	hypothetical protein LOC503609 [Source:RefSeq peptide;Acc:NP_001013314]
RT2q / RT9q	aldh16a1	3	29336057	aldehyde dehydrogenase 16 family, member A1 [Source:RefSeq peptide;Acc:NP_001073423]
RT2q / RT9q	zgc:92066	3	29355361	ferritin heavy chain [Source:RefSeq peptide;Acc:NP_001002378]
RT2q / RT9q	wu:fj24c01	3	29360829	hypothetical protein LOC100006523 [Source:RefSeq peptide;Acc:NP_001107131]
RT2q / RT9q	zgc:173593	3	29367658	hypothetical protein LOC559768 [Source:RefSeq peptide;Acc:NP_001103175]
RT2q / RT9q	zgc:109934	3	29374324	zgc:109934 (zgc:109934), mRNA [Source:RefSeq DNA;Acc:NM_001020531]
RT2q / RT9q	zgc:194125	3	29381001	hypothetical protein LOC100170833 [Source:RefSeq peptide;Acc:NP_001124139]
RT2q / RT9q	LOC558816	3	29385286
RT2q / RT9q	LOC100006428	3	29390691
RT2q / RT9q	zgc:173594	3	29395192	hypothetical protein LOC100126128 [Source:RefSeq peptide;Acc:NP_001103324]
RT2q / RT9q	syt5	3	29398156	hypothetical protein LOC436686 [Source:RefSeq peptide;Acc:NP_001096607]
RT2q / RT9q	NP_001122167.1	3	29412914	hypothetical protein LOC558627 [Source:RefSeq peptide;Acc:NP_001122167]
RT2q / RT9q	pih1d1	3	29428387	PIH1 domain-containing protein 1 [Source:UniProtKB/Swiss-Prot;Acc:Q1RM55]
RT2q / RT9q		3	29484555
RT2q / RT9q	zgc:112484	3	29535030	hypothetical protein LOC550361 [Source:RefSeq peptide;Acc:NP_001017668]
RT2q / RT9q	BRSK1 (2 of 2)	3	29552572	BR serine/threonine-protein kinase 1 (EC 2.7.11.1)(SAD1 kinase)(Serine/threonine kinase SAD-B) [Source:UniProtKB/Swiss-Prot;Acc:Q8TDC3]
RT2q / RT9q	prl	3	29597569	prolactin [Source:RefSeq peptide;Acc:NP_852102]
RT2q / RT9q		3	29601757
RT2q / RT9q	prmt1	3	29612488	protein arginine methyltransferase 1 [Source:RefSeq peptide;Acc:NP_956944]
RT2q / RT9q	LOC558153	3	29622106
RT2q / RT9q	LOC558079	3	29659480
RT2q / RT9q	rras	3	29666432	hypothetical protein LOC449660 [Source:RefSeq peptide;Acc:NP_001005931]
RT2q / RT9q	PRR12 (2 of 2)	3	29690083	Proline-rich protein 12 [Source:UniProtKB/Swiss-Prot;Acc:Q9ULL5]
RT2q / RT9q		3	29715125
RT2q / RT9q	Q501V6_DANRE	3	29733447	LOC553490 protein Fragment [Source:UniProtKB/TrEMBL;Acc:Q501V6]
RT2q / RT9q	TRPM4 (1 of 5)	3	29749415	Transient receptor potential cation channel subfamily M member 4 (Long transient receptor potential channel 4)(LTrpC4)(hTRPM4)(Melastatin-4)(Calcium-activated non-selective cation channel 1) [Source:UniProtKB/Swiss-Prot;Acc:Q8TD43]
RT2q / RT9q	nosip	3	29789266	Nitric oxide synthase-interacting protein [Source:UniProtKB/Swiss-Prot;Acc:Q5U3S7]
RT2q / RT9q	rcn3	3	29793543	reticulocalbin 3, EF-hand calcium binding domain [Source:RefSeq peptide;Acc:NP_001002158]
RT2q / RT9q	zgc:193533	3	29813770	hypothetical protein LOC100192209 [Source:RefSeq peptide;Acc:NP_001129718]
RT2q / RT9q	zgc:163023	3	29844008	hypothetical protein LOC556934 [Source:RefSeq peptide;Acc:NP_001076276]
RT2q / RT9q	wu:fk57d06	3	29872806
RT2q / RT9q	MMP25 (2 of 2)	3	29878072	Matrix metalloproteinase-25 Precursor (MMP-25)(EC 3.4.24.-)(Membrane-type matrix metalloproteinase 6)(MT-MMP 6)(Membrane-type-6 matrix metalloproteinase)(MT6-MMP)(Leukolysin) [Source:UniProtKB/Swiss-Prot;Acc:Q9NPA2]
RT2q / RT9q	srrm2	3	29888366	Srrm2 protein Fragment [Source:UniProtKB/TrEMBL;Acc:Q6IQN3]
RT2q / RT9q	thoc6	3	29908716	THO complex subunit 6 homolog (WD repeat-containing protein 58) [Source:UniProtKB/Swiss-Prot;Acc:Q5XJS5]
RT2q / RT9q	LOC100003902	3	29920860
RT2q / RT9q	zgc:66260	3	29928142	hypothetical protein LOC100003846 [Source:RefSeq peptide;Acc:NP_957477]
RT2q / RT9q	myst1	3	29938270	MYST histone acetyltransferase 1 [Source:RefSeq peptide;Acc:NP_997907]
RT2q / RT9q	LOC100001520	3	29946703
RT2q / RT9q	fus	3	29955417	hypothetical protein LOC394058 [Source:RefSeq peptide;Acc:NP_957377]
RT2q / RT9q	setd1a	3	29987086	KIAA0339 protein Fragment [Source:UniProtKB/TrEMBL;Acc:Q071D7]
RT2q / RT9q	hsd3b7	3	30006689	hydroxy-delta-5-steroid dehydrogenase, 3 beta- and steroid delta-isomerase [Source:RefSeq peptide;Acc:NP_956103]
RT2q / RT9q	NR_023335.1	3	30052455	wu:fj33d10 (wu:fj33d10), non-coding RNA [Source:RefSeq DNA;Acc:NR_023335]
RT2q / RT9q	mylz2	3	30070045	myosin, light polypeptide 2, skeletal muscle [Source:RefSeq peptide;Acc:NP_571263]
RT2q / RT9q	zgc:153733	3	30082316	hypothetical protein LOC556313 [Source:RefSeq peptide;Acc:NP_001038864]
RT2q / RT9q	cd2bp2	3	30089542	CD2 antigen (cytoplasmic tail) binding protein 2 [Source:RefSeq peptide;Acc:NP_957255]
RT2q / RT9q	zgc:162613	3	30119732	hypothetical protein LOC555936 [Source:RefSeq peptide;Acc:NP_001103923]
RT2q / RT9q	zgc:113090	3	30127181	hypothetical protein LOC553741 [Source:RefSeq peptide;Acc:NP_001018548]
RT2q / RT9q	zgc:154037	3	30146357	zgc:154037 (zgc:154037), mRNA [Source:RefSeq DNA;Acc:NM_001076584]
RT2q / RT9q	g6pcb	3	30152797	LOC100000750 protein Fragment [Source:UniProtKB/TrEMBL;Acc:A7YY01]
RT2q / RT9q	NAV1 (1 of 2)	3	30197767	Neuron navigator 1 (Steerin-1)(Pore membrane and/or filament-interacting-like protein 3)(Unc-53 homolog 1)(unc53H1) [Source:UniProtKB/Swiss-Prot;Acc:Q8NEY1]
RT2q / RT9q	zgc:113006	3	30233558	amine oxidase, copper containing 3 [Source:RefSeq peptide;Acc:NP_001013573]
RT2q / RT9q	A5D8T0_DANRE	3	30243100	LOC555713 protein Fragment [Source:UniProtKB/TrEMBL;Acc:A5D8T0]
RT2q / RT9q	casp6l1	3	30263526	caspase 6, apoptosis-related cysteine peptidase, like 1 [Source:RefSeq peptide;Acc:NP_001005973]
RT2q / RT9q	casp6	3	30270847	caspase 6 [Source:RefSeq peptide;Acc:NP_001018333]
RT2q / RT9q	casp6l2	3	30278571	caspase 6, apoptosis-related cysteine peptidase, like 2 [Source:RefSeq peptide;Acc:NP_001035069]
RT2q / RT9q		3	30286815
RT2q / RT9q	rarab	3	30374969	Retinoic acid receptor alpha-B (RAR-alpha-B)(Retinoic acid receptor alpha-2.B)(RAR-alpha-2.B)(Nuclear receptor subfamily 1 group B member 1-B) [Source:UniProtKB/Swiss-Prot;Acc:Q7ZTI3]
RT2q / RT9q	hspb9	3	30596815	heat shock protein, alpha-crystallin-related, 9 [Source:RefSeq peptide;Acc:NP_001108177]
RT2q / RT9q	pyya	3	30639203	Peptide YY-A Precursor (Peptide YYa)(Peptide YY) [Source:UniProtKB/Swiss-Prot;Acc:Q9I8P2]
RT2q / RT9q	mpp2a	3	30643006	membrane protein, palmitoylated 2a (MAGUK p55 subfamily member 2a) [Source:RefSeq peptide;Acc:NP_001103181]
RT2q / RT9q	zgc:153739	3	30698307	hypothetical protein LOC767807 [Source:RefSeq peptide;Acc:NP_001070242]
RT2q / RT9q	zgc:100838	3	30723145	Coiled-coil domain-containing protein 103 [Source:UniProtKB/Swiss-Prot;Acc:Q6DGB6]
RT2q / RT9q	rpl23	3	30726347	60S ribosomal protein L23 [Source:UniProtKB/Swiss-Prot;Acc:Q6PC14]
RT2q / RT9q	LOC562406	3	30736132
RT2q / RT9q	gtpbp1	3	30743197	GTP binding protein 1 [Source:RefSeq peptide;Acc:NP_998640]
RT2q / RT9q	sgsm3	3	30763438	Small G protein signaling modulator 3 (RUN and TBC1 domain-containing protein 3) [Source:UniProtKB/Swiss-Prot;Acc:Q7T2D0]
RT2q / RT9q	LOC796777	3	30874447
RT2q / RT9q	LOC562747	3	31042822
RT2q / RT9q	wu:fb01b03	3	31060648	immediate early response 2 [Source:RefSeq peptide;Acc:NP_001136055]
RT2q / RT9q	cacna1a	3	31086501	Novel protein similar to vertebrate voltage-dependent calcium channel, P/Q type, alpha 1A subunit (CACNA1A) Fragment [Source:UniProtKB/TrEMBL;Acc:Q5RHB2]
RT2q / RT9q	zgc:112404	3	31229611	hypothetical protein LOC550272 [Source:RefSeq peptide;Acc:NP_001017609]
RT2q / RT9q	gtf2f1	3	31233173	general transcription factor IIF, polypeptide 1 [Source:RefSeq peptide;Acc:NP_956023]
RT2q / RT9q	DKEY-204F11.35	3	31264690
RT2q / RT9q	ighm	3	31275768	Ighm protein [Source:UniProtKB/TrEMBL;Acc:A8WG82]
RT2q / RT9q	IGHV3-6 (3 of 3)	3	31305779	Ig mu chain C region [Source:UniProtKB/Swiss-Prot;Acc:P01871]
RT2q / RT9q	IGHV7-81	3	31341561	IGHV7-81 protein [Source:UniProtKB/TrEMBL;Acc:Q6PIL0]
RT2q / RT9q		3	31377215
RT2q / RT9q		3	31378061
RT2q / RT9q		3	31380268
RT2q / RT9q		3	31381124
RT2q / RT9q		3	31385391
RT2q / RT9q		3	31387480
RT2q / RT9q		3	31392961
RT2q / RT9q		3	31401085
RT2q / RT9q		3	31405862
RT2q / RT9q		3	31409360
RT2q / RT9q		3	31411374
RT2q / RT9q		3	31414056
RT2q / RT9q		3	31417148
RT2q / RT9q		3	31418299
RT2q / RT9q		3	31421799
RT2q / RT9q	si:dkey-204f11.3	3	31423058	hypothetical protein LOC100034401 [Source:RefSeq peptide;Acc:NP_001076517]
RT2q / RT9q		3	31424509
RT2q / RT9q	aldh3d1	3	31431334	aldehyde dehydrogenase 3 family, member D1 [Source:RefSeq peptide;Acc:NP_775328]
RT2q / RT9q	clpp	3	31440614	caseinolytic protease, ATP-dependent, proteolytic subunit homolog [Source:RefSeq peptide;Acc:NP_001018520]
RT2q / RT9q	carm1	3	31460433	Histone-arginine methyltransferase CARM1 (EC 2.1.1.125)(EC 2.1.1.-)(Protein arginine N-methyltransferase 4)(Coactivator-associated arginine methyltransferase 1) [Source:UniProtKB/Swiss-Prot;Acc:Q6DC04]
RT2q / RT9q	si:dkey-204f11.62	3	31485107	hypothetical protein LOC445106 [Source:RefSeq peptide;Acc:NP_001003500]
RT2q / RT9q	zgc:110046	3	31492071	hypothetical protein LOC553583 [Source:RefSeq peptide;Acc:NP_001018397]
RT2q / RT9q	si:dkey-204f11.59	3	31531295	hypothetical protein LOC561087 [Source:RefSeq peptide;Acc:NP_001038417]
RT2q / RT9q	znf207a	3	31545158	zinc finger protein 207 [Source:RefSeq peptide;Acc:NP_998362]
RT2q / RT9q	LOC560874	3	31576150
RT2q / RT9q	sept9a	3	31766426	septin 9a [Source:RefSeq peptide;Acc:NP_944593]
RT2q / RT9q	sc:d158	3	31900338	hypothetical protein LOC100142635 [Source:RefSeq peptide;Acc:NP_001116085]
RT2q / RT9q	zgc:113113	3	31908850	hypothetical protein LOC541321 [Source:RefSeq peptide;Acc:NP_001013467]
RT2q / RT9q	zgc:163143	3	31912957	hypothetical protein LOC795946 [Source:RefSeq peptide;Acc:NP_001077038]
RT2q / RT9q	znfl1	3	31964724	zinc finger-like gene 1 [Source:RefSeq peptide;Acc:NP_919370]
RT2q / RT9q	dlx4a	3	31981177	Homeobox protein Dlx4a (DLX-8)(Distal-less homeobox protein 4a) [Source:UniProtKB/Swiss-Prot;Acc:Q98879]
RT2q / RT9q	dusp3	3	31994197	dual specificity phosphatase 3 [Source:RefSeq peptide;Acc:NP_001037772]
RT2q / RT9q	thraa	3	32008380	Thyroid hormone receptor alpha-A (zTRalpha-A)(Thyroid hormone receptor alpha-1)(TRalpha-1)(Nuclear receptor subfamily 1 group A member 1-A) [Source:UniProtKB/Swiss-Prot;Acc:Q98867]
RT2q / RT9q	nsf	3	32078088	N-ethylmaleimide-sensitive factor [Source:RefSeq peptide;Acc:NP_001037793]
RT2q / RT9q	psmd11a	3	32115056	Psmd11a protein Fragment [Source:UniProtKB/TrEMBL;Acc:A0AUR6]
RT2q / RT9q	NP_001122214.1	3	32132428	hypothetical protein LOC568402 [Source:RefSeq peptide;Acc:NP_001122214]
RT2q / RT9q	Q6NW79_DANRE	3	32205000	LOC407685 protein Fragment [Source:UniProtKB/TrEMBL;Acc:Q6NW79]
RT2q / RT9q	LOC568543	3	32261796
RT2q / RT9q	smarce1	3	32298216	SWI/SNF related, matrix associated, actin dependent regulator of chromatin, subfamily e, member 1 [Source:RefSeq peptide;Acc:NP_958455]
RT2q / RT9q	prkcb1	3	32316831	protein kinase C, beta [Source:RefSeq peptide;Acc:NP_957272]
RT2q / RT9q	LOC564883	3	32610313
RT2q / RT9q	rbbp6l	3	32717496	retinoblastoma binding protein 6-like [Source:RefSeq peptide;Acc:NP_001003873]
RT2q / RT9q	TNRC6A	3	32821254	Trinucleotide repeat-containing gene 6A protein (CAG repeat protein 26)(Glycine-tryptophan protein of 182 kDa)(GW182 autoantigen)(Protein GW1)(EMSY interactor protein) [Source:UniProtKB/Swiss-Prot;Acc:Q8NDV7]
RT2q / RT9q	ndufab1	3	32847081	Acyl carrier protein Fragment [Source:UniProtKB/TrEMBL;Acc:Q6PBK6]
RT2q / RT9q	zgc:153465	3	32853237	RNA pseudouridylate synthase domain-containing protein 1 [Source:UniProtKB/Swiss-Prot;Acc:Q08C69]
RT2q / RT9q	dctn5	3	32861971	dynactin 5 [Source:RefSeq peptide;Acc:NP_001002497]
RT2q / RT9q	zgc:92704	3	32900438	Zgc:92704 [Source:UniProtKB/TrEMBL;Acc:Q6DH00]
RT2q / RT9q	traf7	3	32922726	hypothetical protein LOC563746 [Source:RefSeq peptide;Acc:NP_001073654]
RT2q / RT9q	CASKIN1 (1 of 2)	3	32954587	Caskin-1 (CASK-interacting protein 1) [Source:UniProtKB/Swiss-Prot;Acc:Q8WXD9]
RT2q / RT9q	crlf3	3	33123154	Cytokine receptor-like factor 3 (Clf-3 protein) [Source:UniProtKB/Swiss-Prot;Acc:Q568M3]
RT2q / RT9q	suz12a	3	33161908	Polycomb protein suz12-A (Suppressor of zeste 12 protein homolog A) [Source:UniProtKB/Swiss-Prot;Acc:Q6DC03]
RT2q / RT9q	coil	3	33351332	coilin p80 [Source:RefSeq peptide;Acc:NP_571587]
RT2q / RT9q	scpep1	3	33358863	serine carboxypeptidase 1 [Source:RefSeq peptide;Acc:NP_956486]
RT2q / RT9q	zgc:158649	3	33368089	Cytosolic endo-beta-N-acetylglucosaminidase (ENGase)(EC 3.2.1.96) [Source:UniProtKB/Swiss-Prot;Acc:A1L251]
RT2q / RT9q	NP_001119873.1	3	33392524	hypothetical protein LOC561627 [Source:RefSeq peptide;Acc:NP_001119873]
RT2q / RT9q	csnk1da	3	33404750	Casein kinase I isoform delta-A (CKI-delta-A)(CKId-A)(EC 2.7.11.1)(Casein kinase I isoform delta-like) [Source:UniProtKB/Swiss-Prot;Acc:Q7T2E3]
RT2q / RT9q	dus1l	3	33454344	dihydrouridine synthase 1-like [Source:RefSeq peptide;Acc:NP_955911]
RT2q / RT9q	GPS1 (2 of 2)	3	33465611	COP9 signalosome complex subunit 1 (Signalosome subunit 1)(SGN1)(JAB1-containing signalosome subunit 1)(G protein pathway suppressor 1)(Protein GPS1)(Protein MFH) [Source:UniProtKB/Swiss-Prot;Acc:Q13098]
RT2q / RT9q	rac3	3	33480396	ras-related C3 botulinum toxin substrate 3 (rho family, small GTP binding protein Rac3) [Source:RefSeq peptide;Acc:NP_001002754]
RT2q / RT9q	prkar1a	3	33494140	protein kinase, cAMP-dependent, regulatory, type I, alpha (tissue specific extinguisher 1) [Source:RefSeq peptide;Acc:NP_001009989]
RT2q / RT9q	zgc:86896	3	33507261	hypothetical protein LOC415190 [Source:RefSeq peptide;Acc:NP_001002100]
RT2q / RT9q	Q1JQ11_DANRE	3	33528287	LOC553424 protein Fragment [Source:UniProtKB/TrEMBL;Acc:Q1JQ11]
RT2q / RT9q	gna13b	3	33546495	guanine nucleotide binding protein, alpha 13 [Source:RefSeq peptide;Acc:NP_001013281]
RT2q / RT9q	LOC561766	3	33585676
RT2q / RT9q	wipi1	3	33604996	WD repeat domain, phosphoinositide interacting 1 [Source:RefSeq peptide;Acc:NP_956685]
RT2q / RT9q	zgc:86896	3	33627393	hypothetical protein LOC415190 [Source:RefSeq peptide;Acc:NP_001002100]
RT2q / RT9q	prkar1a	3	33638729	protein kinase, cAMP-dependent, regulatory, type I, alpha (tissue specific extinguisher 1) [Source:RefSeq peptide;Acc:NP_001009989]
RT2q / RT9q	rac3	3	33651515	ras-related C3 botulinum toxin substrate 3 (rho family, small GTP binding protein Rac3) [Source:RefSeq peptide;Acc:NP_001002754]
RT2q / RT9q	gps1	3	33664628	G protein pathway suppressor 1 [Source:RefSeq peptide;Acc:NP_001071227]
RT2q / RT9q	dus1l	3	33678762	dihydrouridine synthase 1-like [Source:RefSeq peptide;Acc:NP_955911]
RT2q / RT9q	pdxdc1	3	33695517	Pyridoxal-dependent decarboxylase domain-containing protein 1 [Source:UniProtKB/Swiss-Prot;Acc:Q66HY8]
RT2q / RT9q	LOC563178	3	33722629
RT2q / RT9q	im:6893790	3	33732641
RT2q / RT9q	gspt1l	3	33745305	G1 to S phase transition 1 [Source:RefSeq peptide;Acc:NP_942101]
RT2q / RT9q	zgc:114109	3	33770723	hypothetical protein LOC566146 [Source:RefSeq peptide;Acc:NP_001025374]
RT2q / RT9q	MYH11 (2 of 2)	3	33789328	Myosin-11 (Myosin heavy chain 11)(Myosin heavy chain, smooth muscle isoform)(SMMHC) [Source:UniProtKB/Swiss-Prot;Acc:P35749]
RT2q / RT9q		3	33817784
RT2q / RT9q	LOC100001952	3	33849602
RT2q / RT9q		3	33896509
RT2q / RT9q	ABCC6 (2 of 3)	3	33926512	Multidrug resistance-associated protein 6 (ATP-binding cassette sub-family C member 6)(Anthracycline resistance-associated protein)(Multi-specific organic anion transporter E)(MOAT-E) [Source:UniProtKB/Swiss-Prot;Acc:O95255]
RT2q / RT9q	ramp2	3	33955774	receptor (G protein-coupled) activity modifying protein 2 [Source:RefSeq peptide;Acc:NP_001107904]
RT2q / RT9q	ezh1	3	33978764	hypothetical protein LOC664754 [Source:RefSeq peptide;Acc:NP_001035072]
RT2q / RT9q	ezh1	3	34006731	Enhancer of zeste 1 Fragment [Source:UniProtKB/TrEMBL;Acc:A5XBQ4]
RT2q / RT9q	CNTNAP1	3	34023201	Contactin-associated protein 1 Precursor (Caspr1)(Caspr)(Neurexin 4)(Neurexin IV)(p190) [Source:UniProtKB/Swiss-Prot;Acc:P78357]
RT2q / RT9q		3	34141450
RT2q / RT9q	tubgl	3	34178873	tubulin, gamma-like [Source:RefSeq peptide;Acc:NP_957202]
RT2q / RT9q	fam134c	3	34202828	Fam134c protein Fragment [Source:UniProtKB/TrEMBL;Acc:A9JTG3]
RT2q / RT9q	psmc3ip	3	34231775	PSMC3 interacting protein [Source:RefSeq peptide;Acc:NP_001002124]
RT2q / RT9q	mlx	3	34255221	transcription factor-like 4 [Source:RefSeq peptide;Acc:NP_001019394]
RT2q / RT9q	LOC557062	3	34317471
RT2q / RT9q	A3KQF8_DANRE	3	34385189	Novel protein similar to vertebrate SNAP25-interacting protein (SNIP) Fragment [Source:UniProtKB/TrEMBL;Acc:A3KQF8]
RT2q / RT9q	arf2	3	34677555	ADP-ribosylation factor 2 [Source:RefSeq peptide;Acc:NP_958912]
RT2q / RT9q	wnt9b	3	34693948	wingless-type MMTV integration site family, member 9B [Source:RefSeq peptide;Acc:NP_001131132]
RT2q / RT9q	gosr2	3	34768620	membrin [Source:RefSeq peptide;Acc:NP_955982]
RT2q / RT9q	LOC565404	3	34783994
RT2q / RT9q	A0JMH8_DANRE	3	34786382	LOC565404 protein Fragment [Source:UniProtKB/TrEMBL;Acc:A0JMH8]
RT2q / RT9q	MAP3K14	3	34847028	Mitogen-activated protein kinase kinase kinase 14 (EC 2.7.11.25)(Serine/threonine-protein kinase NIK)(NF-kappa beta-inducing kinase)(HsNIK) [Source:UniProtKB/Swiss-Prot;Acc:Q99558]
RT2q / RT9q	baxa	3	34895557	bcl2-associated X protein, a [Source:RefSeq peptide;Acc:NP_571637]
RT2q / RT9q	rps11	3	34906338	ribosomal protein S11 [Source:RefSeq peptide;Acc:NP_998542]
RT2q / RT9q	accn1	3	34946436	Amiloride-sensitive cation channel 1, neuronal (Acid-sensing ion channel 2)(ZASIC2) [Source:UniProtKB/Swiss-Prot;Acc:Q708S5]
RT2q / RT9q	si:rp71-14m1.2	3	35089113	Novel protein Fragment [Source:UniProtKB/TrEMBL;Acc:Q1LWM7]
RT2q / RT9q		3	35090146
RT2q / RT9q	LOC572079	3	35771972
RT2q / RT9q	LOC100005963	3	35886778
RT2q / RT9q		3	35914877
RT2q / RT9q	si:dkey-106c17.3	3	35967157	Novel protein similar to vertebrate potassium inwardly-rectifying channel, subfamily J, member 3 (KCNJ3) Fragment [Source:UniProtKB/TrEMBL;Acc:Q1LXG8]
RT2q / RT9q	si:dkey-106c17.2	3	36036204	hypothetical protein LOC567437 [Source:RefSeq peptide;Acc:NP_001038597]
RT2q / RT9q	LOC100151258	3	36118368
RT2q / RT9q	zgc:158687	3	36222916	hypothetical protein LOC569392 [Source:RefSeq peptide;Acc:NP_001073664]
RT2q / RT9q	im:7142403	3	36236273
RT2q / RT9q	LOC569515	3	36299007
RT2q / RT9q	retsat	3	36304537	Putative all-trans-retinol 13,14-reductase Precursor (EC 1.3.99.23)(All-trans-13,14-dihydroretinol saturase)(RetSat) [Source:UniProtKB/Swiss-Prot;Acc:Q5BLE8]
RT2q / RT9q	zgc:154169	3	36314965	hypothetical protein LOC777751 [Source:RefSeq peptide;Acc:NP_001071261]
RT2q / RT9q	nmt1a	3	36361243	N-myristoyltransferase 1 [Source:RefSeq peptide;Acc:NP_001018316]
RT2q / RT9q	plcd3a	3	36383232	1-phosphatidylinositol-4,5-bisphosphate phosphodiesterase delta-3 (EC 3.1.4.11)(Phosphoinositide phospholipase C delta-3)(Phospholipase C-delta-3)(PLC-delta-3) [Source:UniProtKB/Swiss-Prot;Acc:A5D6R3]
RT2q / RT9q		3	36440652
RT2q / RT9q	zgc:100868	3	36597289	hypothetical protein LOC554458 [Source:RefSeq peptide;Acc:NP_001003526]
RT2q / RT9q	zgc:165423	3	36663161	hypothetical protein LOC100101646 [Source:RefSeq peptide;Acc:NP_001093620]
RT2q / RT9q	aldoaa	3	36691447	fructose-bisphosphate aldolase A [Source:RefSeq peptide;Acc:NP_919358]
RT2q / RT9q	zgc:92244	3	36702603	hypothetical protein LOC492340 [Source:RefSeq peptide;Acc:NP_001007307]
RT2q / RT9q	prpsap2	3	36723773	phosphoribosyl pyrophosphate synthetase-associated protein 2 [Source:RefSeq peptide;Acc:NP_998661]
RT2q / RT9q	grap	3	36754069	GRB2-related adaptor protein [Source:RefSeq peptide;Acc:NP_001018409]
RT2q / RT9q	LOC560542	3	36787134
RT2q / RT9q	b9d1	3	36814682	B9 domain-containing protein 1 [Source:UniProtKB/Swiss-Prot;Acc:Q503B7]
RT2q / RT9q		3	36976924
RT2q / RT9q	LOC793800	3	37081926
RT2q / RT9q	llgl1	3	37123460	lethal giant larvae homolog 1 [Source:RefSeq peptide;Acc:NP_001038934]
RT2q / RT9q		3	37183289
RT2q / RT9q	MYO15A (1 of 2)	3	37194659	Myosin-XV (Unconventional myosin-15) [Source:UniProtKB/Swiss-Prot;Acc:Q9UKN7]
RT2q / RT9q	drg2	3	37276967	developmentally regulated GTP binding protein 2 [Source:RefSeq peptide;Acc:NP_997803]
RT2q / RT9q	gfer	3	37287276	growth factor, augmenter of liver regeneration (ERV1 homolog, S. cerevisiae) [Source:RefSeq peptide;Acc:NP_001082855]
RT2q / RT9q	syngr3	3	37293363	synaptogyrin 3 [Source:RefSeq peptide;Acc:NP_001018427]
RT2q / RT9q	znf598	3	37308535	Zinc finger protein 598 [Source:UniProtKB/Swiss-Prot;Acc:Q6PFK1]
RT2q / RT9q	flii	3	37330236
RT2q / RT9q	top3a	3	37358532
RT2q / RT9q	smcr8a	3	37378555
RT2q / RT9q	shmt1	3	37384121	serine hydroxymethyltransferase 1 (soluble) [Source:RefSeq peptide;Acc:NP_957340]
RT2q / RT9q	pdap1	3	37400855	pdgfa associated protein 1 [Source:RefSeq peptide;Acc:NP_956504]
RT2q / RT9q	bud31	3	37407971	Protein BUD31 homolog (Protein G10 homolog) [Source:UniProtKB/Swiss-Prot;Acc:Q567Z7]
RT2q / RT9q	nar	3	37412566	no arches [Source:RefSeq peptide;Acc:NP_571084]
RT2q / RT9q	Q6PBH7_DANRE	3	37420284	LOC402883 protein Fragment [Source:UniProtKB/TrEMBL;Acc:Q6PBH7]
RT2q / RT9q	zgc:158679	3	37438557	Equilibrative nucleoside transporter 4 (Solute carrier family 29 member 4) [Source:UniProtKB/Swiss-Prot;Acc:A1L272]
RT2q / RT9q		3	37567365
RT2q / RT9q	zgc:162931	3	37649273	Actin, cytoplasmic 2 (Beta-actin-2) [Source:UniProtKB/Swiss-Prot;Acc:Q7ZVF9]
RT2q / RT9q	zgc:153632	3	37699592	hypothetical protein LOC558271 [Source:RefSeq peptide;Acc:NP_001070028]
RT2q / RT9q	wwp1	3	37813379	SMAD specific E3 ubiquitin protein ligase 1 [Source:RefSeq peptide;Acc:NP_001001943]
RT2q / RT9q	arpc1a	3	37919275	actin related protein 2/3 complex, subunit 1A [Source:RefSeq peptide;Acc:NP_958500]
RT2q / RT9q	arpc1b	3	37932212	actin related protein 2/3 complex, subunit 1B [Source:RefSeq peptide;Acc:NP_998321]
RT2q / RT9q	wipi2	3	37943786	WD repeat domain, phosphoinositide interacting 2 [Source:RefSeq peptide;Acc:NP_001002729]
RT2q / RT9q	FOXK1	3	37999717	Forkhead box protein K1 (Myocyte nuclear factor)(MNF) [Source:UniProtKB/Swiss-Prot;Acc:P85037]
RT2q / RT9q	foxk1	3	38025234	forkhead box K1 [Source:RefSeq peptide;Acc:NP_956196]
RT2q / RT9q	zgc:153269	3	38059261	hypothetical protein LOC558541 [Source:RefSeq peptide;Acc:NP_001071016]
RT2q / RT9q	cyp3c1l2	3	38071126	cytochrome P450, family 3, subfamily c, polypeptide 1 like, 2 [Source:RefSeq peptide;Acc:NP_001007401]
RT2q / RT9q	LOC558473	3	38082058
RT2q / RT9q	cyp3c1	3	38092409	cytochrome P450, family 3, subfamily c, polypeptide 1 [Source:RefSeq peptide;Acc:NP_997838]
RT2q / RT9q	LOC558391	3	38103387
RT2q / RT9q		3	38405812
RT2q / RT9q	CARD11	3	38712973	Caspase recruitment domain-containing protein 11 (CARD-containing MAGUK protein 3)(Carma 1) [Source:UniProtKB/Swiss-Prot;Acc:Q9BXL7]
RT2q / RT9q	gna12	3	38770801	guanine nucleotide binding protein (G protein) alpha 12 [Source:RefSeq peptide;Acc:NP_001013295]
RT2q / RT9q	eif3b	3	38838155
RT2q / RT9q	NP_998712.1	3	38854691	chondroitin 4-sulfotransferase-2 [Source:RefSeq peptide;Acc:NP_998712]
RT2q / RT9q	LOC795631	3	38899839
RT2q / RT9q	grifin	3	38909028	Grifin (Galectin-related inter-fiber protein)(DrGRIFIN) [Source:UniProtKB/Swiss-Prot;Acc:Q6DGJ1]
RT2q / RT9q	lfng	3	39040661	Beta-1,3-N-acetylglucosaminyltransferase lunatic fringe (EC 2.4.1.222)(O-fucosylpeptide 3-beta-N-acetylglucosaminyltransferase) [Source:UniProtKB/Swiss-Prot;Acc:Q8JHF2]
RT2q / RT9q	LOC556314	3	39100500
RT2q / RT9q	LOC555448	3	39213653
RT2q / RT9q	nudt1	3	39244337	nudix (nucleoside diphosphate linked moiety X)-type motif 1 [Source:RefSeq peptide;Acc:NP_998583]
RT2q / RT9q	LOC555586	3	39249652
RT2q / RT9q	jmjd5	3	39666718	jumonji domain containing 5 [Source:RefSeq peptide;Acc:NP_001002663]
RT2q / RT9q	nsmce1	3	39683267	Non-structural maintenance of chromosomes element 1 homolog (Non-SMC element 1 homolog) [Source:UniProtKB/Swiss-Prot;Acc:Q6DGT7]
RT2q / RT9q	il4r	3	39701008	interleukin 4 receptor [Source:RefSeq peptide;Acc:NP_001013300]
RT2q / RT9q	B2BJ88_DANRE	3	39748083	IL-4RA-like protein 2 membrane anchored form [Source:UniProtKB/TrEMBL;Acc:B2BJ88]
RT2q / RT9q	zgc:162578	3	39806096	hypothetical protein LOC562437 [Source:RefSeq peptide;Acc:NP_001076299]
RT2q / RT9q	LOC799116	3	39910620
RT2q / RT9q	LOC563218	3	39925914
RT2q / RT9q	litaf	3	39929937	Lipopolysaccharide-induced tumor necrosis factor-alpha factor homolog (LPS-induced TNF-alpha factor homolog) [Source:UniProtKB/Swiss-Prot;Acc:Q6GMG8]
RT2q / RT9q	snn	3	39939776	stannin [Source:RefSeq peptide;Acc:NP_998211]
RT2q / RT9q	zc3h7	3	39952645	zinc finger CCCH-type containing 7 [Source:RefSeq peptide;Acc:NP_998599]
RT2q / RT9q	zgc:92162	3	39990121	hypothetical protein LOC436622 [Source:RefSeq peptide;Acc:NP_001002350]
RT2q / RT9q	axin1	3	40110777	Axin-1 (Axis inhibition protein 1) [Source:UniProtKB/Swiss-Prot;Acc:P57094]
RT2q / RT9q	LOC562570	3	40570031
RT2q / RT9q	psmg3	3	40778739	proteasome assembly chaperone 3 [Source:RefSeq peptide;Acc:NP_001002529]
RT2q / RT9q	tmem184a	3	40783126	transmembrane protein 184a [Source:RefSeq peptide;Acc:NP_998685]
RT2q / RT9q	mafk	3	40823886	v-maf musculoaponeurotic fibrosarcoma oncogene homolog K [Source:RefSeq peptide;Acc:NP_001002044]
RT2q / RT9q	ints1	3	40859681
RT2q / RT9q	Q6NW67_DANRE	3	40946385	LOC407678 protein Fragment [Source:UniProtKB/TrEMBL;Acc:Q6NW67]
RT2q / RT9q	micall2	3	40961945	mical-like 2 [Source:RefSeq peptide;Acc:NP_963879]
RT2q / RT9q		3	41039012
RT2q / RT9q	LOC798510	3	41213058
RT2q / RT9q	zfand2a	3	41234413	zinc finger, AN1-type domain 2A [Source:RefSeq peptide;Acc:NP_956811]
RT2q / RT9q	LOC798737	3	41327424
RT2q / RT9q	hs3st4	3	41594461	heparan sulfate D-glucosaminyl 3-O-sulfotransferase 4 [Source:RefSeq peptide;Acc:NP_001074058]
RT2q / RT9q	hs3st2	3	42000465	heparan sulfate (glucosamine) 3-O-sulfotransferase 2 [Source:RefSeq peptide;Acc:NP_001074077]
RT2q / RT9q	LOC564487	3	42248358
RT2q / RT9q	zgc:77244	3	42314536	potassium channel tetramerisation domain containing 5 [Source:RefSeq peptide;Acc:NP_996932]
RT2q / RT9q	zgc:153787	3	42339244	hypothetical protein LOC768202 [Source:RefSeq peptide;Acc:NP_001070812]
RT2q / RT9q	il21rl	3	42368616	interleukin 21 receptor, like [Source:RefSeq peptide;Acc:NP_001106981]
RT2q / RT9q	il21r	3	42396921	interleukin 21 receptor [Source:RefSeq peptide;Acc:NP_001106982]
RT2q / RT9q	ube2i2	3	42418237	SUMO-conjugating enzyme UBC9-B (EC 6.3.2.-)(SUMO-protein ligase B)(Ubiquitin-conjugating enzyme E2 I-B)(Ubiquitin-protein ligase I-B)(Ubiquitin carrier protein I-B)(Ubiquitin carrier protein 9-B) [Source:UniProtKB/Swiss-Prot;Acc:Q9DDJ0]
RT2q / RT9q	BAIAP3	3	42531338	BAI1-associated protein 3 (BAP3) [Source:UniProtKB/Swiss-Prot;Acc:O94812]
RT2q / RT9q	gpr146	3	42740687	G protein-coupled receptor 146 [Source:RefSeq peptide;Acc:NP_001073488]
RT2q / RT9q	NP_001122195.1	3	42811957	G protein-coupled receptor 30 [Source:RefSeq peptide;Acc:NP_001122195]
RT2q / RT9q	h3f3b.1	3	42829576	Histone H3.3 [Source:UniProtKB/Swiss-Prot;Acc:Q6PI20]
RT2q / RT9q	C16orf28	3	42832027	RING finger protein unkempt-like [Source:UniProtKB/Swiss-Prot;Acc:Q9H9P5]
RT2q / RT9q	LOC570758	3	42899398
RT2q / RT9q	NP_001129447.2	3	43096643	hypothetical protein LOC566015 [Source:RefSeq peptide;Acc:NP_001129447]
RT2q / RT9q	MKL2 (2 of 2)	3	43368365	MKL/myocardin-like protein 2 (Myocardin-related transcription factor B)(MRTF-B)(Megakaryoblastic leukemia 2) [Source:UniProtKB/Swiss-Prot;Acc:Q9ULH7]
RT2q / RT9q	zgc:112000	3	43430507	hypothetical protein LOC550385 [Source:RefSeq peptide;Acc:NP_001017690]
RT2q / RT9q	polr3k	3	43433310	polymerase (RNA) III (DNA directed) polypeptide K [Source:RefSeq peptide;Acc:NP_001002553]
RT2q / RT9q	zgc:165666	3	43441064	hypothetical protein LOC557073 [Source:RefSeq peptide;Acc:NP_001092712]
RT2q / RT9q	sc:d0202	3	43478461	hypothetical protein LOC569842 [Source:RefSeq peptide;Acc:NP_001091722]
RT2q / RT9q	sc:d0139	3	43497824	hypothetical protein LOC100141487 [Source:RefSeq peptide;Acc:NP_001108576]
RT2q / RT9q	TYK2	3	43546730	Non-receptor tyrosine-protein kinase TYK2 (EC 2.7.10.2) [Source:UniProtKB/Swiss-Prot;Acc:P29597]
RT2q / RT9q	raver1	3	43612852	ribonucleoprotein, PTB-binding 1 [Source:RefSeq peptide;Acc:NP_001018503]
RT2q / RT9q	LOC572061	3	43763069
RT2q / RT9q	prkcsh	3	43816166	protein kinase C substrate 80K-H [Source:RefSeq peptide;Acc:NP_957347]
RT2q / RT9q	elavl3	3	43853414	ELAV-like protein 3 [Source:RefSeq peptide;Acc:NP_571524]
RT2q / RT9q	LOC562973	3	44146192
RT2q / RT9q	zgc:153426	3	44349413	hypothetical protein LOC767746 [Source:RefSeq peptide;Acc:NP_001070183]
RT2q / RT9q	NP_001107120.1	3	44360865	hypothetical protein LOC100003064 [Source:RefSeq peptide;Acc:NP_001107120]
RT2q / RT9q	crb3a	3	44367548	crumbs homolog 3a [Source:RefSeq peptide;Acc:NP_001038787]
RT2q / RT9q	asf1b	3	44400903	Histone chaperone asf1-B (Anti-silencing function protein 1-B) [Source:UniProtKB/Swiss-Prot;Acc:Q6NYY4]
RT2q / RT9q	zgc:158799	3	44411754	hypothetical protein LOC564064 [Source:RefSeq peptide;Acc:NP_001076309]
RT2q / RT9q	zgc:153652	3	44467883	hypothetical protein LOC768149 [Source:RefSeq peptide;Acc:NP_001070760]
RT2q / RT9q	LOC566085	3	44497731
RT2q / RT9q	dnajb1	3	44751994	DnaJ (Hsp40) homolog, subfamily B, member 1 [Source:RefSeq peptide;Acc:NP_001003571]
RT2q / RT9q	gipc1	3	44781269	GIPC PDZ domain containing family, member 1 [Source:RefSeq peptide;Acc:NP_001004018]
RT2q / RT9q		3	44805606
RT2q / RT9q	zgc:123284	3	44815222	hypothetical protein LOC641422 [Source:RefSeq peptide;Acc:NP_001032488]
RT2q / RT9q	zgc:112146	3	44836359	hypothetical protein LOC550426 [Source:RefSeq peptide;Acc:NP_001017731]
RT2q / RT9q	zgc:92161	3	44858339	hypothetical protein LOC447817 [Source:RefSeq peptide;Acc:NP_001004556]
RT2q / RT9q	zgc:163083	3	44891107	hypothetical protein LOC566848 [Source:RefSeq peptide;Acc:NP_001077028]
RT2q / RT9q	LOC566988	3	44900453
RT2q / RT9q	LOC567166	3	44935358
RT2q / RT9q	hs3st3b1a	3	45045810	hypothetical protein LOC767708 [Source:RefSeq peptide;Acc:NP_001070114]
RT2q / RT9q	LOC567298	3	45199116
RT2q / RT9q	LOC100151443	3	45301095
RT2q / RT9q	ndel1b	3	45303600	Nuclear distribution protein nudE-like 1-B [Source:UniProtKB/Swiss-Prot;Acc:Q803Q2]
RT2q / RT9q	LOC794371	3	45337219
RT2q / RT9q	atp5h	3	45355867	ATP synthase, H+ transporting, mitochondrial F0 complex, subunit d [Source:RefSeq peptide;Acc:NP_956996]
RT2q / RT9q	metrnl	3	45426024	Meteorin-like protein Precursor [Source:UniProtKB/Swiss-Prot;Acc:Q7ZV46]
RT2q / RT9q	tbcd	3	45588325
RT2q / RT9q	znf750	3	45657177	Protein ZNF750 [Source:UniProtKB/Swiss-Prot;Acc:Q568E2]
RT2q / RT9q	tbcd	3	45662213	Tbcd protein Fragment [Source:UniProtKB/TrEMBL;Acc:Q5XJB7]
RT2q / RT9q	fn3krp	3	45685712	hypothetical protein LOC559954 [Source:RefSeq peptide;Acc:NP_001103578]
RT2q / RT9q	LOC795632	3	45703491
RT2q / RT9q	B0V0R9_DANRE	3	45894619	Novel protein Fragment [Source:UniProtKB/TrEMBL;Acc:B0V0R9]
RT2q / RT9q	LOC561852	3	46248473
RT2q / RT9q	cdc42ep4	3	46433093	CDC42 effector protein (Rho GTPase binding) 4 [Source:RefSeq peptide;Acc:NP_001002183]
RT2q / RT9q	pmp22a	3	46524216	peripheral myelin protein 22a [Source:RefSeq peptide;Acc:NP_958468]
RT2q / RT9q	zgc:158309	3	46842394	phosphatidic acid phosphatase type 2B [Source:RefSeq peptide;Acc:NP_001073447]
RT2q / RT9q	NP_001122290.1	3	46935532	hypothetical protein LOC100148577 [Source:RefSeq peptide;Acc:NP_001122290]
RT2q / RT9q		3	46973829
RT2q / RT9q	tmed1	3	46994165	transmembrane emp24 protein transport domain containing 1 [Source:RefSeq peptide;Acc:NP_001003487]
RT2q / RT9q	dnm2	3	47024043	dynamin 2 [Source:RefSeq peptide;Acc:NP_001025299]
RT2q / RT9q	qtrt1	3	47101675	queuine tRNA-ribosyltransferase 1 [Source:RefSeq peptide;Acc:NP_957304]
RT2q / RT9q	LOC565691	3	47196070
RT2q / RT9q	EMR4P (4 of 9)	3	47352073	Putative EGF-like module-containing mucin-like hormone receptor-like 4 Precursor (G-protein coupled receptor 127)(G-protein coupled receptor PGR16) [Source:UniProtKB/Swiss-Prot;Acc:Q86SQ3]
RT2q / RT9q	LOC100000404	3	47445723
RT2q / RT9q	LOC100000438	3	47464841
RT2q / RT9q		3	47511128
RT2q / RT9q	zgc:114180	3	47954486	hypothetical protein LOC570333 [Source:RefSeq peptide;Acc:NP_001025419]
RT2q / RT9q	LOC793701	3	47979188
RT2q / RT9q	arl16	3	48120148	ADP-ribosylation factor-like 16 [Source:RefSeq peptide;Acc:NP_001082969]
RT2q / RT9q	EPN3 (2 of 2)	3	48131888	Epsin-3 (EPS-15-interacting protein 3) [Source:UniProtKB/Swiss-Prot;Acc:Q9H201]
RT2q / RT9q	zgc:114118	3	48220434	hypothetical protein LOC565976 [Source:RefSeq peptide;Acc:NP_001025373]
RT2q / RT9q	rsad1	3	48225204	Radical S-adenosyl methionine domain-containing protein 1, mitochondrial Precursor (EC 1.3.99.-)(Oxygen-independent coproporphyrinogen III oxidase-like protein RSAD1) [Source:UniProtKB/Swiss-Prot;Acc:A4IGH2]
RT2q / RT9q		3	48248047
RT2q / RT9q	zgc:153136	3	48258246	hypothetical protein LOC562439 [Source:RefSeq peptide;Acc:NP_001070626]
RT2q / RT9q	cldnk	3	48270951	claudin k [Source:RefSeq peptide;Acc:NP_001003464]
RT2q / RT9q	hgs	3	48280009	hepatocyte growth factor-regulated tyrosine kinase substrate [Source:RefSeq peptide;Acc:NP_956162]
RT2q / RT9q	zgc:103625	3	48322951	UPF0585 protein C16orf13 homolog B [Source:UniProtKB/Swiss-Prot;Acc:Q66I74]
RT2q / RT9q	mrpl12	3	48331637	mitochondrial ribosomal protein L12 [Source:RefSeq peptide;Acc:NP_001017696]
RT2q / RT9q	LOC100148605	3	48352132
RT2q / RT9q	zgc:85736	3	48901113	Protein tweety homolog 2 [Source:UniProtKB/Swiss-Prot;Acc:Q6NUZ2]
RT2q / RT9q	CHMP6 (2 of 2)	3	48997576	Charged multivesicular body protein 6 (Chromatin-modifying protein 6)(Vacuolar protein sorting-associated protein 20)(Vps20)(hVps20) [Source:UniProtKB/Swiss-Prot;Acc:Q96FZ7]
RT2q / RT9q	zgc:136827	3	49022400	BAI1-associated protein 2-like [Source:RefSeq peptide;Acc:NP_001035335]
RT2q / RT9q	AATK (2 of 2)	3	49237664	Serine/threonine-protein kinase LMTK1 (EC 2.7.11.1)(Lemur tyrosine kinase 1)(Apoptosis-associated tyrosine kinase)(AATYK)(Brain apoptosis-associated tyrosine kinase)(CDK5-binding protein)(p35-binding protein)(p35BP) [Source:UniProtKB/Swiss-Prot;Acc:Q6ZMQ8]
RT2q / RT9q	LOC100150142	3	49444603
RT2q / RT9q	zgc:165582	3	49448110	hypothetical protein LOC100124609 [Source:RefSeq peptide;Acc:NP_001096106]
RT2q / RT9q	EMR4P (2 of 9)	3	49823034	Putative EGF-like module-containing mucin-like hormone receptor-like 4 Precursor (G-protein coupled receptor 127)(G-protein coupled receptor PGR16) [Source:UniProtKB/Swiss-Prot;Acc:Q86SQ3]
RT2q / RT9q	LOC100003535	3	49884321
RT2q / RT9q	slc27a1	3	49900525	solute carrier family 27 (fatty acid transporter), member 1 [Source:RefSeq peptide;Acc:NP_001013555]
RT2q / RT9q	LOC566281	3	49962698
RT2q / RT9q	zgc:113210	3	50002656	hypothetical protein LOC541387 [Source:RefSeq peptide;Acc:NP_001013532]
RT2q / RT9q	pgls	3	50040079	6-phosphogluconolactonase [Source:RefSeq peptide;Acc:NP_001004117]
RT2q / RT9q	glt25d1	3	50058395
RT2q / RT9q	LOC565801	3	50118629
RT2q / RT9q	LOC100149437	3	50161858
RT2q / RT9q	atp13a	3	50255312	ATPase type 13A [Source:RefSeq peptide;Acc:NP_001001403]
RT2q / RT9q	pbx4	3	50461847	pre-B-cell leukemia homeobox 4 [Source:RefSeq peptide;Acc:NP_571522]
RT2q / RT9q	zgc:101053	3	50545079	hypothetical protein LOC445184 [Source:RefSeq peptide;Acc:NP_001003578]
RT2q / RT9q	LOC570571	3	50559472
RT2q / RT9q	brd4	3	50578049	bromodomain containing 4 [Source:RefSeq peptide;Acc:NP_001104751]
RT2q / RT9q	stxbp2	3	50702447	syntaxin binding protein 2 [Source:RefSeq peptide;Acc:NP_998454]
RT2q / RT9q	xab2	3	50838658	hypothetical protein LOC555321 [Source:RefSeq peptide;Acc:NP_001038248]
RT2q / RT9q	si:dkey-209e8.1	3	50961443
RT2q / RT9q	nr5a5	3	50978813	nuclear receptor subfamily 5, group A, member 5 isoform 2 [Source:RefSeq peptide;Acc:NP_001070740]
RT2q / RT9q	A8KBA7_DANRE	3	50997555	LOC100000079 protein Fragment [Source:UniProtKB/TrEMBL;Acc:A8KBA7]
RT2q / RT9q	zgc:171711	3	51012723	UPF0515 protein C19orf66 homolog [Source:UniProtKB/Swiss-Prot;Acc:A7YY07]
RT2q / RT9q	LOC556557	3	51033554
RT2q / RT9q	wu:fc10f03	3	51051334	notch homolog 5 [Source:RefSeq peptide;Acc:NP_571624]
RT2q / RT9q	rdh8	3	51265145	retinol dehydrogenase 8 [Source:RefSeq peptide;Acc:NP_957001]
RT2q / RT9q	col11a1	3	51471591	Col11a1 protein Fragment [Source:UniProtKB/TrEMBL;Acc:Q568M2]
RT2q / RT9q	col11a1	3	51646070
RT2q / RT9q	olfm2	3	51996897	olfactomedin 2 [Source:RefSeq peptide;Acc:NP_997882]
RT2q / RT9q	zgc:101777	3	52209784	Cdc42-interacting protein 4 homolog (Thyroid receptor-interacting protein 10 homolog) [Source:UniProtKB/Swiss-Prot;Acc:Q5U3Q6]
RT2q / RT9q	LOC557524	3	52375520
RT2q / RT9q	zgc:171489	3	52448852	hypothetical protein LOC100142644 [Source:RefSeq peptide;Acc:NP_001116092]
RT2q / RT9q	CDR2	3	52462584	Cerebellar degeneration-related protein 2 (Paraneoplastic cerebellar degeneration-associated antigen)(Major Yo paraneoplastic antigen) [Source:UniProtKB/Swiss-Prot;Acc:Q01850]
RT2q / RT9q	LOC561099	3	52500826
RT2q / RT9q	A4IFY0_DANRE	3	52724070	LOC569386 protein Fragment [Source:UniProtKB/TrEMBL;Acc:A4IFY0]
RT2q / RT9q	LOC792518	3	52791710
RT2q / RT9q	zgc:153165	3	52804207	hypothetical protein LOC751762 [Source:RefSeq peptide;Acc:NP_001038936]
RT2q / RT9q	zgc:171753	3	52819506	hypothetical protein LOC560127 [Source:RefSeq peptide;Acc:NP_001098578]
RT2q / RT9q	arhgdia	3	52838748	Rho GDP dissociation inhibitor (GDI) alpha [Source:RefSeq peptide;Acc:NP_998626]
RT2q / RT9q	zgc:77462	3	52890182	Cerebellar degeneration-related protein 2-like [Source:UniProtKB/Swiss-Prot;Acc:Q6NZT2]
RT2q / RT9q	LOC100150325	3	52925294
RT2q / RT9q	zgc:174268	3	52973405	hypothetical protein LOC100001296 [Source:RefSeq peptide;Acc:NP_001107943]
RT2q / RT9q	zgc:113265	3	52986206	hypothetical protein LOC541498 [Source:RefSeq peptide;Acc:NP_001014333]
RT2q / RT9q	zgc:113030	3	53009186	hypothetical protein LOC553738 [Source:RefSeq peptide;Acc:NP_001018545]
RT2q / RT9q		3	53021340
RT2q / RT9q	zgc:194562	3	53116948	hypothetical protein LOC563446 [Source:RefSeq peptide;Acc:NP_001124250]
RT2q / RT9q	NP_001091731.1	3	53408765	hypothetical protein LOC100002730 [Source:RefSeq peptide;Acc:NP_001091731]
RT2q / RT9q	angptl6	3	53428457	angiopoietin-like 6 [Source:RefSeq peptide;Acc:NP_001014821]
RT2q / RT9q	ppan	3	53457653	peter pan homolog [Source:RefSeq peptide;Acc:NP_958871]
RT2q / RT9q	LOC100007926	3	53480622
RT2q / RT9q	eif3g	3	53485786	Eukaryotic translation initiation factor 3 subunit G (eIF3g)(Eukaryotic translation initiation factor 3 subunit 4)(Eukaryotic translation initiation factor 3 RNA-binding subunit)(eIF-3 RNA-binding subunit) [Source:UniProtKB/Swiss-Prot;Acc:Q6DRC4]
RT2q / RT9q	dnmt1	3	53494972	DNA (cytosine-5-)-methyltransferase 1 [Source:RefSeq peptide;Acc:NP_571264]
RT2q / RT9q	s1pr2	3	53520558	Sphingosine 1-phosphate receptor 2 (S1P receptor 2)(S1P2)(Sphingosine 1-phosphate receptor Edg-5)(S1P receptor Edg-5) [Source:UniProtKB/Swiss-Prot;Acc:Q9I8K8]
RT2q / RT9q	B8JHX2_DANRE	3	53647823	Novel protein [Source:UniProtKB/TrEMBL;Acc:B8JHX2]
RT2q / RT9q	B8JHX3_DANRE	3	53665323	Novel protein Fragment [Source:UniProtKB/TrEMBL;Acc:B8JHX3]
RT2q / RT9q	B8JHX4_DANRE	3	53687369	Novel protein Fragment [Source:UniProtKB/TrEMBL;Acc:B8JHX4]
RT2q / RT9q	B0R0K0_DANRE	3	53710267	Novel protein Fragment [Source:UniProtKB/TrEMBL;Acc:B0R0K0]
RT2q / RT9q	zgc:112270	3	53739156	hypothetical protein LOC553697 [Source:RefSeq peptide;Acc:NP_001018507]
RT2q / RT9q	NP_001138254.1	3	53752841	hypothetical protein LOC553327 [Source:RefSeq peptide;Acc:NP_001138254]
RT2q / RT9q	aanat2	3	53791549	arylalkylamine N-acetyltransferase [Source:RefSeq peptide;Acc:NP_571486]
RT2q / RT9q	zgc:91984	3	53800099	Rhomboid family member 1 [Source:UniProtKB/Swiss-Prot;Acc:Q6GMF8]
RT2q / RT9q	zgc:162984	3	53935439	hypothetical protein LOC566516 [Source:RefSeq peptide;Acc:NP_001076319]
RT2q / RT9q	si:ch211-5k11.11	3	53949101	alpha globin regulatory element containing-like [Source:RefSeq peptide;Acc:NP_001020705]
RT2q / RT9q	zgc:92880	3	53994984	hypothetical protein LOC445037 [Source:RefSeq peptide;Acc:NP_001003431]
RT2q / RT9q	si:xx-by187g17.5	3	53997339	globin, alpha [Source:RefSeq peptide;Acc:NP_001013479]
RT2q / RT9q	ba2	3	54002211	Hemoglobin subunit beta-1 (Hemoglobin beta-1 chain)(Beta-1-globin)(Beta-A1-globin) [Source:UniProtKB/Swiss-Prot;Acc:Q90486]
RT2q / RT9q	hbaa1	3	54003866	Hemoglobin subunit alpha (Hemoglobin alpha chain)(Alpha-globin aa1) [Source:UniProtKB/Swiss-Prot;Acc:Q90487]
RT2q / RT9q	ba2	3	54007199	Hemoglobin subunit beta-1 (Hemoglobin beta-1 chain)(Beta-1-globin)(Beta-A1-globin) [Source:UniProtKB/Swiss-Prot;Acc:Q90486]
RT2q / RT9q	si:busm1-118j2.5	3	54017851	hemoglobin beta embryonic-like [Source:RefSeq peptide;Acc:NP_001073562]
RT2q / RT9q	hbae1	3	54024137	hemoglobin alpha embryonic-1 [Source:RefSeq peptide;Acc:NP_891985]
RT2q / RT9q	hbae1	3	54031030	hemoglobin alpha embryonic-1 [Source:RefSeq peptide;Acc:NP_891985]
RT2q / RT9q	hbae3	3	54050356	hemoglobin alpha embryonic-3 [Source:RefSeq peptide;Acc:NP_898889]
RT2q / RT9q	si:busm1-118j2.12	3	54066230	Novel protein Fragment [Source:UniProtKB/TrEMBL;Acc:Q7SZV7]
RT2q / RT9q	KANK2 (2 of 2)	3	54081655	KN motif and ankyrin repeat domain-containing protein 2 (Ankyrin repeat domain-containing protein 25)(SRC-1-interacting protein)(SRC1-interacting protein)(Matrix-remodeling-associated protein 3) [Source:UniProtKB/Swiss-Prot;Acc:Q63ZY3]
RT2q / RT9q	DOCK6	3	54143599	Dedicator of cytokinesis protein 6 [Source:UniProtKB/Swiss-Prot;Acc:Q96HP0]
RT2q / RT9q	Q502H2_DANRE	3	54239002	LOC553459 protein Fragment [Source:UniProtKB/TrEMBL;Acc:Q502H2]
RT2q / RT9q	axin2	3	54294558	Axin-2 (Axis inhibition protein 2) [Source:UniProtKB/Swiss-Prot;Acc:P57095]
RT2q / RT9q	CCDC46	3	54369604	Coiled-coil domain-containing protein 46 [Source:UniProtKB/Swiss-Prot;Acc:Q8N8E3]
RT2q / RT9q		3	54606880
RT2q / RT9q	SLC9A3R1 (2 of 2)	3	54652338	Na(+)/H(+) exchange regulatory cofactor NHE-RF1 (NHERF-1)(Ezrin-radixin-moesin-binding phosphoprotein 50)(EBP50)(Regulatory cofactor of Na(+)/H(+) exchanger)(Sodium-hydrogen exchanger regulatory factor 1)(Solute carrier family 9 isoform A3 regulatory factor 1) [Source:UniProtKB/Swiss-Prot;Acc:O14745]
RT2q / RT9q	LOC100147893	3	54705453
RT2q / RT9q	A8WG83_DANRE	3	54773065	Putative uncharacterized protein Fragment [Source:UniProtKB/TrEMBL;Acc:A8WG83]
RT2q / RT9q	zgc:112148	3	55033205	hypothetical protein LOC550424 [Source:RefSeq peptide;Acc:NP_001017729]
RT2q / RT9q	im:7155895	3	55052592	Im:7155895 protein Fragment [Source:UniProtKB/TrEMBL;Acc:Q08C15]
RT2q / RT9q	USH1G (1 of 2)	3	55063612	Usher syndrome type-1G protein (Scaffold protein containing ankyrin repeats and SAM domain) [Source:UniProtKB/Swiss-Prot;Acc:Q495M9]
RT2q / RT9q	otop2	3	55084397	Otopetrin 2 Fragment [Source:UniProtKB/TrEMBL;Acc:Q5MKL7]
RT2q / RT9q	LOC558941	3	55098942
RT2q / RT9q	LOC797750	3	55365251
RT2q / RT9q	zgc:109932	3	55537934	hypothetical protein LOC553551 [Source:RefSeq peptide;Acc:NP_001018366]
RT2q / RT9q	zgc:162874	3	55577390	hypothetical protein LOC798401 [Source:RefSeq peptide;Acc:NP_001092722]
RT2q / RT9q	mafg1	3	55712863	v-maf musculoaponeurotic fibrosarcoma oncogene family, protein g (avian), 1 [Source:RefSeq peptide;Acc:NP_001002045]
RT2q / RT9q	dlg4	3	55730309	discs, large (Drosophila) homolog 4 (dlg4), mRNA [Source:RefSeq DNA;Acc:NM_214728]
RT2q / RT9q	CYTH3 (2 of 2)	3	55836071	Cytohesin-3 (PH, SEC7 and coiled-coil domain-containing protein 3)(ARF nucleotide-binding site opener 3)(Protein ARNO3)(General receptor of phosphoinositides 1)(Grp1) [Source:UniProtKB/Swiss-Prot;Acc:O43739]
RT2q / RT9q	LOC797061	3	55874601
RT2q / RT9q	zgc:136799	3	56034178	hypothetical protein LOC562838 [Source:RefSeq peptide;Acc:NP_001034907]
RT2q / RT9q	stk19	3	56061408	serine/threonine kinase 19 [Source:RefSeq peptide;Acc:NP_001108564]
RT2q / RT9q	ZACN	3	56134466	Zinc-activated ligand-gated ion channel Precursor (Ligand-gated ion channel zinc-activated 1)(Ligand-gated ion-channel receptor L2) [Source:UniProtKB/Swiss-Prot;Acc:Q401N2]
RT2q / RT9q	stk19	3	56148723	serine/threonine kinase 19 [Source:RefSeq peptide;Acc:NP_001108564]
RT2q / RT9q	zgc:136799	3	56171920	hypothetical protein LOC562838 [Source:RefSeq peptide;Acc:NP_001034907]
RT2q / RT9q	rnf213	3	56412196
RT2q / RT9q	si:busm1-48c11.3	3	56484935	hypothetical protein LOC368614 [Source:RefSeq peptide;Acc:NP_001007206]
RT2q / RT9q	si:busm1-194e12.12	3	56489694	MHC class II beta [Source:RefSeq peptide;Acc:NP_001007207]
RT2q / RT9q	si:busm1-160c18.3	3	56610461	hypothetical protein LOC791151 [Source:RefSeq peptide;Acc:NP_001074102]
RT2q / RT9q	si:busm1-160c18.1	3	56616550	LOC795595 protein Fragment [Source:UniProtKB/TrEMBL;Acc:A4FVL7]
RT2q / RT9q		3	56645319
RT2q / RT9q		3	56731674
RT2q / RT9q	pycr1	3	56743834	pyrroline-5-carboxylate reductase 1 [Source:RefSeq peptide;Acc:NP_957120]
RT2q / RT9q	LOC570494	3	56756702
RT2q / RT9q	LOC570510	3	56769488
RT2q / RT9q		3	56932108
RT2q / RT9q	syngr2a	3	56968877	synaptogyrin 2a [Source:RefSeq peptide;Acc:NP_001074054]
RT2q / RT9q	cant1a	3	56983509	ectonucleoside triphosphate diphosphohydrolase 8 [Source:RefSeq peptide;Acc:NP_999908]
RT2q / RT9q	lgals3bpb	3	57004389	Galectin-3-binding protein B Precursor (Lectin galactoside-binding soluble 3-binding protein B) [Source:UniProtKB/Swiss-Prot;Acc:Q6NY73]
RT2q / RT9q	zgc:112492	3	57010765	hypothetical protein LOC550351 [Source:RefSeq peptide;Acc:NP_001017658]
RT2q / RT9q	lgals3bpa	3	57036967	Galectin-3-binding protein A Precursor (Lectin galactoside-binding soluble 3-binding protein A) [Source:UniProtKB/Swiss-Prot;Acc:Q24JV9]
RT2q / RT9q	TIMP2 (3 of 3)	3	57082525	Metalloproteinase inhibitor 2 Precursor (Tissue inhibitor of metalloproteinases 2)(TIMP-2)(CSC-21K) [Source:UniProtKB/Swiss-Prot;Acc:P16035]
RT2q / RT9q	zgc:63976	3	57123598	hypothetical protein LOC406647 [Source:RefSeq peptide;Acc:NP_998503]
RT2q / RT9q	NP_001116988.1	3	57154301	fascin 2A [Source:RefSeq peptide;Acc:NP_001116988]
RT2q / RT9q	socs3a	3	57338320	suppressor of cytokine signaling 3a [Source:RefSeq peptide;Acc:NP_956244]
RT2q / RT9q	cyth1	3	57377402	cytohesin 1 [Source:RefSeq peptide;Acc:NP_999847]
RT2q / RT9q	usp36	3	57506737	Ubiquitin carboxyl-terminal hydrolase Fragment (EC 3.1.2.15) [Source:UniProtKB/TrEMBL;Acc:Q4KMK3]
RT2q / RT9q	timp2b	3	57548140	tissue inhibitor of metalloproteinase 2b [Source:RefSeq peptide;Acc:NP_998461]
RT2q / RT9q		3	57554436
RT2q / RT9q	LOC569825	3	57672791
RT2q / RT9q	zgc:92453	3	57711142	hypothetical protein LOC436930 [Source:RefSeq peptide;Acc:NP_001002657]
RT2q / RT9q	zgc:56066	3	57730917	hypothetical protein LOC393282 [Source:RefSeq peptide;Acc:NP_956606]
RT2q / RT9q		3	57746867
RT2q / RT9q		3	57770794
RT2q / RT9q		3	57781533
RT2q / RT9q		3	57871733
RT2q / RT9q	zgc:136380	3	57982683	hypothetical protein LOC563852 [Source:RefSeq peptide;Acc:NP_001074060]
RT2q / RT9q		3	58019136
RT2q / RT9q	IGKV2-4 (8 of 9)	3	58021234	Ig kappa chain C region [Source:UniProtKB/Swiss-Prot;Acc:P01834]
RT2q / RT9q		3	58024571
RT2q / RT9q		3	58027494
RT2q / RT9q	IGKV2-4 (7 of 9)	3	58042680	Ig kappa chain C region [Source:UniProtKB/Swiss-Prot;Acc:P01834]
RT2q / RT9q	mib	3	58072301	E3 ubiquitin-protein ligase mib1 (EC 6.3.2.-)(Protein mind bomb) [Source:UniProtKB/Swiss-Prot;Acc:Q804S5]
RT2q / RT9q	YME1L1 (2 of 3)	3	58102612	ATP-dependent metalloprotease YME1L1 (EC 3.4.24.-)(YME1-like protein 1)(ATP-dependent metalloprotease FtsH1)(Meg-4)(Presenilin-associated metalloprotease)(PAMP) [Source:UniProtKB/Swiss-Prot;Acc:Q96TA2]
RT2q / RT9q	zgc:85889	3	58123525	hypothetical protein LOC405872 [Source:RefSeq peptide;Acc:NP_998101]
RT2q / RT9q	zgc:85889	3	58166480	zgc:85889 (zgc:85889), mRNA [Source:RefSeq DNA;Acc:NM_212936]
RT2q / RT9q	jmjd6	3	58449949	Histone arginine demethylase JMJD6 (EC 1.14.11.-)(JmjC domain-containing protein 6)(Jumonji domain-containing protein 6)(Protein PTDSR)(Phosphatidylserine receptor)(zfpsr) [Source:UniProtKB/Swiss-Prot;Acc:Q6PFM0]
RT2q / RT9q	zgc:55876	3	58464485	splicing factor, arginine/serine-rich 2 (SC-35) [Source:RefSeq peptide;Acc:NP_955945]
RT2q / RT9q	zgc:113380	3	58474273	hypothetical protein LOC570782 [Source:RefSeq peptide;Acc:NP_001025425]
RT2q / RT9q		3	58572529
RT2q / RT9q	foxj1a	3	58795199	forkhead box J1a [Source:RefSeq peptide;Acc:NP_001070174]
RT2q / RT9q	zgc:109927	3	58838978	hypothetical protein LOC553550 [Source:RefSeq peptide;Acc:NP_001018365]
RT2q / RT9q		3	58881045
RT2q / RT9q	zgc:91874	3	58894531	hypothetical protein LOC431735 [Source:RefSeq peptide;Acc:NP_001002188]
RT2q / RT9q	zgc:92781	3	58924569	hypothetical protein LOC494170 [Source:RefSeq peptide;Acc:NP_001009906]
RT2q / RT9q	LOC563621	3	58937455
RT2q / RT9q	zgc:112372	3	58970330	Protein FAM100B [Source:UniProtKB/Swiss-Prot;Acc:Q502A3]
RT2q / RT9q	zgc:63976	3	59057618	hypothetical protein LOC406647 [Source:RefSeq peptide;Acc:NP_998503]
RT2q / RT9q	LOC794222	3	59075271
RT2q / RT9q	LOC571193	3	59108979
RT2q / RT9q	zgc:77407	3	59139245	Probable helicase with zinc finger domain (EC 3.6.1.-) [Source:UniProtKB/Swiss-Prot;Acc:Q6NYU2]
RT2q / RT9q	pvalb8	3	59304047	parvalbumin 8 [Source:RefSeq peptide;Acc:NP_891982]
RT2q / RT9q	pvalb4	3	59325909	parvalbumin isoform 1c [Source:RefSeq peptide;Acc:NP_997948]
RT2q / RT9q	pvalb1	3	59343720	parvalbumin isoform 1d [Source:RefSeq peptide;Acc:NP_991135]
RT2q / RT9q	pvalb5	3	59359047	parvalbumin isoform 2a [Source:RefSeq peptide;Acc:NP_997050]
RT2q / RT9q	LOC564666	3	59413879
RT2q / RT9q	TECPR1 (2 of 2)	3	59442651	Tectonin beta-propeller repeat-containing protein 1 [Source:UniProtKB/Swiss-Prot;Acc:Q7Z6L1]
RT2q / RT9q	baiap2l1b	3	59551674	BAI1-associated protein 2-like 1b [Source:RefSeq peptide;Acc:NP_001017830]
RT2q / RT9q	zgc:113295	3	59689590	hypothetical protein LOC541420 [Source:RefSeq peptide;Acc:NP_001013565]
RT2q / RT9q	ctrl	3	59701337	chymotrypsin-like [Source:RefSeq peptide;Acc:NP_001004582]
RT2q / RT9q		3	59734779
RT2q / RT9q		3	59758255
RT2q / RT9q		3	59848312
RT2q / RT9q	zgc:113295	3	59879637	hypothetical protein LOC541420 [Source:RefSeq peptide;Acc:NP_001013565]
RT2q / RT9q	nptx2	3	59905202	neuronal pentraxin II [Source:RefSeq peptide;Acc:NP_001103238]
RT2q / RT9q	JTV1 (3 of 3)	3	60072578	Multisynthetase complex auxiliary component p38 (Protein JTV-1) [Source:UniProtKB/Swiss-Prot;Acc:Q13155]
RT2q / RT9q	LOC792520	3	60189659
RT2q / RT9q	NP_001098599.1	3	60394178	sterol regulatory element binding transcription factor 1 [Source:RefSeq peptide;Acc:NP_001098599]
RT2q / RT9q	TOM1L2 (2 of 2)	3	60423913	TOM1-like protein 2 (Target of Myb-like protein 2) [Source:UniProtKB/Swiss-Prot;Acc:Q6ZVM7]
RT2q / RT9q	RAI1	3	60432679	Retinoic acid-induced protein 1 [Source:UniProtKB/Swiss-Prot;Acc:Q7Z5J4]
RT2q / RT9q	zgc:153749	3	60460294	hypothetical protein LOC777619 [Source:RefSeq peptide;Acc:NP_001071195]
RT2q / RT9q	LOC100151122	3	60474124
RT2q / RT9q	zgc:152911	3	60495044	hypothetical protein LOC572245 [Source:RefSeq peptide;Acc:NP_001071052]
RT2q / RT9q	sox9b	3	60550432	SRY-box containing gene 9b [Source:RefSeq peptide;Acc:NP_571719]
RT2q / RT9q	zgc:174624	3	60602255	hypothetical protein LOC503708 [Source:RefSeq peptide;Acc:NP_001013320]
RT2q / RT9q	zgc:173575	3	60673104	hypothetical protein LOC100141356 [Source:RefSeq peptide;Acc:NP_001108393]
RT2q / RT9q	zgc:173573	3	60702750	hypothetical protein LOC100126136 [Source:RefSeq peptide;Acc:NP_001103332]
RT2q / RT9q	NP_001122252.1	3	60738410	hypothetical protein LOC793880 [Source:RefSeq peptide;Acc:NP_001122252]
RT2q / RT9q	LOC570207	3	60753796
RT2q / RT9q	zgc:152997	3	60767424	hypothetical protein LOC768176 [Source:RefSeq peptide;Acc:NP_001070787]
RT2q / RT9q	sox8	3	60782484	SRY-box containing gene 8 [Source:RefSeq peptide;Acc:NP_001020636]
RT2q / RT9q	gabra1	3	60787711	gamma-aminobutyric acid (GABA) A receptor, alpha 1 [Source:RefSeq peptide;Acc:NP_001070794]
RT2q / RT9q	SSTR2 (1 of 2)	3	60854963	Somatostatin receptor type 2 (SS2R)(SRIF-1) [Source:UniProtKB/Swiss-Prot;Acc:P30874]
RT3p / RT16q	twist1a	19	2584639	twist1a [Source:RefSeq peptide;Acc:NP_571059]
RT3p / RT16q	NR_023336.1	19	2678495	wu:fk78a01 (wu:fk78a01), non-coding RNA [Source:RefSeq DNA;Acc:NR_023336]
RT3p / RT16q	RECQL4	19	2741187	ATP-dependent DNA helicase Q4 (EC 3.6.1.-)(RecQ protein-like 4)(RecQ4)(RTS) [Source:UniProtKB/Swiss-Prot;Acc:O94761]
RT3p / RT16q		19	2797836
RT3p / RT16q	A9JTH9_DANRE	19	2812232	LOC568734 protein Fragment [Source:UniProtKB/TrEMBL;Acc:A9JTH9]
RT3p / RT16q	zgc:152998	19	2867373	Zgc:152998 [Source:UniProtKB/TrEMBL;Acc:Q0P4E8]
RT3p / RT16q	zgc:77228	19	2898144	Hyccin (Protein FAM126A) [Source:UniProtKB/Swiss-Prot;Acc:Q6P121]
RT3p / RT16q	CDCA7L	19	2967486	Cell division cycle-associated 7-like protein (Protein JPO2)(Transcription factor RAM2) [Source:UniProtKB/Swiss-Prot;Acc:Q96GN5]
RT3p / RT16q	sp4	19	2989815	sp4 transcription factor [Source:RefSeq peptide;Acc:NP_956418]
RT3p / RT16q	hsf1	19	3086647	heat shock transcription factor 1 [Source:RefSeq peptide;Acc:NP_571675]
RT3p / RT16q	NP_001121804.1	19	3116448	hypothetical protein LOC555593 [Source:RefSeq peptide;Acc:NP_001121804]
RT3p / RT16q	stm	19	3167121	Protein starmaker Precursor [Source:UniProtKB/Swiss-Prot;Acc:A2VD23]
RT3p / RT16q	NP_001093529.1	19	3216914	hypothetical protein LOC797776 [Source:RefSeq peptide;Acc:NP_001093529]
RT3p / RT16q	zgc:86598	19	3235941	hypothetical protein LOC415254 [Source:RefSeq peptide;Acc:NP_001002164]
RT3p / RT16q	si:ch211-133n4.4	19	3267391	hypothetical protein LOC559260 [Source:RefSeq peptide;Acc:NP_001070844]
RT3p / RT16q	zgc:158445	19	3272898	hypothetical protein LOC790926 [Source:RefSeq peptide;Acc:NP_001073540]
RT3p / RT16q	illr1	19	3277154	immune-related, lectin-like receptor 1 [Source:RefSeq peptide;Acc:NP_001035139]
RT3p / RT16q	B0R0P5_DANRE	19	3287466	Novel protein similar to vertebrate immune-related, lectin-like receptor family Fragment [Source:UniProtKB/TrEMBL;Acc:B0R0P5]
RT3p / RT16q	B0R0P4_DANRE	19	3293321	Novel protein similar to vertebrate immune-related, lectin-like receptor family Fragment [Source:UniProtKB/TrEMBL;Acc:B0R0P4]
RT3p / RT16q	illr3	19	3296917	immune-related, lectin-like receptor 3 isoform a [Source:RefSeq peptide;Acc:NP_001035128]
RT3p / RT16q	NP_001121843.1	19	3304958	immune-related, lectin-like receptor 2 [Source:RefSeq peptide;Acc:NP_001121843]
RT3p / RT16q	B0R0P0_DANRE	19	3314902	Novel protein [Source:UniProtKB/TrEMBL;Acc:B0R0P0]
RT3p / RT16q	B0R0N9_DANRE	19	3319656	Novel protein [Source:UniProtKB/TrEMBL;Acc:B0R0N9]
RT3p / RT16q	A9JR73_DANRE	19	3330393	LOC100000061 protein Fragment [Source:UniProtKB/TrEMBL;Acc:A9JR73]
RT3p / RT16q	edn1	19	3408033	endothelin 1 [Source:RefSeq peptide;Acc:NP_571594]
RT3p / RT16q	A5WW42_DANRE	19	3418386	Novel protein similar to vertebrate human immunodeficiency virus type I enhancer binding protein 1 (HIVEP1) Fragment [Source:UniProtKB/TrEMBL;Acc:A5WW42]
RT3p / RT16q	A5PMU5_DANRE	19	3576758	Novel protein Fragment [Source:UniProtKB/TrEMBL;Acc:A5PMU5]
RT3p / RT16q	NP_001129051.1	19	3687714	hypothetical protein LOC100190889 [Source:RefSeq peptide;Acc:NP_001129051]
RT3p / RT16q	zgc:154043	19	3705062	neural precursor cell expressed, developmentally down-regulated gene 9 [Source:RefSeq peptide;Acc:NP_001070750]
RT3p / RT16q	zgc:100869	19	3794014	Uncharacterized protein C1orf149 homolog [Source:UniProtKB/Swiss-Prot;Acc:Q6AZD3]
RT3p / RT16q	NP_001093537.1	19	3821264	hypothetical protein LOC100000030 [Source:RefSeq peptide;Acc:NP_001093537]
RT3p / RT16q	bty	19	3828773	hypothetical protein LOC571141 [Source:RefSeq peptide;Acc:NP_001093511]
RT3p / RT16q	si:busm1-48c11.5	19	3868525	hypothetical protein LOC368616 [Source:RefSeq peptide;Acc:NP_001007171]
RT3p / RT16q	CA201_DANRE	19	3894542	UPF0490 protein C1orf201 homolog [Source:UniProtKB/Swiss-Prot;Acc:A5WUY6]
RT3p / RT16q	zgc:100869	19	3901106	Uncharacterized protein C1orf149 homolog [Source:UniProtKB/Swiss-Prot;Acc:Q6AZD3]
RT3p / RT16q	A5WUY9_DANRE	19	3916510	Novel protein similar to bloodthirsty (Bty) Fragment [Source:UniProtKB/TrEMBL;Acc:A5WUY9]
RT3p / RT16q	A5WUZ3_DANRE	19	3953915	Novel protein similar to bloodthirsty (Bty) [Source:UniProtKB/TrEMBL;Acc:A5WUZ3]
RT3p / RT16q	zgc:63514	19	3965609	four and a half LIM domains 3 [Source:RefSeq peptide;Acc:NP_001093448]
RT3p / RT16q	NP_001093538.1	19	4003020	hypothetical protein LOC100000325 [Source:RefSeq peptide;Acc:NP_001093538]
RT3p / RT16q	A5WUZ7_DANRE	19	4018644	Novel protein Fragment [Source:UniProtKB/TrEMBL;Acc:A5WUZ7]
RT3p / RT16q	A5WUZ7_DANRE	19	4058613	Novel protein Fragment [Source:UniProtKB/TrEMBL;Acc:A5WUZ7]
RT3p / RT16q	A5WW76_DANRE	19	4316951	Novel protein Fragment [Source:UniProtKB/TrEMBL;Acc:A5WW76]
RT3p / RT16q	NP_001122021.1	19	4337913	hypothetical protein LOC799704 [Source:RefSeq peptide;Acc:NP_001122021]
RT3p / RT16q	COL22A1	19	4495804	Collagen alpha-1(XXII) chain Precursor [Source:UniProtKB/Swiss-Prot;Acc:Q8NFW1]
RT3p / RT16q		19	4544189
RT3p / RT16q	stard3	19	4594101	StAR-related lipid transfer protein 3 (START domain-containing protein 3)(StARD3)(MLN64-like protein) [Source:UniProtKB/Swiss-Prot;Acc:Q9DFS4]
RT3p / RT16q	zgc:91968	19	4615699	Melanoregulin [Source:UniProtKB/Swiss-Prot;Acc:Q6GQM0]
RT3p / RT16q	si:ch211-51m24.3	19	4626039	chromodomain helicase DNA binding protein 4 [Source:RefSeq peptide;Acc:NP_001038323]
RT3p / RT16q	eno2	19	4698142	enolase 2 [Source:RefSeq peptide;Acc:NP_001003848]
RT3p / RT16q	tpi1a	19	4719375	Triosephosphate isomerase A (TIM-A)(EC 5.3.1.1)(Triose-phosphate isomerase A) [Source:UniProtKB/Swiss-Prot;Acc:Q1MTI4]
RT3p / RT16q	gnb3	19	4731388	guanine nucleotide binding protein (G protein), beta polypeptide 3 [Source:RefSeq peptide;Acc:NP_998367]
RT3p / RT16q	ZNF646 (1 of 2)	19	4768434	Zinc finger protein 646 [Source:UniProtKB/Swiss-Prot;Acc:O15015]
RT3p / RT16q	syntaxin1b	19	4788440	syntaxin1b [Source:RefSeq peptide;Acc:NP_571598]
RT3p / RT16q	Q1MTI0_DANRE	19	4884759	Novel protein similar to mouse and rat perforin 1 (Pore forming protein) (Prf1) Fragment [Source:UniProtKB/TrEMBL;Acc:Q1MTI0]
RT3p / RT16q	A2BG20_DANRE	19	4917102	Novel protein Fragment [Source:UniProtKB/TrEMBL;Acc:A2BG20]
RT3p / RT16q	si:dkeyp-113d7.1	19	4943610	si:dkeyp-113d7.1 [Source:RefSeq peptide;Acc:NP_999959]
RT3p / RT16q	krt1-19d	19	4949809	Krt1-19d protein Fragment [Source:UniProtKB/TrEMBL;Acc:Q05AP7]
RT3p / RT16q	zgc:109868	19	4964521	cytokeratin-like [Source:RefSeq peptide;Acc:NP_001017824]
RT3p / RT16q	cyt1	19	4981575	type I cytokeratin, enveloping layer [Source:RefSeq peptide;Acc:NP_571182]
RT3p / RT16q	si:dkeyp-113d7.7	19	4992579	hypothetical protein LOC100034647 [Source:RefSeq peptide;Acc:NP_001076574]
RT3p / RT16q	zgc:92533	19	5003717	keratin 12 [Source:RefSeq peptide;Acc:NP_001003445]
RT3p / RT16q	eif1b	19	5043207	eukaryotic translation initiation factor 1B [Source:RefSeq peptide;Acc:NP_955882]
RT3p / RT16q	JUP (1 of 3)	19	5169608	Junction plakoglobin (Desmoplakin-3)(Desmoplakin III)(Catenin gamma) [Source:UniProtKB/Swiss-Prot;Acc:P14923]
RT3p / RT16q	zgc:63914	19	5225077	hypothetical protein LOC415255 [Source:RefSeq peptide;Acc:NP_001002165]
RT3p / RT16q	ft2	19	5370078	hypothetical protein LOC792063 [Source:RefSeq peptide;Acc:NP_001122245]
RT3p / RT16q	ft1	19	5383730	alpha(1,3)fucosyltransferase gene 1 [Source:RefSeq peptide;Acc:NP_571484]
RT3p / RT16q	si:ch211-264f5.2	19	5389499	hypothetical protein LOC570749 [Source:RefSeq peptide;Acc:NP_001091723]
RT3p / RT16q	pdk2	19	5404881	pyruvate dehydrogenase kinase, isoenzyme 2 [Source:RefSeq peptide;Acc:NP_957290]
RT3p / RT16q	zgc:174904	19	5420906	Zgc:174904 protein [Source:UniProtKB/TrEMBL;Acc:A8WGQ6]
RT3p / RT16q	zgc:174904	19	5475685
RT3p / RT16q		19	5515465
RT3p / RT16q	zgc:103508	19	5543692	hypothetical protein LOC494062 [Source:RefSeq peptide;Acc:NP_001008605]
RT3p / RT16q	si:ch211-39e15.2	19	5752967	hypothetical protein LOC560194 [Source:RefSeq peptide;Acc:NP_001038386]
RT3p / RT16q	si:ch211-39e15.1	19	5790182	Novel protein similar to vertebrate capicua homolog (Drosophila) (CIC) Fragment [Source:UniProtKB/TrEMBL;Acc:Q1LY55]
RT3p / RT16q	erf	19	5843978	Ets2 repressor factor [Source:RefSeq peptide;Acc:NP_001038392]
RT3p / RT16q	si:dkey-3j24.1	19	5919538	Novel protein similar to vertebrate POU domain, class 2, transcription factor 1 (POU2F1) Fragment [Source:UniProtKB/TrEMBL;Acc:Q1LUC5]
RT3p / RT16q	atp1a3a	19	6030309	ATPase, Na+/K+ transporting, alpha 3a polypeptide [Source:RefSeq peptide;Acc:NP_571759]
RT3p / RT16q	si:dkey-225e11.1	19	6278896	Novel protein Fragment [Source:UniProtKB/TrEMBL;Acc:Q1L921]
RT3p / RT16q	LOC560465	19	6438188
RT3p / RT16q	LOC100004992	19	6462222
RT3p / RT16q	flot1a	19	6479103	Novel flotillinNovel protein similar to vertebrate flotillin 1 (FLOT1) ; [Source:UniProtKB/TrEMBL;Acc:Q7ZZ76]
RT3p / RT16q	znf384l	19	6506727	zinc finger protein 384 like [Source:RefSeq peptide;Acc:NP_001004511]
RT3p / RT16q	kifc1	19	6531656	kinesin family member C1-like [Source:RefSeq peptide;Acc:NP_001038419]
RT3p / RT16q	zbtb22	19	6541853	Zinc finger protein 297 [Source:UniProtKB/TrEMBL;Acc:Q1LUU5]
RT3p / RT16q	daxx	19	6555575	death-associated protein 6 [Source:RefSeq peptide;Acc:NP_001038414]
RT3p / RT16q	tpsn	19	6580480	tapasin [Source:RefSeq peptide;Acc:NP_571049]
RT3p / RT16q	zgc:153728	19	6586815	zgc:153728 (zgc:153728), mRNA [Source:RefSeq DNA;Acc:NM_001045460]
RT3p / RT16q	TCF19	19	6648126	Transcription factor 19 (Transcription factor SC1) [Source:UniProtKB/Swiss-Prot;Acc:Q9Y242]
RT3p / RT16q	tpsn	19	6682109	hypothetical protein LOC100034470 [Source:RefSeq peptide;Acc:NP_001124083]
RT3p / RT16q	mhc1uba	19	6688469	major histocompatibility complex class I UBA [Source:RefSeq peptide;Acc:NP_571546]
RT3p / RT16q	psmb8	19	6721402	proteasome (prosome, macropain) subunit, beta type, 8 [Source:RefSeq peptide;Acc:NP_571467]
RT3p / RT16q	psmb10	19	6727295	proteasome subunit, beta type, 10 [Source:RefSeq peptide;Acc:NP_571752]
RT3p / RT16q	psmb11	19	6730736	proteasome (prosome, macropain) subunit, beta type, 11 [Source:RefSeq peptide;Acc:NP_571751]
RT3p / RT16q	psmb9a	19	6735947	proteasome (prosome, macropain) subunit, beta type, 9a [Source:RefSeq peptide;Acc:NP_571466]
RT3p / RT16q	abcb3	19	6739880	ATP-binding cassette, sub-family B (MDR/TAP), member 3 like 1 [Source:RefSeq peptide;Acc:NP_001006594]
RT3p / RT16q	brd2a	19	6769879	bromodomain-containing 2a [Source:RefSeq peptide;Acc:NP_571275]
RT3p / RT16q	hsd17b8	19	6789222	hydroxysteroid (17-beta) dehydrogenase 8 [Source:RefSeq peptide;Acc:NP_001005292]
RT3p / RT16q	col11a2	19	6796661	collagen type XI alpha-2 [Source:RefSeq peptide;Acc:NP_001073461]
RT3p / RT16q	rxrba	19	6864388	Retinoic acid receptor RXR-beta-A (Retinoid X receptor beta-A)(Nuclear receptor subfamily 2 group B member 2-A) [Source:UniProtKB/Swiss-Prot;Acc:Q7SYN5]
RT3p / RT16q	zgc:136930	19	6913556	hypothetical protein LOC563946 [Source:RefSeq peptide;Acc:NP_001034908]
RT3p / RT16q	rab25	19	6933749	RAB25, member RAS oncogene family [Source:RefSeq peptide;Acc:NP_001008641]
RT3p / RT16q	apoa1bp	19	6941816	Apolipoprotein A-I-binding protein Precursor (AI-BP) [Source:UniProtKB/Swiss-Prot;Acc:Q6DHK1]
RT3p / RT16q	si:dkeyp-84f11.5	19	6996185	oxidation resistance 1-like [Source:RefSeq peptide;Acc:NP_001038668]
RT3p / RT16q	si:dkeyp-84f11.4	19	7047101	Novel protein similar to vertebrate squalene epoxidase (SQLE) Fragment [Source:UniProtKB/TrEMBL;Acc:Q1LVA1]
RT3p / RT16q	ccdc127	19	7058297	hypothetical protein LOC792067 [Source:RefSeq peptide;Acc:NP_001076352]
RT3p / RT16q	sdha	19	7062548	Succinate dehydrogenase [ubiquinone] flavoprotein subunit, mitochondrial Precursor (EC 1.3.5.1)(Flavoprotein subunit of complex II)(Fp) [Source:UniProtKB/Swiss-Prot;Acc:Q7ZVF3]
RT3p / RT16q	rxrba	19	7081220	Retinoic acid receptor RXR-beta-A (Retinoid X receptor beta-A)(Nuclear receptor subfamily 2 group B member 2-A) [Source:UniProtKB/Swiss-Prot;Acc:Q7SYN5]
RT3p / RT16q	sf3b4	19	7110154	splicing factor 3b, subunit 4 [Source:RefSeq peptide;Acc:NP_705947]
RT3p / RT16q	gabpb2	19	7118104	hypothetical protein LOC554849 [Source:RefSeq peptide;Acc:NP_001093447]
RT3p / RT16q	si:ch211-210h11.4	19	7131044	Protein AF1q [Source:UniProtKB/Swiss-Prot;Acc:A3KQS5]
RT3p / RT16q	fam63a	19	7139342	hypothetical protein LOC563470 [Source:RefSeq peptide;Acc:NP_001093481]
RT3p / RT16q	A3KQS3_DANRE	19	7175441	Novel protein Fragment [Source:UniProtKB/TrEMBL;Acc:A3KQS3]
RT3p / RT16q	mrpl24	19	7181159	Probable 39S ribosomal protein L24, mitochondrial Precursor (L24mt)(MRP-L24) [Source:UniProtKB/Swiss-Prot;Acc:Q6DH02]
RT3p / RT16q	prcc	19	7193005	Novel protein similar to vertebrate papillary renal cell carcinoma (Translocation-associated) (PRCC) [Source:UniProtKB/TrEMBL;Acc:A3KQS1]
RT3p / RT16q	mrpl9	19	7204211	mitochondrial ribosomal protein L9 [Source:RefSeq peptide;Acc:NP_001093514]
RT3p / RT16q	NP_001119911.1	19	7214958	hypothetical protein LOC572161 [Source:RefSeq peptide;Acc:NP_001119911]
RT3p / RT16q	si:ch211-210h11.11	19	7235213	Novel protein Fragment [Source:UniProtKB/TrEMBL;Acc:A5WW27]
RT3p / RT16q	A5WW28_DANRE	19	7253111	Novel protein similar to vertebrate S100 calcium binding protein A11 (S100A11) [Source:UniProtKB/TrEMBL;Acc:A5WW28]
RT3p / RT16q	s100u	19	7260687	S100 calcium binding protein U [Source:RefSeq peptide;Acc:NP_001121813]
RT3p / RT16q	s100s	19	7281270	Novel protein similar to vertebrate S100 calcium binding protein family (Zgc:91995) [Source:UniProtKB/TrEMBL;Acc:A5WW34]
RT3p / RT16q	pygo2	19	7312445	pygopus homolog 2 [Source:RefSeq peptide;Acc:NP_001028283]
RT3p / RT16q	si:dkey-204a24.2	19	7322288	cingulin [Source:RefSeq peptide;Acc:NP_001038227]
RT3p / RT16q	LOC100005729	19	7367688
RT3p / RT16q		19	7382140
RT3p / RT16q	si:dkey-204a24.6	19	7402795	hypothetical protein LOC100005886 [Source:RefSeq peptide;Acc:NP_001076455]
RT3p / RT16q	si:dkey-204a24.7	19	7444700	hypothetical protein LOC100034477 [Source:RefSeq peptide;Acc:NP_001076535]
RT3p / RT16q	zgc:92196	19	7484451	hypothetical protein LOC436609 [Source:RefSeq peptide;Acc:NP_001002337]
RT3p / RT16q	si:dkey-204a24.5	19	7495374	hypothetical protein LOC100034395 [Source:RefSeq peptide;Acc:NP_001076516]
RT3p / RT16q	impa1	19	7505894	Novel protein similar to vertebrate zinc finger protein 592 (ZNF592) [Source:UniProtKB/TrEMBL;Acc:Q1L8S9]
RT3p / RT16q	zgc:101026	19	7520388	hypothetical protein LOC445199 [Source:RefSeq peptide;Acc:NP_001003593]
RT3p / RT16q	si:dkeyp-85e10.1	19	7532230	Novel protein Fragment [Source:UniProtKB/TrEMBL;Acc:Q1L8S7]
RT3p / RT16q	si:dkeyp-85e10.1	19	7541473	Novel protein Fragment [Source:UniProtKB/TrEMBL;Acc:Q1L8Q5]
RT3p / RT16q	A2CEP0_DANRE	19	7556701	Novel protein Fragment [Source:UniProtKB/TrEMBL;Acc:A2CEP0]
RT3p / RT16q	si:dkeyp-85e10.2	19	7563468	hypothetical protein LOC100034474 [Source:RefSeq peptide;Acc:NP_001076534]
RT3p / RT16q	A2CEP1_DANRE	19	7581255	Novel protein Fragment [Source:UniProtKB/TrEMBL;Acc:A2CEP1]
RT3p / RT16q	A5WUS6_DANRE	19	7585546	Novel protein Fragment [Source:UniProtKB/TrEMBL;Acc:A5WUS6]
RT3p / RT16q	NP_001093567.1	19	7602136	hypothetical protein LOC100006053 [Source:RefSeq peptide;Acc:NP_001093567]
RT3p / RT16q	NP_001093488.1	19	7615350	hypothetical protein LOC565661 [Source:RefSeq peptide;Acc:NP_001093488]
RT3p / RT16q	NP_001093569.1	19	7623467	hypothetical protein LOC100006143 [Source:RefSeq peptide;Acc:NP_001093569]
RT3p / RT16q	zgc:171859	19	7651462	Novel protein similar to envelope protein (Env) [Source:UniProtKB/TrEMBL;Acc:A5WV53]
RT3p / RT16q	NP_001121840.1	19	7771837	hypothetical protein LOC100006223 [Source:RefSeq peptide;Acc:NP_001121840]
RT3p / RT16q	efna3a	19	8000635	Novel protein similar to ephrin A3 (Efna3) Fragment [Source:UniProtKB/TrEMBL;Acc:Q1LWM6]
RT3p / RT16q	si:rp71-14m1.2	19	8068793	Novel protein Fragment [Source:UniProtKB/TrEMBL;Acc:Q1LWM7]
RT3p / RT16q	si:rp71-14m1.2	19	8069830	Novel protein Fragment [Source:UniProtKB/TrEMBL;Acc:Q1LWM8]
RT3p / RT16q	efna1a	19	8167213	ephrin A1a [Source:RefSeq peptide;Acc:NP_956891]
RT3p / RT16q	dpm3	19	8219388	dolichyl-phosphate mannosyltransferase polypeptide 3 [Source:RefSeq peptide;Acc:NP_957103]
RT3p / RT16q	si:dkeyp-39e9.3	19	8268329	hypothetical protein LOC100034631 [Source:RefSeq peptide;Acc:NP_001076569]
RT3p / RT16q	s100a10a	19	8292294	Novel protein (Zgc:101880)S100 calcium binding protein A10aS100a10a protein ;; [Source:UniProtKB/TrEMBL;Acc:Q5XJJ5]
RT3p / RT16q	si:dkeyp-39e9.2	19	8298250	hypothetical protein LOC566205 [Source:RefSeq peptide;Acc:NP_001038565]
RT3p / RT16q	si:ch211-39a7.1	19	8366010	neuronal nicotinic acetylocholine receptor alpha-7 subunit-like [Source:RefSeq peptide;Acc:NP_001038562]
RT3p / RT16q	zgc:109888	19	8428741	Ribosomal protein S27 [Source:UniProtKB/TrEMBL;Acc:Q4VBV2]
RT3p / RT16q	lass2	19	8460469	LAG1 homolog, ceramide synthase 2 [Source:RefSeq peptide;Acc:NP_705957]
RT3p / RT16q	tnrc4	19	8502076	CUG-BP- and ETR-3-like factor 3 (CELF-3)(Bruno-like protein 1)(RNA-binding protein BRUNOL-1)(ELAV-type RNA-binding protein 1)(ETR-1)(Trinucleotide repeat-containing gene 4 protein) [Source:UniProtKB/Swiss-Prot;Acc:Q9IBD1]
RT3p / RT16q	rprd2	19	8579372	regulation of nuclear pre-mRNA domain containing 2 [Source:RefSeq peptide;Acc:NP_956216]
RT3p / RT16q	si:ch211-284a13.1	19	8613848	Novel protein (Si:ch211-284a13.1) [Source:UniProtKB/TrEMBL;Acc:Q1LXW3]
RT3p / RT16q	zgc:163126	19	8644045	Zgc:163126 protein [Source:UniProtKB/TrEMBL;Acc:A5D6V2]
RT3p / RT16q	crabp2b	19	8658545	cellular retinoic acid binding protein 2, b [Source:RefSeq peptide;Acc:NP_001012501]
RT3p / RT16q	zgc:103488	19	8670727	hypothetical protein LOC492473 [Source:RefSeq peptide;Acc:NP_001007346]
RT3p / RT16q	si:ch211-81a5.1	19	8700090	Novel zinc finger protein Fragment [Source:UniProtKB/TrEMBL;Acc:Q1L8V2]
RT3p / RT16q	ash1l	19	8728705	Novel protein similar to vertebrate ash1 (Absent, small, or homeotic)-like (Drosophila) (ASH1L) Fragment [Source:UniProtKB/TrEMBL;Acc:Q1L8V1]
RT3p / RT16q	si:ch211-81a5.5	19	8777141	hypothetical protein LOC558774 [Source:RefSeq peptide;Acc:NP_001038339]
RT3p / RT16q	setdb1a	19	8797018	Histone-lysine N-methyltransferase SETDB1-A (EC 2.1.1.43)(SET domain bifurcated 1A) [Source:UniProtKB/Swiss-Prot;Acc:Q1L8U8]
RT3p / RT16q	si:ch211-81a5.7	19	8835522	CDC-like kinase 2 [Source:RefSeq peptide;Acc:NP_001038344]
RT3p / RT16q	si:ch211-81a5.8	19	8859702	hypothetical protein LOC560648 [Source:RefSeq peptide;Acc:NP_001038400]
RT3p / RT16q	si:ch211-130o18.2	19	8874220	Novel protein similar to vertebrate hyperpolarization activated cyclic nucleotide-gated potassium channel 4 (HCN4) Fragment [Source:UniProtKB/TrEMBL;Acc:Q1L917]
RT3p / RT16q	ndufv1	19	8897525	NADH dehydrogenase (ubiquinone) flavoprotein 1 [Source:RefSeq peptide;Acc:NP_001003747]
RT3p / RT16q	mll4a	19	8918144	Novel protein similar to vertebrate myeloid/lymphoid or mixed-lineage leukemia (Trithorax homolog, Drosophila) (MLL) Fragment [Source:UniProtKB/TrEMBL;Acc:Q1L919]
RT3p / RT16q	mll4a	19	8936611	Novel protein similar to vertebrate myeloid/lymphoid or mixed-lineage leukemia (Trithorax homolog, Drosophila) (MLL) Fragment [Source:UniProtKB/TrEMBL;Acc:Q1L8D9]
RT3p / RT16q	si:rp71-15k1.1	19	8962813	hypothetical protein LOC322393 [Source:RefSeq peptide;Acc:NP_001073414]
RT3p / RT16q	A5WWA3_DANRE	19	8980785	Novel protein Fragment [Source:UniProtKB/TrEMBL;Acc:A5WWA3]
RT3p / RT16q	A5WWA2_DANRE	19	8987475	Novel protein Fragment [Source:UniProtKB/TrEMBL;Acc:A5WWA2]
RT3p / RT16q		19	9005931
RT3p / RT16q	A3KPI8_DANRE	19	9029638	Novel protein Fragment [Source:UniProtKB/TrEMBL;Acc:A3KPI8]
RT3p / RT16q	A3KPI6_DANRE	19	9143383	Novel protein [Source:UniProtKB/TrEMBL;Acc:A3KPI6]
RT3p / RT16q	vamp1	19	9147126	vesicle-associated membrane protein 1 [Source:RefSeq peptide;Acc:NP_998563]
RT3p / RT16q	iffo1	19	9169030	Novel protein Fragment [Source:UniProtKB/TrEMBL;Acc:Q1L938]
RT3p / RT16q	ing4	19	9198455	inhibitor of growth family, member 4 [Source:RefSeq peptide;Acc:NP_001018304]
RT3p / RT16q	si:dkey-14o18.8	19	9268362	Novel protein Fragment [Source:UniProtKB/TrEMBL;Acc:Q1LUT5]
RT3p / RT16q	si:dkey-14o18.5	19	9298423	hypothetical protein LOC795133 [Source:RefSeq peptide;Acc:NP_001076379]
RT3p / RT16q	si:dkey-14o18.6	19	9360028	Novel protein similar to vertebrate serine/threonine/tyrosine kinase 1 (STYK1) Fragment [Source:UniProtKB/TrEMBL;Acc:Q1LUT7]
RT3p / RT16q	zgc:92476	19	9370684	hypothetical protein LOC436916 [Source:RefSeq peptide;Acc:NP_001002643]
RT3p / RT16q	si:dkey-14o18.2	19	9417595	Novel protein similar to vertebrate neuronal pentraxin I (NPTX1) Fragment [Source:UniProtKB/TrEMBL;Acc:Q1LUT9]
RT3p / RT16q	znfl1	19	9458323	Znfl1 protein [Source:UniProtKB/TrEMBL;Acc:B3DHE8]
RT3p / RT16q	si:dkey-234p10.2	19	9476274	hypothetical protein LOC100034580 [Source:RefSeq peptide;Acc:NP_001076560]
RT3p / RT16q	zgc:112144	19	9499753	Novel protein (Zgc:112144) [Source:UniProtKB/TrEMBL;Acc:Q1L8R5]
RT3p / RT16q	si:dkey-21p19.1	19	9527489	hypothetical protein LOC100034540 [Source:RefSeq peptide;Acc:NP_001076553]
RT3p / RT16q	si:dkey-154b17.1	19	9600232	Novel protein similar to vertebrate glutamate receptor, ionotropic, N-methyl D-aspartate 2D (GRIN2D) Fragment [Source:UniProtKB/TrEMBL;Acc:Q1LUC8]
RT3p / RT16q	si:dkey-109n11.1	19	9863657	Novel protein Fragment [Source:UniProtKB/TrEMBL;Acc:Q1L8T9]
RT3p / RT16q	si:dkey-109n11.2	19	9886638	hypothetical protein LOC100034513 [Source:RefSeq peptide;Acc:NP_001076544]
RT3p / RT16q	si:ch211-232m10.7	19	9905527	Novel protein Fragment [Source:UniProtKB/TrEMBL;Acc:Q1LUE0]
RT3p / RT16q	cnot3	19	9940999	CCR4-NOT transcription complex, subunit 3 [Source:RefSeq peptide;Acc:NP_956134]
RT3p / RT16q	u2af2b	19	9985184	U2 small nuclear RNA auxiliary factor 2b [Source:RefSeq peptide;Acc:NP_991252]
RT3p / RT16q	ccdc106	19	10010904	coiled-coil domain containing 106 [Source:RefSeq peptide;Acc:NP_001013323]
RT3p / RT16q	si:ch211-232m10.4	19	10016886	hypothetical protein LOC100034506 [Source:RefSeq peptide;Acc:NP_001076543]
RT3p / RT16q	zgc:73075	19	10027267	photoreceptor protein s26 [Source:RefSeq peptide;Acc:NP_957119]
RT3p / RT16q	si:ch211-232m10.6	19	10041893	hypothetical protein LOC572203 [Source:RefSeq peptide;Acc:NP_001092222]
RT3p / RT16q	ENTHD1	19	10065967	ENTH domain-containing protein 1 (Epsin-2B) [Source:UniProtKB/Swiss-Prot;Acc:Q8IYW4]
RT3p / RT16q	zgc:73124	19	10081092	hypothetical protein LOC393695 [Source:RefSeq peptide;Acc:NP_957016]
RT3p / RT16q	B8JL89_DANRE	19	10101523	Novel kinase protein Fragment [Source:UniProtKB/TrEMBL;Acc:B8JL89]
RT3p / RT16q	il11b	19	10115060	Interleukin 11b Fragment [Source:UniProtKB/TrEMBL;Acc:B8JL90]
RT3p / RT16q	si:dkey-211g8.1	19	10122256	si:dkey-211g8.1 [Source:RefSeq peptide;Acc:NP_001076360]
RT3p / RT16q	lim2.4	19	10127938	lens intrinsic membrane protein 2.4 [Source:RefSeq peptide;Acc:NP_001002407]
RT3p / RT16q	si:dkey-211g8.3	19	10145157	hypothetical protein LOC567297 [Source:RefSeq peptide;Acc:NP_001116257]
RT3p / RT16q	si:dkey-211g8.4	19	10173505	Novel protein similar to bovine barrier to autointegration factor 1 (BANF1) [Source:UniProtKB/TrEMBL;Acc:Q1L957]
RT3p / RT16q	si:dkey-211g8.5	19	10178977	Novel protein Fragment [Source:UniProtKB/TrEMBL;Acc:Q1L956]
RT3p / RT16q	si:dkey-211g8.6	19	10197951	si:dkey-211g8.6 [Source:RefSeq peptide;Acc:NP_001076364]
RT3p / RT16q	si:dkey-211g8.7	19	10210810	hypothetical protein LOC794123 [Source:RefSeq peptide;Acc:NP_001107923]
RT3p / RT16q	tekt2	19	10222861	tektin [Source:RefSeq peptide;Acc:NP_001017432]
RT3p / RT16q	tomm40l	19	10231550	translocase of outer mitochondrial membrane 40 homolog, like [Source:RefSeq peptide;Acc:NP_998124]
RT3p / RT16q	si:dkey-3n22.7	19	10246778	si:dkey-3n22.7 [Source:RefSeq peptide;Acc:NP_001098591]
RT3p / RT16q	slc9a3.2	19	10302014	solute carrier family 9 (sodium/hydrogen exchanger), member 3.2 [Source:RefSeq peptide;Acc:NP_001106951]
RT3p / RT16q	slc9a3.1	19	10343003	solute carrier family 9 (sodium/hydrogen exchanger), member 3.1 [Source:RefSeq peptide;Acc:NP_001106944]
RT3p / RT16q	A3KPK0_DANRE	19	10388002	Novel protein similar to vertebrate eukaryotic translation initiation factor 2C, 3 (EIF2C3) [Source:UniProtKB/TrEMBL;Acc:A3KPK0]
RT3p / RT16q	zgc:136926	19	10416814	hypothetical protein LOC568096 [Source:RefSeq peptide;Acc:NP_001035021]
RT3p / RT16q	B8JMJ9_DANRE	19	10434256	Novel protein Fragment [Source:UniProtKB/TrEMBL;Acc:B8JMJ9]
RT3p / RT16q	tpm3	19	10442832	hypothetical protein LOC402975 [Source:RefSeq peptide;Acc:NP_991239]
RT3p / RT16q	arhgef1	19	10493819	rho guanine nucleotide exchange factor (GEF) 1 [Source:RefSeq peptide;Acc:NP_001075100]
RT3p / RT16q	A5WW38_DANRE	19	10583615	Novel protein Fragment [Source:UniProtKB/TrEMBL;Acc:A5WW38]
RT3p / RT16q	A5WW39_DANRE	19	10622152	Novel protein similar to vertebrate death-associated protein kinase 2 (DAPK2) Fragment [Source:UniProtKB/TrEMBL;Acc:A5WW39]
RT3p / RT16q	ssr2	19	10686916	signal sequence receptor, beta [Source:RefSeq peptide;Acc:NP_001001399]
RT3p / RT16q	pip5k1a	19	10706188	phosphatidylinositol-4-phosphate 5-kinase, type I, alpha [Source:RefSeq peptide;Acc:NP_001018438]
RT3p / RT16q	PSMD4 (1 of 3)	19	10732412	26S proteasome non-ATPase regulatory subunit 4 (26S proteasome regulatory subunit S5A)(Rpn10)(Multiubiquitin chain-binding protein)(Antisecretory factor 1)(ASF)(AF) [Source:UniProtKB/Swiss-Prot;Acc:P55036]
RT3p / RT16q	LOC563833	19	10745290
RT3p / RT16q	zgc:77395	19	10755794	Endonuclease/exonuclease/phosphatase family domain-containing protein 1 [Source:UniProtKB/Swiss-Prot;Acc:Q6TEQ0]
RT3p / RT16q	irgf3	19	10788407
RT3p / RT16q		19	10832641
RT3p / RT16q	SMARCAL1	19	10934304	SWI/SNF-related matrix-associated actin-dependent regulator of chromatin subfamily A-like protein 1 (EC 3.6.1.-)(Sucrose nonfermenting protein 2-like 1)(HepA-related protein)(hHARP) [Source:UniProtKB/Swiss-Prot;Acc:Q9NZC9]
RT3p / RT16q	si:ch211-239d11.1	19	10992113	si:ch211-239d11.1 (si:ch211-239d11.1), mRNA [Source:RefSeq DNA;Acc:NM_001127466]
RT3p / RT16q	si:ch211-239d11.2	19	11000219	hypothetical protein LOC562065 [Source:RefSeq peptide;Acc:NP_001025336]
RT3p / RT16q	xrcc5	19	11065763	Novel protein similar to vertebrate X-ray repair complementing defective repair in Chinese hamster cells 5 (Double-strand-break rejoining; Ku autoantigen, 80kDa) (XRCC5) Fragment [Source:UniProtKB/TrEMBL;Acc:Q5RFW7]
RT3p / RT16q	pabpc1b	19	11171765	poly A binding protein, cytoplasmic 1 b (pabpc1b), mRNA [Source:RefSeq DNA;Acc:NM_200882]
RT3p / RT16q	ywhai	19	11205936	tyrosine 3-monooxygenase/tryptophan 5-monooxygenase activation protein, iota polypeptide [Source:RefSeq peptide;Acc:NP_997922]
RT3p / RT16q	LOC562421	19	11292796
RT3p / RT16q	ctdp1	19	11418958	CTD (carboxy-terminal domain, RNA polymerase II, polypeptide A) phosphatase, subunit 1 [Source:RefSeq peptide;Acc:NP_001002873]
RT3p / RT16q	B8JLC2_DANRE	19	11641490	Novel protein similar to vertebrate aarF domain containing kinase 5 (ADCK5) Fragment [Source:UniProtKB/TrEMBL;Acc:B8JLC2]
RT3p / RT16q	cpsf1	19	11683755	cleavage and polyadenylation specific factor 1 [Source:RefSeq peptide;Acc:NP_001108153]
RT3p / RT16q	zgc:171795	19	11771327	Zgc:171795 protein [Source:UniProtKB/TrEMBL;Acc:A7E2K9]
RT3p / RT16q	spag1	19	11778403	sperm associated antigen 1 [Source:RefSeq peptide;Acc:NP_001082875]
RT3p / RT16q	mc5ra	19	11830263	melanocortin 5a receptor [Source:RefSeq peptide;Acc:NP_775386]
RT3p / RT16q	si:ch211-105d11.3	19	11953761	mRNA cap guanine-N7 methyltransferase (EC 2.1.1.56)(mRNA (guanine-N(7)-)-methyltransferase)(RG7MT1)(mRNA cap methyltransferase) [Source:UniProtKB/Swiss-Prot;Acc:Q1MTD3]
RT3p / RT16q	si:ch211-105d11.2	19	11987083	Uncharacterized protein C18orf19 homolog A [Source:UniProtKB/Swiss-Prot;Acc:Q1MTD4]
RT3p / RT16q	Q1MTD5_DANRE	19	12014327	Novel protein similar to vertebrate transmembrane, prostate androgen induced RNA (TMEPAI) Fragment [Source:UniProtKB/TrEMBL;Acc:Q1MTD5]
RT3p / RT16q	seh1l	19	12206239	sec13-like protein [Source:RefSeq peptide;Acc:NP_956217]
RT3p / RT16q	si:dkey-263o22.3	19	12230901	hypothetical protein LOC561680 [Source:RefSeq peptide;Acc:NP_001038431]
RT3p / RT16q	ptpn2l	19	12242734	protein tyrosine phosphatase, non-receptor type 2 [Source:RefSeq peptide;Acc:NP_997819]
RT3p / RT16q	psmg2	19	12275373	Proteasome assembly chaperone 2 (Tumor necrosis factor superfamily member 5-induced protein 1 homolog) [Source:UniProtKB/Swiss-Prot;Acc:Q1LXS2]
RT3p / RT16q	ncald	19	12313135	Neurocalcin-delta B [Source:UniProtKB/Swiss-Prot;Acc:Q6AXL4]
RT3p / RT16q	grhl2	19	12345350	grainyhead-like 2 [Source:RefSeq peptide;Acc:NP_001076541]
RT3p / RT16q	zgc:92624	19	12422695	HSPC038 protein [Source:RefSeq peptide;Acc:NP_991175]
RT3p / RT16q	si:dkey-208k4.2	19	12533971	transcription factor IIIA-like [Source:RefSeq peptide;Acc:NP_001093876]
RT3p / RT16q	A3KQG3_DANRE	19	12555265	Novel protein [Source:UniProtKB/TrEMBL;Acc:A3KQG3]
RT3p / RT16q	A3KQS7_DANRE	19	12640739	Novel protein Fragment [Source:UniProtKB/TrEMBL;Acc:A3KQS7]
RT3p / RT16q	si:dkey-18f7.1	19	12646958	hypothetical protein LOC570779 [Source:RefSeq peptide;Acc:NP_001119910]
RT3p / RT16q	LOC799903	19	12717534
RT3p / RT16q	A3KQW2_DANRE	19	12792731	Novel protein [Source:UniProtKB/TrEMBL;Acc:A3KQW2]
RT3p / RT16q	rps18	19	12844232	40S ribosomal protein S18 [Source:UniProtKB/Swiss-Prot;Acc:Q8JGS9]
RT3p / RT16q	vps52	19	12853821	Novel protein similar to vertebrate vacuolar protein sorting 52 (Yeast) (VSP52) Fragment [Source:UniProtKB/TrEMBL;Acc:A3KQW6]
RT3p / RT16q	A3KQW4_DANRE	19	12883697	Novel protein similar to vertebrate ST3 beta-galactoside alpha-2,3-sialyltransferase 4 (ST3GAL4) Fragment [Source:UniProtKB/TrEMBL;Acc:A3KQW4]
RT3p / RT16q	clic1	19	12923272	chloride intracellular channel 1 [Source:RefSeq peptide;Acc:NP_997847]
RT3p / RT16q	si:dkey-46a12.1	19	12969050	hypothetical protein LOC799954 [Source:RefSeq peptide;Acc:NP_001093535]
RT3p / RT16q	crat	19	12982721	carnitine acetyltransferase [Source:RefSeq peptide;Acc:NP_001004594]
RT3p / RT16q	A3KPZ6_DANRE	19	13061503	Novel protein similar to verebrate palmitoyl-protein thioesterase 2 (PPT2) [Source:UniProtKB/TrEMBL;Acc:A3KPZ6]
RT3p / RT16q	slc39a7	19	13117123	Zinc transporter Slc39a7 Fragment (Solute carrier family 39 member 7)(Histidine-rich membrane protein Ke4) [Source:UniProtKB/Swiss-Prot;Acc:Q9PUB8]
RT3p / RT16q	A3KPZ8_DANRE	19	13204259	Novel protein similar to vertebrate chemokine-like factor super family 8 (CKLFSF8) Fragment [Source:UniProtKB/TrEMBL;Acc:A3KPZ8]
RT3p / RT16q	dync1li1	19	13207566	dynein, cytoplasmic 1, light intermediate chain 1 [Source:RefSeq peptide;Acc:NP_001095898]
RT3p / RT16q	si:dkey-5n4.1	19	13382038	Novel protein similar to vertebrate copine IV (CPNE4) Fragment [Source:UniProtKB/TrEMBL;Acc:Q1LUM8]
RT3p / RT16q	mrpl3	19	13543769	mitochondrial ribosomal protein L3 [Source:RefSeq peptide;Acc:NP_956301]
RT3p / RT16q	si:dkeyp-114f9.2	19	13591248	protein tyrosine phosphatase-like [Source:RefSeq peptide;Acc:NP_001038393]
RT3p / RT16q	si:dkeyp-114f9.4	19	13637042	hypothetical protein LOC559358 [Source:RefSeq peptide;Acc:NP_001038357]
RT3p / RT16q	si:dkeyp-114f9.3	19	13692053	Novel protein similar to vertebrate SWI/SNF related, matrix associated, actin dependent regulator of chromatin, subfamily c, member 2 (SMARCC2) Fragment [Source:UniProtKB/TrEMBL;Acc:Q1L8V3]
RT3p / RT16q	si:dkeyp-114f9.3	19	13731398	hypothetical protein LOC553471 [Source:RefSeq peptide;Acc:NP_001082836]
RT3p / RT16q	si:ch211-204j16.1	19	13787375	JAZF zinc finger 1 [Source:RefSeq peptide;Acc:NP_001038420]
RT3p / RT16q	tax1bp1a	19	13826411	Novel protein similar to vertebrate Tax1 (Human T-cell leukemia virus type I) binding protein 1 (TAX1BP1) [Source:UniProtKB/TrEMBL;Acc:Q1LWB0]
RT3p / RT16q	hibadha	19	13875191	3-hydroxyisobutyrate dehydrogenase a [Source:RefSeq peptide;Acc:NP_001003646]
RT3p / RT16q	evx1	19	13992840	even-skipped homeobox 1 [Source:RefSeq peptide;Acc:NP_571324]
RT3p / RT16q	hoxa13a	19	14004372	Homeobox protein Hox-A13a [Source:UniProtKB/Swiss-Prot;Acc:Q6W990]
RT3p / RT16q	hoxa11a	19	14012074	Homeobox protein Hox-A11a [Source:UniProtKB/Swiss-Prot;Acc:Q9DDU0]
RT3p / RT16q	hoxa9a	19	14024961	Homeobox protein Hox-A9a (Hoxx9) [Source:UniProtKB/Swiss-Prot;Acc:Q9PWL6]
RT3p / RT16q	hoxa5a	19	14034442	Homeobox protein Hox-A5a [Source:UniProtKB/Swiss-Prot;Acc:Q9YGT6]
RT3p / RT16q	hoxa3a	19	14037071	Homeobox protein Hox-A3a [Source:UniProtKB/Swiss-Prot;Acc:Q8AWZ2]
RT3p / RT16q	hoxa4a	19	14042436	Homeobox protein Hox-A4a (Zf-26)(Hoxx4) [Source:UniProtKB/Swiss-Prot;Acc:Q9PWL5]
RT3p / RT16q	hoxa1a	19	14060977	Homeobox protein Hox-A1a (Hox-A1) [Source:UniProtKB/Swiss-Prot;Acc:Q98SI1]
RT3p / RT16q	sf3a3	19	14196098	splicing factor 3a, subunit 3 [Source:RefSeq peptide;Acc:NP_001004289]
RT3p / RT16q	si:ch211-30b16.2	19	14224397	Glycoprotein endo-alpha-1,2-mannosidase-like protein (EC 3.2.1.-) [Source:UniProtKB/Swiss-Prot;Acc:Q1L8D2]
RT3p / RT16q	stmn1a	19	14288890	stathmin 1a [Source:RefSeq peptide;Acc:NP_001035465]
RT3p / RT16q	A3QK35_DANRE	19	14845791	Novel protein similar to vertebrate protein tyrosine phosphatase receptor family Fragment [Source:UniProtKB/TrEMBL;Acc:A3QK35]
RT3p / RT16q	B8JMD8_DANRE	19	14922943	Novel protein similar to protein tyrosine phosphatase, receptor type, U (Ptpru) Fragment [Source:UniProtKB/TrEMBL;Acc:B8JMD8]
RT3p / RT16q	A3QJW8_DANRE	19	15411944	Novel protein similar to vertebrate glucocorticoid modulatory element binding protein 1 (GMEB1) [Source:UniProtKB/TrEMBL;Acc:A3QJW7]
RT3p / RT16q	zgc:73061	19	15463463	Ras-related protein Rab-39A [Source:RefSeq peptide;Acc:NP_998207]
RT3p / RT16q	ctps	19	15472511	CTP synthase 1 (EC 6.3.4.2)(UTP--ammonia ligase 1)(CTP synthetase 1) [Source:UniProtKB/Swiss-Prot;Acc:Q6PEI7]
RT3p / RT16q	si:dkey-218l8.1	19	15644190	hypothetical protein LOC562291 [Source:RefSeq peptide;Acc:NP_001038447]
RT3p / RT16q	si:ch211-206a7.2	19	15878674	hypothetical protein LOC566899 [Source:RefSeq peptide;Acc:NP_001128604]
RT3p / RT16q	NP_001094422.1	19	15967111	hypothetical protein LOC566830 [Source:RefSeq peptide;Acc:NP_001094422]
RT3p / RT16q	pdik1l	19	15989823	Serine/threonine-protein kinase pdik1l (EC 2.7.11.1) [Source:UniProtKB/Swiss-Prot;Acc:Q32PP3]
RT3p / RT16q	lin28	19	16030440	Lin-28 homolog A [Source:UniProtKB/Swiss-Prot;Acc:Q803L0]
RT3p / RT16q	NP_001038646.1	19	16064813	similar to Tripartite motif protein 25 (Zinc finger protein 147) (Estrogen responsive finger protein) (Efp) (RING finger protein 147) [Source:RefSeq peptide;Acc:NP_001038646]
RT3p / RT16q	serinc2	19	16078908	serine incorporator 2 [Source:RefSeq peptide;Acc:NP_001038647]
RT3p / RT16q	A5PMB4_DANRE	19	16164673	Novel protein similar to vertebrate human immunodeficiency virus type I enhancer binding protein 2 (HIVEP2) Fragment [Source:UniProtKB/TrEMBL;Acc:A5PMB4]
RT3p / RT16q	NP_001038650.1	19	16217646	hypothetical protein LOC569550 [Source:RefSeq peptide;Acc:NP_001038650]
RT3p / RT16q	zgc:123224	19	16306981	Novel protein similar to vertebrate phosphatase and actin regulator family Fragment [Source:UniProtKB/TrEMBL;Acc:Q1MT03]
RT3p / RT16q	oprd1	19	16547878	opioid receptor, delta 1 [Source:RefSeq peptide;Acc:NP_571333]
RT3p / RT16q	si:dkey-181o6.1	19	16911224	hypothetical protein LOC568893 [Source:RefSeq peptide;Acc:NP_001038635]
RT3p / RT16q	nudc	19	16949747	nuclear distribution gene C homolog [Source:RefSeq peptide;Acc:NP_957213]
RT3p / RT16q	ntla	19	16972389	Brachyury protein homolog (T protein homolog)(T-box protein ZfT)(Zf-T)(No tail protein) [Source:UniProtKB/Swiss-Prot;Acc:Q07998]
RT3p / RT16q	A5WVV1_DANRE	19	17137750	Novel protein similar to vertebrate AT rich interactive domain containing protein family Fragment [Source:UniProtKB/TrEMBL;Acc:A5WVV1]
RT3p / RT16q	ZDHHC18 (1 of 2)	19	17237089	Palmitoyltransferase ZDHHC18 (EC 2.3.1.-)(Zinc finger DHHC domain-containing protein 18)(DHHC-18) [Source:UniProtKB/Swiss-Prot;Acc:Q9NUE0]
RT3p / RT16q	nr0b2b	19	17317646	SHP-B Fragment [Source:UniProtKB/TrEMBL;Acc:Q1L676]
RT3p / RT16q	zgc:175136	19	17336417	hypothetical protein LOC100136863 [Source:RefSeq peptide;Acc:NP_001108053]
RT3p / RT16q	Q0D291_DANRE	19	17337046	LOC558134 protein Fragment [Source:UniProtKB/TrEMBL;Acc:Q0D291]
RT3p / RT16q	tpbgl	19	17421913	trophoblast glycoprotein-like [Source:RefSeq peptide;Acc:NP_919373]
RT3p / RT16q	zgc:175136	19	17471609	hypothetical protein LOC100136863 [Source:RefSeq peptide;Acc:NP_001108053]
RT3p / RT16q	LOC563623	19	17510453
RT3p / RT16q	wu:fc38h03	19	17530421
RT3p / RT16q	LOC100003699	19	17559452
RT3p / RT16q	si:ch211-204a13.4	19	17616274	hypothetical protein LOC100034487 [Source:RefSeq peptide;Acc:NP_001076537]
RT3p / RT16q	nkiras1	19	17721102	NF-kappa-B inhibitor-interacting Ras-like protein 1 (I-kappa-B-interacting Ras-like protein 1)(Kappa B-Ras protein 1)(KappaB-Ras1) [Source:UniProtKB/Swiss-Prot;Acc:Q6DGQ1]
RT3p / RT16q	rpl15	19	17730146	ribosomal protein L15 [Source:RefSeq peptide;Acc:NP_001003447]
RT3p / RT16q	nr1d2b	19	17744039	nuclear receptor subfamily 1, group D, member 2b [Source:RefSeq peptide;Acc:NP_571140]
RT3p / RT16q	thrb	19	17861817	Thyroid hormone receptor beta (TR-beta)(TRb)(Thyroid hormone receptor beta 1)(TRbeta1)(Nuclear receptor subfamily 1 group A member 2) [Source:UniProtKB/Swiss-Prot;Acc:Q9PVE4]
RT3p / RT16q	top2b	19	18032455	topoisomerase (DNA) II beta [Source:RefSeq peptide;Acc:NP_001038656]
RT3p / RT16q	zgc:111823	19	18181713	hypothetical protein LOC553794 [Source:RefSeq peptide;Acc:NP_001018592]
RT3p / RT16q	snx10a	19	18456061	sorting nexin 10a [Source:RefSeq peptide;Acc:NP_001132934]
RT3p / RT16q	cbx3a	19	18469606	chromobox homolog 3 [Source:RefSeq peptide;Acc:NP_001038867]
RT3p / RT16q	nfe2l3	19	18480594	hypothetical protein LOC406512 [Source:RefSeq peptide;Acc:NP_998396]
RT3p / RT16q	npvfl	19	18636676	neuropeptide VF precursor like [Source:RefSeq peptide;Acc:NP_001076418]
RT3p / RT16q	si:dkey-22m8.3	19	18643867	Novel protein similar to vertebrate cytochrome c, somatic (CYCS) [Source:UniProtKB/TrEMBL;Acc:Q1LW96]
RT3p / RT16q	osbpl3a	19	18649286	oxysterol binding protein-like 3a [Source:RefSeq peptide;Acc:NP_001004646]
RT3p / RT16q	mpp6	19	18721578	membrane protein, palmitoylated 6 [Source:RefSeq peptide;Acc:NP_001038242]
RT3p / RT16q	npy	19	18771432	Neuropeptide Y Precursor [Contains Neuropeptide Y(Neuropeptide tyrosine)(NPY);C-flanking peptide of NPY(CPON)] [Source:UniProtKB/Swiss-Prot;Acc:Q9I8P3]
RT3p / RT16q	LOC100151362	19	18803536
RT3p / RT16q	zgc:112024	19	18818343	hypothetical protein LOC541338 [Source:RefSeq peptide;Acc:NP_001013484]
RT3p / RT16q	ccdc126	19	18823576	coiled-coil domain containing 126 [Source:RefSeq peptide;Acc:NP_001038868]
RT3p / RT16q	tra2a	19	18837639	transformer-2 alpha [Source:RefSeq peptide;Acc:NP_956710]
RT3p / RT16q	igf2bp3	19	18861010	Insulin-like growth factor 2 mRNA-binding protein 3 (IGF2 mRNA-binding protein 3)(IMP-3)(IGF-II mRNA-binding protein 3)(Vg1 RNA-binding protein)(Vg1-RBP)(Decapentaplegic and Vg-related 1 RNA-binding protein)(VICKZ family member 3) [Source:UniProtKB/Swiss-Prot;Acc:Q9PW80]
RT3p / RT16q	GPNMB	19	18911564	Transmembrane glycoprotein NMB Precursor (Transmembrane glycoprotein HGFIN) [Source:UniProtKB/Swiss-Prot;Acc:Q14956]
RT3p / RT16q	oxnad1	19	18934630	Oxidoreductase NAD-binding domain-containing protein 1 (EC 1.-.-.-) [Source:UniProtKB/Swiss-Prot;Acc:A3KP77]
RT3p / RT16q	A3KQQ0_DANRE	19	18961918	Novel protein similar to vertebrate raft-linking protein (RAFTLIN) Fragment [Source:UniProtKB/TrEMBL;Acc:A3KQQ0]
RT3p / RT16q	dazl	19	19048790	Deleted in azoospermia-like (DAZ-like protein)(zDazl) [Source:UniProtKB/Swiss-Prot;Acc:Q9YGW7]
RT3p / RT16q	tbc1d5	19	19063973	TBC1 domain family, member 5 [Source:RefSeq peptide;Acc:NP_956905]
RT3p / RT16q	si:ch211-195k18.2	19	19113518	hypothetical protein LOC378993 [Source:RefSeq peptide;Acc:NP_001073631]
RT3p / RT16q	kcnh8	19	19155083	Novel protein similar to vertebrate potassium voltage-gated channel, subfamily H (Eag-related), member 8 (KCNH8) Fragment [Source:UniProtKB/TrEMBL;Acc:Q1L8E8]
RT3p / RT16q	rab5a	19	19368184	RAB5A, member RAS oncogene family [Source:RefSeq peptide;Acc:NP_958893]
RT3p / RT16q	kat2b	19	19384140	K(lysine) acetyltransferase 2B [Source:RefSeq peptide;Acc:NP_001038499]
RT3p / RT16q	zgc:110561	19	19421354	Peptide-N(4)-(N-acetyl-beta-glucosaminyl)asparagine amidase (PNGase)(EC 3.5.1.52)(Peptide:N-glycanase)(N-glycanase 1) [Source:UniProtKB/Swiss-Prot;Acc:Q503I8]
RT3p / RT16q	nutf2l	19	19437797	nuclear transport factor 2 [Source:RefSeq peptide;Acc:NP_001003598]
RT3p / RT16q	si:ch211-129n15.3	19	19445408	hypothetical protein LOC564171 [Source:RefSeq peptide;Acc:NP_001073482]
RT3p / RT16q	zgc:103632	19	19453004	hypothetical protein LOC449780 [Source:RefSeq peptide;Acc:NP_001005953]
RT3p / RT16q	cndp2	19	19461172	CNDP dipeptidase 2 [Source:RefSeq peptide;Acc:NP_999869]
RT3p / RT16q	tshz1	19	20066853	Tshz1 protein [Source:UniProtKB/TrEMBL;Acc:B3DJM5]
RT3p / RT16q	si:ch211-135j15.1	19	20356296	Novel zinc finger protein protein [Source:UniProtKB/TrEMBL;Acc:Q1L941]
RT3p / RT16q	mbp	19	20515787	Myelin basic protein [Source:UniProtKB/TrEMBL;Acc:Q5I2C7]
RT3p / RT16q	A3KQC8_DANRE	19	20622045	Novel protein similar to vertebrate galanin receptor 1 (GALR1) Fragment [Source:UniProtKB/TrEMBL;Acc:A3KQC8]
RT3p / RT16q	si:dkey-195c14.1	19	20764504	hypothetical protein LOC568041 [Source:RefSeq peptide;Acc:NP_001038615]
RT3p / RT16q	atp9b	19	20787622	ATPase, class II, type 9B [Source:RefSeq peptide;Acc:NP_001038619]
RT3p / RT16q	nfatc1	19	20918475	nuclear factor of activated T-cells, cytoplasmic, calcineurin-dependent 1 [Source:RefSeq peptide;Acc:NP_001038624]
RT3p / RT16q	LOC555631	19	21009058
RT3p / RT16q	GPR172A	19	21071890	Porcine endogenous retrovirus A receptor 1 Precursor (PERV-A receptor 1)(Protein GPR172A) [Source:UniProtKB/Swiss-Prot;Acc:Q9HAB3]
RT3p / RT16q	zgc:109744	19	21160286	G protein-coupled receptor 172-like [Source:RefSeq peptide;Acc:NP_955950]
RT3p / RT16q	im:7160995	19	21175775
RT3p / RT16q	si:dkey-151c10.1	19	21231188	si:dkey-151c10.1 [Source:RefSeq peptide;Acc:NP_001093502]
RT3p / RT16q	eif3eb	19	21447477	Eukaryotic translation initiation factor 3 subunit E-B (eIF3e-B)(Eukaryotic translation initiation factor 3 subunit 6-B) [Source:UniProtKB/Swiss-Prot;Acc:Q1LUA8]
RT3p / RT16q	NP_001108160.1	19	21533540	hypothetical LOC569382 [Source:RefSeq peptide;Acc:NP_001108160]
RT3p / RT16q	nudcd1	19	21564492	NudC domain-containing protein 1 [Source:UniProtKB/Swiss-Prot;Acc:Q503C8]
RT3p / RT16q	NP_001123871.1	19	21740123	hypothetical protein LOC569167 [Source:RefSeq peptide;Acc:NP_001123871]
RT3p / RT16q	gdf6b	19	21804556	Growth/differentiation factor 6-B Precursor (GDF-6-B)(Growth differentiation factor 6b)(Protein dynamo) [Source:UniProtKB/Swiss-Prot;Acc:A8E7N9]
RT3p / RT16q		19	21847859
RT3p / RT16q	LOC100150188	19	21849058
RT3p / RT16q		19	21852176
RT3p / RT16q		19	21857381
RT3p / RT16q		19	21869440
RT3p / RT16q		19	21925834
RT3p / RT16q		19	21934140
RT3p / RT16q	grb10	19	21942327	growth factor receptor-bound protein 10 [Source:RefSeq peptide;Acc:NP_001004287]
RT3p / RT16q	irgf1	19	22101990	immunity-related GTPase family, f1 [Source:RefSeq peptide;Acc:NP_001108170]
RT3p / RT16q	A3QJW2_DANRE	19	22105495	Novel protein Fragment [Source:UniProtKB/TrEMBL;Acc:A3QJW2]
RT3p / RT16q	A3QJW3_DANRE	19	22113796	Novel protein similar to mouse T-cell specific GTPase (Tgtp) Fragment [Source:UniProtKB/TrEMBL;Acc:A3QJW3]
RT3p / RT16q		19	22172940
RT3p / RT16q	si:ch211-214c11.2	19	22186277	Novel protein similar to vertebrate pim oncogene family Fragment [Source:UniProtKB/TrEMBL;Acc:Q1LWA4]
RT3p / RT16q		19	22223024
RT3p / RT16q		19	22241079
RT3p / RT16q	si:ch211-214c11.5	19	22254729	Novel protein similar to vertebrate pim oncogene family Fragment [Source:UniProtKB/TrEMBL;Acc:Q1LWA1]
RT3p / RT16q	si:ch211-214c11.4	19	22273008	Novel protein similar to vertebrate pim oncogene family Fragment [Source:UniProtKB/TrEMBL;Acc:Q1LWA3]
RT3p / RT16q	si:ch211-214c11.7	19	22293187	Novel protein similar to vertebrate pim oncogene family Fragment [Source:UniProtKB/TrEMBL;Acc:Q1LW99]
RT3p / RT16q	si:ch211-214c11.1	19	22330304	Novel protein similar to vertebrate pim oncogene family Fragment [Source:UniProtKB/TrEMBL;Acc:Q1LW98]
RT3p / RT16q	si:ch211-214c11.1	19	22353852	Novel protein similar to vertebrate pim oncogene family Fragment [Source:UniProtKB/TrEMBL;Acc:A5PN15]
RT3p / RT16q	A5PN16_DANRE	19	22397194	Novel protein similar to vertebrate pim oncogene family Fragment [Source:UniProtKB/TrEMBL;Acc:A5PN16]
RT3p / RT16q	A5PN17_DANRE	19	22430209	Novel protein similar to vertebrate pim oncogene family Fragment [Source:UniProtKB/TrEMBL;Acc:A5PN17]
RT3p / RT16q	A3KQP5_DANRE	19	22465270	Novel protein similar to vertebrate pim oncogene family Fragment [Source:UniProtKB/TrEMBL;Acc:A3KQP5]
RT3p / RT16q	A3KQP4_DANRE	19	22487245	Novel protein similar to vertebrate pim oncogene family Fragment [Source:UniProtKB/TrEMBL;Acc:A3KQP4]
RT3p / RT16q		19	22513209
RT3p / RT16q	A3KQP2_DANRE	19	22550780	Novel protein similar to vertebrate pim oncogene family Fragment [Source:UniProtKB/TrEMBL;Acc:A3KQP2]
RT3p / RT16q	EPM2AIP1	19	22561356	EPM2A-interacting protein 1 (Laforin-interacting protein) [Source:UniProtKB/Swiss-Prot;Acc:Q7L775]
RT3p / RT16q		19	22572523
RT3p / RT16q	si:dkey-222b8.4	19	22594663	Novel protein Fragment [Source:UniProtKB/TrEMBL;Acc:Q1L8S2]
RT3p / RT16q	A3KQP0_DANRE	19	22599966	Novel protein similar to vertebrate pim oncogene family Fragment [Source:UniProtKB/TrEMBL;Acc:A3KQP0]
RT3p / RT16q		19	22667401
RT3p / RT16q	si:dkey-222b8.5	19	22681891	Novel protein similar to vertebrate pim oncogene family Fragment [Source:UniProtKB/TrEMBL;Acc:Q1L8S3]
RT3p / RT16q	zgc:55292	19	22708902	hypothetical protein LOC321491 [Source:RefSeq peptide;Acc:NP_955840]
RT3p / RT16q	si:dkey-222b8.2	19	22730325	hypothetical protein LOC567959 [Source:RefSeq peptide;Acc:NP_001038613]
RT3p / RT16q	si:dkey-222b8.1	19	22743488	hypothetical protein LOC560317 [Source:RefSeq peptide;Acc:NP_001038388]
RT3p / RT16q	syt11	19	22793695	synaptotagmin XI [Source:RefSeq peptide;Acc:NP_998625]
RT3p / RT16q	si:ch211-93a2.3	19	22851123	hypothetical protein LOC793942 [Source:RefSeq peptide;Acc:NP_001122253]
RT3p / RT16q	zgc:153402	19	22879488	hypothetical protein LOC566742 [Source:RefSeq peptide;Acc:NP_001039319]
RT3p / RT16q	zgc:64022	19	22934640	hypothetical protein LOC393336 [Source:RefSeq peptide;Acc:NP_956659]
RT3p / RT16q	si:ch211-282e16.1	19	22940695	si:ch211-282e16.1 [Source:RefSeq peptide;Acc:NP_001096668]
RT3p / RT16q	LOC100007189	19	22973210
RT3p / RT16q	LOC100007241	19	23007538
RT3p / RT16q		19	23025280
RT3p / RT16q	s100v2	19	23074788	S100 calcium binding protein V2 [Source:RefSeq peptide;Acc:NP_001073630]
RT3p / RT16q	si:dkey-78d16.2	19	23192490	Semaphorin 4a Fragment [Source:UniProtKB/TrEMBL;Acc:B6E444]
RT3p / RT16q	si:dkey-81h8.1	19	23205789	hypothetical protein LOC100034657 [Source:RefSeq peptide;Acc:NP_001076576]
RT3p / RT16q	thbs3b	19	23230907	Thrombospondin-3b Precursor (Thbs3b) [Source:UniProtKB/Swiss-Prot;Acc:Q1L8P7]
RT3p / RT16q	mtx1b	19	23259821	metaxin 1 [Source:RefSeq peptide;Acc:NP_001007281]
RT3p / RT16q	txnip	19	23299684	thioredoxin interacting protein [Source:RefSeq peptide;Acc:NP_956381]
RT3p / RT16q	zgc:101594	19	23357242	hypothetical protein LOC447901 [Source:RefSeq peptide;Acc:NP_001004639]
RT3p / RT16q	si:dkeyp-92c9.2	19	23407553	hypothetical protein LOC571482 [Source:RefSeq peptide;Acc:NP_001038685]
RT3p / RT16q	si:dkeyp-92c9.3	19	23451696	hypothetical protein LOC571487 [Source:RefSeq peptide;Acc:NP_001038686]
RT3p / RT16q	Q4V9H4_DANRE	19	23564205	LOC100007493 protein Fragment [Source:UniProtKB/TrEMBL;Acc:Q4V9H4]
RT3p / RT16q	si:ch211-195b13.1	19	23694080	serum/glucocorticoid regulated kinase 1-like [Source:RefSeq peptide;Acc:NP_001070770]
RT3p / RT16q	eya3	19	23703020	eyes absent homolog 3 [Source:RefSeq peptide;Acc:NP_001073521]
RT3p / RT16q	XKR8 (3 of 3)	19	23794221	XK-related protein 8 [Source:UniProtKB/Swiss-Prot;Acc:Q9H6D3]
RT3p / RT16q	XKR8 (2 of 3)	19	23806322	XK-related protein 8 [Source:UniProtKB/Swiss-Prot;Acc:Q9H6D3]
RT3p / RT16q	zgc:103514	19	23905127	hypothetical protein LOC449993 [Source:RefSeq peptide;Acc:NP_001006014]
RT3p / RT16q	ptp4a3	19	23923504	protein tyrosine phosphatase 4a3 [Source:RefSeq peptide;Acc:NP_998346]
RT3p / RT16q	si:ch211-239d6.1	19	23997869	hypothetical protein LOC563414 [Source:RefSeq peptide;Acc:NP_001093479]
RT3p / RT16q	glcci1	19	24186621	glucocorticoid induced transcript 1 [Source:RefSeq peptide;Acc:NP_001073419]
RT3p / RT16q	NP_001121845.1	19	24269479	hypothetical protein LOC100148025 [Source:RefSeq peptide;Acc:NP_001121845]
RT3p / RT16q	zgc:56310	19	24299354	hypothetical protein LOC393196 [Source:RefSeq peptide;Acc:NP_956521]
RT3p / RT16q	A5WUJ9_DANRE	19	24312532	Novel protein containing collagen triple helix repeat domain Fragment [Source:UniProtKB/TrEMBL;Acc:A5WUJ9]
RT3p / RT16q	A5WUK1_DANRE	19	24331870	Novel protein containing collagen triple helix repeat domain Fragment [Source:UniProtKB/TrEMBL;Acc:A5WUK1]
RT3p / RT16q	A5WUK2_DANRE	19	24338974	Novel protein containing collagen triple helix repeat domain Fragment [Source:UniProtKB/TrEMBL;Acc:A5WUK2]
RT3p / RT16q	NP_001121803.1	19	24347252	hypothetical protein LOC555344 [Source:RefSeq peptide;Acc:NP_001121803]
RT3p / RT16q	zgc:92826	19	24360717	Protein ACN9 homolog, mitochondrial Precursor [Source:UniProtKB/Swiss-Prot;Acc:Q5XIY4]
RT3p / RT16q	tac1	19	24483955	Novel protein similar to human tachykinin, 1 (Substance K, substance P, neurokinin 1, neurokinin 2, neuromedin L, neurokinin alpha, neuropeptide K, neuropeptide gamma) (TAC1) [Source:UniProtKB/TrEMBL;Acc:A3KQK1]
RT3p / RT16q	asns	19	24488692	asparagine synthetase [Source:RefSeq peptide;Acc:NP_957457]
RT3p / RT16q	cno	19	24513859	cappuccino homolog [Source:RefSeq peptide;Acc:NP_001003475]
RT3p / RT16q	pard6gb	19	24533668	par-6 partitioning defective 6-like protein gamma [Source:RefSeq peptide;Acc:NP_997728]
RT3p / RT16q	jarid2b	19	24805329	Novel protein similar to vertebrate Jumonji, AT rich interactive domain 2 (JARID2) Fragment [Source:UniProtKB/TrEMBL;Acc:Q1LVC2]
RT3p / RT16q	dtnbp1b	19	24995844	dystrobrevin binding protein 1b [Source:RefSeq peptide;Acc:NP_001038279]
RT3p / RT16q	mylipa	19	25174665	E3 ubiquitin-protein ligase MYLIP-A (EC 6.3.2.-)(Myosin regulatory light chain-interacting protein A)(MIR-A) [Source:UniProtKB/Swiss-Prot;Acc:Q6TEM9]
RT3p / RT16q	ck2b	19	25405102	Casein kinase II subunit beta (CK II beta) [Source:UniProtKB/Swiss-Prot;Acc:Q91398]
RT3p / RT16q		19	25411192
RT3p / RT16q	si:dkey-27c15.3	19	25426384	Novel protein Fragment [Source:UniProtKB/TrEMBL;Acc:Q1LXD0]
RT3p / RT16q	ints3	19	25467572	Integrator complex subunit 3 (Int3) [Source:UniProtKB/Swiss-Prot;Acc:Q1LXC9]
RT3p / RT16q	si:dkey-27c15.1	19	25514128	si:dkey-27c15.1 (si:dkey-27c15.1), mRNA [Source:RefSeq DNA;Acc:NM_001044937]
RT3p / RT16q	si:ch211-222e23.7	19	25600714	hypothetical protein LOC559081 [Source:RefSeq peptide;Acc:NP_001038349]
RT3p / RT16q	si:ch211-222e23.6	19	25621096	hypothetical protein LOC559143 [Source:RefSeq peptide;Acc:NP_001038352]
RT3p / RT16q	rdbp	19	25633372	RD RNA binding protein [Source:RefSeq peptide;Acc:NP_001002375]
RT3p / RT16q	skiv2l	19	25641909	superkiller viralicidic activity 2 (S. cerevisiae homolog)-like [Source:RefSeq peptide;Acc:NP_001038366]
RT3p / RT16q	prrt1	19	25701324	Novel protein similar to vertebrate chromosome 6 open reading frame 31 (C6orf31) Fragment [Source:UniProtKB/TrEMBL;Acc:Q1LWQ0]
RT3p / RT16q	neu1	19	25741330	neuraminidase 1 [Source:RefSeq peptide;Acc:NP_001038374]
RT3p / RT16q	nfkbil1	19	25795106	Novel protein similar to vertebrate HLA-B associated transcript 2 (BAT2) [Source:UniProtKB/TrEMBL;Acc:Q1LWP7]
RT3p / RT16q	ck2b	19	25828964	Casein kinase II subunit beta (CK II beta) [Source:UniProtKB/Swiss-Prot;Acc:Q91398]
RT3p / RT16q	zgc:100906	19	25835053	hypothetical protein LOC445123 [Source:RefSeq peptide;Acc:NP_001003517]
RT3p / RT16q	si:ch211-222e23.8	19	25869219	Phosphatidylinositide phosphatase SAC1-B (EC 3.1.3.-)(Suppressor of actin mutations 1-like protein B) [Source:UniProtKB/Swiss-Prot;Acc:A4VCH0]
RT3p / RT16q	si:ch211-127d20.2	19	25950605	Novel protein similar to vertebrate gamma-aminobutyric acid (GABA) B receptor, 1 (GABBR1) Fragment [Source:UniProtKB/TrEMBL;Acc:Q1LWN6]
RT3p / RT16q	tnfa	19	26063704	tumor necrosis factor, alpha [Source:RefSeq peptide;Acc:NP_998024]
RT3p / RT16q	si:ch211-225n7.1	19	26189807	Novel protein Fragment [Source:UniProtKB/TrEMBL;Acc:Q1LWR2]
RT3p / RT16q	gtf2h4	19	26219233	general transcription factor IIH, polypeptide 4 [Source:RefSeq peptide;Acc:NP_956221]
RT3p / RT16q	si:dkeyp-46h3.2	19	26243752	hypothetical protein LOC335411 [Source:RefSeq peptide;Acc:NP_001108359]
RT3p / RT16q	A3KQ75_DANRE	19	26252759	Novel protein containing a galactose binding lectin domain [Source:UniProtKB/TrEMBL;Acc:A3KQ75]
RT3p / RT16q	A3KQ74_DANRE	19	26281807	Novel protein containing a galactose binding lectin domain [Source:UniProtKB/TrEMBL;Acc:A3KQ74]
RT3p / RT16q	A9JRU1_DANRE	19	26290306	LOC555531 protein Fragment [Source:UniProtKB/TrEMBL;Acc:A9JRU1]
RT3p / RT16q	zgc:65893	19	26326423	hypothetical protein LOC406389 [Source:RefSeq peptide;Acc:NP_998423]
RT3p / RT16q	zgc:110245	19	26379182	Protein phosphatase 1 regulatory subunit 11 [Source:UniProtKB/Swiss-Prot;Acc:Q568K2]
RT3p / RT16q	si:ch211-152p11.2	19	26384221	hypothetical protein LOC100170827 [Source:RefSeq peptide;Acc:NP_001124133]
RT3p / RT16q	zgc:153912	19	26451123	mannoside acetylglucosaminyltransferase 1 [Source:RefSeq peptide;Acc:NP_001073440]
RT3p / RT16q	bat1	19	26475073	HLA-B associated transcript 1 [Source:RefSeq peptide;Acc:NP_957237]
RT3p / RT16q	zgc:110825	19	26492892	hypothetical protein LOC541428 [Source:RefSeq peptide;Acc:NP_001013572]
RT3p / RT16q		19	26502847
RT3p / RT16q	A3KQ74_DANRE	19	26522327	Novel protein containing a galactose binding lectin domain [Source:UniProtKB/TrEMBL;Acc:A3KQ74]
RT3p / RT16q	A3KQ75_DANRE	19	26535472	Novel protein containing a galactose binding lectin domain [Source:UniProtKB/TrEMBL;Acc:A3KQ75]
RT3p / RT16q	A7E2J9_DANRE	19	26542137	Putative uncharacterized protein Fragment [Source:UniProtKB/TrEMBL;Acc:A7E2J9]
RT3p / RT16q	si:dkeyp-46h3.2	19	26560665	hypothetical protein LOC335411 [Source:RefSeq peptide;Acc:NP_001108359]
RT3p / RT16q	C5orf49	19	26563055	Uncharacterized protein C5orf49 [Source:UniProtKB/Swiss-Prot;Acc:A4QMS7]
RT3p / RT16q	adcy2b	19	26583727	adenylate cyclase 2b (brain) [Source:RefSeq peptide;Acc:NP_001093457]
RT3p / RT16q	pols	19	26781216	Novel protein similar to vertebrate polymerase (DNA directed) sigma (POLS) Fragment [Source:UniProtKB/TrEMBL;Acc:A5PMI5]
RT3p / RT16q	srd5a1	19	26810714	steroid-5-alpha-reductase, alpha polypeptide 1 (3-oxo-5 alpha-steroid delta 4-dehydrogenase alpha 1) [Source:RefSeq peptide;Acc:NP_001070121]
RT3p / RT16q	nsun2	19	26832667	NOL1/NOP2/Sun domain family, member 2 [Source:RefSeq peptide;Acc:NP_956005]
RT3p / RT16q	B8JL54_DANRE	19	26930921	Novel protein similar to vertebrate ubiquitin-conjugating enzyme E2Q (Putative) 2 (UBE2Q2) Fragment [Source:UniProtKB/TrEMBL;Acc:B8JL54]
RT3p / RT16q	med10	19	26944163	Mediator of RNA polymerase II transcription subunit 10 (Mediator complex subunit 10)(Protein tennis match) [Source:UniProtKB/Swiss-Prot;Acc:Q0VIA1]
RT3p / RT16q	irx1b	19	27101460	iroquois homeobox protein 1, b [Source:RefSeq peptide;Acc:NP_571898]
RT3p / RT16q	irx4b	19	27229900	iroquois homeobox protein 4b [Source:RefSeq peptide;Acc:NP_001018329]
RT3p / RT16q	ndufs6	19	27255012	NADH dehydrogenase (ubiquinone) Fe-S protein 6 [Source:RefSeq peptide;Acc:NP_001004651]
RT3p / RT16q	si:dkey-261i16.3	19	27257920	hypothetical protein LOC100093703 [Source:RefSeq peptide;Acc:NP_001092727]
RT3p / RT16q	lpcat1	19	27265241	1-acylglycerophosphocholine O-acyltransferase 1 (EC 2.3.1.23)(Lung-type acyl-CoA:lysophosphatidylcholine acyltransferase 1)(Lysophosphatidylcholine acyltransferase 1)(Acyltransferase-like 2) [Source:UniProtKB/Swiss-Prot;Acc:Q1LWG4]
RT3p / RT16q	si:dkey-261i16.5	19	27330554	hypothetical protein LOC100007978 [Source:RefSeq peptide;Acc:NP_001076459]
RT3p / RT16q	sox4a	19	27763952	SRY-box containing gene 4a [Source:RefSeq peptide;Acc:NP_998287]
RT3p / RT16q	zgc:158604	19	28292043	hypothetical protein LOC791146 [Source:RefSeq peptide;Acc:NP_001074097]
RT3p / RT16q	zgc:56062	19	28297912	hypothetical protein LOC406321 [Source:RefSeq peptide;Acc:NP_998213]
RT3p / RT16q	tmem57a	19	28305567	transmembrane protein 57a [Source:RefSeq peptide;Acc:NP_956613]
RT3p / RT16q	ldlrap1a	19	28339546	low density lipoprotein receptor adaptor protein 1a [Source:RefSeq peptide;Acc:NP_945331]
RT3p / RT16q	si:dkey-264p5.1	19	28385206	Fibronectin type III domain-containing protein 5 Precursor [Source:UniProtKB/Swiss-Prot;Acc:Q1L867]
RT3p / RT16q	zgc:85717	19	28736094	myristoylated alanine-rich C kinase substrate 2 [Source:RefSeq peptide;Acc:NP_998388]
RT3p / RT16q	hdac1	19	28746687	histone deacetylase 1 [Source:RefSeq peptide;Acc:NP_775343]
RT3p / RT16q	eif3s2	19	28760488	Eukaryotic translation initiation factor 3 subunit I (eIF3i)(Eukaryotic translation initiation factor 3 subunit 2)(eIF-3-beta)(eIF3 p36) [Source:UniProtKB/Swiss-Prot;Acc:Q7ZV55]
RT3p / RT16q	zgc:162882	19	28774449	hypothetical protein LOC324180 [Source:RefSeq peptide;Acc:NP_001092700]
RT3p / RT16q	Q0V945_DANRE	19	28792211	LOC553397 protein Fragment [Source:UniProtKB/TrEMBL;Acc:Q0V945]
RT3p / RT16q	LOC100149852	19	28804759
RT3p / RT16q	zgc:85948	19	29288878	KH domain containing RNA binding signal transduction associated 1 like [Source:RefSeq peptide;Acc:NP_998400]
RT3p / RT16q	tspan13	19	29325830	tetraspanin 13 [Source:RefSeq peptide;Acc:NP_001005970]
RT3p / RT16q	agr2	19	29339382	anterior gradient 2 homolog [Source:RefSeq peptide;Acc:NP_001012499]
RT3p / RT16q	ppp1r10	19	29347968	protein phosphatase 1, regulatory subunit 10 [Source:RefSeq peptide;Acc:NP_997733]
RT3p / RT16q	mrps18b	19	29360975	mitochondrial ribosomal protein S18B [Source:RefSeq peptide;Acc:NP_001017759]
RT3p / RT16q	abcf1	19	29366734	ATP-binding cassette sub-family F, member 1 [Source:RefSeq peptide;Acc:NP_998351]
RT3p / RT16q	si:ch211-215a10.4	19	29387959	hypothetical protein LOC565228 [Source:RefSeq peptide;Acc:NP_001076315]
RT3p / RT16q	A3KPW9_DANRE	19	29413115	Novel protein similar to HLA-B-associated transcript 3 (Bat3) [Source:UniProtKB/TrEMBL;Acc:A3KPW9]
RT3p / RT16q	NP_001108159.1	19	29460115	hypothetical protein LOC564909 [Source:RefSeq peptide;Acc:NP_001108159]
RT3p / RT16q	fam49a	19	29571449	hypothetical protein LOC445212 [Source:RefSeq peptide;Acc:NP_001003606]
RT3p / RT16q	si:ch211-194e15.1	19	29660601	Trit1 protein [Source:RefSeq peptide;Acc:NP_001038239]
RT3p / RT16q	mycl1b	19	29743347	Protein L-Myc-1b [Source:UniProtKB/Swiss-Prot;Acc:Q1LWL8]
RT3p / RT16q	mfsd2b	19	29805671	Major facilitator superfamily domain-containing protein 2-B [Source:UniProtKB/Swiss-Prot;Acc:Q6DEJ6]
RT3p / RT16q	yars	19	29822802	Tyrosyl-tRNA synthetase, cytoplasmic (EC 6.1.1.1)(Tyrosyl--tRNA ligase)(TyrRS) [Source:UniProtKB/Swiss-Prot;Acc:Q6TGS6]
RT3p / RT16q	si:ch211-194e15.5	19	29835089	Uncharacterized protein KIAA1522 homolog [Source:UniProtKB/Swiss-Prot;Acc:Q1LWM5]
RT3p / RT16q	si:dkeyp-25a3.7	19	29928649	Novel protein Fragment [Source:UniProtKB/TrEMBL;Acc:Q1LYR4]
RT3p / RT16q	rbb4	19	29937673	Histone-binding protein RBBP4 (Retinoblastoma-binding protein 4)(RBBP-4) [Source:UniProtKB/Swiss-Prot;Acc:Q6P3H7]
RT3p / RT16q	zgc:55580	19	29947531	Basic leucine zipper and W2 domain-containing protein 2 [Source:UniProtKB/Swiss-Prot;Acc:Q1LUC1]
RT3p / RT16q	si:dkeyp-25a3.5	19	29982322	Novel protein similar to vertebrate ankyrin repeat and MYND domain containing 2 (ANKMY2) Fragment [Source:UniProtKB/TrEMBL;Acc:Q1LXD9]
RT3p / RT16q	si:dkeyp-25a3.6	19	29999552	hypothetical protein LOC564783 [Source:RefSeq peptide;Acc:NP_001076314]
RT3p / RT16q	NP_001038589.1	19	30121329	hypothetical protein LOC566969 [Source:RefSeq peptide;Acc:NP_001038589]
RT3p / RT16q	arl4l	19	30277141	ADP-ribosylation factor-like 4, like [Source:RefSeq peptide;Acc:NP_956612]
RT3p / RT16q	NP_001038583.1	19	30285509	hypothetical protein LOC566764 [Source:RefSeq peptide;Acc:NP_001038583]
RT3p / RT16q	zgc:114147	19	30330184	hypothetical protein LOC566699 [Source:RefSeq peptide;Acc:NP_001038517]
RT3p / RT16q	tmem55a	19	30342572	transmembrane protein 55A [Source:RefSeq peptide;Acc:NP_001038577]
RT3p / RT16q	necab1	19	30375525	N-terminal EF-hand calcium binding protein 1 [Source:RefSeq peptide;Acc:NP_001017848]
RT3p / RT16q	si:dkeyp-34f6.5	19	30470171	hypothetical protein LOC564172 [Source:RefSeq peptide;Acc:NP_001121723]
RT3p / RT16q	ttrap	19	30506829	TRAF and TNF receptor-associated protein homolog [Source:UniProtKB/Swiss-Prot;Acc:Q5XJA0]
RT3p / RT16q	them2	19	30514767	thioesterase superfamily member 2 [Source:RefSeq peptide;Acc:NP_001074272]
RT3p / RT16q	zgc:111986	19	30518051	hypothetical protein LOC553664 [Source:RefSeq peptide;Acc:NP_001018473]
RT3p / RT16q	gmnn	19	30523183	geminin, DNA replication inhibitor [Source:RefSeq peptide;Acc:NP_956380]
RT3p / RT16q	si:dkey-218n20.1	19	30531821	Protein FAM65B [Source:UniProtKB/Swiss-Prot;Acc:Q1LU99]
RT3p / RT16q	NP_001093492.1	19	30680938	hypothetical protein LOC566469 [Source:RefSeq peptide;Acc:NP_001093492]
RT3p / RT16q	stmn2b	19	30709299	stathmin-like 2b [Source:RefSeq peptide;Acc:NP_001019393]
RT3p / RT16q	hey1	19	30735401	Hairy/enhancer-of-split related with YRPW motif protein 1 [Source:UniProtKB/Swiss-Prot;Acc:Q8AXV6]
RT3p / RT16q	si:dkeyp-34f6.1	19	30832660	si:dkeyp-34f6.1 [Source:RefSeq peptide;Acc:NP_001122011]
RT3p / RT16q	si:ch211-203l9.2	19	30858667	tumor protein D52 [Source:RefSeq peptide;Acc:NP_001038486]
RT3p / RT16q	si:ch211-203l9.3	19	30909942	Zinc finger protein 704 [Source:UniProtKB/Swiss-Prot;Acc:Q1LY51]
RT3p / RT16q	si:ch211-203l9.1	19	31017976	Novel protein Fragment [Source:UniProtKB/TrEMBL;Acc:Q1LY50]
RT3p / RT16q	MRPL53	19	31114348	39S ribosomal protein L53, mitochondrial Precursor (L53mt)(MRP-L53) [Source:UniProtKB/Swiss-Prot;Acc:Q96EL3]
RT3p / RT16q	fabp11a	19	31123828	fatty acid binding protein 11a [Source:RefSeq peptide;Acc:NP_001004682]
RT3p / RT16q	B8JLX4_DANRE	19	31183697	Novel protein [Source:UniProtKB/TrEMBL;Acc:B8JLX4]
RT3p / RT16q	atxn1b	19	31608371	ataxin 1b [Source:RefSeq peptide;Acc:NP_001038291]
RT3p / RT16q	gmpr	19	31624465	guanosine monophosphate reductase [Source:RefSeq peptide;Acc:NP_001018448]
RT3p / RT16q	zgc:101116	19	31640066	hypothetical protein LOC445165 [Source:RefSeq peptide;Acc:NP_001003559]
RT3p / RT16q	fuca1	19	31646890	fucosidase, alpha-L-1, tissue [Source:RefSeq peptide;Acc:NP_997905]
RT3p / RT16q	zgc:110075	19	31656671	hypothetical protein LOC550243 [Source:RefSeq peptide;Acc:NP_001017581]
RT3p / RT16q	heyl	19	31705343	Hairy/enhancer-of-split related with YRPW motif-like protein [Source:UniProtKB/Swiss-Prot;Acc:Q8AXV5]
RT3p / RT16q	zgc:91944	19	31723275	hypothetical protein LOC436941 [Source:RefSeq peptide;Acc:NP_001002668]
RT3p / RT16q	tmem54	19	31755096	transmembrane protein 54 [Source:RefSeq peptide;Acc:NP_001038181]
RT3p / RT16q	hpca	19	31774703	hippocalcin [Source:RefSeq peptide;Acc:NP_957017]
RT3p / RT16q	si:dkey-255n2.1	19	31922011	hypothetical protein LOC562627 [Source:RefSeq peptide;Acc:NP_001122185]
RT3p / RT16q	stk3	19	31958705	Serine/threonine-protein kinase 3 (EC 2.7.11.1) [Source:UniProtKB/Swiss-Prot;Acc:Q7ZUQ3]
RT3p / RT16q	zgc:92739	19	31973815	hypothetical protein LOC494178 [Source:RefSeq peptide;Acc:NP_001012315]
RT3p / RT16q	si:dkey-284p5.3	19	31991612	hypothetical protein LOC557830 [Source:RefSeq peptide;Acc:NP_001038307]
RT3p / RT16q	rpl30	19	32006628	ribosomal protein L30 [Source:RefSeq peptide;Acc:NP_956322]
RT3p / RT16q	laptm4b	19	32017467	lysosomal associated protein transmembrane 4 beta [Source:RefSeq peptide;Acc:NP_956392]
RT3p / RT16q	lyricl	19	32046849	lyric-like [Source:RefSeq peptide;Acc:NP_001007136]
RT3p / RT16q	rrm2b	19	32067814	ribonucleotide reductase M2 b [Source:RefSeq peptide;Acc:NP_001007164]
RT3p / RT16q	azin1	19	32081948	antizyme inhibitor 1 [Source:RefSeq peptide;Acc:NP_001007160]
RT3p / RT16q	atp6v1c1l	19	32099379	V-type proton ATPase subunit C 1-B (V-ATPase subunit C 1-B)(Vacuolar proton pump subunit C 1-B) [Source:UniProtKB/Swiss-Prot;Acc:Q5XIY6]
RT3p / RT16q	zgc:153436	19	32130800	Protein spire homolog 1 [Source:UniProtKB/Swiss-Prot;Acc:Q1LYM3]
RT3p / RT16q	KLH38_DANRE	19	32235507	Kelch-like protein 38 [Source:UniProtKB/Swiss-Prot;Acc:Q1LYM6]
RT3p / RT16q	fam91a1	19	32244864	Protein FAM91A1 [Source:UniProtKB/Swiss-Prot;Acc:Q6TEP1]
RT3p / RT16q	zgc:153371	19	32290633	hypothetical protein LOC559016 [Source:RefSeq peptide;Acc:NP_001038345]
RT3p / RT16q	LOC100006080	19	32356757
RT3p / RT16q	zgc:100998	19	32413012	Protein FAM92A1 [Source:UniProtKB/Swiss-Prot;Acc:Q1LU86]
RT3p / RT16q	si:dkey-98l21.2	19	32522592	hypothetical protein LOC100034538 [Source:RefSeq peptide;Acc:NP_001076552]
RT3p / RT16q	CH083_DANRE	19	32619161	UPF0599 protein C8orf83 homolog [Source:UniProtKB/Swiss-Prot;Acc:A5WVU9]
RT3p / RT16q	zgc:154044	19	32856241	runt-related transcription factor [Source:RefSeq peptide;Acc:NP_001070244]
RT3p / RT16q	zgc:56305	19	32990966	OTU domain-containing protein 6B [Source:UniProtKB/Swiss-Prot;Acc:Q7ZV00]
RT3p / RT16q	pex1	19	33005250
RT3p / RT16q	elmo1	19	33043046	engulfment and cell motility 1 [Source:RefSeq peptide;Acc:NP_998256]
RT3p / RT16q	RP9 (2 of 2)	19	33215427	Retinitis pigmentosa 9 protein (Pim-1-associated protein)(PAP-1) [Source:UniProtKB/Swiss-Prot;Acc:Q8TA86]
RT3p / RT16q	si:dkey-184p18.2	19	33234568	Novel protein [Source:UniProtKB/TrEMBL;Acc:Q1LUS6]
RT3p / RT16q	zgc:171957	19	33299875	hypothetical protein LOC795693 [Source:RefSeq peptide;Acc:NP_001103639]
RT3p / RT16q	zgc:103448	19	33350975	hypothetical protein LOC492481 [Source:RefSeq peptide;Acc:NP_001007354]
RT3p / RT16q	si:dkey-184p18.2	19	33380779	UPF0711 protein C18orf21 homolog [Source:UniProtKB/Swiss-Prot;Acc:Q1LUS5]
RT3p / RT16q	wdr51bl	19	33464931	WD repeat domain 51B, like [Source:RefSeq peptide;Acc:NP_001038243]
RT3p / RT16q	si:ch211-9n13.2	19	33514712	Novel protein similar to vertebrate UDP-N-acetyl-alpha-D-galactosamine:polypeptide N-acetylgalactosaminyltransferase 12 (GalNAc-T12) (GALNT12) Fragment [Source:UniProtKB/TrEMBL;Acc:Q1LVP2]
RT3p / RT16q	si:ch211-9n13.3	19	33559108	Novel protein Fragment [Source:UniProtKB/TrEMBL;Acc:Q1LVP3]
RT3p / RT16q	si:dkey-190l1.2	19	33595978	hypothetical protein LOC560267 [Source:RefSeq peptide;Acc:NP_001137515]
RT3p / RT16q	si:dkey-190l1.1	19	33978249	Elongator complex protein 2 (ELP2) [Source:UniProtKB/Swiss-Prot;Acc:Q05AM5]
RT3p / RT16q	si:ch211-254e15.2	19	34029296	UPF0436 protein C9orf6 homolog [Source:UniProtKB/Swiss-Prot;Acc:Q1LU93]
RT3p / RT16q	si:ch211-254e15.1	19	34038291	hypothetical protein LOC100034581 [Source:RefSeq peptide;Acc:NP_001137526]
RT3p / RT16q	sla1	19	34200460	hypothetical protein LOC571922 [Source:RefSeq peptide;Acc:NP_001030161]
RT3p / RT16q	A5WW17_DANRE	19	34239187	Novel protein similar to vertebrate WNT1 inducible signaling pathway protein 1 (WISP1) Fragment [Source:UniProtKB/TrEMBL;Acc:A5WW17]
RT3p / RT16q	ndrg1	19	34246571	N-myc downstream regulated 1 isoform 2 [Source:RefSeq peptide;Acc:NP_998513]
RT3p / RT16q	si:rp71-45k5.2	19	34281101	hypothetical protein LOC560783 [Source:RefSeq peptide;Acc:NP_001038405]
RT3p / RT16q	zgc:113424	19	34284697	hypothetical protein LOC554876 [Source:RefSeq peptide;Acc:NP_001038244]
RT3p / RT16q	si:rp71-45k5.3	19	34289093	WDYHV motif-containing protein 1 [Source:UniProtKB/Swiss-Prot;Acc:Q1LWX3]
RT3p / RT16q	si:rp71-45k5.4	19	34291900	si:rp71-45k5.4 [Source:RefSeq peptide;Acc:NP_001122146]
RT3p / RT16q	zgc:91910	19	34299838	hypothetical protein LOC445276 [Source:RefSeq peptide;Acc:NP_001003731]
RT3p / RT16q	bmp8	19	34305972	bone morphogenetic protein 8 [Source:RefSeq peptide;Acc:NP_001038436]
RT3p / RT16q	macf1	19	34327659	Novel protein similar to vertebrate microtubule-actin crosslinking factor 1 (MACF1) Fragment [Source:UniProtKB/TrEMBL;Acc:Q1LWX0]
RT3p / RT16q	macf1	19	34438118	Novel protein similar to vertebrate microtubule-actin crosslinking factor 1 (MACF1) Fragment [Source:UniProtKB/TrEMBL;Acc:Q1LYP8]
RT3p / RT16q	ndufs5	19	34643923	NADH dehydrogenase (ubiquinone) Fe-S protein 5 [Source:RefSeq peptide;Acc:NP_001018469]
RT3p / RT16q	si:rp71-45k5.9	19	34666695	E3 ubiquitin-protein ligase RNF19B (EC 6.3.2.-)(RING finger protein 19B) [Source:UniProtKB/Swiss-Prot;Acc:Q1L8L6]
RT3p / RT16q	ak2	19	34705408	Adenylate kinase 2, mitochondrial (AK 2)(EC 2.7.4.3)(ATP-AMP transphosphorylase 2) [Source:UniProtKB/Swiss-Prot;Acc:Q1L8L9]
RT3p / RT16q	si:ch211-197n10.2	19	34719918	anillin, actin binding protein-like [Source:RefSeq peptide;Acc:NP_001038452]
RT3p / RT16q	zgc:101724	19	34745544	hypothetical protein LOC334483 [Source:RefSeq peptide;Acc:NP_001019269]
RT3p / RT16q	si:ch211-197n10.4	19	34783003	hypothetical protein LOC794479 [Source:RefSeq peptide;Acc:NP_001076370]
RT3p / RT16q	zgc:101005	19	35009624	hypothetical protein LOC445207 [Source:RefSeq peptide;Acc:NP_001003601]
RT3p / RT16q	angpt2	19	35086415	angiopoietin 2 [Source:RefSeq peptide;Acc:NP_571889]
RT3p / RT16q	csmd2	19	35277056	Novel protein similar to vertebrate CUB and Sushi multiple domain containing protein family Fragment [Source:UniProtKB/TrEMBL;Acc:Q1L898]
RT3p / RT16q	si:ch211-174h4.1	19	36143971	hypothetical protein LOC100034505 [Source:RefSeq peptide;Acc:NP_001076542]
RT3p / RT16q	cx30.9	19	36357973	connexin 30.9 [Source:RefSeq peptide;Acc:NP_001007289]
RT3p / RT16q	zgc:100787	19	36359917	Peflin (PEF protein with a long N-terminal hydrophobic domain)(Penta-EF hand domain-containing protein 1) [Source:UniProtKB/Swiss-Prot;Acc:Q6DC93]
RT3p / RT16q	zgc:103571	19	36375172	Novel protein (Zgc:103571)Zgc:103571 ; [Source:UniProtKB/TrEMBL;Acc:Q5BKW8]
RT3p / RT16q	cx39.4	19	36392835	connexin 39.4 [Source:RefSeq peptide;Acc:NP_001038288]
RT3p / RT16q	si:ch211-250g4.1	19	36698036	discs, large (Drosophila) homolog-associated protein 3 [Source:RefSeq peptide;Acc:NP_001038179]
RT3p / RT16q	ilf2	19	36741078	Interleukin enhancer-binding factor 2 homolog [Source:UniProtKB/Swiss-Prot;Acc:Q6NZ06]
RT3p / RT16q	si:ch211-250g4.3	19	36749091	Novel protein Fragment [Source:UniProtKB/TrEMBL;Acc:Q1L949]
RT3p / RT16q		19	36780491
RT3p / RT16q	si:dkey-12h3.1	19	36859768	thrombospondin, type I, domain containing 7A-like [Source:RefSeq peptide;Acc:NP_001116232]
RT3p / RT16q	nxph1	19	37097408	neurexophilin 1 [Source:RefSeq peptide;Acc:NP_001002733]
RT3p / RT16q	si:dkeyp-89d7.1	19	37407486	PHD finger protein 14 [Source:RefSeq peptide;Acc:NP_001038252]
RT3p / RT16q	si:dkeyp-89d7.2	19	37626651	hypothetical protein LOC556132 [Source:RefSeq peptide;Acc:NP_001038260]
RT3p / RT16q	col9a2	19	37661531	type IX collagen alpha 2 precursor [Source:RefSeq peptide;Acc:NP_997744]
RT3p / RT16q	im:7142837	19	37713313	Novel protein Fragment [Source:UniProtKB/TrEMBL;Acc:A3KQE6]
RT3p / RT16q	im:7142837	19	37714485	Novel protein similar to mouse procollagen, type XVI, alpha 1 (Col16a1) Fragment [Source:UniProtKB/TrEMBL;Acc:A3KQE5]
RT3p / RT16q	si:ch211-149a22.1	19	38006086	Novel protein similar to vertebrate brain-specific angiogenesis inhibitor family Fragment [Source:UniProtKB/TrEMBL;Acc:Q1LX09]
RT3p / RT16q	wu:fa97b06	19	38558163
RT3p / RT16q	zgc:153107	19	38579106	hypothetical protein LOC767725 [Source:RefSeq peptide;Acc:NP_001070131]
RT3p / RT16q	stxbp3	19	38607237	syntaxin binding protein 3 [Source:RefSeq peptide;Acc:NP_998636]
RT3p / RT16q	sfpq	19	38895970	splicing factor proline/glutamine rich (polypyrimidine tract binding protein associated) [Source:RefSeq peptide;Acc:NP_998443]
RT3p / RT16q	si:ch211-173p18.1	19	38941490	hypothetical protein LOC327248 [Source:RefSeq peptide;Acc:NP_001037777]
RT3p / RT16q	si:ch211-173p18.2	19	38985936	Novel protein Fragment [Source:UniProtKB/TrEMBL;Acc:Q1LWY6]
RT3p	LOC100150489	19	39009742
RT3p	si:ch211-173p18.3	19	39015242	ZNF261 protein [Source:RefSeq peptide;Acc:NP_001037785]
RT3p	illr4	19	39037300	immune-related, lectin-like receptor 4 [Source:RefSeq peptide;Acc:NP_001035129]
RT3p	dkfzp564o0523	19	39047234	UPF0712 protein C7orf64 homolog [Source:UniProtKB/Swiss-Prot;Acc:A4FVJ7]
RT3p	si:ch211-173p18.9	19	39052570	hypothetical protein LOC558421 [Source:RefSeq peptide;Acc:NP_001038325]
RT3p	zgc:136318	19	39057431	granulin 1 [Source:RefSeq peptide;Acc:NP_001018638]
RT3p	grn2	19	39066395	granulin 2 [Source:RefSeq peptide;Acc:NP_997921]
RT3p	si:ch211-234f14.1	19	39120611	hypothetical protein LOC100034507 [Source:RefSeq peptide;Acc:NP_001137525]
RT3p	si:ch211-287b5.3	19	39207490	Protein FAM133 [Source:UniProtKB/Swiss-Prot;Acc:A1A5I1]
RT3p	si:ch211-287b5.2	19	39220739	Si:ch211-287b5.2 [Source:UniProtKB/TrEMBL;Acc:A4JYQ6]
RT3p	si:ch211-287b5.1	19	39249985	Si:ch211-287b5.1 protein Fragment [Source:UniProtKB/TrEMBL;Acc:Q3B735]
RT3p	si:rp71-57j15.4	19	39406919	hypothetical protein LOC561007 [Source:RefSeq peptide;Acc:NP_001122176]
RT3p	asb4	19	39438668	ankyrin repeat and SOCS box-containing 4 [Source:RefSeq peptide;Acc:NP_001017628]
RT3p	ppp1r9a	19	39460936	Novel protein similar to vertebrate protein phosphatase 1, regulatory (Inhibitor) subunit 9A (PPP1R9A) Fragment [Source:UniProtKB/TrEMBL;Acc:Q1LX04]
RT3p	ppp1r9a	19	39473852	Novel protein similar to vertebrate protein phosphatase 1, regulatory (Inhibitor) subunit 9A (PPP1R9A) Fragment [Source:UniProtKB/TrEMBL;Acc:Q1LX02]
RT3p	sgce	19	39551413	sarcoglycan, epsilon [Source:RefSeq peptide;Acc:NP_001002594]
RT3p	CASD1	19	39586931	CAS1 domain-containing protein 1 Precursor [Source:UniProtKB/Swiss-Prot;Acc:Q96PB1]
RT3p	col1a2	19	39618587	collagen, type I, alpha 2 [Source:RefSeq peptide;Acc:NP_892013]
RT3p	A5PMK8_DANRE	19	39635645	Novel protein Fragment [Source:UniProtKB/TrEMBL;Acc:A5PMK8]
RT3p	bet1	19	39714776	blocked early in transport 1 homolog [Source:RefSeq peptide;Acc:NP_001002046]
RT3p	zgc:85777	19	39722341	acyl-CoA dehydrogenase-like [Source:RefSeq peptide;Acc:NP_998100]
RT3p	gngt1	19	39761476	guanine nucleotide binding protein (G protein), gamma transducing activity polypeptide 1 [Source:RefSeq peptide;Acc:NP_956261]
RT3p	tfpi2	19	39765848	tissue factor pathway inhibitor 2 [Source:RefSeq peptide;Acc:NP_001035185]
RT3p	Q1LXL2_DANRE	19	39786488	Novel protein Fragment [Source:UniProtKB/TrEMBL;Acc:Q1LXL2]
RT3p	calcr	19	39843991	Novel protein similar to vertebrate calcitonin receptor (CALCR) Fragment [Source:UniProtKB/TrEMBL;Acc:A5WVU8]
RT3p	Q1LYA7_DANRE	19	39935525	Novel protein Fragment [Source:UniProtKB/TrEMBL;Acc:Q1LYA7]
RT3p	B8JMC4_DANRE	19	40106219	Novel protein similar to vertebrate solute carrier family 25, member 13 (Citrin) (SLC25A13) Fragment [Source:UniProtKB/TrEMBL;Acc:B8JMC4]
RT3p	shfm1	19	40154531	split hand/foot deleted gene 1 [Source:RefSeq peptide;Acc:NP_955887]
RT3p	LOC799595	19	40189070
RT3p	dlx6a	19	40240232	Homeobox protein Dlx6a (Distal-less homeobox protein 6a)(DLX-6) [Source:UniProtKB/Swiss-Prot;Acc:Q98877]
RT3p	dlx5a	19	40244018	Homeobox protein Dlx5a (DLX-4)(Distal-less homeobox protein 5a) [Source:UniProtKB/Swiss-Prot;Acc:P50576]
RT3p	EIF2C2	19	40261523	Protein argonaute-2 (EC 3.1.26.n1)(Argonaute2)(hAgo2)(Protein slicer)(PAZ Piwi domain protein)(PPD)(Eukaryotic translation initiation factor 2C 2)(eIF-2C 2)(eIF2C 2) [Source:UniProtKB/Swiss-Prot;Acc:Q9UKV8]
RT3p	zgc:110753	19	40289405	chromatin accessibility complex 1-like [Source:RefSeq peptide;Acc:NP_001013311]
RT3p		19	40294321
RT3p	A8HAJ1_DANRE	19	40664950	Novel protein Fragment [Source:UniProtKB/TrEMBL;Acc:A8HAJ1]
RT3p	si:dkeyp-66g8.1	19	40982620	GATA zinc finger domain containing 2B-like [Source:RefSeq peptide;Acc:NP_001038440]
RT3p	si:dkey-158b13.1	19	41050091	hypothetical protein LOC562116 [Source:RefSeq peptide;Acc:NP_001038442]
RT3p	si:dkey-158b13.2	19	41122103	Triple functional domain protein (EC 2.7.11.1) [Source:UniProtKB/Swiss-Prot;Acc:Q1LUA6]
RT3p	si:ch211-13c6.3	19	41328383	hypothetical protein LOC100000125 [Source:RefSeq peptide;Acc:NP_001076407]
RT3p	nfyc	19	41352777	nuclear transcription factor Y, gamma [Source:RefSeq peptide;Acc:NP_955933]
RT3p	si:ch211-191i18.1	19	41510014	hypothetical protein LOC560832 [Source:RefSeq peptide;Acc:NP_001038409]
RT3p	si:ch211-191i18.4	19	41516739	hypothetical protein LOC799350 [Source:RefSeq peptide;Acc:NP_001076400]
RT3p	si:ch211-191i18.3	19	41522526	hypothetical protein LOC799423 [Source:RefSeq peptide;Acc:NP_001076401]
RT3p	si:ch211-191i18.2	19	41544069	hypothetical protein LOC564095 [Source:RefSeq peptide;Acc:NP_001038506]
RT3p	anp32e	19	41609438	Acidic leucine-rich nuclear phosphoprotein 32 family member E [Source:UniProtKB/Swiss-Prot;Acc:Q6NUW5]
RT3p	plekho1	19	41648283	Pleckstrin homology domain-containing family O member 1 (Casein kinase 2-interacting protein 1)(CK2-interacting protein-1)(CKIP-1) [Source:UniProtKB/Swiss-Prot;Acc:A4IG55]
RT3p	A8E7N5_DANRE	19	41678450	Novel protein similar to vertebrate vacuolar protein sorting 45A (Yeast) (VPS45A) [Source:UniProtKB/TrEMBL;Acc:A8E7N5]
RT3p	zgc:153441	19	41699225	hypothetical protein LOC751745 [Source:RefSeq peptide;Acc:NP_001038920]
RT3p	si:dkey-200h23.5	19	41713621	Novel protein similar to vertebrate pogo transposable element with ZNF domain (POGZ) [Source:UniProtKB/TrEMBL;Acc:A8E7N7]
RT3p	psmb4	19	41737919	proteasome beta 4 subunit [Source:RefSeq peptide;Acc:NP_001017801]
RT3p	LOC100001249	19	41751392
RT3p	zgc:110239	19	41771941	hypothetical protein LOC550326 [Source:RefSeq peptide;Acc:NP_001017633]
RT3p	zgc:158580	19	41828682	hypothetical protein LOC641325 [Source:RefSeq peptide;Acc:NP_001032197]
RT3p	zgc:158580	19	41905754	hypothetical protein LOC641325 [Source:RefSeq peptide;Acc:NP_001032197]
RT3p	LOC100001286	19	41912346
RT3p	zgc:103438	19	41917197	hypothetical protein LOC564472 [Source:RefSeq peptide;Acc:NP_001038518]
RT3p	si:dkey-228a15.3	19	41931766	hypothetical protein LOC564398 [Source:RefSeq peptide;Acc:NP_001122005]
RT3p	fkbp9	19	41949208	FK506 binding protein 9 [Source:RefSeq peptide;Acc:NP_001003520]
RT3p	crtap	19	41967186	cartilage associated protein [Source:RefSeq peptide;Acc:NP_001001406]
RT3p	fbxl2	19	42018251	F-box and leucine-rich repeat protein 2 [Source:RefSeq peptide;Acc:NP_956400]
RT3p	clasp2	19	42052265	CLIP-associating protein 2 (Cytoplasmic linker-associated protein 2) [Source:UniProtKB/Swiss-Prot;Acc:Q6NYW6]
RT3p	si:ch211-207c15.3	19	42164868	hypothetical protein LOC100136855 [Source:RefSeq peptide;Acc:NP_001108046]
RT3p	pum1	19	42247695	Pum1 protein [Source:UniProtKB/TrEMBL;Acc:Q7SXY5]
RT3p	zgc:65908	19	42288621	Sodium/potassium-transporting ATPase subunit beta-1-interacting protein 1 (Na(+)/K(+)-transporting ATPase subunit beta-1-interacting protein 1) [Source:UniProtKB/Swiss-Prot;Acc:Q6PHL4]
RT3p	snrnp40	19	42303540	small nuclear ribonucleoprotein 40 (U5) [Source:RefSeq peptide;Acc:NP_956616]
RT3p	zcchc17	19	42315584	zinc finger, CCHC domain containing 17 [Source:RefSeq peptide;Acc:NP_956838]
RT3p	fabp3	19	42326660	fatty acid binding protein 3, muscle and heart [Source:RefSeq peptide;Acc:NP_694493]
RT3p	LOC792849	19	42374794
RT3p	zgc:153061	19	42390952	Cysteine and histidine-rich protein 1 [Source:UniProtKB/Swiss-Prot;Acc:Q08CH8]
RT3p	pdcd6ip	19	42405502	programmed cell death 6 interacting protein [Source:RefSeq peptide;Acc:NP_998525]
RT3p		19	42446077
RT3p		19	42494615
RT3p	matn1	19	42606001	matrilin 1 [Source:RefSeq peptide;Acc:NP_001093210]
RT3p	sesn2	19	42632462	sestrin 2 [Source:RefSeq peptide;Acc:NP_001073444]
RT3p	yrk	19	42650393	Yes-relayed kinase [Source:RefSeq peptide;Acc:NP_997946]
RT3p	zgc:56010	19	42815101	hypothetical protein LOC394056 [Source:RefSeq peptide;Acc:NP_957375]
RT3p		19	42833406
RT3p	si:ch211-199g17.3	19	42840341	si:ch211-199g17.3 [Source:RefSeq peptide;Acc:NP_001076384]
RT3p	si:ch211-199g17.2	19	42871239	Novel protein Fragment [Source:UniProtKB/TrEMBL;Acc:Q1LVV1]
RT3p	si:ch211-199g17.1	19	42895798	Si:ch211-199g17.1 [Source:UniProtKB/TrEMBL;Acc:B3DFT5]
RT3p	si:ch211-199g17.1	19	42905711	Protein FAM83H [Source:UniProtKB/Swiss-Prot;Acc:Q1LVV0]
RT3p	si:ch211-193k19.2	19	42946254	hypothetical protein LOC100034574 [Source:RefSeq peptide;Acc:NP_001076557]
RT3p		19	42947581
RT3p	si:ch211-193k19.1	19	42977945	Novel protein Fragment [Source:UniProtKB/TrEMBL;Acc:Q1L9B7]
RT3p		19	43047903
RT3p	cap1	19	43064265	Cap1 CAP, adenylate cyclase-associated protein 1 [Source:RefSeq peptide;Acc:NP_956203]
RT3p	ppt1	19	43088982	palmitoyl-protein thioesterase 1 [Source:RefSeq peptide;Acc:NP_998504]
RT3p	ef1a	19	43128766	Elongation factor 1-alpha (EF-1-alpha) [Source:UniProtKB/Swiss-Prot;Acc:Q92005]
RT3p	rpl11	19	43138475	ribosomal protein L11 [Source:RefSeq peptide;Acc:NP_001002139]
RT3p	LOC570492	19	43148446
RT3p	zgc:55573	19	43179720	hypothetical protein LOC406764 [Source:RefSeq peptide;Acc:NP_998620]
RT3p	A5WWA1_DANRE	19	43404903	Novel protein similar to vertebrate trichorhinophalangeal syndrome I (TRPS1) Fragment [Source:UniProtKB/TrEMBL;Acc:A5WWA1]
RT3p	Q1L8K4_DANRE	19	44568446	Novel protein similar to vertebrate CUB and Sushi multiple domains 3 (CSMD3) Fragment [Source:UniProtKB/TrEMBL;Acc:Q1L8K4]
RT3p	si:ch211-246f9.1	19	44859431	hypothetical protein LOC566831 [Source:RefSeq peptide;Acc:NP_001038585]
RT3p	mterfd1	19	44885246	MTERF domain containing 1 [Source:RefSeq peptide;Acc:NP_001002615]
RT3p	uqcrb	19	44895826	ubiquinol-cytochrome c reductase binding protein [Source:RefSeq peptide;Acc:NP_001019613]
RT3p	si:dkey-231l1.3	19	44903627	Leucine-rich repeat-containing protein 14-like [Source:UniProtKB/Swiss-Prot;Acc:Q1L8H0]
RT3p	si:dkey-231l1.4	19	44918886	Novel protein similar to vertebrate naked cuticle homolog 2 (Drosophila) (NKD2) [Source:UniProtKB/TrEMBL;Acc:Q1L8G9]
RT3p	si:dkey-231l1.4	19	44944354	hypothetical protein LOC566577 [Source:RefSeq peptide;Acc:NP_001093875]
RT3p	LOC796413	19	44961403
RT3p		19	44969975
RT3p	gatad1	19	44974282	GATA zinc finger domain-containing protein 1 [Source:UniProtKB/Swiss-Prot;Acc:Q1L8G7]
RT3p	si:dkey-231l1.6	19	44990355	Ankyrin repeat and IBR domain-containing protein 1 [Source:UniProtKB/Swiss-Prot;Acc:Q1L8G6]
RT3p	zgc:73210	19	45048256	hypothetical protein LOC393722 [Source:RefSeq peptide;Acc:NP_957043]
RT3p	zgc:77241	19	45070082	UPF0424 protein C1orf128 homolog [Source:UniProtKB/Swiss-Prot;Acc:Q6NYX8]
RT3p	zgc:73317	19	45087091	hypothetical protein LOC393809 [Source:RefSeq peptide;Acc:NP_957130]
RT3p	rbm24	19	45169752	RNA-binding protein 24 (RNA-binding motif protein 24)(RNA-binding protein SEB-4) [Source:UniProtKB/Swiss-Prot;Acc:Q76LC6]
RT3p	RBM24 (2 of 7)	19	45174645	RNA-binding protein 24 (RNA-binding motif protein 24)(RNA-binding region-containing protein 6) [Source:UniProtKB/Swiss-Prot;Acc:Q9BX46]
RT3p		19	45235208
RT3p		19	45286295
RT3p	zgc:123049	19	45314541	Eukaryotic translation initiation factor 3 subunit H-B (eIF3h-B)(Eukaryotic translation initiation factor 3 subunit 3-B)(eIF-3 gamma-B)(eIF3 p40 subunit B) [Source:UniProtKB/Swiss-Prot;Acc:Q5PR67]
RT3p	zgc:110214	19	45420328	UTP23, small subunit processome component [Source:RefSeq peptide;Acc:NP_001017816]
RT3p	krit1	19	45449354	KRIT1, ankyrin repeat containing [Source:RefSeq peptide;Acc:NP_955866]
RT3p	B8JIZ8_DANRE	19	45478437	Novel protein similar to vertebrate nucleoporin 153kDa (NUP153) [Source:UniProtKB/TrEMBL;Acc:B8JIZ8]
RT3p	A8WG30_DANRE	19	45525161	Putative uncharacterized protein Fragment [Source:UniProtKB/TrEMBL;Acc:A8WG30]
RT3p	UTP23 (2 of 2)	19	45555529	rRNA-processing protein UTP23 homolog [Source:UniProtKB/Swiss-Prot;Acc:Q9BRU9]
RT3p	B8JIZ3_DANRE	19	45561442	Novel protein (Zgc:123049) Fragment [Source:UniProtKB/TrEMBL;Acc:B8JIZ3]
RT3p	A5WUS4_DANRE	19	45693792	Novel protein (Similar to vertebrate erythrocyte membrane protein band 4.1 (Elliptocytosis 1, RH-linked) (EPB41)) Fragment [Source:UniProtKB/TrEMBL;Acc:A5WUS4]
RT3p	zfpm2b	19	45905074	zinc finger protein, multitype 2b [Source:RefSeq peptide;Acc:NP_001034613]
RT3p	Q1LYL1_DANRE	19	46005508	Novel protein similar to vertebrate regulating synaptic membrane exocytosis protein family Fragment [Source:UniProtKB/TrEMBL;Acc:Q1LYL2]
RT3p	vps28	19	46205790	vacuolar protein sorting 28 [Source:RefSeq peptide;Acc:NP_956884]
RT3p	zgc:136572	19	46219866	hypothetical protein LOC724005 [Source:RefSeq peptide;Acc:NP_001038775]
RT3p	LOC560565	19	46289030
RT3p	LOC560642	19	46320456
RT3p	thrap6	19	46359503	Mediator of RNA polymerase II transcription subunit 30 (Mediator complex subunit 30)(Thyroid hormone receptor-associated protein 6 homolog) [Source:UniProtKB/Swiss-Prot;Acc:Q6PC45]
RT3p	cdca8	19	46408335	Borealin (Cell division cycle-associated protein 8) [Source:UniProtKB/Swiss-Prot;Acc:Q5XLR4]
RT3p	c1orf109	19	46412937	Uncharacterized protein C1orf109 homolog [Source:UniProtKB/Swiss-Prot;Acc:Q8JHH5]
RT3p	LOC570842	19	46419117
RT3p	Q1MT44_DANRE	19	46486053	Novel protein Fragment [Source:UniProtKB/TrEMBL;Acc:Q1MT44]
RT3p	zgc:92005	19	46551033	hypothetical protein LOC445477 [Source:RefSeq peptide;Acc:NP_001003986]
RT3p	angpt1	19	46591748	angiopoietin 1 [Source:RefSeq peptide;Acc:NP_571888]
RT3p	si:ch211-229b6.1	19	46914770	Novel protein [Source:UniProtKB/TrEMBL;Acc:Q1LY14]
RT3p	sdc2	19	46970663	syndecan 2 [Source:RefSeq peptide;Acc:NP_775330]
RT3p	ext1c	19	47085435	Exostosin-1c (EC 2.4.1.224)(EC 2.4.1.225)(Glucuronosyl-N-acetylglucosaminyl-proteoglycan/N-acetylglucosaminyl-proteoglycan 4-alpha-N-acetylglucosaminyltransferase 1c)(Multiple exostoses protein 1 homolog c) [Source:UniProtKB/Swiss-Prot;Acc:Q5IGR6]
RT3p	zgc:101684	19	47112465	hypothetical protein LOC573111 [Source:RefSeq peptide;Acc:NP_001028758]
RT3p	zgc:109981	19	47123193	Probable thiopurine S-methyltransferase (Thiopurine methyltransferase)(EC 2.1.1.67) [Source:UniProtKB/Swiss-Prot;Acc:Q504A5]
RT3p	B8JKP4_DANRE	19	47145646	Syndecan 2 Fragment [Source:UniProtKB/TrEMBL;Acc:B8JKP4]
RT3p	CLSPN	19	47176127	Claspin (hClaspin)(Hu-Claspin) [Source:UniProtKB/Swiss-Prot;Acc:Q9HAW4]
RT3p	EPHA10 (1 of 2)	19	47352100	Ephrin type-A receptor 10 Precursor (EC 2.7.10.1) [Source:UniProtKB/Swiss-Prot;Acc:Q5JZY3]
RT3p	ctnnb2	19	47410535	catenin, beta 2 [Source:RefSeq peptide;Acc:NP_001001889]
RT3p	LOC100151222	19	47445266
RT3p	TNXB (1 of 2)	19	47473819	Putative tenascin-XA (TN-XA) [Source:UniProtKB/Swiss-Prot;Acc:Q16473]
RT3p		19	47494019
RT3p	zgc:153384	19	47498340	hypothetical protein LOC767797 [Source:RefSeq peptide;Acc:NP_001070232]
RT3p	usp22	19	47510654	Ubiquitin carboxyl-terminal hydrolase (EC 3.1.2.15) [Source:UniProtKB/TrEMBL;Acc:A6H8I0]
RT3p	LOC566521	19	47572232
RT3p	brd9	19	47613317	Bromodomain-containing protein 9 [Source:UniProtKB/Swiss-Prot;Acc:Q7ZUF2]
RT3p	trip13	19	47637099	thyroid hormone receptor interactor 13 [Source:RefSeq peptide;Acc:NP_956876]
RT3p	nkd2	19	47670072	Protein naked cuticle homolog 2-like (Naked-2-like)(Protein naked cuticle homolog 2-B)(Naked-2B) [Source:UniProtKB/Swiss-Prot;Acc:A4ZNR5]
RT3p	szl	19	47734747	sizzled [Source:RefSeq peptide;Acc:NP_858049]
RT3p	zgc:158766	19	47806658	hypothetical protein LOC100009641 [Source:RefSeq peptide;Acc:NP_001076479]
RT3p	ZDHHC11	19	47873082	Probable palmitoyltransferase ZDHHC11 (EC 2.3.1.-)(Zinc finger DHHC domain-containing protein 11)(DHHC-11)(Zinc finger protein 399) [Source:UniProtKB/Swiss-Prot;Acc:Q9H8X9]
RT3p	BRD9 (2 of 2)	19	47893408	Bromodomain-containing protein 9 (Rhabdomyosarcoma antigen MU-RMS-40.8) [Source:UniProtKB/Swiss-Prot;Acc:Q9H8M2]
RT3p	NP_001123547.1	19	47952635	hypothetical protein LOC100000126 [Source:RefSeq peptide;Acc:NP_001123547]
RT3p	zgc:77001	19	47960231	hypothetical protein LOC405847 [Source:RefSeq peptide;Acc:NP_998076]
RT3p	PSMD3	19	47976062	26S proteasome non-ATPase regulatory subunit 3 (26S proteasome regulatory subunit S3)(Proteasome subunit p58) [Source:UniProtKB/Swiss-Prot;Acc:O43242]
RT3p	kpnb1	19	47993001	karyopherin (importin) beta 1 [Source:RefSeq peptide;Acc:NP_001032791]
RT3p	wu:fb58e05	19	48007642
RT-3q	zgc:55891	14	19226637	T-cell immune regulator 1 [Source:RefSeq peptide;Acc:NP_998234]
RT-3q	SLITRK4	14	19800779	SLIT and NTRK-like protein 4 Precursor [Source:UniProtKB/Swiss-Prot;Acc:Q8IW52]
RT-3q		14	19929412
RT-3q		14	20142400
RT-3q	sc:d0319	14	20423672	cDNA, clone cssl:d0319 Fragment [Source:UniProtKB/TrEMBL;Acc:A8BAV3]
RT-3q	CCDC106 (5 of 5)	14	20980765	Coiled-coil domain-containing protein 106 [Source:UniProtKB/Swiss-Prot;Acc:Q9BWC9]
RT-3q	fmr1	14	21432354	fragile X mental retardation 1 [Source:RefSeq peptide;Acc:NP_694495]
RT-3q	AFF2	14	21987848	AF4/FMR2 family member 2 (Fragile X mental retardation 2 protein)(Protein FMR-2)(FMR2P)(Protein Ox19)(Fragile X E mental retardation syndrome protein) [Source:UniProtKB/Swiss-Prot;Acc:P51816]
RT-3q	zgc:158245	14	22165721	hypothetical protein LOC790922 [Source:RefSeq peptide;Acc:NP_001073537]
RT-3q	zgc:92608	14	22189139	hypothetical protein LOC436979 [Source:RefSeq peptide;Acc:NP_001002706]
RT-3q	zgc:162941	14	22197063	hypothetical protein LOC559821 [Source:RefSeq peptide;Acc:NP_001076289]
RT-3q	LOC559763	14	22207450
RT-3q	zgc:66433	14	22214800	hypothetical protein LOC321250 [Source:RefSeq peptide;Acc:NP_954967]
RT-3q		14	22300607
RT-3q		14	22334820
RT-3q	Q7SYN2_DANRE	14	22374327	LOC402838 protein Fragment [Source:UniProtKB/TrEMBL;Acc:Q7SYN2]
RT-3q	aldob	14	22402512	Fructose-bisphosphate aldolase B (EC 4.1.2.13)(Liver-type aldolase) [Source:UniProtKB/Swiss-Prot;Acc:Q8JH71]
RT-3q	maea	14	22419944	Macrophage erythroblast attacher [Source:UniProtKB/Swiss-Prot;Acc:Q7SXR3]
RT-3q	zgc:136929	14	22455767	hypothetical protein LOC678649 [Source:RefSeq peptide;Acc:NP_001035480]
RT-3q	LOC559392	14	22501491
RT-3q	zgc:114040	14	22534758	UPF0697 protein C8orf40 homolog [Source:UniProtKB/Swiss-Prot;Acc:Q4V921]
RT-3q	egr1	14	22629725	Early growth response protein 1 (EGR-1)(Krox24) [Source:UniProtKB/Swiss-Prot;Acc:P26632]
RT-3q	zgc:110128	14	22892792	Receptor expression-enhancing protein 2 [Source:UniProtKB/Swiss-Prot;Acc:Q4KMI4]
RT-3q	KDM3B	14	22936076	Lysine-specific demethylase 3B (EC 1.14.11.-)(JmjC domain-containing histone demethylation protein 2B)(Jumonji domain-containing protein 1B)(Nuclear protein 5qNCA) [Source:UniProtKB/Swiss-Prot;Acc:Q7LBC6]
RT-3q	zgc:109991	14	22967760	hypothetical protein LOC554100 [Source:RefSeq peptide;Acc:NP_001019573]
RT-3q	ran	14	22982313	GTP-binding nuclear protein Ran (GTPase Ran)(Ras-related nuclear protein) [Source:UniProtKB/Swiss-Prot;Acc:P79735]
RT-3q	stx3a	14	22995488	Syntaxin 3 [Source:RefSeq peptide;Acc:NP_956837]
RT-3q	KDM2A (1 of 2)	14	23053152	Lysine-specific demethylase 2A (EC 1.14.11.27)(JmjC domain-containing histone demethylation protein 1A)([Histone-H3]-lysine-36 demethylase 1A)(F-box/LRR-repeat protein 11)(F-box and leucine-rich repeat protein 11)(F-box protein FBL7)(F-box protein Lilina)(CXXC-type zinc finger protein 8) [Source:UniProtKB/Swiss-Prot;Acc:Q9Y2K7]
RT-3q	LOC562931	14	23079457
RT-3q	ctbp1	14	23116275	C-terminal binding protein 1 [Source:RefSeq peptide;Acc:NP_571789]
RT-3q	spon2a	14	23157287	spondin 2a, extracellular matrix protein [Source:RefSeq peptide;Acc:NP_571082]
RT-3q	TBC1D10C	14	23205579	Carabin (TBC1 domain family member 10C) [Source:UniProtKB/Swiss-Prot;Acc:Q8IV04]
RT-3q	zgc:56197	14	23219939	hypothetical protein LOC393176 [Source:RefSeq peptide;Acc:NP_956501]
RT-3q	zgc:113229	14	23230519	hypothetical protein LOC550612 [Source:RefSeq peptide;Acc:NP_001017913]
RT-3q	p2rx3a	14	23240447	purinergic receptor P2X3 [Source:RefSeq peptide;Acc:NP_571698]
RT-3q	ssrp1a	14	23276637	structure specific recognition protein 1a [Source:RefSeq peptide;Acc:NP_997967]
RT-3q	CLCF1 (1 of 2)	14	23329058	Cardiotrophin-like cytokine factor 1 Precursor (B cell-stimulating factor 3)(BSF-3)(Novel neurotrophin-1)(NNT-1) [Source:UniProtKB/Swiss-Prot;Acc:Q9UBD9]
RT-3q	slc43a1a	14	23372814	solute carrier family 43, member 1a [Source:RefSeq peptide;Acc:NP_956191]
RT-3q	med19a	14	23398390	Mediator of RNA polymerase II transcription subunit 19-B (Mediator complex subunit 19-B) [Source:UniProtKB/Swiss-Prot;Acc:Q08C81]
RT-3q	im:6898523	14	23405431	Im:6898523 protein Fragment [Source:UniProtKB/TrEMBL;Acc:A5PLD5]
RT-3q	zgc:172264	14	23409668	hypothetical protein LOC561718 [Source:RefSeq peptide;Acc:NP_001103857]
RT-3q	ccng1	14	23449128	cyclin G1 [Source:RefSeq peptide;Acc:NP_955775]
RT-3q	nudcd2	14	23456999	NudC domain containing 2 [Source:RefSeq peptide;Acc:NP_001003539]
RT-3q	gabra6a	14	23469204	gamma-aminobutyric acid (GABA) A receptor, alpha 6a [Source:RefSeq peptide;Acc:NP_957025]
RT-3q	gabrb2	14	23488840	gamma-aminobutyric acid A receptor, beta 2 [Source:RefSeq peptide;Acc:NP_001019558]
RT-3q	ATP10B	14	23614149	Probable phospholipid-transporting ATPase VB (EC 3.6.3.1)(ATPase class V type 10B) [Source:UniProtKB/Swiss-Prot;Acc:O94823]
RT-3q	LOC564855	14	23688503
RT-3q	atp7a	14	23717244	ATPase, Cu++ transporting, alpha polypeptide [Source:RefSeq peptide;Acc:NP_001036185]
RT-3q	LOC100001312	14	23766416
RT-3q	gdf9	14	23775991	growth differentiation factor 9 [Source:RefSeq peptide;Acc:NP_001012383]
RT-3q	nudt22	14	23786420	nudix (nucleoside diphosphate linked moiety X)-type motif 22 [Source:RefSeq peptide;Acc:NP_001006069]
RT-3q	HNRNPUL2	14	23803104	Heterogeneous nuclear ribonucleoprotein U-like protein 2 (Scaffold-attachment factor A2)(SAF-A2) [Source:UniProtKB/Swiss-Prot;Acc:Q1KMD3]
RT-3q	smyd5	14	23817646	SMYD family member 5 [Source:RefSeq peptide;Acc:NP_001004614]
RT-3q	GFRA4 (1 of 2)	14	23999257	GDNF family receptor alpha-4 Precursor (GFR-alpha-4)(Persephin receptor) [Source:UniProtKB/Swiss-Prot;Acc:Q9GZZ7]
RT-3q	LOC566327	14	24488941
RT-3q		14	24822633
RT-3q		14	24886249
RT-3q	med12	14	24989568	Mediator of RNA polymerase II transcription subunit 12 (Mediator complex subunit 12)(Thyroid hormone receptor-associated protein complex 230 kDa component)(Trap230)(Protein kohtalo)(Protein motionless) [Source:UniProtKB/Swiss-Prot;Acc:Q2QCI8]
RT-3q	LOC566565	14	25057199
RT-3q	hspa4	14	25065361	heat shock protein 4 [Source:RefSeq peptide;Acc:NP_956151]
RT-3q	gnpda1	14	25086864	glucosamine-6-phosphate deaminase 1 [Source:RefSeq peptide;Acc:NP_001017867]
RT-3q	ndfip1	14	25094857	Nedd4 family interacting protein 1 [Source:RefSeq peptide;Acc:NP_955960]
RT-3q	fgf1	14	25109601	Putative heparin-binding growth factor 1 (HBGF-1)(Fibroblast growth factor 1)(FGF-1)(Acidic fibroblast growth factor)(aFGF) [Source:UniProtKB/Swiss-Prot;Acc:Q6PBT8]
RT-3q	nr3c1	14	25125792	nuclear receptor subfamily 3, group C, member 1 [Source:RefSeq peptide;Acc:NP_001018547]
RT-3q	kctd16a	14	25189456	potassium channel tetramerisation domain containing 16a [Source:RefSeq peptide;Acc:NP_001032315]
RT-3q	kif3a	14	25348462	Kif3a protein Fragment [Source:UniProtKB/TrEMBL;Acc:Q6DEG6]
RT-3q	B3IX00_DANRE	14	25377221	Interleukin 4/13B Fragment [Source:UniProtKB/TrEMBL;Acc:B3IX00]
RT-3q	LOC792634	14	25421630
RT-3q	msxa	14	25447901	Homeobox protein MSH-A [Source:UniProtKB/Swiss-Prot;Acc:Q03357]
RT-3q	cpeb4	14	25464645	Cytoplasmic polyadenylation element-binding protein 4 (CPE-binding protein 4)(CPE-BP4)(CPEB-4) [Source:UniProtKB/Swiss-Prot;Acc:Q7SXN4]
RT-3q	stc2	14	25575530	stanniocalcin 2 [Source:RefSeq peptide;Acc:NP_001014827]
RT-3q	nkx2.5	14	25603806	NK2 transcription factor related 5 [Source:RefSeq peptide;Acc:NP_571496]
RT-3q	LOC565822	14	25610955
RT-3q	LOC792708	14	25621169
RT-3q	dpf2l	14	25630463	D4, zinc and double PHD fingers family 2, like [Source:RefSeq peptide;Acc:NP_997861]
RT-3q	zgc:77366	14	25640180	hypothetical protein LOC323529 [Source:RefSeq peptide;Acc:NP_997810]
RT-3q	LOC568556	14	25646523
RT-3q	zgc:158426	14	25679336	hypothetical protein LOC568603 [Source:RefSeq peptide;Acc:NP_001116483]
RT-3q	cxcl14	14	25763371	small inducible cytokine subfamily b (Cys-X-Cys), member a [Source:RefSeq peptide;Acc:NP_571702]
RT-3q	slit3	14	25854387	slit (Drosophila) homolog 3 [Source:RefSeq peptide;Acc:NP_571811]
RT-3q	si:ch211-80j13.1	14	26160342	Novel protein Fragment [Source:UniProtKB/TrEMBL;Acc:Q1L8W5]
RT-3q	LOC793180	14	26214510
RT-3q	ppargc1b	14	26300995	Novel protein similar to human PGC-1-related estrogen receptor alpha coactivator (PERC) Fragment [Source:UniProtKB/TrEMBL;Acc:Q800H2]
RT-3q	ppargc1b	14	26354563	Novel protein similar to human PGC-1-related estrogen receptor alpha coactivator (PERC) Fragment [Source:UniProtKB/TrEMBL;Acc:Q800H3]
RT-3q	pde6a	14	26371371	phosphodiesterase 6A, cGMP-specific, rod, alpha [Source:RefSeq peptide;Acc:NP_001007161]
RT-3q	ppargc1b	14	26464663	Novel protein similar to human PGC-1-related estrogen receptor alpha coactivator (PERC) Fragment [Source:UniProtKB/TrEMBL;Acc:Q800H2]
RT-3q	ppargc1b	14	26479996	Novel protein similar to human PGC-1-related estrogen receptor alpha coactivator (PERC) Fragment [Source:UniProtKB/TrEMBL;Acc:Q800H3]
RT-3q	pde6a	14	26496804	phosphodiesterase 6A, cGMP-specific, rod, alpha [Source:RefSeq peptide;Acc:NP_001007161]
RT-3q	matr3l	14	26554719	hypothetical protein LOC556124 [Source:RefSeq peptide;Acc:NP_001007137]
RT-3q	matr3l	14	26571183	matrin 3-like [Source:RefSeq peptide;Acc:NP_001116256]
RT-3q	LOC556843	14	26691104
RT-3q	LOC557046	14	26932098
RT-3q	Q3B7Q3_DANRE	14	26956826	LOC557118 protein Fragment [Source:UniProtKB/TrEMBL;Acc:Q3B7Q3]
RT-3q	thoc3	14	26996950	THO complex 3 [Source:RefSeq peptide;Acc:NP_001003758]
RT-3q	LOC556701	14	27031072
RT-3q	zgc:92090	14	27082083	Putative mitochondrial carrier protein FLJ44862 homolog [Source:UniProtKB/Swiss-Prot;Acc:Q6DHS9]
RT-3q	glra1	14	27309087	Glycine receptor subunit alphaZ1 Precursor [Source:UniProtKB/Swiss-Prot;Acc:O93430]
RT-3q	g3bp1	14	27417147	Ras-GTPase-activating protein SH3-domain-binding protein [Source:RefSeq peptide;Acc:NP_956250]
RT-3q	sparc	14	27430376	secreted acidic cysteine rich glycoprotein [Source:RefSeq peptide;Acc:NP_001001942]
RT-3q	slc36a1	14	27485637
RT-3q	mtnr1al	14	27567452	Melatonin receptor type 1A-like Fragment (Mel-1A-R)(Melatonin receptor Mel1a Z1.4)(zMel1a-2) [Source:UniProtKB/Swiss-Prot;Acc:P51047]
RT-3q	LOC100149993	14	27597941
RT-3q	wu:fa11h07	14	27793832
RT-3q	emx3	14	28113141	empty spiracles homeobox 3 [Source:RefSeq peptide;Acc:NP_571354]
RT-3q	b4galt7	14	28126514	xylosylprotein beta 1,4-galactosyltransferase, polypeptide 7 (galactosyltransferase I) [Source:RefSeq peptide;Acc:NP_001003417]
RT-3q	si:dkeyp-110e4.3	14	28139899	hypothetical protein LOC100151754 [Source:RefSeq peptide;Acc:NP_001120941]
RT-3q	tmed9	14	28149206	transmembrane emp24 protein transport domain containing 9 [Source:RefSeq peptide;Acc:NP_001028280]
RT-3q	lman2	14	28157979	lectin, mannose-binding 2 [Source:RefSeq peptide;Acc:NP_001075216]
RT-3q	si:dkeyp-110e4.6	14	28171556	Novel protein similar to vertebrate phospholipase D family, member 4 (PLD4) [Source:UniProtKB/TrEMBL;Acc:A5PMC3]
RT-3q	gpr137bb	14	28183789	G protein-coupled receptor 137bb [Source:RefSeq peptide;Acc:NP_001002691]
RT-3q	syvn1	14	28197309	E3 ubiquitin-protein ligase synoviolin Precursor (EC 6.3.2.-)(Synovial apoptosis inhibitor 1) [Source:UniProtKB/Swiss-Prot;Acc:Q803I8]
RT-3q	smad5	14	28211764	Mothers against decapentaplegic homolog 5 (Mothers against DPP homolog 5)(SMAD 5)(Smad5)(Protein somitabun) [Source:UniProtKB/Swiss-Prot;Acc:Q9W7E7]
RT-3q	tgfbi	14	28255599	transforming growth factor, beta-induced [Source:RefSeq peptide;Acc:NP_878282]
RT-3q	A5PMB7_DANRE	14	28290769	Novel protein similar to vertebrate START domain containing 10 (STARD10) [Source:UniProtKB/TrEMBL;Acc:A5PMB7]
RT-3q	ARAP3 (1 of 2)	14	28330006	Arf-GAP, Rho-GAP domain, ANK repeat and PH domain-containing protein 3 (Centaurin-delta-3)(Cnt-d3) [Source:UniProtKB/Swiss-Prot;Acc:Q8WWN8]
RT-3q	neurog1	14	28447896	Neurogenin-1 (Neurogenic differentiation factor 3)(NeuroD3)(Neurogenin-related protein 1) [Source:UniProtKB/Swiss-Prot;Acc:O42606]
RT-3q	polr2gl	14	28460206	DNA-directed RNA polymerase II subunit RPB7 (RNA polymerase II subunit B7) [Source:UniProtKB/Swiss-Prot;Acc:Q7ZW41]
RT-3q	eef1g	14	28464290	Elongation factor 1-gamma (EF-1-gamma)(eEF-1B gamma) [Source:UniProtKB/Swiss-Prot;Acc:Q6PE25]
RT-3q	ahnak	14	28503897	Wu:fb05a01 protein Fragment [Source:UniProtKB/TrEMBL;Acc:Q08BG5]
RT-3q	zgc:162298	14	28549950	hypothetical protein LOC559349 [Source:RefSeq peptide;Acc:NP_001103927]
RT-3q	tsc22d3	14	29545164	TSC22 domain family, member 3 [Source:RefSeq peptide;Acc:NP_956863]
RT-3q	zgc:64189	14	29560033	hypothetical protein LOC393661 [Source:RefSeq peptide;Acc:NP_956982]
RT-3q		14	29665537
RT-3q	zgc:113355	14	29756681	hypothetical protein LOC548344 [Source:RefSeq peptide;Acc:NP_001017548]
RT-3q	zgc:110008	14	29762804	hypothetical protein LOC553574 [Source:RefSeq peptide;Acc:NP_001018389]
RT-3q	acsl4a	14	29769014	acyl-CoA synthetase long-chain family member 4 [Source:RefSeq peptide;Acc:NP_956943]
RT-3q	nxt2	14	29789507	nuclear transport factor 2-like export factor 2 [Source:RefSeq peptide;Acc:NP_001038913]
RT-3q	psmd10	14	29794821	proteasome (prosome, macropain) 26S subunit, non-ATPase, 10 [Source:RefSeq peptide;Acc:NP_991317]
RT-3q	xiap	14	29803240	X-linked inhibitor of apoptosis [Source:RefSeq peptide;Acc:NP_919377]
RT-3q	LOC560751	14	29816280
RT-3q	zgc:113364	14	29860572	hypothetical protein LOC548339 [Source:RefSeq peptide;Acc:NP_001017543]
RT-3q	hmmr	14	29875313	hyaluronan mediated motility receptor [Source:RefSeq peptide;Acc:NP_955874]
RT-3q	insb	14	29893173	preproinsulin b [Source:RefSeq peptide;Acc:NP_001034153]
RT-3q	ODZ2 (2 of 2)	14	30054355	Teneurin-2 (Ten-2)(Tenascin-M2)(Ten-m2)(Protein Odd Oz/ten-m homolog 2) [Source:UniProtKB/Swiss-Prot;Acc:Q9NT68]
RT-3q	B8A5G0_DANRE	14	30096240	Novel protein similar to human KAT protein [Source:UniProtKB/TrEMBL;Acc:B8A5G0]
RT-3q	zgc:153146	14	30102229	UPF0602 protein C4orf47 homolog [Source:UniProtKB/Swiss-Prot;Acc:Q0P4C5]
RT-3q	pdlim3b	14	30108876	PDZ and LIM domain 3b [Source:RefSeq peptide;Acc:NP_001036183]
RT-3q	B8A435_DANRE	14	30148619	Novel protein similar to vertebrate sorbin and SH3 domain containing 2 (SORBS2) Fragment [Source:UniProtKB/TrEMBL;Acc:B8A435]
RT-3q		14	30616015
RT-3q	B8A438_DANRE	14	30980484	Novel protein similar to vertebrate sorbin and SH3 domain containing 2 (SORBS2) Fragment [Source:UniProtKB/TrEMBL;Acc:B8A437]
RT-3q	B8A441_DANRE	14	31113168	Novel protein [Source:UniProtKB/TrEMBL;Acc:B8A440]
RT-3q	B8A441_DANRE	14	31173634	Novel protein [Source:UniProtKB/TrEMBL;Acc:B8A440]
RT-3q	LOC565718	14	31341239
RT-3q	LOC565591	14	31390655
RT-3q	slc7a2	14	31480213	solute carrier family 7 (cationic amino acid transporter, y+ system), member 2 [Source:RefSeq peptide;Acc:NP_001008584]
RT-3q	asah1a	14	31504095	N-acylsphingosine amidohydrolase 1 [Source:RefSeq peptide;Acc:NP_001006088]
RT-3q	mtus1a	14	31559767	Mitochondrial tumor suppressor 1 homolog [Source:UniProtKB/Swiss-Prot;Acc:A0JMQ7]
RT-3q	pdgfrl	14	31590332	platelet-derived growth factor receptor-like [Source:RefSeq peptide;Acc:NP_956608]
RT-3q	mtmr7a	14	31629818	myotubularin related protein 7 [Source:RefSeq peptide;Acc:NP_001035406]
RT-3q	cnot7	14	31644958	CCR4-NOT transcription complex subunit 7 (CCR4-associated factor 1)(CAF-1) [Source:UniProtKB/Swiss-Prot;Acc:Q08BM8]
RT-3q	zdhhc2	14	31658158	zinc finger, DHHC-type containing 2 [Source:RefSeq peptide;Acc:NP_001013510]
RT-3q	LOC100003973	14	31690728
RT-3q	fgf20b	14	31723407	fibroblast growth factor 20b [Source:RefSeq peptide;Acc:NP_001034261]
RT-3q	fgf20b	14	31739290	fibroblast growth factor 20b [Source:RefSeq peptide;Acc:NP_001034261]
RT-3q	her11	14	31785846	hairy-related 11 [Source:RefSeq peptide;Acc:NP_001003886]
RT-3q	her5	14	31790369	hairy-related 5 [Source:RefSeq peptide;Acc:NP_571152]
RT-3q	zgc:66282	14	31798683	hypothetical protein LOC393485 [Source:RefSeq peptide;Acc:NP_956807]
RT-3q	zgc:92770	14	31804758	hypothetical protein LOC436829 [Source:RefSeq peptide;Acc:NP_001002556]
RT-3q	zgc:136764	14	31884294	Neuronal PAS domain-containing protein 4 (Neuronal PAS4)(HLH-PAS transcription factor NXF) [Source:UniProtKB/Swiss-Prot;Acc:Q1ECW2]
RT-3q	efemp2	14	31920251	EGF-containing fibulin-like extracellular matrix protein 2 [Source:RefSeq peptide;Acc:NP_001008587]
RT-3q	fibp	14	31961082	fibroblast growth factor (acidic) intracellular binding protein [Source:RefSeq peptide;Acc:NP_956703]
RT-3q	A2CEM9_DANRE	14	31979448	Novel protein similar to human coiled-coil domain containing 85B (CCDC85B) [Source:UniProtKB/TrEMBL;Acc:A2CEM9]
RT-3q	A2CEM8_DANRE	14	31989292	Novel protein similar to vertebrate FOS-like antigen 1 (FOSL1) [Source:UniProtKB/TrEMBL;Acc:A2CEM8]
RT-3q	zgc:73136	14	32001064	Protein YIF1A (YIP1-interacting factor homolog A) [Source:UniProtKB/Swiss-Prot;Acc:Q6PC24]
RT-3q	A2CEM5_DANRE	14	32012376	Novel protein [Source:UniProtKB/TrEMBL;Acc:A2CEM5]
RT-3q	atl3	14	32022285	atlastin 3 [Source:RefSeq peptide;Acc:NP_001006016]
RT-3q	cfl1	14	32042940	cofilin 2, like [Source:RefSeq peptide;Acc:NP_998806]
RT-3q	LOC563933	14	32051261
RT-3q	ubl3	14	32103315	ubiquitin-like 3 [Source:RefSeq peptide;Acc:NP_998021]
RT-3q	LOC100003376	14	32128563
RT-3q	LOC563719	14	32157455
RT-3q		14	32169827
RT-3q	il2rgb	14	32235304	interleukin 2 receptor, gamma b [Source:RefSeq peptide;Acc:NP_001116522]
RT-3q	zgc:92907	14	32240493	hypothetical protein LOC436733 [Source:RefSeq peptide;Acc:NP_001002460]
RT-3q	rap2c	14	32248215	RAP2C, member of RAS oncogene family [Source:RefSeq peptide;Acc:NP_001007056]
RT-3q	mbnl3	14	32266234	muscleblind-like 3 [Source:RefSeq peptide;Acc:NP_001106145]
RT-3q	hs6st2	14	32354911	Heparan-sulfate 6-O-sulfotransferase 2 (HS 6-OST-2)(HS6ST-2)(EC 2.8.2.-) [Source:UniProtKB/Swiss-Prot;Acc:Q800H9]
RT-3q	gpc4	14	32365376	knypek [Source:RefSeq peptide;Acc:NP_571935]
RT-3q	gpc3	14	32450758	Glypican 3 Fragment [Source:UniProtKB/TrEMBL;Acc:Q6V9Y8]
RT-3q		14	32746724
RT-3q	cab39l1	14	32751613	calcium binding protein 39 [Source:RefSeq peptide;Acc:NP_998666]
RT-3q	phf6	14	32765878	PHD finger protein 6 [Source:RefSeq peptide;Acc:NP_956059]
RT-3q	hprt1	14	32782545	hypoxanthine phosphoribosyltransferase 1 [Source:RefSeq peptide;Acc:NP_998151]
RT-3q	fam122b	14	32802562	hypothetical protein LOC445072 [Source:RefSeq peptide;Acc:NP_001003466]
RT-3q	mospd1	14	32823452	motile sperm domain containing 1 [Source:RefSeq peptide;Acc:NP_998534]
RT-3q	ddx26b	14	32839106	Integrator complex subunit 6 (Int6)(Protein DDX26B) [Source:UniProtKB/Swiss-Prot;Acc:Q7SYD9]
RT-3q	mmgt1	14	32888182	Membrane magnesium transporter 1 Precursor (Transmembrane protein 32) [Source:UniProtKB/Swiss-Prot;Acc:Q6TLE4]
RT-3q	slc9a6a	14	32891586	solute carrier family 9 (sodium/hydrogen exchanger), member 6a [Source:RefSeq peptide;Acc:NP_001091726]
RT-3q	fhla	14	32930054	four and a half LIM domains a [Source:RefSeq peptide;Acc:NP_001007288]
RT-3q	Q0P3V9_DANRE	14	32949767	LOC794500 protein Fragment [Source:UniProtKB/TrEMBL;Acc:A1L2D4]
RT-3q	LOC558443	14	33038813
RT-3q	NP_001138281.1	14	33061375	hypothetical protein LOC793819 [Source:RefSeq peptide;Acc:NP_001138281]
RT-3q	ARHGEF6 (1 of 2)	14	33076012	Rho guanine nucleotide exchange factor 6 (Rac/Cdc42 guanine nucleotide exchange factor 6)(PAK-interacting exchange factor alpha)(Alpha-Pix)(COOL-2) [Source:UniProtKB/Swiss-Prot;Acc:Q15052]
RT-3q	rbmx	14	33130419	RNA binding motif protein, X-linked [Source:RefSeq peptide;Acc:NP_997763]
RT-3q	LOC558202	14	33138142
RT-3q	LOC793597	14	33162919
RT-3q	zic3	14	33286163	zic family member 3 heterotaxy 1 (odd-paired homolog, Drosophila) [Source:RefSeq peptide;Acc:NP_001001950]
RT-3q	zic6	14	33295964	zic family member 6 [Source:RefSeq peptide;Acc:NP_001001837]
RT-3q	fgf13	14	33458068	fibroblast growth factor 13 [Source:RefSeq peptide;Acc:NP_001007400]
RT-3q		14	33578279
RT-3q	f9	14	33704746	coagulation factor IX [Source:RefSeq peptide;Acc:NP_878288]
RT-3q	mcf2	14	33739952	Novel protein similar to human MCF.2 cell line derived transforming sequence (MCF2) Fragment [Source:UniProtKB/TrEMBL;Acc:Q7ZZ90]
RT-3q	atp11c	14	33781503	Novel protein similar to human ATPase, Class I, type 8B, member 1 (ATP8B1) Fragment [Source:UniProtKB/TrEMBL;Acc:Q7ZZ91]
RT-3q	sox3	14	34000643	Transcription factor Sox-3 [Source:UniProtKB/Swiss-Prot;Acc:Q6EJB7]
RT-3q	pr2y4l	14	34044303	pyrimidinergic receptor P2Y, G-protein coupled, 4-like [Source:RefSeq peptide;Acc:NP_001004501]
RT-3q	inppl1	14	34059944	Phosphatidylinositol-3,4,5-trisphosphate 5-phosphatase 2B (EC 3.1.3.n1)(SH2 domain-containing inositol-5'-phosphatase 2B)(SHIP-2B)(Inositol polyphosphate phosphatase-like protein 1B)(INPPL-1B) [Source:UniProtKB/Swiss-Prot;Acc:Q2I6J0]
RT-3q	si:ch211-276g21.1	14	34088037	si:ch211-276g21.1 (si:ch211-276g21.1), mRNA [Source:RefSeq DNA;Acc:NM_001098742]
RT-3q	B0R129_DANRE	14	34095157	Novel protein similar to vertebrate testis expressed sequence 11 (TEX11) Fragment [Source:UniProtKB/TrEMBL;Acc:B0R129]
RT-3q	B0R128_DANRE	14	34105647	Novel protein similar to vertebrate testis expressed sequence 11 (TEX11) Fragment [Source:UniProtKB/TrEMBL;Acc:B0R128]
RT-3q	kdrl	14	34118969	Vascular endothelial growth factor receptor kdr-like Precursor (EC 2.7.10.1)(Vascular endothelial growth factor receptor 4)(VEGFR-4)(Protein-tyrosine kinase receptor flk-1)(Fetal liver kinase 1)(Kinase insert domain receptor-like)(Kinase insert domain receptor-A) [Source:UniProtKB/Swiss-Prot;Acc:Q8AXB3]
RT-3q	cdx4	14	34199314	caudal type homeo box transcription factor 4 [Source:RefSeq peptide;Acc:NP_571184]
RT-3q	chic1	14	34204646	Novel protein similar to vertebrate cysteine-rich hydrophobic domain 1 (CHIC1) [Source:UniProtKB/TrEMBL;Acc:B0R125]
RT-3q	zgc:85925	14	34218544	ligand of numb-protein X-like [Source:RefSeq peptide;Acc:NP_998105]
RT-3q	slc25a43	14	34268908	Solute carrier family 25 member 43 [Source:UniProtKB/Swiss-Prot;Acc:Q5U3V7]
RT-3q	slc25a5	14	34278542	solute carrier family 25 alpha, member 5 [Source:RefSeq peptide;Acc:NP_775354]
RT-3q	ube2a	14	34296272	ubiquitin-conjugating enzyme E2A (RAD6 homolog) [Source:RefSeq peptide;Acc:NP_958430]
RT-3q	nkrf	14	34304319	NF-kappa B repressing factor [Source:UniProtKB/TrEMBL;Acc:B3DJM2]
RT-3q	arr3	14	34316089	arrestin 3, retinal (X-arrestin) [Source:RefSeq peptide;Acc:NP_957086]
RT-3q		14	34358472
RT-3q	LOC563198	14	34568880
RT-3q	zgc:77536	14	34612383	PDZ domain-containing protein 11 [Source:UniProtKB/Swiss-Prot;Acc:Q6NXB2]
RT-3q	stard10	14	34618056	START domain containing 10 [Source:RefSeq peptide;Acc:NP_956514]
RT-3q	zgc:63637	14	34628387	hypothetical protein LOC406674 [Source:RefSeq peptide;Acc:NP_998530]
RT-3q	2006-09-01	14	34646623	septin 6 [Source:RefSeq peptide;Acc:NP_997791]
RT-3q	rpl39	14	34679448	hypothetical protein LOC415168 [Source:RefSeq peptide;Acc:NP_001002078]
RT-3q	zgc:174674	14	34686990	UPF3 regulator of nonsense transcripts homolog B [Source:RefSeq peptide;Acc:NP_957248]
RT-3q	LOC799315	14	34712813
RT-3q	zgc:86674	14	34761727	hypothetical protein LOC415243 [Source:RefSeq peptide;Acc:NP_001002153]
RT-3q	nkapl	14	34766167	NFKB activating protein-like [Source:RefSeq peptide;Acc:NP_001003414]
RT-3q	zbtb33	14	34775504	zinc finger and BTB domain containing 33 [Source:RefSeq peptide;Acc:NP_001093478]
RT-3q	fam70a	14	34785003
RT-3q	LOC562182	14	34805965
RT-3q	lamp2	14	34822337	lysosomal membrane glycoprotein 2 [Source:RefSeq peptide;Acc:NP_001013551]
RT-3q	cul4b	14	34833818	im:7150765 [Source:RefSeq peptide;Acc:NP_001116316]
RT-3q	mcts1	14	34855325	Malignant T cell amplified sequence 1 (MCT-1) [Source:UniProtKB/Swiss-Prot;Acc:Q7ZV34]
RT-3q	c1galt1c1	14	34865234	C1GALT1-specific chaperone 1 [Source:RefSeq peptide;Acc:NP_955961]
RT-3q	zgc:136936	14	34873020	hypothetical protein LOC560095 [Source:RefSeq peptide;Acc:NP_001103496]
RT-3q	LOC561954	14	34916861
RT-3q	zgc:63528	14	34939294	hypothetical protein LOC394007 [Source:RefSeq peptide;Acc:NP_957326]
RT-3q	apln	14	35070945	Apelin [Source:UniProtKB/TrEMBL;Acc:Q4TTN8]
RT-3q	zgc:152864	14	35176632	hypothetical protein LOC777716 [Source:RefSeq peptide;Acc:NP_001071232]
RT-3q	OCRL (1 of 2)	14	35210603	Inositol polyphosphate 5-phosphatase OCRL-1 (EC 3.1.3.36)(Lowe oculocerebrorenal syndrome protein) [Source:UniProtKB/Swiss-Prot;Acc:Q01968]
RT-3q	LOC561405	14	35255782
RT-3q	zgc:92762	14	35277228	hypothetical protein LOC436834 [Source:RefSeq peptide;Acc:NP_001002561]
RT-3q	LOC561209	14	35296790
RT-3q	zdhhc24	14	35337905	zinc finger, DHHC-type containing 24 [Source:RefSeq peptide;Acc:NP_001002324]
RT-3q	foxa	14	35368027	forkhead box A sequence [Source:RefSeq peptide;Acc:NP_571357]
RT-3q	zgc:194528	14	35378911	zgc:194528 [Source:RefSeq peptide;Acc:NP_001091056]
RT-3q	itk	14	35434665	IL2-inducible T-cell kinase [Source:RefSeq peptide;Acc:NP_571179]
RT-3q	med7	14	35453952	Mediator of RNA polymerase II transcription subunit 7 (Mediator complex subunit 7)(Cofactor required for Sp1 transcriptional activation subunit 9)(CRSP complex subunit 9) [Source:UniProtKB/Swiss-Prot;Acc:Q7ZV35]
RT-3q	LOC560773	14	35457709
RT-3q	gria2a	14	35519299	glutamate receptor, ionotropic, AMPA 1a [Source:RefSeq peptide;Acc:NP_991161]
RT-3q	WNT8A (2 of 2)	14	35707232	Protein Wnt-8a Precursor (Wnt-8d) [Source:UniProtKB/Swiss-Prot;Acc:Q9H1J5]
RT-3q	B8JKS3_DANRE	14	35742454	Novel protein similar to vertebrate SH3 domain and tetratricopeptide repeats 1 (SH3TC1) Fragment [Source:UniProtKB/TrEMBL;Acc:B8JKS3]
RT-3q	zgc:158673	14	35765076	zgc:158673 [Source:RefSeq peptide;Acc:NP_001074067]
RT-3q	zgc:114084	14	35904278	Actin filament-associated protein 1-like 1 [Source:UniProtKB/Swiss-Prot;Acc:Q4V8Y7]
RT-3q	B8A4J0_DANRE	14	35976957	Novel protein [Source:UniProtKB/TrEMBL;Acc:B8A4J0]
RT-3q	B8A4I9_DANRE	14	35981180	Novel protein similar to vertebrate gamma-aminobutyric acid (GABA) A receptor, pi (GABRP) Fragment [Source:UniProtKB/TrEMBL;Acc:B8A4I9]
RT-3q	foxi3b	14	36022138	forkhead box I3b [Source:RefSeq peptide;Acc:NP_944600]
RT-3q	zgc:194246	14	36025338	hypothetical protein LOC100005931 [Source:RefSeq peptide;Acc:NP_001129458]
RT-3q	B8A4I5_DANRE	14	36027602	Novel protein similar to vertebrate lymphocyte cytosolic protein 2 (SH2 domain containing leukocyte protein of 76kDa) (LCP2) [Source:UniProtKB/TrEMBL;Acc:B8A4I5]
RT-3q	wnt8a	14	36040558	Protein Wnt-8a Precursor [Source:UniProtKB/Swiss-Prot;Acc:P51028]
RT-3q	B8A6B8_DANRE	14	36049249	Novel protein [Source:UniProtKB/TrEMBL;Acc:B8A6B8]
RT-3q	il12ba	14	36404338	interleukin 12B [Source:RefSeq peptide;Acc:NP_001007109]
RT-3q	RNF145 (1 of 3)	14	36424690	RING finger protein 145 [Source:UniProtKB/Swiss-Prot;Acc:Q96MT1]
RT-3q	RNF145 (2 of 3)	14	36453464	RING finger protein 145 [Source:UniProtKB/Swiss-Prot;Acc:Q96MT1]
RT-3q	B8JKJ0_DANRE	14	36617752	Novel protein similar to vertebrate early B-cell factor 3 (EBF3) Fragment [Source:UniProtKB/TrEMBL;Acc:B8JKJ0]
RT-3q		14	36690123
RT-3q	zgc:158411	14	36700184	hypothetical protein LOC553322 [Source:RefSeq peptide;Acc:NP_001074457]
RT-3q	zgc:153361	14	36720195	tRNA wybutosine-synthesizing protein 2 homolog (EC 2.1.1.-)(tRNA-yW-synthesizing protein 2)(tRNA methyltransferase 12) [Source:UniProtKB/Swiss-Prot;Acc:Q0P466]
RT-3q	si:dkey-147f20.3	14	36735931	Putative uncharacterized protein Fragment [Source:UniProtKB/TrEMBL;Acc:A8E5P3]
RT-3q	lsm11	14	36742280	Lsm11 protein Fragment [Source:UniProtKB/TrEMBL;Acc:Q566Y2]
RT-3q	clint1	14	36755415	clathrin interactor 1 [Source:RefSeq peptide;Acc:NP_001003412]
RT-3q	LOC564856	14	36909117
RT-3q	LOC564771	14	36931640
RT-3q	zgc:153420	14	36963005	hypothetical protein LOC768187 [Source:RefSeq peptide;Acc:NP_001070798]
RT-3q	LOC560564	14	37031618
RT-3q	glrbb	14	37155188	glycine receptor, beta b [Source:RefSeq peptide;Acc:NP_001003587]
[truncated: 11,016 more rows]
