# Supplementary material for: Growth-related quantitative trait loci in domestic and wild rainbow trout (Oncorhynchus mykiss)
Source: BMC Genet. 2010 Jul 7;11:63. doi: 10.1186/1471-2156-11-63 (PMC2914766; doi:10.1186/1471-2156-11-63)
Supplement: Additional file 13 — Putative homologies of rainbow trout BW and K QTL regions to the medaka genome (ENSEMBL HdR) build depicting +/-2 Mb windows to the regions of putative encompassed homology. [file 1471-2156-11-63-S13.XLS]

## Sheet: medaka-homology
Additional File 13. Putative homologies of rainbow trout BW and K QTL regions to the medaka genome (ENSEMBL HdR) build depicting +/- 2 Mb windows to the regions of putative encompassed homology.
Rainbow trout chromosome arm	Gene abbreviation	medaka linkage grp.	Gene start (bp)	Gene description
RT-12p / RT-16p	Q90W03_ORYLA	2	6604751	AHR1 beta. [Source:UniProtKB/TrEMBL;Acc:Q90Y91]
RT-12p / RT-16p	Q90W03_ORYLA	2	6604751	AHR1 beta. [Source:UniProtKB/TrEMBL;Acc:Q90Y91]
RT-12p / RT-16p	Q90W03_ORYLA	2	6604751	AHR1 beta. [Source:UniProtKB/TrEMBL;Acc:Q90Y91]
RT-12p / RT-16p	Q90W03_ORYLA	2	6604751	AHR1 beta. [Source:UniProtKB/TrEMBL;Acc:Q90Y91]
RT-12p / RT-16p	Q90W03_ORYLA	2	6604751	AHR1 beta. [Source:UniProtKB/TrEMBL;Acc:Q90Y91]
RT-12p / RT-16p	Q90W03_ORYLA	2	6604751	AHR1 beta. [Source:UniProtKB/TrEMBL;Acc:Q90Y91]
RT-12p / RT-16p	Q90W03_ORYLA	2	6604751	AHR1 beta. [Source:UniProtKB/TrEMBL;Acc:Q90Y91]
RT-12p / RT-16p	Q90W03_ORYLA	2	6604751	AHR1 beta. [Source:UniProtKB/TrEMBL;Acc:Q90Y91]
RT-12p / RT-16p	Q90W03_ORYLA	2	6604751	AHR1 beta. [Source:UniProtKB/TrEMBL;Acc:Q90Y91]
RT-12p / RT-16p	MFSD6	2	6671136	Major facilitator superfamily domain-containing protein 6 (Macrophage MHC class I receptor 2 homolog) [Source:UniProtKB/Swiss-Prot;Acc:Q6ZSS7]
RT-12p / RT-16p	NAB1	2	6728423	NGFI-A-binding protein 1 (EGR-1-binding protein 1)(Transcriptional regulatory protein p54) [Source:UniProtKB/Swiss-Prot;Acc:Q13506]
RT-12p / RT-16p	GLS (1 of 2)	2	6753652	Glutaminase kidney isoform, mitochondrial Precursor (GLS)(EC 3.5.1.2)(L-glutamine amidohydrolase)(K-glutaminase) [Source:UniProtKB/Swiss-Prot;Acc:O94925]
RT-12p / RT-16p	STAT1	2	6768824	Signal transducer and activator of transcription 1-alpha/beta (Transcription factor ISGF-3 components p91/p84) [Source:UniProtKB/Swiss-Prot;Acc:P42224]
RT-12p / RT-16p		2	6780693
RT-12p / RT-16p		2	6871432
RT-12p / RT-16p	RNH1 (12 of 24)	2	6884391	Ribonuclease inhibitor (Ribonuclease/angiogenin inhibitor 1)(RAI)(Placental ribonuclease inhibitor)(RNase inhibitor)(RI) [Source:UniProtKB/Swiss-Prot;Acc:P13489]
RT-12p / RT-16p	RNH1 (12 of 24)	2	6884391	Ribonuclease inhibitor (Ribonuclease/angiogenin inhibitor 1)(RAI)(Placental ribonuclease inhibitor)(RNase inhibitor)(RI) [Source:UniProtKB/Swiss-Prot;Acc:P13489]
RT-12p / RT-16p		2	6928970
RT-12p / RT-16p	ZNF554	2	7119368	Zinc finger protein 554 [Source:UniProtKB/Swiss-Prot;Acc:Q86TJ5]
RT-12p / RT-16p	RNH1 (9 of 24)	2	7292703	Ribonuclease inhibitor (Ribonuclease/angiogenin inhibitor 1)(RAI)(Placental ribonuclease inhibitor)(RNase inhibitor)(RI) [Source:UniProtKB/Swiss-Prot;Acc:P13489]
RT-12p / RT-16p		2	7338119
RT-12p / RT-16p		2	7379593
RT-12p / RT-16p		2	7451424
RT-12p / RT-16p		2	7451424
RT-12p / RT-16p		2	7473974
RT-12p / RT-16p		2	7473974
RT-12p / RT-16p		2	7540843
RT-12p / RT-16p		2	7540843
RT-12p / RT-16p	RNH1 (19 of 24)	2	7575060	Ribonuclease inhibitor (Ribonuclease/angiogenin inhibitor 1)(RAI)(Placental ribonuclease inhibitor)(RNase inhibitor)(RI) [Source:UniProtKB/Swiss-Prot;Acc:P13489]
RT-12p / RT-16p	ARPC2 (2 of 2)	2	12861219	Actin-related protein 2/3 complex subunit 2 (Arp2/3 complex 34 kDa subunit)(p34-ARC) [Source:UniProtKB/Swiss-Prot;Acc:O15144]
RT-12p / RT-16p		2	12867663
RT-12p / RT-16p		2	12882238
RT-12p / RT-16p		2	12882238			AY929065
RT-12p / RT-16p		2	12882274
RT-12p / RT-16p		2	13096590
RT-12p / RT-16p	RNH1 (21 of 24)	2	13271578	Ribonuclease inhibitor (Ribonuclease/angiogenin inhibitor 1)(RAI)(Placental ribonuclease inhibitor)(RNase inhibitor)(RI) [Source:UniProtKB/Swiss-Prot;Acc:P13489]
RT-12p / RT-16p		2	13320548
RT-12p / RT-16p		2	13492827
RT-12p / RT-16p		2	13492827
RT-12p / RT-16p		2	13620025
RT-12p / RT-16p		2	13925729
RT-12p / RT-16p		2	13935338
RT-12p / RT-16p	RNH1 (6 of 24)	2	14120694	Ribonuclease inhibitor (Ribonuclease/angiogenin inhibitor 1)(RAI)(Placental ribonuclease inhibitor)(RNase inhibitor)(RI) [Source:UniProtKB/Swiss-Prot;Acc:P13489]
RT-12p / RT-16p		2	14158409
RT-12p / RT-16p		2	14221463
RT-12p / RT-16p		2	14221463			AY363113
RT-12p / RT-16p	SYNE1 (1 of 2)	2	14346432	Nesprin-1 (Nuclear envelope spectrin repeat protein 1)(Synaptic nuclear envelope protein 1)(Syne-1)(Myocyte nuclear envelope protein 1)(Myne-1)(Enaptin) [Source:UniProtKB/Swiss-Prot;Acc:Q8NF91]
RT-12p / RT-16p		2	14366406
RT-12p / RT-16p		2	14419425
RT-12p / RT-16p		2	14419425
RT-12p / RT-16p		2	14506402
RT-12p / RT-16p		2	14560678
RT-12p / RT-16p		2	14560678
RT-12p / RT-16p		2	14560678
RT-12p / RT-16p		2	14573863
RT-12p / RT-16p		2	14621051
RT-12p / RT-16p		2	14736024
RT-12p / RT-16p	RNH1 (2 of 24)	2	14740598	Ribonuclease inhibitor (Ribonuclease/angiogenin inhibitor 1)(RAI)(Placental ribonuclease inhibitor)(RNase inhibitor)(RI) [Source:UniProtKB/Swiss-Prot;Acc:P13489]
RT-12p / RT-16p		2	14806673
RT-12p / RT-16p		2	14840665
RT-12p / RT-16p		2	14874112
RT-12p / RT-16p	RNH1 (8 of 24)	2	14879369	Ribonuclease inhibitor (Ribonuclease/angiogenin inhibitor 1)(RAI)(Placental ribonuclease inhibitor)(RNase inhibitor)(RI) [Source:UniProtKB/Swiss-Prot;Acc:P13489]
RT-12p / RT-16p	RNH1 (15 of 24)	2	15042524	Ribonuclease inhibitor (Ribonuclease/angiogenin inhibitor 1)(RAI)(Placental ribonuclease inhibitor)(RNase inhibitor)(RI) [Source:UniProtKB/Swiss-Prot;Acc:P13489]
RT-12p / RT-16p	RNH1 (15 of 24)	2	15042524	Ribonuclease inhibitor (Ribonuclease/angiogenin inhibitor 1)(RAI)(Placental ribonuclease inhibitor)(RNase inhibitor)(RI) [Source:UniProtKB/Swiss-Prot;Acc:P13489]
RT-12p / RT-16p		2	15150455
RT-12p / RT-16p		2	15154245
RT-12p / RT-16p	RNH1 (22 of 24)	2	15258652	Ribonuclease inhibitor (Ribonuclease/angiogenin inhibitor 1)(RAI)(Placental ribonuclease inhibitor)(RNase inhibitor)(RI) [Source:UniProtKB/Swiss-Prot;Acc:P13489]
RT-12p / RT-16p	RNH1 (22 of 24)	2	15258652	Ribonuclease inhibitor (Ribonuclease/angiogenin inhibitor 1)(RAI)(Placental ribonuclease inhibitor)(RNase inhibitor)(RI) [Source:UniProtKB/Swiss-Prot;Acc:P13489]
RT-12p / RT-16p		2	15279238
RT-12p / RT-16p		2	15304268
RT-12p / RT-16p		2	15304268
RT-12p / RT-16p		2	15336967
RT-12p / RT-16p		2	15398246
RT-12p / RT-16p		2	15448134
RT-12p / RT-16p		2	15449519
RT-12p / RT-16p		2	15457036
RT-12p / RT-16p	ACOX3 (1 of 3)	2	15587496	Peroxisomal acyl-coenzyme A oxidase 3 (EC 1.3.3.6)(Pristanoyl-CoA oxidase)(Branched-chain acyl-CoA oxidase)(BRCACox) [Source:UniProtKB/Swiss-Prot;Acc:O15254]
RT-12p / RT-16p	ACOX3 (1 of 3)	2	15587496	Peroxisomal acyl-coenzyme A oxidase 3 (EC 1.3.3.6)(Pristanoyl-CoA oxidase)(Branched-chain acyl-CoA oxidase)(BRCACox) [Source:UniProtKB/Swiss-Prot;Acc:O15254]
RT-12p / RT-16p		2	15681835
RT-12p / RT-16p		2	15681835
RT-12p / RT-16p		2	15732914
RT-12p / RT-16p		2	15753110
RT-12p / RT-16p		2	15764142
RT-12p / RT-16p		2	15903879
RT-12p / RT-16p		2	15906941
RT-12p / RT-16p		2	15906941
RT-12p / RT-16p		2	15927982
RT-12p / RT-16p		2	15941593
RT-12p / RT-16p	RNH1 (23 of 24)	2	15970002	Ribonuclease inhibitor (Ribonuclease/angiogenin inhibitor 1)(RAI)(Placental ribonuclease inhibitor)(RNase inhibitor)(RI) [Source:UniProtKB/Swiss-Prot;Acc:P13489]
RT-12p / RT-16p		2	15991617
RT-12p / RT-16p		2	15991617
RT-12p / RT-16p		2	16149824
RT-12p / RT-16p		2	16150610
RT-12p / RT-16p		2	16217277
RT-12p / RT-16p		2	16297987
RT-12p / RT-16p		2	16297987
RT-12p / RT-16p		2	16297987
RT-12p / RT-16p		2	16320010
RT-12p / RT-16p		2	16329657
RT-12p / RT-16p	SHROOM2 (2 of 2)	2	16339440	Protein Shroom2 (Apical-like protein)(Protein APXL) [Source:UniProtKB/Swiss-Prot;Acc:Q13796]
RT-12p / RT-16p		2	16367601
RT-12p / RT-16p	SUMO1	2	16372684	Small ubiquitin-related modifier 1 Precursor (SUMO-1)(Sentrin)(Ubiquitin-like protein SMT3C)(SMT3 homolog 3)(Ubiquitin-homology domain protein PIC1)(Ubiquitin-like protein UBL1)(GAP-modifying protein 1)(GMP1) [Source:UniProtKB/Swiss-Prot;Acc:P63165]
RT-12p / RT-16p	MAP3K2	2	16380266	Mitogen-activated protein kinase kinase kinase 2 (EC 2.7.11.25)(MAPK/ERK kinase kinase 2)(MEK kinase 2)(MEKK 2) [Source:UniProtKB/Swiss-Prot;Acc:Q9Y2U5]
RT-12p / RT-16p	MAP3K2	2	16380266	Mitogen-activated protein kinase kinase kinase 2 (EC 2.7.11.25)(MAPK/ERK kinase kinase 2)(MEK kinase 2)(MEKK 2) [Source:UniProtKB/Swiss-Prot;Acc:Q9Y2U5]
RT-12p / RT-16p	MAP3K2	2	16380266	Mitogen-activated protein kinase kinase kinase 2 (EC 2.7.11.25)(MAPK/ERK kinase kinase 2)(MEK kinase 2)(MEKK 2) [Source:UniProtKB/Swiss-Prot;Acc:Q9Y2U5]
RT-12p / RT-16p		2	16388397
RT-12p / RT-16p		2	16396178
RT-12p / RT-16p	TMEM198 (1 of 2)	2	16438327	Transmembrane protein 198 [Source:UniProtKB/Swiss-Prot;Acc:Q66K66]
RT-12p / RT-16p		2	16444081
RT-12p / RT-16p	A2ML1 (2 of 2)	2	16494528	Alpha-2-macroglobulin-like protein 1 Precursor (C3 and PZP-like alpha-2-macroglobulin domain-containing protein 9) [Source:UniProtKB/Swiss-Prot;Acc:A8K2U0]
RT-12p / RT-16p		2	16643303
RT-12p / RT-16p	A2ML1 (1 of 2)	2	16658984	Alpha-2-macroglobulin-like protein 1 Precursor (C3 and PZP-like alpha-2-macroglobulin domain-containing protein 9) [Source:UniProtKB/Swiss-Prot;Acc:A8K2U0]		AF128814
RT-12p / RT-16p	A2ML1 (1 of 2)	2	16658984	Alpha-2-macroglobulin-like protein 1 Precursor (C3 and PZP-like alpha-2-macroglobulin domain-containing protein 9) [Source:UniProtKB/Swiss-Prot;Acc:A8K2U0]
RT-12p / RT-16p	A2ML1 (1 of 2)	2	16658984	Alpha-2-macroglobulin-like protein 1 Precursor (C3 and PZP-like alpha-2-macroglobulin domain-containing protein 9) [Source:UniProtKB/Swiss-Prot;Acc:A8K2U0]
RT-12p / RT-16p	MID1IP1	2	16710195	Mid1-interacting protein 1 (Gastrulation-specific G12-like protein)(Mid1-interacting G12-like protein)(Protein STRAIT11499) [Source:UniProtKB/Swiss-Prot;Acc:Q9NPA3]
RT-12p / RT-16p	TSPAN7 (2 of 2)	2	16721873	Tetraspanin-7 (Tspan-7)(Transmembrane 4 superfamily member 2)(Cell surface glycoprotein A15)(T-cell acute lymphoblastic leukemia-associated antigen 1)(TALLA-1)(Membrane component, X chromosome, surface marker 1)(CD231 antigen) [Source:UniProtKB/Swiss-Prot
RT-12p / RT-16p	XDH	2	16732162	Xanthine dehydrogenase/oxidase [Includes Xanthine dehydrogenase(XD)(EC 1.17.1.4);Xanthine oxidase(XO)(EC 1.17.3.2)(Xanthine oxidoreductase)] [Source:UniProtKB/Swiss-Prot;Acc:P47989]
RT-12p / RT-16p		2	16761246
RT-12p / RT-16p		2	16761246
RT-12p / RT-16p	Q6IMK9_ORYLA	2	16781759	RBJ protein (Fragment). [Source:UniProtKB/TrEMBL;Acc:Q6IMK9]
RT-12p / RT-16p	Q6IMK9_ORYLA	2	16781759	RBJ protein (Fragment). [Source:UniProtKB/TrEMBL;Acc:Q6IMK9]
RT-12p / RT-16p	CREG1	2	16818067	Protein CREG1 Precursor (Cellular repressor of E1A-stimulated genes 1) [Source:UniProtKB/Swiss-Prot;Acc:O75629]
RT-12p / RT-16p	SETDB2	2	16822724	Histone-lysine N-methyltransferase SETDB2 (EC 2.1.1.43)(SET domain bifurcated 2)(Chronic lymphocytic leukemia deletion region gene 8 protein)(Lysine N-methyltransferase 1F) [Source:UniProtKB/Swiss-Prot;Acc:Q96T68]
RT-12p / RT-16p		2	16833932
RT-12p / RT-16p	F7 (2 of 2)	2	16837755	Coagulation factor VII Precursor (EC 3.4.21.21)(Serum prothrombin conversion accelerator)(SPCA)(Proconvertin)(Eptacog alfa) [Contains Factor VII light chain;Factor VII heavy chain] [Source:UniProtKB/Swiss-Prot;Acc:P08709]
RT-12p / RT-16p	F7 (1 of 2)	2	16845697	Coagulation factor VII Precursor (EC 3.4.21.21)(Serum prothrombin conversion accelerator)(SPCA)(Proconvertin)(Eptacog alfa) [Contains Factor VII light chain;Factor VII heavy chain] [Source:UniProtKB/Swiss-Prot;Acc:P08709]
RT-12p / RT-16p	F10	2	16855964	Coagulation factor X Precursor (EC 3.4.21.6)(Stuart factor)(Stuart-Prower factor) [Contains Factor X light chain;Factor X heavy chain;Activated factor Xa heavy chain] [Source:UniProtKB/Swiss-Prot;Acc:P00742]
RT-12p / RT-16p	PROZ (1 of 2)	2	16863437	Vitamin K-dependent protein Z Precursor [Source:UniProtKB/Swiss-Prot;Acc:P22891]
RT-12p / RT-16p	PCID2	2	16869644	PCI domain-containing protein 2 (CSN12-like protein) [Source:UniProtKB/Swiss-Prot;Acc:Q5JVF3]
RT-12p / RT-16p	TBX19	2	16880582	T-box transcription factor TBX19 (T-box protein 19)(T-box factor, pituitary) [Source:UniProtKB/Swiss-Prot;Acc:O60806]
RT-12p / RT-16p		2	16925804
RT-12p / RT-16p		2	16975045
RT-12p / RT-16p	CLCN4	2	16995966	Chloride channel protein 4 (ClC-4) [Source:UniProtKB/Swiss-Prot;Acc:P51793]
RT-12p / RT-16p		2	17003977
RT-12p / RT-16p		2	17003977			AY641434
RT-12p / RT-16p	GLI2 (1 of 2)	2	17075577	Zinc finger protein GLI2 (Tax helper protein) [Source:UniProtKB/Swiss-Prot;Acc:P10070]		AY641434
RT-12p / RT-16p		2	17173675			AY641434
RT-12p / RT-16p	Q9DGE6_ORYLA	2	17367913	Inhibin/activin (Fragment). [Source:UniProtKB/TrEMBL;Acc:Q9DGE6]		AY639947
RT-12p / RT-16p		2	17379402			AY639947
RT-12p / RT-16p		2	17389291			AY639947
RT-12p / RT-16p		2	17427234
RT-12p / RT-16p	AGAP1	2	17445516	Arf-GAP, GTPase, ANK repeat and PH domain-containing protein 1 (AGAP-1)(Centaurin-gamma-2)(GTP-binding and GTPase-activating protein 1)(GGAP1) [Source:UniProtKB/Swiss-Prot;Acc:Q9UPQ3]
RT-12p / RT-16p	AGAP1	2	17445516	Arf-GAP, GTPase, ANK repeat and PH domain-containing protein 1 (AGAP-1)(Centaurin-gamma-2)(GTP-binding and GTPase-activating protein 1)(GGAP1) [Source:UniProtKB/Swiss-Prot;Acc:Q9UPQ3]
RT-12p / RT-16p	Q90ZR2_ORYLA	2	17532254	Gastrulation brain homeobox 2 (Fragment). [Source:UniProtKB/TrEMBL;Acc:Q90ZR2]
RT-12p / RT-16p	Q90ZR2_ORYLA	2	17532254	Gastrulation brain homeobox 2 (Fragment). [Source:UniProtKB/TrEMBL;Acc:Q90ZR2]
RT-12p / RT-16p	POMC (1 of 2)	2	17561951	Corticotropin-lipotropin Precursor (Pro-opiomelanocortin)(POMC) [Contains NPP;Melanotropin gamma(Gamma-MSH);Potential peptide;Corticotropin(Adrenocorticotropic hormone)(ACTH);Melanotropin alpha(Alpha-MSH);Corticotropin-like intermediary peptide(CLIP);Lipo
RT-12p / RT-16p	POMC (1 of 2)	2	17561951	Corticotropin-lipotropin Precursor (Pro-opiomelanocortin)(POMC) [Contains NPP;Melanotropin gamma(Gamma-MSH);Potential peptide;Corticotropin(Adrenocorticotropic hormone)(ACTH);Melanotropin alpha(Alpha-MSH);Corticotropin-like intermediary peptide(CLIP);Lipo
RT-12p / RT-16p	EFR3B (2 of 2)	2	17567245	Protein EFR3 homolog B [Source:UniProtKB/Swiss-Prot;Acc:Q9Y2G0]
RT-12p / RT-16p		2	17584501
RT-12p / RT-16p	IQCB1	2	17586422	IQ calmodulin-binding motif-containing protein 1 (Nephrocystin-5) [Source:UniProtKB/Swiss-Prot;Acc:Q15051]
RT-12p / RT-16p	IQCB1	2	17586422	IQ calmodulin-binding motif-containing protein 1 (Nephrocystin-5) [Source:UniProtKB/Swiss-Prot;Acc:Q15051]
RT-12p / RT-16p		2	17646152
RT-12p / RT-16p		2	17695719
RT-12p / RT-16p	EIF5B	2	17706194	Eukaryotic translation initiation factor 5B (eIF-5B)(Translation initiation factor IF-2) [Source:UniProtKB/Swiss-Prot;Acc:O60841]
RT-12p / RT-16p	LIPT1	2	17722997	Lipoyltransferase 1, mitochondrial Precursor (EC 2.3.1.-)(Lipoate-protein ligase)(Lipoate biosynthesis protein)(Lipoyl ligase) [Source:UniProtKB/Swiss-Prot;Acc:Q9Y234]
RT-12p / RT-16p	SH3YL1	2	17756514	SH3 domain-containing YSC84-like protein 1 [Source:UniProtKB/Swiss-Prot;Acc:Q96HL8]
RT-12p / RT-16p	FBXO3	2	17848619	F-box only protein 3 [Source:UniProtKB/Swiss-Prot;Acc:Q9UK99]
RT-12p / RT-16p		2	17858401
RT-12p / RT-16p		2	17858401
RT-12p / RT-16p		2	17858401
RT-12p / RT-16p	EPHX2	2	17870662	Epoxide hydrolase 2 (EC 3.3.2.10)(Soluble epoxide hydrolase)(SEH)(Epoxide hydratase)(Cytosolic epoxide hydrolase)(CEH) [Source:UniProtKB/Swiss-Prot;Acc:P34913]
RT-12p / RT-16p	EPHX2	2	17870662	Epoxide hydrolase 2 (EC 3.3.2.10)(Soluble epoxide hydrolase)(SEH)(Epoxide hydratase)(Cytosolic epoxide hydrolase)(CEH) [Source:UniProtKB/Swiss-Prot;Acc:P34913]
RT-12p / RT-16p	EPHX2	2	17870662	Epoxide hydrolase 2 (EC 3.3.2.10)(Soluble epoxide hydrolase)(SEH)(Epoxide hydratase)(Cytosolic epoxide hydrolase)(CEH) [Source:UniProtKB/Swiss-Prot;Acc:P34913]
RT-12p / RT-16p	EPHX2	2	17870662	Epoxide hydrolase 2 (EC 3.3.2.10)(Soluble epoxide hydrolase)(SEH)(Epoxide hydratase)(Cytosolic epoxide hydrolase)(CEH) [Source:UniProtKB/Swiss-Prot;Acc:P34913]
RT-12p / RT-16p	ZNF513 (1 of 2)	2	17888211	Zinc finger protein 513 [Source:UniProtKB/Swiss-Prot;Acc:Q8N8E2]
RT-12p / RT-16p	ZNF513 (1 of 2)	2	17888211	Zinc finger protein 513 [Source:UniProtKB/Swiss-Prot;Acc:Q8N8E2]
RT-12p / RT-16p	DUSP27	2	17906138	Inactive dual specificity phosphatase 27 [Source:UniProtKB/Swiss-Prot;Acc:Q5VZP5]
RT-12p / RT-16p	CYBB	2	17984109	Cytochrome b-245 heavy chain (EC 1.-.-.-)(p22 phagocyte B-cytochrome)(Neutrophil cytochrome b 91 kDa polypeptide)(Heme-binding membrane glycoprotein gp91phox)(CGD91-phox)(gp91-phox)(gp91-1)(Cytochrome b(558) subunit beta)(Cytochrome b558 subunit beta)(Sup
RT-12p / RT-16p	DYNLT3 (2 of 2)	2	18031580	Dynein light chain Tctex-type 3 (T-complex-associated testis-expressed 1-like)(Protein 91/23) [Source:UniProtKB/Swiss-Prot;Acc:P51808]
RT-12p / RT-16p	TTRAP (2 of 2)	2	18050406	TRAF and TNF receptor-associated protein (ETS1-associated protein 2)(ETS1-associated protein II)(EAPII) [Source:UniProtKB/Swiss-Prot;Acc:O95551]
RT-12p / RT-16p	NHEJ1	2	18057702	Non-homologous end-joining factor 1 (Protein cernunnos)(XRCC4-like factor) [Source:UniProtKB/Swiss-Prot;Acc:Q9H9Q4]
RT-12p / RT-16p	Q90ZR0_ORYLA	2	18089893	Indian hedgehog protein (Fragment). [Source:UniProtKB/TrEMBL;Acc:Q90ZR0]
RT-12p / RT-16p	Q90ZR0_ORYLA	2	18089893	Indian hedgehog protein (Fragment). [Source:UniProtKB/TrEMBL;Acc:Q90ZR0]
RT-12p / RT-16p	Q90ZR0_ORYLA	2	18089893	Indian hedgehog protein (Fragment). [Source:UniProtKB/TrEMBL;Acc:Q90ZR0]
RT-12p / RT-16p	BIN1 (2 of 2)	2	18103054	Myc box-dependent-interacting protein 1 (Bridging integrator 1)(Amphiphysin-like protein)(Amphiphysin II)(Box-dependent myc-interacting protein 1) [Source:UniProtKB/Swiss-Prot;Acc:O00499]
RT-12p / RT-16p	DNPEP	2	18141079	Aspartyl aminopeptidase (EC 3.4.11.21) [Source:UniProtKB/Swiss-Prot;Acc:Q9ULA0]
RT-12p / RT-16p	DNPEP	2	18141079	Aspartyl aminopeptidase (EC 3.4.11.21) [Source:UniProtKB/Swiss-Prot;Acc:Q9ULA0]
RT-12p / RT-16p	PTPRN (1 of 2)	2	18178423	Receptor-type tyrosine-protein phosphatase-like N Precursor (R-PTP-N)(PTP IA-2)(Islet cell antigen 512)(ICA 512)(Islet cell autoantigen 3) [Source:UniProtKB/Swiss-Prot;Acc:Q16849]
RT-12p / RT-16p	DDRGK1	2	18206215	DDRGK domain-containing protein 1 Precursor [Source:UniProtKB/Swiss-Prot;Acc:Q96HY6]
RT-12p / RT-16p	DDRGK1	2	18206215	DDRGK domain-containing protein 1 Precursor [Source:UniProtKB/Swiss-Prot;Acc:Q96HY6]
RT-12p / RT-16p		2	18217833
RT-12p / RT-16p		2	18217833
RT-12p / RT-16p		2	18217833
RT-12p / RT-16p		2	18241882
RT-12p / RT-16p		2	18305720
RT-12p / RT-16p		2	18313140
RT-12p / RT-16p		2	18313140
RT-12p / RT-16p		2	18313140
RT-12p / RT-16p		2	18337013
RT-12p / RT-16p		2	18369866
RT-12p / RT-16p		2	18380519
RT-12p / RT-16p		2	18392424
RT-12p / RT-16p		2	18393816
RT-12p / RT-16p		2	18413657
RT-12p / RT-16p		2	18413657
RT-12p / RT-16p		2	18491605
RT-12p / RT-16p		2	18505518
RT-12p / RT-16p		2	18698413
RT-12p / RT-16p	RNH1 (16 of 24)	2	18709026	Ribonuclease inhibitor (Ribonuclease/angiogenin inhibitor 1)(RAI)(Placental ribonuclease inhibitor)(RNase inhibitor)(RI) [Source:UniProtKB/Swiss-Prot;Acc:P13489]
RT-12p / RT-16p	COL18A1 (2 of 2)	2	18812275	Collagen alpha-1(XVIII) chain Precursor [Contains Endostatin] [Source:UniProtKB/Swiss-Prot;Acc:P39060]
RT-12p / RT-16p	FHL2 (2 of 2)	2	18881891	Four and a half LIM domains protein 2 (FHL-2)(Skeletal muscle LIM-protein 3)(SLIM 3)(LIM domain protein DRAL) [Source:UniProtKB/Swiss-Prot;Acc:Q14192]
RT-12p / RT-16p	C7orf57	2	18891955	Uncharacterized protein C7orf57 [Source:UniProtKB/Swiss-Prot;Acc:Q8NEG2]
RT-12p / RT-16p	PK4P (2 of 2)	2	18923910	Plakophilin-4 (p0071) [Source:UniProtKB/Swiss-Prot;Acc:Q99569]
RT-12p / RT-16p	SLAIN1 (2 of 2)	2	18967198	SLAIN motif-containing protein 1 [Source:UniProtKB/Swiss-Prot;Acc:Q8ND83]
RT-12p / RT-16p	SLAIN1 (2 of 2)	2	18967198	SLAIN motif-containing protein 1 [Source:UniProtKB/Swiss-Prot;Acc:Q8ND83]
RT-12p / RT-16p	MRPS9	2	18978966	28S ribosomal protein S9, mitochondrial Precursor (S9mt)(MRP-S9) [Source:UniProtKB/Swiss-Prot;Acc:P82933]
RT-12p / RT-16p	POU3F2 (2 of 2)	2	19024672	POU domain, class 3, transcription factor 2 (Nervous system-specific octamer-binding transcription factor N-Oct-3)(Brain-specific homeobox/POU domain protein 2)(Brain-2)(Protein Brn-2) [Source:UniProtKB/Swiss-Prot;Acc:P20265]
RT-12p / RT-16p	OSBPL11	2	19511121	Oxysterol-binding protein-related protein 11 (OSBP-related protein 11)(ORP-11) [Source:UniProtKB/Swiss-Prot;Acc:Q9BXB4]
RT-12p / RT-16p	GPD1L	2	19526352	Glycerol-3-phosphate dehydrogenase 1-like protein (EC 1.1.1.8) [Source:UniProtKB/Swiss-Prot;Acc:Q8N335]
RT-12p / RT-16p		2	19651510
RT-12p / RT-16p	LYPD1 (2 of 2)	2	19715455	Ly6/PLAUR domain-containing protein 1 Precursor (Putative HeLa tumor suppressor)(PHTS) [Source:UniProtKB/Swiss-Prot;Acc:Q8N2G4]
RT-12p / RT-16p		2	19731701
RT-12p / RT-16p	COL8A1 (1 of 2)	2	19770096	Collagen alpha-1(VIII) chain Precursor (Endothelial collagen) [Source:UniProtKB/Swiss-Prot;Acc:P27658]
RT-12p / RT-16p	COL8A1 (1 of 2)	2	19770096	Collagen alpha-1(VIII) chain Precursor (Endothelial collagen) [Source:UniProtKB/Swiss-Prot;Acc:P27658]
RT-12p / RT-16p		2	19804656
RT-12p / RT-16p	FILIP1L	2	19845336	Filamin A-interacting protein 1-like (130 kDa GPBP-interacting protein)(90 kDa GPBP-interacting protein)(Protein down-regulated in ovarian cancer 1)(DOC-1) [Source:UniProtKB/Swiss-Prot;Acc:Q4L180]
RT-12p / RT-16p	CCDC28A	2	19912980	Coiled-coil domain-containing protein 28A (CCRL1AP) [Source:UniProtKB/Swiss-Prot;Acc:Q8IWP9]
RT-12p / RT-16p		2	20084936
RT-12p / RT-16p	ATP1A1 (1 of 3)	2	20194731	Sodium/potassium-transporting ATPase subunit alpha-1 Precursor (Sodium pump subunit alpha-1)(EC 3.6.3.9)(Na(+)/K(+) ATPase alpha-1 subunit) [Source:UniProtKB/Swiss-Prot;Acc:P05023]
RT-12p / RT-16p	Q1HGV5_ORYLA	2	20226619	Sodium/potassium ATPase alpha subunit (Fragment). [Source:UniProtKB/TrEMBL;Acc:Q1HGV5]
RT-12p / RT-16p		2	20289448
RT-12p / RT-16p	CTDSP1 (1 of 2)	2	20307434	Carboxy-terminal domain RNA polymerase II polypeptide A small phosphatase 1 (EC 3.1.3.16)(Nuclear LIM interactor-interacting factor 3)(NLI-interacting factor 3)(NLI-IF) [Source:UniProtKB/Swiss-Prot;Acc:Q9GZU7]
RT-12p / RT-16p	CTDSP1 (1 of 2)	2	20307434	Carboxy-terminal domain RNA polymerase II polypeptide A small phosphatase 1 (EC 3.1.3.16)(Nuclear LIM interactor-interacting factor 3)(NLI-interacting factor 3)(NLI-IF) [Source:UniProtKB/Swiss-Prot;Acc:Q9GZU7]
RT-12p / RT-16p		2	20327816
RT-12p / RT-16p		2	20331128
RT-12p / RT-16p	INHA	2	20410515	Inhibin alpha chain Precursor [Source:UniProtKB/Swiss-Prot;Acc:P05111]
RT-12p / RT-16p		2	20417713			AB248276
RT-12p / RT-16p		2	20417713
RT-12p / RT-16p	STK11IP	2	20437154	Serine/threonine kinase 11-interacting protein (LKB1-interacting protein 1) [Source:UniProtKB/Swiss-Prot;Acc:Q8N1F8]
RT-12p / RT-16p	Q90ZR1_ORYLA	2	20509822	Insulin-like growth factor binding protein 2 (Fragment). [Source:UniProtKB/TrEMBL;Acc:Q90ZR1]		AB083077
RT-12p / RT-16p	IGFBP5 (2 of 2)	2	20513682	Insulin-like growth factor-binding protein 5 Precursor (IGF-binding protein 5)(IGFBP-5)(IBP-5) [Source:UniProtKB/Swiss-Prot;Acc:P24593]		AB083077
RT-12p / RT-16p	TNS1 (2 of 2)	2	20567418	Tensin-1 [Source:UniProtKB/Swiss-Prot;Acc:Q9HBL0]		AB083077
RT-12p / RT-16p	TNS1 (2 of 2)	2	20567418	Tensin-1 [Source:UniProtKB/Swiss-Prot;Acc:Q9HBL0]
RT-12p / RT-16p		2	20709446			AB083077
RT-12p / RT-16p	FAM119A	2	20713540	Protein FAM119A (Hepatocellular carcinoma-associated antigen 557b) [Source:UniProtKB/Swiss-Prot;Acc:Q8WXB1]		AB083077
RT-12p / RT-16p	FAM119A	2	20713540	Protein FAM119A (Hepatocellular carcinoma-associated antigen 557b) [Source:UniProtKB/Swiss-Prot;Acc:Q8WXB1]		AB083077
RT-12p / RT-16p	CREB1	2	20720461	cAMP response element-binding protein (CREB) [Source:UniProtKB/Swiss-Prot;Acc:P16220]		AB083077
RT-12p / RT-16p	CREB1	2	20720461	cAMP response element-binding protein (CREB) [Source:UniProtKB/Swiss-Prot;Acc:P16220]		AB080117
RT-12p / RT-16p	KLF7 (2 of 2)	2	20885263	Krueppel-like factor 7 (Ubiquitous krueppel-like factor) [Source:UniProtKB/Swiss-Prot;Acc:O75840]		AB080117
RT-12p / RT-16p		2	20933862			AB026052
RT-12p / RT-16p	RAMP1 (2 of 2)	2	20944130	Receptor activity-modifying protein 1 Precursor (Calcitonin-receptor-like receptor activity-modifying protein 1)(CRLR activity-modifying protein 1) [Source:UniProtKB/Swiss-Prot;Acc:O60894]		AB026052
RT-12p / RT-16p	ERBB4 (2 of 2)	2	21207374	Receptor tyrosine-protein kinase erbB-4 Precursor (EC 2.7.10.1)(p180erbB4)(Tyrosine kinase-type cell surface receptor HER4) [Source:UniProtKB/Swiss-Prot;Acc:Q15303]		AB083077
RT-12p / RT-16p	LANCL1	2	21424631	LanC-like protein 1 (40 kDa erythrocyte membrane protein)(p40) [Source:UniProtKB/Swiss-Prot;Acc:O43813]		AB083077
RT-12p / RT-16p		2	21426826
RT-12p / RT-16p		2	21436173			AB083077
RT-12p / RT-16p	ACADL	2	21447131	Long-chain specific acyl-CoA dehydrogenase, mitochondrial Precursor (LCAD)(EC 1.3.99.13) [Source:UniProtKB/Swiss-Prot;Acc:P28330]		AB083077
RT-12p / RT-16p	C2orf21	2	21536249	Uncharacterized protein C2orf21 [Source:UniProtKB/Swiss-Prot;Acc:Q8N2C7]		AB080118
RT-12p / RT-16p		2	21551560			AB080118
RT-12p / RT-16p		2	21637969			AB083077
RT-12p / RT-16p		2	21637969			AB083077
RT-12p / RT-16p	GCG (2 of 2)	2	21653851	Glucagon Precursor [Contains Glicentin;Glicentin-related polypeptide(GRPP);Oxyntomodulin(OXY)(OXM);Glucagon;Glucagon-like peptide 1(GLP-1);Glucagon-like peptide 1(7-37)(GLP-1(7-37));Glucagon-like peptide 1(7-36)(GLP-1(7-36));Glucagon-like peptide 2(GLP-2)		AB083077
RT-12p / RT-16p	GCG (2 of 2)	2	21653851	Glucagon Precursor [Contains Glicentin;Glicentin-related polypeptide(GRPP);Oxyntomodulin(OXY)(OXM);Glucagon;Glucagon-like peptide 1(GLP-1);Glucagon-like peptide 1(7-37)(GLP-1(7-37));Glucagon-like peptide 1(7-36)(GLP-1(7-36));Glucagon-like peptide 2(GLP-2)		AB083077
RT-12p / RT-16p	GCG (2 of 2)	2	21653851	Glucagon Precursor [Contains Glicentin;Glicentin-related polypeptide(GRPP);Oxyntomodulin(OXY)(OXM);Glucagon;Glucagon-like peptide 1(GLP-1);Glucagon-like peptide 1(7-37)(GLP-1(7-37));Glucagon-like peptide 1(7-36)(GLP-1(7-36));Glucagon-like peptide 2(GLP-2)		AB083077
RT-12p / RT-16p	SLC4A10 (1 of 2)	2	21661742	Sodium-driven chloride bicarbonate exchanger (Solute carrier family 4 member 10) [Source:UniProtKB/Swiss-Prot;Acc:Q6U841]		AB083077
RT-12p / RT-16p	STK24 (1 of 2)	2	21705227	Serine/threonine-protein kinase 24 (EC 2.7.11.1)(STE20-like kinase MST3)(MST-3)(Mammalian STE20-like protein kinase 3) [Source:UniProtKB/Swiss-Prot;Acc:Q9Y6E0]		AB083077
RT-12p / RT-16p	STK24 (1 of 2)	2	21705227	Serine/threonine-protein kinase 24 (EC 2.7.11.1)(STE20-like kinase MST3)(MST-3)(Mammalian STE20-like protein kinase 3) [Source:UniProtKB/Swiss-Prot;Acc:Q9Y6E0]		AB083077
RT-12p / RT-16p	SLC15A1 (1 of 2)	2	21721969	Solute carrier family 15 member 1 (Peptide transporter 1)(Oligopeptide transporter, small intestine isoform)(Intestinal H(+)/peptide cotransporter) [Source:UniProtKB/Swiss-Prot;Acc:P46059]		AB080117
RT-12p / RT-16p	DOCK9 (2 of 2)	2	21735339	Dedicator of cytokinesis protein 9 (Cdc42 guanine nucleotide exchange factor zizimin-1) [Source:UniProtKB/Swiss-Prot;Acc:Q9BZ29]		AB080117
RT-12p / RT-16p	BMPR2	2	21815312	Bone morphogenetic protein receptor type-2 Precursor (EC 2.7.11.30)(Bone morphogenetic protein receptor type II)(BMP type II receptor)(BMPR-II) [Source:UniProtKB/Swiss-Prot;Acc:Q13873]		AB026052
RT-12p / RT-16p	BMPR2	2	21815312	Bone morphogenetic protein receptor type-2 Precursor (EC 2.7.11.30)(Bone morphogenetic protein receptor type II)(BMP type II receptor)(BMPR-II) [Source:UniProtKB/Swiss-Prot;Acc:Q13873]		AB026052
RT-12p / RT-16p	FAM117B	2	21857800	Protein FAM117B (Amyotrophic lateral sclerosis 2 chromosomal region candidate gene 13 protein) [Source:UniProtKB/Swiss-Prot;Acc:Q6P1L5]		AB083077
RT-12p / RT-16p	FAM117B	2	21857800	Protein FAM117B (Amyotrophic lateral sclerosis 2 chromosomal region candidate gene 13 protein) [Source:UniProtKB/Swiss-Prot;Acc:Q6P1L5]
RT-12p / RT-16p	ICA1L	2	21866477	Islet cell autoantigen 1-like protein (Amyotrophic lateral sclerosis 2 chromosomal region candidate gene 15 protein) [Source:UniProtKB/Swiss-Prot;Acc:Q8NDH6]
RT-12p / RT-16p	WDR12	2	21881219	WD repeat-containing protein 12 (YTM1 homolog) [Source:UniProtKB/Swiss-Prot;Acc:Q9GZL7]
RT-12p / RT-16p	NOP58	2	21889047	Nucleolar protein 5 (Nucleolar protein NOP5)(NOP58) [Source:UniProtKB/Swiss-Prot;Acc:Q9Y2X3]
RT-12p / RT-16p	NUFIP1	2	21903521	Nuclear fragile X mental retardation-interacting protein 1 (Nuclear FMRP-interacting protein 1) [Source:UniProtKB/Swiss-Prot;Acc:Q9UHK0]
RT-12p / RT-16p		2	21906571
RT-12p / RT-16p		2	21906571
RT-12p / RT-16p		2	21915000
RT-12p / RT-16p		2	21915000
RT-12p / RT-16p		2	21915000
RT-12p / RT-16p	MTRF1	2	21961315	Peptide chain release factor 1, mitochondrial Precursor (MRF-1) [Source:UniProtKB/Swiss-Prot;Acc:O75570]
RT-12p / RT-16p	WBP4	2	21966862	WW domain-binding protein 4 (WBP-4)(WW domain-containing-binding protein 4)(Formin-binding protein 21) [Source:UniProtKB/Swiss-Prot;Acc:O75554]
RT-12p / RT-16p		2	21973360
RT-12p / RT-16p	JAGN1 (1 of 2)	2	21992989	Protein jagunal homolog 1 [Source:UniProtKB/Swiss-Prot;Acc:Q8N5M9]
RT-12p / RT-16p	GCA	2	22095433	Grancalcin [Source:UniProtKB/Swiss-Prot;Acc:P28676]
RT-12p / RT-16p	GCA	2	22095433	Grancalcin [Source:UniProtKB/Swiss-Prot;Acc:P28676]
RT-12p / RT-16p	KCNH7 (1 of 2)	2	22104016	Potassium voltage-gated channel subfamily H member 7 (Voltage-gated potassium channel subunit Kv11.3)(Ether-a-go-go-related gene potassium channel 3)(HERG-3)(Ether-a-go-go-related protein 3)(Eag-related protein 3) [Source:UniProtKB/Swiss-Prot;Acc:Q9NS40]
RT-12p / RT-16p		2	22118207
RT-12p / RT-16p		2	22118207
RT-12p / RT-16p	FIGN (2 of 2)	2	22300929	Fidgetin [Source:UniProtKB/Swiss-Prot;Acc:Q5HY92]
RT-12p / RT-16p	XIRP2 (1 of 2)	2	22547650	Xin actin-binding repeat-containing protein 2 (Cardiomyopathy-associated protein 3)(Beta-xin)(Xeplin) [Source:UniProtKB/Swiss-Prot;Acc:A4UGR9]
RT-12p / RT-16p		2	22564774
RT-12p / RT-16p	B3GALT1 (1 of 2)	2	22720278	Beta-1,3-galactosyltransferase 1 (Beta-1,3-GalTase 1)(Beta3GalT1)(EC 2.4.1.-)(UDP-galactose:beta-N-acetyl-glucosamine-beta-1,3-galactosyltransferase 1) [Source:UniProtKB/Swiss-Prot;Acc:Q9Y5Z6]
RT-12p / RT-16p	ABCB11	2	22759155	Bile salt export pump (ATP-binding cassette sub-family B member 11) [Source:UniProtKB/Swiss-Prot;Acc:O95342]
RT-12p / RT-16p		2	22798227
RT-12p / RT-16p		2	22798227
RT-12p / RT-16p		2	22808588
RT-12p / RT-16p	ATP5B	2	22814585	ATP synthase subunit beta, mitochondrial Precursor (EC 3.6.3.14) [Source:UniProtKB/Swiss-Prot;Acc:P06576]
RT-12p / RT-16p		2	22830430
RT-12p / RT-16p	KBTBD10 (1 of 2)	2	22883109	Kelch repeat and BTB domain-containing protein 10 (Kelch-related protein 1)(Kel-like protein 23)(Sarcosin) [Source:UniProtKB/Swiss-Prot;Acc:O60662]
RT-12p / RT-16p	OXGR1	2	22895038	2-oxoglutarate receptor 1 (Alpha-ketoglutarate receptor 1)(G-protein coupled receptor 80)(G-protein coupled receptor 99)(P2Y purinoceptor 15)(P2Y-like nucleotide receptor)(P2Y-like GPCR) [Source:UniProtKB/Swiss-Prot;Acc:Q96P68]
RT-12p / RT-16p	OXGR1	2	22895038	2-oxoglutarate receptor 1 (Alpha-ketoglutarate receptor 1)(G-protein coupled receptor 80)(G-protein coupled receptor 99)(P2Y purinoceptor 15)(P2Y-like nucleotide receptor)(P2Y-like GPCR) [Source:UniProtKB/Swiss-Prot;Acc:Q96P68]		DQ132804
RT-12p / RT-16p	HS6ST3	2	22898993	Heparan-sulfate 6-O-sulfotransferase 3 (HS6ST-3)(EC 2.8.2.-) [Source:UniProtKB/Swiss-Prot;Acc:Q8IZP7]		DQ132804
RT-12p / RT-16p	DZIP1	2	22950936	Zinc finger protein DZIP1 (DAZ-interacting protein 1/2) [Source:UniProtKB/Swiss-Prot;Acc:Q86YF9]
RT-12p / RT-16p		2	22962236
RT-12p / RT-16p		2	22973453
RT-12p / RT-16p		2	22990346
RT-12p / RT-16p		2	23028144
RT-12p / RT-16p	ABCC4	2	23072698	Multidrug resistance-associated protein 4 (ATP-binding cassette sub-family C member 4)(MRP/cMOAT-related ABC transporter)(Multi-specific organic anion transporter B)(MOAT-B) [Source:UniProtKB/Swiss-Prot;Acc:O15439]
RT-12p / RT-16p		2	23133749
RT-12p / RT-16p	C3orf1	2	23150440	Transmembrane protein C3orf1 (Protein M5-14) [Source:UniProtKB/Swiss-Prot;Acc:Q9NPL8]
RT-12p / RT-16p	C3orf1	2	23150440	Transmembrane protein C3orf1 (Protein M5-14) [Source:UniProtKB/Swiss-Prot;Acc:Q9NPL8]
RT-12p / RT-16p	KTELC1	2	23159274	KTEL motif-containing protein 1 Precursor (CAP10-like 46 kDa protein)(Myelodysplastic syndromes relative protein) [Source:UniProtKB/Swiss-Prot;Acc:Q8NBL1]
RT-12p / RT-16p	KTELC1	2	23159274	KTEL motif-containing protein 1 Precursor (CAP10-like 46 kDa protein)(Myelodysplastic syndromes relative protein) [Source:UniProtKB/Swiss-Prot;Acc:Q8NBL1]
RT-12p / RT-16p	KTELC1	2	23159274	KTEL motif-containing protein 1 Precursor (CAP10-like 46 kDa protein)(Myelodysplastic syndromes relative protein) [Source:UniProtKB/Swiss-Prot;Acc:Q8NBL1]
RT-12p / RT-16p		2	23162323
RT-12p / RT-16p	VANGL1 (1 of 2)	2	23183480	Vang-like protein 1 (Van Gogh-like protein 1)(Strabismus 2)(Loop-tail protein 2 homolog)(LPP2) [Source:UniProtKB/Swiss-Prot;Acc:Q8TAA9]
RT-12p / RT-16p	VANGL1 (1 of 2)	2	23183480	Vang-like protein 1 (Van Gogh-like protein 1)(Strabismus 2)(Loop-tail protein 2 homolog)(LPP2) [Source:UniProtKB/Swiss-Prot;Acc:Q8TAA9]
RT-12p / RT-16p	Q4W7I1_ORYLA	2	23296048	Warm-temperature-acclimation-related-65 kDa-protein-like-protein. [Source:UniProtKB/TrEMBL;Acc:Q8JIP8]
RT-12p / RT-16p	Q4W7I1_ORYLA	2	23296048	Warm-temperature-acclimation-related-65 kDa-protein-like-protein. [Source:UniProtKB/TrEMBL;Acc:Q8JIP8]
RT-12p / RT-16p	Q4W7I1_ORYLA	2	23296048	Warm-temperature-acclimation-related-65 kDa-protein-like-protein. [Source:UniProtKB/TrEMBL;Acc:Q8JIP8]
RT-12p / RT-16p	GJA3 (2 of 2)	2	23308259	Gap junction alpha-3 protein (Connexin-46)(Cx46) [Source:UniProtKB/Swiss-Prot;Acc:Q9Y6H8]
RT-12p / RT-16p		2	23318083
RT-12p / RT-16p	SAP18	2	23333505	Histone deacetylase complex subunit SAP18 (Sin3-associated polypeptide, 18 kDa)(Sin3-associated polypeptide p18)(Cell growth-inhibiting protein 38)(2HOR0202) [Source:UniProtKB/Swiss-Prot;Acc:O00422]
RT-12p / RT-16p	C14orf166	2	23335197	UPF0568 protein C14orf166 [Source:UniProtKB/Swiss-Prot;Acc:Q9Y224]
RT-12p / RT-16p	NID2	2	23341986	Nidogen-2 Precursor (NID-2)(Osteonidogen) [Source:UniProtKB/Swiss-Prot;Acc:Q14112]
RT-12p / RT-16p	NID2	2	23341986	Nidogen-2 Precursor (NID-2)(Osteonidogen) [Source:UniProtKB/Swiss-Prot;Acc:Q14112]
RT-12p / RT-16p	PTGER2	2	23403881	Prostaglandin E2 receptor EP2 subtype (Prostanoid EP2 receptor)(PGE receptor, EP2 subtype) [Source:UniProtKB/Swiss-Prot;Acc:P43116]
RT-12p / RT-16p		2	23490342
RT-12p / RT-16p	TXNDC16	2	23497370	Thioredoxin domain-containing protein 16 Precursor [Source:UniProtKB/Swiss-Prot;Acc:Q9P2K2]
RT-12p / RT-16p	GPR137C	2	23504939	Integral membrane protein GPR137C (Transmembrane 7 superfamily member 1-like 2 protein) [Source:UniProtKB/Swiss-Prot;Acc:Q8N3F9]
RT-12p / RT-16p	GPR137C	2	23504939	Integral membrane protein GPR137C (Transmembrane 7 superfamily member 1-like 2 protein) [Source:UniProtKB/Swiss-Prot;Acc:Q8N3F9]
RT-12p / RT-16p	ACP2	2	23516745	Lysosomal acid phosphatase Precursor (LAP)(EC 3.1.3.2) [Source:UniProtKB/Swiss-Prot;Acc:P11117]
RT-12p / RT-16p	ACP2	2	23516745	Lysosomal acid phosphatase Precursor (LAP)(EC 3.1.3.2) [Source:UniProtKB/Swiss-Prot;Acc:P11117]
RT-12p / RT-16p		2	23527146
RT-12p / RT-16p	LIG4	2	23566422	DNA ligase 4 (EC 6.5.1.1)(DNA ligase IV)(Polydeoxyribonucleotide synthase [ATP] 4) [Source:UniProtKB/Swiss-Prot;Acc:P49917]
RT-12p / RT-16p	FAM155A	2	23576141	Transmembrane protein FAM155A [Source:UniProtKB/Swiss-Prot;Acc:B1AL88]
RT-12p / RT-16p	CCKBR (1 of 2)	2	23758699	Gastrin/cholecystokinin type B receptor (CCK-B receptor)(CCK-BR)(Cholecystokinin-2 receptor)(CCK2-R) [Source:UniProtKB/Swiss-Prot;Acc:P32239]
RT-12p / RT-16p	CCKBR (1 of 2)	2	23758699	Gastrin/cholecystokinin type B receptor (CCK-B receptor)(CCK-BR)(Cholecystokinin-2 receptor)(CCK2-R) [Source:UniProtKB/Swiss-Prot;Acc:P32239]
RT-12p / RT-16p	CCKBR (1 of 2)	2	23758699	Gastrin/cholecystokinin type B receptor (CCK-B receptor)(CCK-BR)(Cholecystokinin-2 receptor)(CCK2-R) [Source:UniProtKB/Swiss-Prot;Acc:P32239]
RT-12p / RT-16p	CCKBR (1 of 2)	2	23758699	Gastrin/cholecystokinin type B receptor (CCK-B receptor)(CCK-BR)(Cholecystokinin-2 receptor)(CCK2-R) [Source:UniProtKB/Swiss-Prot;Acc:P32239]
RT-12p / RT-16p	CPO	2	23827279	Carboxypeptidase O Precursor (CPO)(EC 3.4.17.-) [Source:UniProtKB/Swiss-Prot;Acc:Q8IVL8]
RT-12p / RT-16p	NUDT15	2	23830680	Probable 7,8-dihydro-8-oxoguanine triphosphatase NUDT15 (EC 3.1.6.-)(8-oxo-dGTPase NUDT15)(Nucleoside diphosphate-linked moiety X motif 15)(Nudix motif 15) [Source:UniProtKB/Swiss-Prot;Acc:Q9NV35]
RT-12p / RT-16p		2	23838584
RT-12p / RT-16p		2	23840120
RT-12p / RT-16p	STRADB	2	23867801	STE20-related kinase adapter protein beta (STRAD beta)(Pseudokinase ALS2CR2)(Amyotrophic lateral sclerosis 2 chromosomal region candidate gene 2 protein)(ILP-interacting protein)(CALS-21) [Source:UniProtKB/Swiss-Prot;Acc:Q9C0K7]
RT-12p / RT-16p	STRADB	2	23867801	STE20-related kinase adapter protein beta (STRAD beta)(Pseudokinase ALS2CR2)(Amyotrophic lateral sclerosis 2 chromosomal region candidate gene 2 protein)(ILP-interacting protein)(CALS-21) [Source:UniProtKB/Swiss-Prot;Acc:Q9C0K7]
RT-12p / RT-16p	NBEAL1	2	23891399	Neurobeachin-like protein 1 (Amyotrophic lateral sclerosis 2 chromosomal region candidate gene 17 protein) [Source:UniProtKB/Swiss-Prot;Acc:Q6ZS30]
RT-12p / RT-16p		2	23934082
RT-12p / RT-16p	FDX1	2	23942078	Adrenodoxin, mitochondrial Precursor (Adrenal ferredoxin)(Ferredoxin-1)(Hepatoredoxin) [Source:UniProtKB/Swiss-Prot;Acc:P10109]
RT-12p / RT-16p	ARHGAP20 (2 of 2)	2	23949802	Rho GTPase-activating protein 20 (Rho-type GTPase-activating protein 20) [Source:UniProtKB/Swiss-Prot;Acc:Q9P2F6]
RT-12p / RT-16p	PSPC1	2	23976079	Paraspeckle component 1 (Paraspeckle protein 1) [Source:UniProtKB/Swiss-Prot;Acc:Q8WXF1]
RT-12p / RT-16p	LYPD6	2	23985598	Ly6/PLAUR domain-containing protein 6 Precursor [Source:UniProtKB/Swiss-Prot;Acc:Q86Y78]
RT-12p / RT-16p	MMADHC (2 of 2)	2	23993903	Protein C2orf25, mitochondrial Precursor [Source:UniProtKB/Swiss-Prot;Acc:Q9H3L0]
RT-12p / RT-16p	RND3	2	24045028	Rho-related GTP-binding protein RhoE Precursor (Rho family GTPase 3)(Rnd3)(Rho8)(MemB protein) [Source:UniProtKB/Swiss-Prot;Acc:P61587]
RT-12p / RT-16p	R3HDM1	2	24100404	R3H domain-containing protein 1 [Source:UniProtKB/Swiss-Prot;Acc:Q15032]
RT-12p / RT-16p	ZRANB3	2	24164817	Zinc finger Ran-binding domain-containing protein 3 (EC 3.6.1.-) [Source:UniProtKB/Swiss-Prot;Acc:Q5FWF4]
RT-12p / RT-16p	CCNT2 (2 of 2)	2	24335951	Cyclin-T2 (CycT2) [Source:UniProtKB/Swiss-Prot;Acc:O60583]
RT-12p / RT-16p	TMEM163 (1 of 2)	2	24347808	Transmembrane protein 163 [Source:UniProtKB/Swiss-Prot;Acc:Q8TC26]
RT-12p / RT-16p	MGAT5	2	24385958	Alpha-1,6-mannosylglycoprotein 6-beta-N-acetylglucosaminyltransferase A (EC 2.4.1.155)(Mannoside acetylglucosaminyltransferase 5)(Alpha-mannoside beta-1,6-N-acetylglucosaminyltransferase)(N-acetylglucosaminyl-transferase V)(GlcNAc-T V)(GNT-V) [Source:UniP
RT-12p / RT-16p	CLIC5 (2 of 2)	2	24472443	Chloride intracellular channel protein 5 [Source:UniProtKB/Swiss-Prot;Acc:Q9NZA1]
RT-12p / RT-16p	ENPP4	2	24486533	Ectonucleotide pyrophosphatase/phosphodiesterase family member 4 Precursor (E-NPP4)(NPP-4)(EC 3.1.-.-) [Source:UniProtKB/Swiss-Prot;Acc:Q9Y6X5]
RT-12p / RT-16p	ENPP4	2	24486533	Ectonucleotide pyrophosphatase/phosphodiesterase family member 4 Precursor (E-NPP4)(NPP-4)(EC 3.1.-.-) [Source:UniProtKB/Swiss-Prot;Acc:Q9Y6X5]
RT-12p / RT-16p	XKR6 (2 of 2)	2	24502104	XK-related protein 6 [Source:UniProtKB/Swiss-Prot;Acc:Q5GH73]
RT-12p / RT-16p	GCKR	2	24524153	Glucokinase regulatory protein (Glucokinase regulator) [Source:UniProtKB/Swiss-Prot;Acc:Q14397]
RT-12p / RT-16p	STEAP3	2	24776513	Metalloreductase STEAP3 (EC 1.16.1.-)(Six-transmembrane epithelial antigen of prostate 3)(Tumor suppressor-activated pathway protein 6)(hTSAP6)(pHyde)(hpHyde)(Dudulin-2) [Source:UniProtKB/Swiss-Prot;Acc:Q658P3]
RT-12p / RT-16p	SCTR	2	24791106	Secretin receptor Precursor (SCT-R) [Source:UniProtKB/Swiss-Prot;Acc:P47872]
RT-12p / RT-16p	GABRG3	2	24952444	Gamma-aminobutyric acid receptor subunit gamma-3 Precursor (GABA(A) receptor subunit gamma-3) [Source:UniProtKB/Swiss-Prot;Acc:Q99928]
RT-12p / RT-16p	GABRA5 (2 of 2)	2	25079065	Gamma-aminobutyric acid receptor subunit alpha-5 Precursor (GABA(A) receptor subunit alpha-5) [Source:UniProtKB/Swiss-Prot;Acc:P31644]
RT-12p / RT-16p	GABRA5 (2 of 2)	2	25079065	Gamma-aminobutyric acid receptor subunit alpha-5 Precursor (GABA(A) receptor subunit alpha-5) [Source:UniProtKB/Swiss-Prot;Acc:P31644]
RT-12p / RT-16p	GABRB3 (2 of 2)	2	25113136	Gamma-aminobutyric acid receptor subunit beta-3 Precursor (GABA(A) receptor subunit beta-3) [Source:UniProtKB/Swiss-Prot;Acc:P28472]
RT-12p / RT-16p		2	25181099
RT-12p / RT-16p	OTUB2	2	25186033	Ubiquitin thioesterase OTUB2 (EC 3.1.2.-)(Otubain-2)(OTU domain-containing ubiquitin aldehyde-binding protein 2)(Ubiquitin-specific-processing protease OTUB2)(Deubiquitinating enzyme OTUB2) [Source:UniProtKB/Swiss-Prot;Acc:Q96DC9]
RT-12p / RT-16p	OTUB2	2	25186033	Ubiquitin thioesterase OTUB2 (EC 3.1.2.-)(Otubain-2)(OTU domain-containing ubiquitin aldehyde-binding protein 2)(Ubiquitin-specific-processing protease OTUB2)(Deubiquitinating enzyme OTUB2) [Source:UniProtKB/Swiss-Prot;Acc:Q96DC9]
RT-12p / RT-16p	OTUB2	2	25186033	Ubiquitin thioesterase OTUB2 (EC 3.1.2.-)(Otubain-2)(OTU domain-containing ubiquitin aldehyde-binding protein 2)(Ubiquitin-specific-processing protease OTUB2)(Deubiquitinating enzyme OTUB2) [Source:UniProtKB/Swiss-Prot;Acc:Q96DC9]
RT-12p / RT-16p	DDX24	2	25190092	ATP-dependent RNA helicase DDX24 (EC 3.6.1.-)(DEAD box protein 24) [Source:UniProtKB/Swiss-Prot;Acc:Q9GZR7]
RT-12p / RT-16p	NDFIP2	2	25244049	NEDD4 family-interacting protein 2 (NEDD4 WW domain-binding protein 5A)(Putative MAPK-activating protein PM04/PM05/PM06/PM07)(Putative NF-kappa-B-activating protein 413) [Source:UniProtKB/Swiss-Prot;Acc:Q9NV92]
RT-12p / RT-16p	SPRY2	2	25283903	Protein sprouty homolog 2 (Spry-2) [Source:UniProtKB/Swiss-Prot;Acc:O43597]
RT-12p / RT-16p		2	25457796
RT-12p / RT-16p	SLITRK1	2	25568357	SLIT and NTRK-like protein 1 Precursor (Leucine-rich repeat-containing protein 12) [Source:UniProtKB/Swiss-Prot;Acc:Q96PX8]
RT-12p / RT-16p	SLITRK6	2	26264691	SLIT and NTRK-like protein 6 Precursor [Source:UniProtKB/Swiss-Prot;Acc:Q9H5Y7]
RT-12p / RT-16p	SLITRK6	2	26264691	SLIT and NTRK-like protein 6 Precursor [Source:UniProtKB/Swiss-Prot;Acc:Q9H5Y7]
RT-12p / RT-16p	SLITRK5	2	26593715	SLIT and NTRK-like protein 5 Precursor (Leucine-rich repeat-containing protein 11) [Source:UniProtKB/Swiss-Prot;Acc:O94991]
RT-12p / RT-16p	SLITRK5	2	26593715	SLIT and NTRK-like protein 5 Precursor (Leucine-rich repeat-containing protein 11) [Source:UniProtKB/Swiss-Prot;Acc:O94991]
RT-12p / RT-16p	SLITRK5	2	26593715	SLIT and NTRK-like protein 5 Precursor (Leucine-rich repeat-containing protein 11) [Source:UniProtKB/Swiss-Prot;Acc:O94991]
RT-12p / RT-16p	MID1 (1 of 2)	2	27337230	Midline-1 (EC 6.3.2.-)(Tripartite motif-containing protein 18)(Putative transcription factor XPRF)(Midin)(RING finger protein 59)(Midline 1 RING finger protein) [Source:UniProtKB/Swiss-Prot;Acc:O15344]
RT-12p / RT-16p	MID1 (1 of 2)	2	27337230	Midline-1 (EC 6.3.2.-)(Tripartite motif-containing protein 18)(Putative transcription factor XPRF)(Midin)(RING finger protein 59)(Midline 1 RING finger protein) [Source:UniProtKB/Swiss-Prot;Acc:O15344]
RT-12p / RT-16p	ARHGAP6 (1 of 2)	2	27448449	Rho GTPase-activating protein 6 (Rho-type GTPase-activating protein 6)(Rho-type GTPase-activating protein RhoGAPX-1) [Source:UniProtKB/Swiss-Prot;Acc:O43182]
RT-12p / RT-16p	MSL3	2	27544440	Male-specific lethal 3 homolog (Male-specific lethal-3 protein-like 1)(MSL3-like 1)(Male-specific lethal-3 homolog 1) [Source:UniProtKB/Swiss-Prot;Acc:Q8N5Y2]
RT-12p / RT-16p	FRMPD4 (1 of 2)	2	27608879	FERM and PDZ domain-containing protein 4 (PDZ domain-containing protein 10) [Source:UniProtKB/Swiss-Prot;Acc:Q14CM0]
RT-12p / RT-16p		2	27646049
RT-12p / RT-16p		2	27916114
RT-12p / RT-16p	IL1RAPL1 (1 of 2)	2	28131681	X-linked interleukin-1 receptor accessory protein-like 1 Precursor (IL1RAPL-1)(Oligophrenin-4)(Three immunoglobulin domain-containing IL-1 receptor-related 2)(TIGIRR-2) [Source:UniProtKB/Swiss-Prot;Acc:Q9NZN1]
RT-12p / RT-16p	CASK (2 of 2)	2	28168241	Peripheral plasma membrane protein CASK (hCASK)(EC 2.7.11.1)(Calcium/calmodulin-dependent serine protein kinase)(Lin-2 homolog) [Source:UniProtKB/Swiss-Prot;Acc:O14936]
RT-12p / RT-16p	GPR34 (2 of 2)	2	28193626	Probable G-protein coupled receptor 34 [Source:UniProtKB/Swiss-Prot;Acc:Q9UPC5]
RT-12p / RT-16p	CENPL	2	28212192	Centromere protein L (CENP-L)(Interphase centromere complex protein 33) [Source:UniProtKB/Swiss-Prot;Acc:Q8N0S6]
RT-12p / RT-16p		2	28219740
RT-12p / RT-16p		2	28283021
RT-12p / RT-16p		2	28595954			AB193468
RT-12p / RT-16p		2	28595954
RT-12p / RT-16p	ADAMTS5	2	28621124	A disintegrin and metalloproteinase with thrombospondin motifs 5 Precursor (ADAMTS-5)(ADAM-TS 5)(ADAM-TS5)(EC 3.4.24.-)(Aggrecanase-2)(ADMP-2)(A disintegrin and metalloproteinase with thrombospondin motifs 11)(ADAMTS-11)(ADAM-TS 11) [Source:UniProtKB/Swis
RT-12p / RT-16p	Q4AED3_ORYLA	2	28644898	ADAMTS-1 protein. [Source:UniProtKB/TrEMBL;Acc:Q4AED3]
RT-12p / RT-16p	CYYR1	2	28654990	Cysteine and tyrosine-rich protein 1 Precursor (Proline-rich domain-containing protein) [Source:UniProtKB/Swiss-Prot;Acc:Q96J86]
RT-12p / RT-16p	APP (1 of 2)	2	28689259	Amyloid beta A4 protein Precursor (Alzheimer disease amyloid protein)(ABPP)(APPI)(APP)(PreA4)(Cerebral vascular amyloid peptide)(CVAP)(Protease nexin-II)(PN-II) [Contains Soluble APP-alpha(S-APP-alpha);Soluble APP-beta(S-APP-beta);C99;Beta-amyloid protein
RT-12p / RT-16p	HEMK2	2	28736919	N(6)-adenine-specific DNA methyltransferase 1 (EC 2.1.1.-)(HemK methyltransferase family member 2)(M.HsaHemK2P) [Source:UniProtKB/Swiss-Prot;Acc:Q9Y5N5]
RT-12p / RT-16p	HEMK2	2	28736919	N(6)-adenine-specific DNA methyltransferase 1 (EC 2.1.1.-)(HemK methyltransferase family member 2)(M.HsaHemK2P) [Source:UniProtKB/Swiss-Prot;Acc:Q9Y5N5]
RT-12p / RT-16p	KYNU	2	28742152	Kynureninase (EC 3.7.1.3)(L-kynurenine hydrolase) [Source:UniProtKB/Swiss-Prot;Acc:Q16719]
RT-12p / RT-16p	KYNU	2	28742152	Kynureninase (EC 3.7.1.3)(L-kynurenine hydrolase) [Source:UniProtKB/Swiss-Prot;Acc:Q16719]
RT-12p / RT-16p	MAP4K4 (1 of 2)	2	28770794	Mitogen-activated protein kinase kinase kinase kinase 4 (EC 2.7.11.1)(MAPK/ERK kinase kinase kinase 4)(MEK kinase kinase 4)(MEKKK 4)(HPK/GCK-like kinase HGK)(Nck-interacting kinase) [Source:UniProtKB/Swiss-Prot;Acc:O95819]
RT-12p / RT-16p	CHST10	2	28810355	Carbohydrate sulfotransferase 10 (EC 2.8.2.-)(HNK-1 sulfotransferase)(HNK1ST)(HNK-1ST)(huHNK-1ST) [Source:UniProtKB/Swiss-Prot;Acc:O43529]
RT-12p / RT-16p	CHST10	2	28810355	Carbohydrate sulfotransferase 10 (EC 2.8.2.-)(HNK-1 sulfotransferase)(HNK1ST)(HNK-1ST)(huHNK-1ST) [Source:UniProtKB/Swiss-Prot;Acc:O43529]
RT-12p / RT-16p	RPL31	2	28814592	60S ribosomal protein L31 [Source:UniProtKB/Swiss-Prot;Acc:P62899]
RT-12p / RT-16p		2	28820634
RT-12p / RT-16p	CPB2	2	28832529	Carboxypeptidase B2 Precursor (EC 3.4.17.20)(Carboxypeptidase U)(CPU)(Thrombin-activable fibrinolysis inhibitor)(TAFI)(Plasma carboxypeptidase B)(pCPB) [Source:UniProtKB/Swiss-Prot;Acc:Q96IY4]
RT-12p / RT-16p	CPB2	2	28832529	Carboxypeptidase B2 Precursor (EC 3.4.17.20)(Carboxypeptidase U)(CPU)(Thrombin-activable fibrinolysis inhibitor)(TAFI)(Plasma carboxypeptidase B)(pCPB) [Source:UniProtKB/Swiss-Prot;Acc:Q96IY4]
RT-12p / RT-16p	UTP14C (2 of 2)	2	28836435	Asparagine-linked glycosylation protein 11 homolog (EC 2.4.-.-) [Source:UniProtKB/Swiss-Prot;Acc:Q2TAA5]
RT-12p / RT-16p	RAPH1	2	28841720	Ras-associated and pleckstrin homology domains-containing protein 1 (RAPH1)(Lamellipodin)(Proline-rich EVH1 ligand 2)(PREL-2)(Protein RMO1)(Amyotrophic lateral sclerosis 2 chromosomal region candidate gene 9 protein) [Source:UniProtKB/Swiss-Prot;Acc:Q70E7
RT-12p / RT-16p		2	28891252
RT-12p / RT-16p	FASTKD2 (2 of 2)	2	28894818	FAST kinase domain-containing protein 2 [Source:UniProtKB/Swiss-Prot;Acc:Q9NYY8]
RT-12p / RT-16p	FASTKD2 (1 of 2)	2	28898551	FAST kinase domain-containing protein 2 [Source:UniProtKB/Swiss-Prot;Acc:Q9NYY8]		AY870393
RT-12p / RT-16p	MDH1B	2	28900286	Putative malate dehydrogenase 1B (EC 1.1.1.-) [Source:UniProtKB/Swiss-Prot;Acc:Q5I0G3]		AB211148
RT-12p / RT-16p	FAM134A	2	28904155	Protein FAM134A [Source:UniProtKB/Swiss-Prot;Acc:Q8NC44]
RT-12p / RT-16p	PRKAG3 (2 of 2)	2	28911268	5'-AMP-activated protein kinase subunit gamma-3 (AMPK gamma-3 chain)(AMPK gamma3) [Source:UniProtKB/Swiss-Prot;Acc:Q9UGI9]
RT-12p / RT-16p	C2orf24	2	28918883	Uncharacterized protein C2orf24 [Source:UniProtKB/Swiss-Prot;Acc:Q9BV87]
RT-12p / RT-16p	ABCB6	2	28923181	ATP-binding cassette sub-family B member 6, mitochondrial (Mitochondrial ABC transporter 3)(Mt-ABC transporter 3)(Ubiquitously-expressed mammalian ABC half transporter)(P-glycoprotein-related protein) [Source:UniProtKB/Swiss-Prot;Acc:Q9NP58]
RT-12p / RT-16p	NRP2 (1 of 2)	2	28952276	Neuropilin-2 Precursor (Vascular endothelial cell growth factor 165 receptor 2) [Source:UniProtKB/Swiss-Prot;Acc:O60462]
RT-12p / RT-16p		2	29080550
RT-12p / RT-16p		2	29187694
RT-12p / RT-16p		2	29344596
RT-12p / RT-16p		2	29384070
RT-12p / RT-16p	RAP2A (2 of 2)	2	29432200	Ras-related protein Rap-2a Precursor (RbBP-30) [Source:UniProtKB/Swiss-Prot;Acc:P10114]
RT-12p / RT-16p	MRPL39	2	29444798	39S ribosomal protein L39, mitochondrial (L39mt)(MRP-L39)(39S ribosomal protein L5, mitochondrial)(L5mt)(MRP-L5) [Source:UniProtKB/Swiss-Prot;Acc:Q9NYK5]
RT-12p / RT-16p	MRPL39	2	29444798	39S ribosomal protein L39, mitochondrial (L39mt)(MRP-L39)(39S ribosomal protein L5, mitochondrial)(L5mt)(MRP-L5) [Source:UniProtKB/Swiss-Prot;Acc:Q9NYK5]
RT-12p / RT-16p	RDX (2 of 2)	2	29455691	Radixin [Source:UniProtKB/Swiss-Prot;Acc:P35241]
RT-12p / RT-16p	MCF2L (2 of 2)	2	29508423	Guanine nucleotide exchange factor DBS (DBL's big sister)(MCF2-transforming sequence-like protein) [Source:UniProtKB/Swiss-Prot;Acc:O15068]
RT-12p / RT-16p	MCF2L (2 of 2)	2	29508423	Guanine nucleotide exchange factor DBS (DBL's big sister)(MCF2-transforming sequence-like protein) [Source:UniProtKB/Swiss-Prot;Acc:O15068]
RT-12p / RT-16p	CAB39L	2	29538150	Calcium-binding protein 39-like (Mo25-like protein)(Antigen MLAA-34) [Source:UniProtKB/Swiss-Prot;Acc:Q9H9S4]
RT-12p / RT-16p	CDADC1	2	29549806	Cytidine and dCMP deaminase domain-containing protein 1 (Testis development protein NYD-SP15) [Source:UniProtKB/Swiss-Prot;Acc:Q9BWV3]
RT-12p / RT-16p	RCBTB1 (2 of 2)	2	29558171	RCC1 and BTB domain-containing protein 1 (Regulator of chromosome condensation and BTB domain-containing protein 1)(Chronic lymphocytic leukemia deletion region gene 7 protein)(CLL deletion region gene 7 protein) [Source:UniProtKB/Swiss-Prot;Acc:Q8NDN9]
RT-12p / RT-16p	FGF14	2	29641012	Fibroblast growth factor 14 (FGF-14)(Fibroblast growth factor homologous factor 4)(FHF-4) [Source:UniProtKB/Swiss-Prot;Acc:Q92915]
RT-12p / RT-16p	TUBGCP3	2	29713195	Gamma-tubulin complex component 3 (GCP-3)(hGCP3)(Spindle pole body protein Spc98 homolog)(hSpc98)(h104p) [Source:UniProtKB/Swiss-Prot;Acc:Q96CW5]
RT-12p / RT-16p		2	29751632
RT-12p / RT-16p		2	29869294
RT-12p / RT-16p	ARHGEF7 (2 of 2)	2	29904927	Rho guanine nucleotide exchange factor 7 (PAK-interacting exchange factor beta)(Beta-Pix)(COOL-1)(p85) [Source:UniProtKB/Swiss-Prot;Acc:Q14155]
RT-12p / RT-16p	ARHGEF7 (2 of 2)	2	29904927	Rho guanine nucleotide exchange factor 7 (PAK-interacting exchange factor beta)(Beta-Pix)(COOL-1)(p85) [Source:UniProtKB/Swiss-Prot;Acc:Q14155]
RT-12p / RT-16p	ARHGEF7 (2 of 2)	2	29904927	Rho guanine nucleotide exchange factor 7 (PAK-interacting exchange factor beta)(Beta-Pix)(COOL-1)(p85) [Source:UniProtKB/Swiss-Prot;Acc:Q14155]
RT-12p / RT-16p	PTK2B (2 of 2)	2	29942447	Protein tyrosine kinase 2 beta (EC 2.7.10.2)(Focal adhesion kinase 2)(FADK 2)(Proline-rich tyrosine kinase 2)(Cell adhesion kinase beta)(CAK beta)(Calcium-dependent tyrosine kinase)(CADTK)(Related adhesion focal tyrosine kinase)(RAFTK) [Source:UniProtKB/S
RT-12p / RT-16p		2	29959210
RT-12p / RT-16p		2	29959210
RT-12p / RT-16p		2	29959210
RT-12p / RT-16p		2	29959210
RT-12p / RT-16p	UNC50	2	29964908	Protein unc-50 homolog (Uncoordinated-like protein)(Periodontal ligament-specific protein 22)(PDLs22)(Protein GMH1 homolog)(hGMH1) [Source:UniProtKB/Swiss-Prot;Acc:Q53HI1]
RT-12p / RT-16p	NDUFS1	2	29968649	NADH-ubiquinone oxidoreductase 75 kDa subunit, mitochondrial Precursor (EC 1.6.5.3)(EC 1.6.99.3)(Complex I-75kD)(CI-75kD) [Source:UniProtKB/Swiss-Prot;Acc:P28331]
RT-12p / RT-16p		2	29978532
RT-12p / RT-16p	CREB3L1	2	30004541	cAMP-responsive element-binding protein 3-like protein 1 (OASIS) [Contains Processed cAMP-responsive element-binding protein 3-like protein 1] [Source:UniProtKB/Swiss-Prot;Acc:Q96BA8]
RT-12p / RT-16p	HARBI1	2	30010982	Putative nuclease HARBI1 (EC 3.1.-.-)(Harbinger transposase-derived nuclease) [Source:UniProtKB/Swiss-Prot;Acc:Q96MB7]
RT-12p / RT-16p	KIAA0652	2	30014055	UPF0630 protein KIAA0652 [Source:UniProtKB/Swiss-Prot;Acc:O75143]
RT-12p / RT-16p	KIAA0652	2	30014055	UPF0630 protein KIAA0652 [Source:UniProtKB/Swiss-Prot;Acc:O75143]
RT-12p / RT-16p	IPO5	2	30022378	Importin-5 (Imp5)(Importin subunit beta-3)(Karyopherin beta-3)(Ran-binding protein 5)(RanBP5) [Source:UniProtKB/Swiss-Prot;Acc:O00410]
RT-12p / RT-16p	CD200 (1 of 3)	2	30034345	OX-2 membrane glycoprotein Precursor (CD200 antigen) [Source:UniProtKB/Swiss-Prot;Acc:P41217]
RT-12p / RT-16p	CD200 (1 of 3)	2	30034345	OX-2 membrane glycoprotein Precursor (CD200 antigen) [Source:UniProtKB/Swiss-Prot;Acc:P41217]
RT-12p / RT-16p	CD200 (3 of 3)	2	30074908	OX-2 membrane glycoprotein Precursor (CD200 antigen) [Source:UniProtKB/Swiss-Prot;Acc:P41217]
RT-12p / RT-16p	U2AF1	2	30133037	Splicing factor U2AF 35 kDa subunit (U2 auxiliary factor 35 kDa subunit)(U2 snRNP auxiliary factor small subunit) [Source:UniProtKB/Swiss-Prot;Acc:Q01081]
RT-12p / RT-16p	CBS	2	30141198	Cystathionine beta-synthase (EC 4.2.1.22)(Serine sulfhydrase)(Beta-thionase) [Source:UniProtKB/Swiss-Prot;Acc:P35520]
RT-12p / RT-16p	ZNF654 (2 of 2)	2	30159826	Zinc finger protein 654 (Melanoma-associated antigen) [Source:UniProtKB/Swiss-Prot;Acc:Q8IZM8]
RT-12p / RT-16p		2	30161283
RT-12p / RT-16p		2	30164990
RT-12p / RT-16p	TAAR5 (2 of 16)	2	30183414	Trace amine-associated receptor 5 (Putative neurotransmitter receptor) [Source:UniProtKB/Swiss-Prot;Acc:O14804]
RT-12p / RT-16p	Q76BF7_ORYLA	2	30211703	Glycinamide ribonucleotide synthetase-aminoimidazole ribonucleotide synthetase-glycinamide ribonucleotide transformylase (Fragment). [Source:UniProtKB/TrEMBL;Acc:Q76BF7]
RT-12p / RT-16p	Q76BF7_ORYLA	2	30211703	Glycinamide ribonucleotide synthetase-aminoimidazole ribonucleotide synthetase-glycinamide ribonucleotide transformylase (Fragment). [Source:UniProtKB/TrEMBL;Acc:Q76BF7]
RT-12p / RT-16p	Q76BF7_ORYLA	2	30211703	Glycinamide ribonucleotide synthetase-aminoimidazole ribonucleotide synthetase-glycinamide ribonucleotide transformylase (Fragment). [Source:UniProtKB/TrEMBL;Acc:Q76BF7]
RT-12p / RT-16p	Q76BF7_ORYLA	2	30211703	Glycinamide ribonucleotide synthetase-aminoimidazole ribonucleotide synthetase-glycinamide ribonucleotide transformylase (Fragment). [Source:UniProtKB/TrEMBL;Acc:Q76BF7]
RT-12p / RT-16p	Q76BF7_ORYLA	2	30211703	Glycinamide ribonucleotide synthetase-aminoimidazole ribonucleotide synthetase-glycinamide ribonucleotide transformylase (Fragment). [Source:UniProtKB/TrEMBL;Acc:Q76BF7]
RT-12p / RT-16p	NCAM2	2	30320304	Neural cell adhesion molecule 2 Precursor (N-CAM 2) [Source:UniProtKB/Swiss-Prot;Acc:O15394]
RT-12p / RT-16p	NCAM2	2	30320304	Neural cell adhesion molecule 2 Precursor (N-CAM 2) [Source:UniProtKB/Swiss-Prot;Acc:O15394]
RT-12p / RT-16p	NCAM2	2	30320304	Neural cell adhesion molecule 2 Precursor (N-CAM 2) [Source:UniProtKB/Swiss-Prot;Acc:O15394]
RT-12p / RT-16p		2	30500009
RT-12p / RT-16p	ARL13B	2	30766364	ADP-ribosylation factor-like protein 13B (ADP-ribosylation factor-like protein 2-like 1)(ARL2-like protein 1) [Source:UniProtKB/Swiss-Prot;Acc:Q3SXY8]
RT-12p / RT-16p	A2LD1	2	30771263	AIG2-like domain-containing protein 1 [Source:UniProtKB/Swiss-Prot;Acc:Q9BVM4]
RT-12p / RT-16p	FARP1 (2 of 2)	2	30774462	FERM, RhoGEF and pleckstrin domain-containing protein 1 (Chondrocyte-derived ezrin-like protein) [Source:UniProtKB/Swiss-Prot;Acc:Q9Y4F1]
RT-12p / RT-16p	CHN1 (1 of 2)	2	30811506	N-chimaerin (N-chimerin)(NC)(Alpha-chimerin)(A-chimaerin)(Rho GTPase-activating protein 2) [Source:UniProtKB/Swiss-Prot;Acc:P15882]
RT-12p / RT-16p	CXorf22	2	30832697	Uncharacterized protein CXorf22 [Source:UniProtKB/Swiss-Prot;Acc:Q6ZTR5]
RT-12p / RT-16p		2	30839692
RT-12p / RT-16p		2	30856637
RT-12p / RT-16p	CYP4F2	2	30862182	Cytochrome P450 4F2 (EC 1.14.13.30)(CYPIVF2)(Leukotriene-B(4) omega-hydroxylase)(Leukotriene-B(4) 20-monooxygenase)(Cytochrome P450-LTB-omega) [Source:UniProtKB/Swiss-Prot;Acc:P78329]
RT-12p / RT-16p		2	30868069
RT-12p / RT-16p	SLC19A1	2	30876232	Folate transporter 1 (FOLT)(Reduced folate carrier protein)(RFC)(Intestinal folate carrier)(IFC-1)(Placental folate transporter)(Solute carrier family 19 member 1) [Source:UniProtKB/Swiss-Prot;Acc:P41440]
RT-12p / RT-16p		2	30881964
RT-12p / RT-16p	ARPC2 (1 of 2)	2	30909358	Actin-related protein 2/3 complex subunit 2 (Arp2/3 complex 34 kDa subunit)(p34-ARC) [Source:UniProtKB/Swiss-Prot;Acc:O15144]
RT-12p / RT-16p	CACNB4	2	30974463	Voltage-dependent L-type calcium channel subunit beta-4 (CAB4)(Calcium channel voltage-dependent subunit beta 4) [Source:UniProtKB/Swiss-Prot;Acc:O00305]
RT-12p / RT-16p	CACNB4	2	30974463	Voltage-dependent L-type calcium channel subunit beta-4 (CAB4)(Calcium channel voltage-dependent subunit beta 4) [Source:UniProtKB/Swiss-Prot;Acc:O00305]
RT-12p / RT-16p	CACNB4	2	30974463	Voltage-dependent L-type calcium channel subunit beta-4 (CAB4)(Calcium channel voltage-dependent subunit beta 4) [Source:UniProtKB/Swiss-Prot;Acc:O00305]
RT-12p / RT-16p	SEMA5B (2 of 2)	2	30990467	Semaphorin-5B [Source:UniProtKB/Swiss-Prot;Acc:Q9P283]
RT-12p / RT-16p	SEMA5B (2 of 2)	2	30990467	Semaphorin-5B [Source:UniProtKB/Swiss-Prot;Acc:Q9P283]
RT-10q	PTPLAD1 (1 of 2)	3	368154	Protein tyrosine phosphatase-like protein PTPLAD1 (Protein-tyrosine phosphatase-like A domain-containing protein 1)(Butyrate-induced protein 1)(hB-ind1)(B-ind1) [Source:UniProtKB/Swiss-Prot;Acc:Q9P035]
RT-10q	PTPLAD1 (1 of 2)	3	368154	Protein tyrosine phosphatase-like protein PTPLAD1 (Protein-tyrosine phosphatase-like A domain-containing protein 1)(Butyrate-induced protein 1)(hB-ind1)(B-ind1) [Source:UniProtKB/Swiss-Prot;Acc:Q9P035]
RT-10q	PTPLAD1 (1 of 2)	3	368154	Protein tyrosine phosphatase-like protein PTPLAD1 (Protein-tyrosine phosphatase-like A domain-containing protein 1)(Butyrate-induced protein 1)(hB-ind1)(B-ind1) [Source:UniProtKB/Swiss-Prot;Acc:Q9P035]
RT-10q	SLC22A18	3	396055	Solute carrier family 22 member 18 (Organic cation transporter-like protein 2)(ORCTL-2)(Imprinted multi-membrane spanning polyspecific transporter-related protein 1)(Efflux transporter-like protein)(Tumor-suppressing subchromosomal transferable fragment candidate gene 5 protein)(Tumor-suppressing STF cDNA 5 protein)(Beckwith-Wiedemann syndrome chromosomal region 1 candidate gene A protein)(p45-Be…
RT-10q	NR2E3 (1 of 2)	3	453280	Photoreceptor-specific nuclear receptor (Retina-specific nuclear receptor)(Nuclear receptor subfamily 2 group E member 3) [Source:UniProtKB/Swiss-Prot;Acc:Q9Y5X4]
RT-10q		3	505936
RT-10q		3	554841
RT-10q	Q9MX46_ORYLA	3	558225	MHC class II antigen (Fragment). [Source:UniProtKB/TrEMBL;Acc:Q9MX48]
RT-10q	Q9MX46_ORYLA	3	558225	MHC class II antigen (Fragment). [Source:UniProtKB/TrEMBL;Acc:Q9MX48]
RT-10q	Q9MX46_ORYLA	3	558225	MHC class II antigen (Fragment). [Source:UniProtKB/TrEMBL;Acc:Q9MX48]
RT-10q	Q9MX46_ORYLA	3	558225	MHC class II antigen (Fragment). [Source:UniProtKB/TrEMBL;Acc:Q9MX48]
RT-10q	Q9MX46_ORYLA	3	558225	MHC class II antigen (Fragment). [Source:UniProtKB/TrEMBL;Acc:Q9MX48]
RT-10q	Q9MX46_ORYLA	3	558225	MHC class II antigen (Fragment). [Source:UniProtKB/TrEMBL;Acc:Q9MX48]
RT-10q	PPFIA1	3	626066	Liprin-alpha-1 (Protein tyrosine phosphatase receptor type f polypeptide-interacting protein alpha-1)(PTPRF-interacting protein alpha-1)(LAR-interacting protein 1)(LIP.1) [Source:UniProtKB/Swiss-Prot;Acc:Q13136]
RT-10q	CTTN	3	667941	Src substrate cortactin (Amplaxin)(Oncogene EMS1) [Source:UniProtKB/Swiss-Prot;Acc:Q14247]
RT-10q		3	713799
RT-10q		3	1030191
RT-10q		3	1085883
RT-10q		3	1085883
RT-10q		3	1099224
RT-10q	PDE6H (4 of 4)	3	1105157	Retinal cone rhodopsin-sensitive cGMP 3',5'-cyclic phosphodiesterase subunit gamma (GMP-PDE gamma)(EC 3.1.4.17) [Source:UniProtKB/Swiss-Prot;Acc:Q13956]
RT-10q		3	1125701
RT-10q	BRSK2	3	1199229	BR serine/threonine-protein kinase 2 (EC 2.7.11.1)(Serine/threonine-protein kinase 29)(Serine/threonine kinase SAD-A) [Source:UniProtKB/Swiss-Prot;Acc:Q8IWQ3]
RT-10q	BRSK2	3	1199229	BR serine/threonine-protein kinase 2 (EC 2.7.11.1)(Serine/threonine-protein kinase 29)(Serine/threonine kinase SAD-A) [Source:UniProtKB/Swiss-Prot;Acc:Q8IWQ3]
RT-10q	ABTB2	3	1270149	Ankyrin repeat and BTB/POZ domain-containing protein 2 [Source:UniProtKB/Swiss-Prot;Acc:Q8N961]
RT-10q	ABTB2	3	1270149	Ankyrin repeat and BTB/POZ domain-containing protein 2 [Source:UniProtKB/Swiss-Prot;Acc:Q8N961]
RT-10q	ABTB2	3	1270149	Ankyrin repeat and BTB/POZ domain-containing protein 2 [Source:UniProtKB/Swiss-Prot;Acc:Q8N961]
RT-10q		3	1609342
RT-10q	GYLTL1B	3	1634940	Glycosyltransferase-like protein LARGE2 (EC 2.4.-.-)(Glycosyltransferase-like 1B) [Source:UniProtKB/Swiss-Prot;Acc:Q8N3Y3]
RT-10q		3	2179933
RT-10q	CSNK2A2 (2 of 2)	3	2190702	Casein kinase II subunit alpha' (CK II)(EC 2.7.11.1) [Source:UniProtKB/Swiss-Prot;Acc:P19784]
RT-10q	ZNF319 (1 of 2)	3	2199733	Zinc finger protein 319 [Source:UniProtKB/Swiss-Prot;Acc:Q9P2F9]
RT-10q	JPH3 (2 of 2)	3	2210629	Junctophilin-3 (Junctophilin type 3)(JP-3)(Trinucleotide repeat-containing gene 22 protein) [Source:UniProtKB/Swiss-Prot;Acc:Q8WXH2]
RT-10q	PSMD13	3	2233240	26S proteasome non-ATPase regulatory subunit 13 (26S proteasome regulatory subunit S11)(26S proteasome regulatory subunit p40.5) [Source:UniProtKB/Swiss-Prot;Acc:Q9UNM6]
RT-10q	PSMD13	3	2233240	26S proteasome non-ATPase regulatory subunit 13 (26S proteasome regulatory subunit S11)(26S proteasome regulatory subunit p40.5) [Source:UniProtKB/Swiss-Prot;Acc:Q9UNM6]
RT-10q	SIRT3	3	2241256	NAD-dependent deacetylase sirtuin-3, mitochondrial Precursor (EC 3.5.1.-)(SIR2-like protein 3)(hSIRT3) [Source:UniProtKB/Swiss-Prot;Acc:Q9NTG7]
RT-10q	DRD4 (1 of 3)	3	2254879	dopamine receptor D4 [Source:RefSeq peptide;Acc:NP_000788]
RT-10q	CTSD	3	2309685	Cathepsin D Precursor (EC 3.4.23.5) [Contains Cathepsin D light chain;Cathepsin D heavy chain] [Source:UniProtKB/Swiss-Prot;Acc:P07339]
RT-10q	CTSD	3	2309685	Cathepsin D Precursor (EC 3.4.23.5) [Contains Cathepsin D light chain;Cathepsin D heavy chain] [Source:UniProtKB/Swiss-Prot;Acc:P07339]
RT-10q		3	2367953
RT-10q		3	2429815
RT-10q		3	2429815
RT-10q	HISPPD2A (1 of 2)	3	2474515	Inositol hexakisphosphate and diphosphoinositol-pentakisphosphate kinase 1 (EC 2.7.4.21)(EC 2.7.4.24)(InsP6 and PP-IP5 kinase 1)(PP-IP5 kinase 1)(Inositol pyrophosphate synthase 1)(hsVIP1)(IP6 kinase)(Histidine acid phosphatase domain-containing protein 2A) [Source:UniProtKB/Swiss-Prot;Acc:Q6PFW1]
RT-10q	HISPPD2A (1 of 2)	3	2474515	Inositol hexakisphosphate and diphosphoinositol-pentakisphosphate kinase 1 (EC 2.7.4.21)(EC 2.7.4.24)(InsP6 and PP-IP5 kinase 1)(PP-IP5 kinase 1)(Inositol pyrophosphate synthase 1)(hsVIP1)(IP6 kinase)(Histidine acid phosphatase domain-containing protein 2A) [Source:UniProtKB/Swiss-Prot;Acc:Q6PFW1]
RT-10q		3	2532008
RT-10q	TP53BP1	3	2598199	Tumor suppressor p53-binding protein 1 (p53-binding protein 1)(p53BP1)(53BP1) [Source:UniProtKB/Swiss-Prot;Acc:Q12888]
RT-10q	TP53BP1	3	2598199	Tumor suppressor p53-binding protein 1 (p53-binding protein 1)(p53BP1)(53BP1) [Source:UniProtKB/Swiss-Prot;Acc:Q12888]
RT-10q	TUBGCP4	3	2610617	Gamma-tubulin complex component 4 (GCP-4)(hGCP4)(Hgrip76)(h76p) [Source:UniProtKB/Swiss-Prot;Acc:Q9UGJ1]
RT-10q		3	2629456
RT-10q		3	2632215
RT-10q	CARTPT (1 of 2)	3	2650017	Cocaine- and amphetamine-regulated transcript protein Precursor [Contains CART(1-39);CART(42-89)] [Source:UniProtKB/Swiss-Prot;Acc:Q16568]
RT-10q	IQGAP1	3	2708441	Ras GTPase-activating-like protein IQGAP1 (p195) [Source:UniProtKB/Swiss-Prot;Acc:P46940]
RT-10q	CRTC3	3	2751438	CREB-regulated transcription coactivator 3 (Transducer of regulated cAMP response element-binding protein 3)(TORC-3)(Transducer of CREB protein 3) [Source:UniProtKB/Swiss-Prot;Acc:Q6UUV7]
RT-10q	CRTC3	3	2751438	CREB-regulated transcription coactivator 3 (Transducer of regulated cAMP response element-binding protein 3)(TORC-3)(Transducer of CREB protein 3) [Source:UniProtKB/Swiss-Prot;Acc:Q6UUV7]
RT-10q		3	2824104
RT-10q		3	2824104
RT-10q		3	3355887
RT-10q	MTCH2	3	3366900	Mitochondrial carrier homolog 2 (Met-induced mitochondrial protein) [Source:UniProtKB/Swiss-Prot;Acc:Q9Y6C9]
RT-10q	MTCH2	3	3366900	Mitochondrial carrier homolog 2 (Met-induced mitochondrial protein) [Source:UniProtKB/Swiss-Prot;Acc:Q9Y6C9]
RT-10q	Q14TH8_ORYLA	3	3391134	Nephrosin. [Source:UniProtKB/TrEMBL;Acc:Q14TH8]
RT-10q	Q14TH8_ORYLA	3	3391134	Nephrosin. [Source:UniProtKB/TrEMBL;Acc:Q14TH8]
RT-10q	Q14TH8_ORYLA	3	3391134	Nephrosin. [Source:UniProtKB/TrEMBL;Acc:Q14TH8]
RT-10q	Q14TH7_ORYLA	3	3408502	Astacin like metallo-protease. [Source:UniProtKB/TrEMBL;Acc:Q14TH7]
RT-10q	Q14TH7_ORYLA	3	3408502	Astacin like metallo-protease. [Source:UniProtKB/TrEMBL;Acc:Q14TH7]
RT-10q	Q56VD0_ORYLA	3	3416541	Fas-associating death domain-containing protein. [Source:UniProtKB/TrEMBL;Acc:Q56VD0]
RT-10q	Q56VD0_ORYLA	3	3416541	Fas-associating death domain-containing protein. [Source:UniProtKB/TrEMBL;Acc:Q56VD0]
RT-10q	Q56VD0_ORYLA	3	3416541	Fas-associating death domain-containing protein. [Source:UniProtKB/TrEMBL;Acc:Q56VD0]
RT-10q	ANO1	3	3452604	Anoctamin-1 (Transmembrane protein 16A)(Discovered on gastrointestinal stromal tumors protein 1)(Oral cancer overexpressed protein 2)(Tumor amplified and overexpressed sequence 2) [Source:UniProtKB/Swiss-Prot;Acc:Q5XXA6]
RT-10q	ANO1	3	3452604	Anoctamin-1 (Transmembrane protein 16A)(Discovered on gastrointestinal stromal tumors protein 1)(Oral cancer overexpressed protein 2)(Tumor amplified and overexpressed sequence 2) [Source:UniProtKB/Swiss-Prot;Acc:Q5XXA6]
RT-10q	FGF19	3	3568979	Fibroblast growth factor 19 Precursor (FGF-19) [Source:UniProtKB/Swiss-Prot;Acc:O95750]
RT-10q	FGF4	3	3598463	Fibroblast growth factor 4 Precursor (FGF-4)(Heparin secretory-transforming protein)(HST-1)(HST)(Transforming protein KS3)(Heparin-binding growth factor 4)(HBGF-4) [Source:UniProtKB/Swiss-Prot;Acc:P08620]
RT-10q	Q9PTV8_ORYLA	3	3610707	Fibroblast growth factor 3 (Fragment). [Source:UniProtKB/TrEMBL;Acc:Q9PTV9]
RT-10q		3	3720867
RT-10q	CCND1	3	3733166	G1/S-specific cyclin-D1 (PRAD1 oncogene)(BCL-1 oncogene) [Source:UniProtKB/Swiss-Prot;Acc:P24385]
RT-10q	HSD11B2	3	3961499	Corticosteroid 11-beta-dehydrogenase isozyme 2 (EC 1.1.1.-)(11-beta-hydroxysteroid dehydrogenase type 2)(11-beta-HSD2)(11-DH2)(NAD-dependent 11-beta-hydroxysteroid dehydrogenase) [Source:UniProtKB/Swiss-Prot;Acc:P80365]
RT-10q	ZDHHC1	3	4013742	Probable palmitoyltransferase ZDHHC1 (EC 2.3.1.-)(Zinc finger DHHC domain-containing protein 1)(DHHC-1)(Zinc finger protein 377)(DHHC domain-containing cysteine-rich protein 1) [Source:UniProtKB/Swiss-Prot;Acc:Q8WTX9]
RT-10q	TPPP3	3	4053536	Tubulin polymerization-promoting protein family member 3 [Source:UniProtKB/Swiss-Prot;Acc:Q9BW30]
RT-10q	TRPM1 (2 of 2)	3	4074557	Transient receptor potential cation channel subfamily M member 1 (Long transient receptor potential channel 1)(LTrpC1)(Melastatin-1) [Source:UniProtKB/Swiss-Prot;Acc:Q7Z4N2]
RT-10q	TRPM1 (2 of 2)	3	4074557	Transient receptor potential cation channel subfamily M member 1 (Long transient receptor potential channel 1)(LTrpC1)(Melastatin-1) [Source:UniProtKB/Swiss-Prot;Acc:Q7Z4N2]
RT-10q	TRPM1 (2 of 2)	3	4074557	Transient receptor potential cation channel subfamily M member 1 (Long transient receptor potential channel 1)(LTrpC1)(Melastatin-1) [Source:UniProtKB/Swiss-Prot;Acc:Q7Z4N2]
RT-10q		3	4142443
RT-10q	CTRB2	3	4160669	Chymotrypsinogen B Precursor (EC 3.4.21.1) [Contains Chymotrypsin B chain A;Chymotrypsin B chain B;Chymotrypsin B chain C] [Source:UniProtKB/Swiss-Prot;Acc:P17538]
RT-10q		3	4162350
RT-10q	VPS13C	3	4184930	Vacuolar protein sorting-associated protein 13C [Source:UniProtKB/Swiss-Prot;Acc:Q709C8]
RT-10q	EMILIN1 (1 of 2)	3	4361402	EMILIN-1 Precursor (Elastin microfibril interface-located protein 1)(Elastin microfibril interfacer 1) [Source:UniProtKB/Swiss-Prot;Acc:Q9Y6C2]
RT-10q	GABARAPL2 (1 of 2)	3	4396437	Gamma-aminobutyric acid receptor-associated protein-like 2 (GABA(A) receptor-associated protein-like 2)(Golgi-associated ATPase enhancer of 16 kDa)(GATE-16)(General protein transport factor p16)(Ganglioside expression factor 2)(GEF-2)(MAP1 light chain 3-related protein) [Source:UniProtKB/Swiss-Prot;Acc:P60520]
RT-10q	KCNG4 (2 of 2)	3	4422784	Potassium voltage-gated channel subfamily G member 4 (Voltage-gated potassium channel subunit Kv6.4) [Source:UniProtKB/Swiss-Prot;Acc:Q8TDN1]
RT-10q	RPL12	3	4480266	60S ribosomal protein L12 [Source:UniProtKB/Swiss-Prot;Acc:P30050]
RT-10q	POLE3	3	4485769	DNA polymerase epsilon subunit 3 (DNA polymerase II subunit 3)(EC 2.7.7.7)(DNA polymerase epsilon subunit p17)(Chromatin accessibility complex 17)(HuCHRAC17)(CHRAC-17)(Arsenic-transactivated protein)(AsTP) [Source:UniProtKB/Swiss-Prot;Acc:Q9NRF9]
RT-10q	SUV420H1	3	4498586	Histone-lysine N-methyltransferase SUV420H1 (EC 2.1.1.43)(Suppressor of variegation 4-20 homolog 1)(Su(var)4-20 homolog 1)(Suv4-20h1)(Lysine N-methyltransferase 5B) [Source:UniProtKB/Swiss-Prot;Acc:Q4FZB7]
RT-10q	CCNB2_ORYLA	3	4509483	G2/mitotic-specific cyclin-B2. [Source:UniProtKB/Swiss-Prot;Acc:Q9IBG0]
RT-10q	CCNB2_ORYLA	3	4509483	G2/mitotic-specific cyclin-B2. [Source:UniProtKB/Swiss-Prot;Acc:Q9IBG0]
RT-10q	CCNB2_ORYLA	3	4509483	G2/mitotic-specific cyclin-B2. [Source:UniProtKB/Swiss-Prot;Acc:Q9IBG0]
RT-10q		3	4513166
RT-10q		3	4513166
RT-10q	UQCRFS1 (1 of 2)	3	4543163	Cytochrome b-c1 complex subunit Rieske, mitochondrial Precursor (EC 1.10.2.2)(Ubiquinol-cytochrome c reductase iron-sulfur subunit)(Rieske iron-sulfur protein)(RISP)(Complex III subunit 5) [Contains Cytochrome b-c1 complex subunit 11(Ubiquinol-cytochrome c reductase 8 kDa protein)(Complex III subunit IX)] [Source:UniProtKB/Swiss-Prot;Acc:P47985]
RT-10q		3	4549375
RT-10q	RASL12	3	4557052	Ras-like protein family member 12 (RAS-like protein Ris) [Source:UniProtKB/Swiss-Prot;Acc:Q9NYN1]
RT-10q		3	4563944
RT-10q		3	4568609
RT-10q		3	4576370
RT-10q	HERC1	3	4594777	Probable E3 ubiquitin-protein ligase HERC1 (EC 6.3.2.-)(HECT domain and RCC1-like domain-containing protein 1)(p532)(p619) [Source:UniProtKB/Swiss-Prot;Acc:Q15751]
RT-10q		3	4701571
RT-10q	MPPED2	3	4796579	Metallophosphoesterase domain-containing protein 2 (Fetal brain protein 239)(239FB) [Source:UniProtKB/Swiss-Prot;Acc:Q15777]
RT-10q	ZDHHC13	3	4936227	Probable palmitoyltransferase ZDHHC13 (EC 2.3.1.-)(Zinc finger DHHC domain-containing protein 13)(DHHC-13)(Huntingtin-interacting protein 14-related protein)(HIP14-related protein)(Huntingtin-interacting protein HIP3RP)(Putative NF-kappa-B-activating protein 209)(Putative MAPK-activating protein PM03) [Source:UniProtKB/Swiss-Prot;Acc:Q8IUH4]
RT-10q	ZDHHC13	3	4936227	Probable palmitoyltransferase ZDHHC13 (EC 2.3.1.-)(Zinc finger DHHC domain-containing protein 13)(DHHC-13)(Huntingtin-interacting protein 14-related protein)(HIP14-related protein)(Huntingtin-interacting protein HIP3RP)(Putative NF-kappa-B-activating protein 209)(Putative MAPK-activating protein PM03) [Source:UniProtKB/Swiss-Prot;Acc:Q8IUH4]
RT-10q	CSRP3	3	4953026	Cysteine and glycine-rich protein 3 (Cysteine-rich protein 3)(CRP3)(LIM domain protein, cardiac)(Muscle LIM protein) [Source:UniProtKB/Swiss-Prot;Acc:P50461]
RT-10q	E2F8	3	4962918	Transcription factor E2F8 (E2F-8) [Source:UniProtKB/Swiss-Prot;Acc:A0AVK6]
RT-10q		3	5044362
RT-10q		3	5182787
RT-10q	DBX1	3	5220453	developing brain homeobox 1 [Source:RefSeq peptide;Acc:NP_001025036]
RT-10q	HTATIP2	3	5277603	Oxidoreductase HTATIP2 (EC 1.1.1.-)(HIV-1 TAT-interactive protein 2)(30 kDa HIV-1 TAT-interacting protein) [Source:UniProtKB/Swiss-Prot;Acc:Q9BUP3]
RT-10q	PRMT3	3	5289754	Protein arginine N-methyltransferase 3 (EC 2.1.1.-)(Heterogeneous nuclear ribonucleoprotein methyltransferase-like protein 3) [Source:UniProtKB/Swiss-Prot;Acc:O60678]
RT-10q	SLC6A5	3	5376958	Sodium- and chloride-dependent glycine transporter 2 (GlyT2)(GlyT-2)(Solute carrier family 6 member 5) [Source:UniProtKB/Swiss-Prot;Acc:Q9Y345]
RT-10q		3	5968551
RT-10q		3	6048359
RT-10q	MAPK8IP1	3	6109803	C-jun-amino-terminal kinase-interacting protein 1 (JNK-interacting protein 1)(JIP-1)(JNK MAP kinase scaffold protein 1)(Islet-brain 1)(IB-1)(Mitogen-activated protein kinase 8-interacting protein 1) [Source:UniProtKB/Swiss-Prot;Acc:Q9UQF2]
RT-10q		3	6156182
RT-10q		3	6222642
RT-10q	CHST1	3	6397354	Carbohydrate sulfotransferase 1 (EC 2.8.2.21)(Keratan sulfate Gal-6 sulfotransferase)(KSST)(KSGal6ST)(KS6ST)(Galactose/N-acetylglucosamine/N-acetylglucosamine 6-O-sulfotransferase 1)(GST-1) [Source:UniProtKB/Swiss-Prot;Acc:O43916]
RT-10q	SLC35C1	3	6647387	GDP-fucose transporter 1 (Solute carrier family 35 member C1) [Source:UniProtKB/Swiss-Prot;Acc:Q96A29]
RT-10q	SLC1A2 (2 of 2)	3	6703340	Excitatory amino acid transporter 2 (Sodium-dependent glutamate/aspartate transporter 2)(Glutamate/aspartate transporter II)(Solute carrier family 1 member 2) [Source:UniProtKB/Swiss-Prot;Acc:P43004]
RT-10q		3	6715143
RT-10q	APIP	3	6769030	APAF1-interacting protein [Source:UniProtKB/Swiss-Prot;Acc:Q96GX9]
RT-10q	APIP	3	6769030	APAF1-interacting protein [Source:UniProtKB/Swiss-Prot;Acc:Q96GX9]
RT-10q	APIP	3	6769030	APAF1-interacting protein [Source:UniProtKB/Swiss-Prot;Acc:Q96GX9]
RT-10q	LRRC4C (2 of 2)	3	6977814	Netrin-G1 ligand Precursor (NGL-1)(Leucine-rich repeat-containing protein 4C) [Source:UniProtKB/Swiss-Prot;Acc:Q9HCJ2]
RT-10q	HSD17B12 (2 of 2)	3	7132670	Estradiol 17-beta-dehydrogenase 12 (EC 1.1.1.62)(17-beta-hydroxysteroid dehydrogenase 12)(17-beta-HSD 12)(3-ketoacyl-CoA reductase)(KAR)(EC 1.3.1.-) [Source:UniProtKB/Swiss-Prot;Acc:Q53GQ0]
RT-10q	TTC17	3	7203699	Tetratricopeptide repeat protein 17 (TPR repeat protein 17) [Source:UniProtKB/Swiss-Prot;Acc:Q96AE7]
RT-10q	TRAF6	3	7230177	TNF receptor-associated factor 6 (Interleukin-1 signal transducer)(RING finger protein 85) [Source:UniProtKB/Swiss-Prot;Acc:Q9Y4K3]
RT-10q	TRPM5	3	7244792	Transient receptor potential cation channel subfamily M member 5 (Long transient receptor potential channel 5)(LTrpC5)(MLSN1- and TRP-related gene 1 protein) [Source:UniProtKB/Swiss-Prot;Acc:Q9NZQ8]
RT-10q	TRPM5	3	7244792	Transient receptor potential cation channel subfamily M member 5 (Long transient receptor potential channel 5)(LTrpC5)(MLSN1- and TRP-related gene 1 protein) [Source:UniProtKB/Swiss-Prot;Acc:Q9NZQ8]
RT-10q		3	7282512
RT-10q	KCNQ1	3	7330044	Potassium voltage-gated channel subfamily KQT member 1 (Voltage-gated potassium channel subunit Kv7.1)(IKs producing slow voltage-gated potassium channel subunit alpha KvLQT1)(KQT-like 1) [Source:UniProtKB/Swiss-Prot;Acc:P51787]
RT-10q	LINGO1 (2 of 2)	3	7460492	Leucine-rich repeat and immunoglobulin-like domain-containing nogo receptor-interacting protein 1 Precursor (Leucine-rich repeat and immunoglobilin-domain containing protein 1)(Leucine-rich repeat neuronal protein 6A)(Leucine-rich repeat neuronal protein 1) [Source:UniProtKB/Swiss-Prot;Acc:Q96FE5]
RT-10q		3	8231159
RT-10q	BBOX1	3	8239713	Gamma-butyrobetaine dioxygenase (EC 1.14.11.1)(Gamma-butyrobetaine,2-oxoglutarate dioxygenase)(Gamma-butyrobetaine hydroxylase)(Gamma-BBH) [Source:UniProtKB/Swiss-Prot;Acc:O75936]
RT-10q	BBOX1	3	8239713	Gamma-butyrobetaine dioxygenase (EC 1.14.11.1)(Gamma-butyrobetaine,2-oxoglutarate dioxygenase)(Gamma-butyrobetaine hydroxylase)(Gamma-BBH) [Source:UniProtKB/Swiss-Prot;Acc:O75936]
RT-10q	MADD	3	8270133	MAP kinase-activating death domain protein (Differentially expressed in normal and neoplastic cells)(Insulinoma glucagonoma clone 20)(Rab3 GDP/GTP exchange factor) [Source:UniProtKB/Swiss-Prot;Acc:Q8WXG6]
RT-10q	NR1H3	3	8340899	Oxysterols receptor LXR-alpha (Liver X receptor alpha)(Nuclear orphan receptor LXR-alpha)(Nuclear receptor subfamily 1 group H member 3) [Source:UniProtKB/Swiss-Prot;Acc:Q13133]
RT-10q		3	8359441
RT-10q	C11orf46	3	8362404	Uncharacterized protein C11orf46 [Source:UniProtKB/Swiss-Prot;Acc:Q8N8R7]
RT-10q	KCNA4	3	8387996	Potassium voltage-gated channel subfamily A member 4 (Voltage-gated potassium channel subunit Kv1.4)(HK1)(HPCN2)(HBK4)(HUKII) [Source:UniProtKB/Swiss-Prot;Acc:P22459]
RT-10q	CD151 (1 of 2)	3	8521725	CD151 antigen (Platelet-endothelial tetraspan antigen 3)(PETA-3)(GP27)(Membrane glycoprotein SFA-1)(Tetraspanin-24)(Tspan-24)(CD151 antigen) [Source:UniProtKB/Swiss-Prot;Acc:P48509]
RT-10q		3	8552857
RT-10q	DDB1	3	8580967	DNA damage-binding protein 1 (Damage-specific DNA-binding protein 1)(UV-damaged DNA-binding factor)(DDB p127 subunit)(DNA damage-binding protein a)(DDBa)(UV-damaged DNA-binding protein 1)(UV-DDB 1)(Xeroderma pigmentosum group E-complementing protein)(XPCe)(XPE-binding factor)(XPE-BF)(HBV X-associated protein 1)(XAP-1) [Source:UniProtKB/Swiss-Prot;Acc:Q16531]
RT-10q		3	8745699
RT-10q	TALDO1	3	8974026	Transaldolase (EC 2.2.1.2) [Source:UniProtKB/Swiss-Prot;Acc:P37837]
RT-10q		3	8988003
RT-10q		3	8998408
RT-10q	SIN3A (2 of 2)	3	9003594	Paired amphipathic helix protein Sin3a (Transcriptional corepressor Sin3a)(Histone deacetylase complex subunit Sin3a) [Source:UniProtKB/Swiss-Prot;Acc:Q96ST3]
RT-10q	CRABP1 (2 of 2)	3	9021875	Cellular retinoic acid-binding protein 1 (Cellular retinoic acid-binding protein I)(CRABP-I) [Source:UniProtKB/Swiss-Prot;Acc:P29762]
RT-10q	SLC25A44 (1 of 2)	3	9033286	Solute carrier family 25 member 44 [Source:UniProtKB/Swiss-Prot;Acc:Q96H78]
RT-10q	PSMA4	3	9037574	Proteasome subunit alpha type-4 (EC 3.4.25.1)(Proteasome component C9)(Macropain subunit C9)(Multicatalytic endopeptidase complex subunit C9)(Proteasome subunit L) [Source:UniProtKB/Swiss-Prot;Acc:P25789]
RT-10q	RBPMS2	3	9071091	RNA-binding protein with multiple splicing 2 [Source:UniProtKB/Swiss-Prot;Acc:Q6ZRY4]
RT-10q	Q9W7M2_ORYLA	3	9092316	CPEB-related RNA binding protein (Fragment). [Source:UniProtKB/TrEMBL;Acc:Q9W7M2]
RT-10q		3	9106979
RT-10q	CSNK1G1	3	9116269	Casein kinase I isoform gamma-1 (CKI-gamma 1)(EC 2.7.11.1) [Source:UniProtKB/Swiss-Prot;Acc:Q9HCP0]
RT-10q	SNX1 (2 of 2)	3	9152471	Sorting nexin-1 [Source:UniProtKB/Swiss-Prot;Acc:Q13596]
RT-10q	SNX1 (2 of 2)	3	9152471	Sorting nexin-1 [Source:UniProtKB/Swiss-Prot;Acc:Q13596]
RT-10q	NEO1	3	9170519	Neogenin Precursor [Source:UniProtKB/Swiss-Prot;Acc:Q92859]
RT-10q	BBS4	3	9491290	Bardet-Biedl syndrome 4 protein [Source:UniProtKB/Swiss-Prot;Acc:Q96RK4]
RT-10q	SCAMP2	3	9506403	Secretory carrier-associated membrane protein 2 (Secretory carrier membrane protein 2) [Source:UniProtKB/Swiss-Prot;Acc:O15127]
RT-10q		3	9519259
RT-10q	SENP8	3	9625234	Sentrin-specific protease 8 (EC 3.4.22.-)(Sentrin/SUMO-specific protease SENP8)(Protease, cysteine 2)(NEDD8-specific protease 1)(Deneddylase-1) [Source:UniProtKB/Swiss-Prot;Acc:Q96LD8]
RT-10q	GRAMD2	3	9642002	GRAM domain-containing protein 2 [Source:UniProtKB/Swiss-Prot;Acc:Q8IUY3]
RT-10q	GRAMD2	3	9642002	GRAM domain-containing protein 2 [Source:UniProtKB/Swiss-Prot;Acc:Q8IUY3]
RT-10q	ZNF609	3	9673014	Zinc finger protein 609 [Source:UniProtKB/Swiss-Prot;Acc:O15014]
RT-10q	TRIP4	3	9886960	Activating signal cointegrator 1 (ASC-1)(Thyroid receptor-interacting protein 4)(TRIP-4) [Source:UniProtKB/Swiss-Prot;Acc:Q15650]
RT-10q	CLN6	3	9944624	Ceroid-lipofuscinosis neuronal protein 6 (Protein CLN6) [Source:UniProtKB/Swiss-Prot;Acc:Q9NWW5]
RT-10q	CALML4	3	9978224	Calmodulin-like protein 4 (Serologically defined breast cancer antigen NY-BR-20) [Source:UniProtKB/Swiss-Prot;Acc:Q96GE6]
RT-10q		3	10019898
RT-10q		3	10040974
RT-10q		3	10203977
RT-10q		3	10203977
RT-10q		3	10203977
RT-10q	ITGA11 (1 of 2)	3	10213008	Integrin alpha-11 Precursor [Source:UniProtKB/Swiss-Prot;Acc:Q9UKX5]
RT-10q	CORO2B	3	10371288	Coronin-2B (Coronin-like protein C)(Clipin-C)(Protein FC96) [Source:UniProtKB/Swiss-Prot;Acc:Q9UQ03]
RT-10q	CORO2B	3	10371288	Coronin-2B (Coronin-like protein C)(Clipin-C)(Protein FC96) [Source:UniProtKB/Swiss-Prot;Acc:Q9UQ03]
RT-10q	ANP32C	3	10393311	Acidic leucine-rich nuclear phosphoprotein 32 family member C (Phosphoprotein 32-related protein 1)(Tumorigenic protein pp32r1) [Source:UniProtKB/Swiss-Prot;Acc:O43423]
RT-10q	ANP32C	3	10393311	Acidic leucine-rich nuclear phosphoprotein 32 family member C (Phosphoprotein 32-related protein 1)(Tumorigenic protein pp32r1) [Source:UniProtKB/Swiss-Prot;Acc:O43423]
RT-10q	GLCE	3	10450447	D-glucuronyl C5-epimerase (EC 5.1.3.-)(Heparin/heparan sulfate:glucuronic acid C5-epimerase) [Source:UniProtKB/Swiss-Prot;Acc:O94923]
RT-10q	PAQR5	3	10472794	Membrane progestin receptor gamma (mPR gamma)(Progestin and adipoQ receptor family member V) [Source:UniProtKB/Swiss-Prot;Acc:Q9NXK6]
RT-10q	PAQR5	3	10472794	Membrane progestin receptor gamma (mPR gamma)(Progestin and adipoQ receptor family member V) [Source:UniProtKB/Swiss-Prot;Acc:Q9NXK6]
RT-10q	KIF23 (1 of 2)	3	10495630	Kinesin-like protein KIF23 (Mitotic kinesin-like protein 1)(Kinesin-like protein 5) [Source:UniProtKB/Swiss-Prot;Acc:Q02241]
RT-10q	Q7T1J6_ORYLA	3	10658143	Tle3 (Fragment). [Source:UniProtKB/TrEMBL;Acc:Q7T1J6]
RT-10q	Q7T1J6_ORYLA	3	10658143	Tle3 (Fragment). [Source:UniProtKB/TrEMBL;Acc:Q7T1J6]
RT-10q		3	10853588
RT-10q	MORF4L1	3	10910407	Mortality factor 4-like protein 1 (MORF-related gene 15 protein)(Transcription factor-like protein MRG15)(MSL3-1 protein) [Source:UniProtKB/Swiss-Prot;Acc:Q9UBU8]
RT-10q	MORF4L1	3	10910407	Mortality factor 4-like protein 1 (MORF-related gene 15 protein)(Transcription factor-like protein MRG15)(MSL3-1 protein) [Source:UniProtKB/Swiss-Prot;Acc:Q9UBU8]
RT-10q	MORF4L1	3	10910407	Mortality factor 4-like protein 1 (MORF-related gene 15 protein)(Transcription factor-like protein MRG15)(MSL3-1 protein) [Source:UniProtKB/Swiss-Prot;Acc:Q9UBU8]
RT-10q		3	10947413
RT-10q	PIAS1 (1 of 2)	3	10954867	E3 SUMO-protein ligase PIAS1 (Protein inhibitor of activated STAT protein 1)(Gu-binding protein)(GBP)(RNA helicase II-binding protein)(DEAD/H box-binding protein 1) [Source:UniProtKB/Swiss-Prot;Acc:O75925]
RT-10q		3	11039074
RT-10q	MAP2K5	3	11059430	Dual specificity mitogen-activated protein kinase kinase 5 (MAP kinase kinase 5)(MAPKK 5)(EC 2.7.12.2)(MAPK/ERK kinase 5) [Source:UniProtKB/Swiss-Prot;Acc:Q13163]
RT-10q	MAP2K5	3	11059430	Dual specificity mitogen-activated protein kinase kinase 5 (MAP kinase kinase 5)(MAPKK 5)(EC 2.7.12.2)(MAPK/ERK kinase 5) [Source:UniProtKB/Swiss-Prot;Acc:Q13163]
RT-10q	MAP2K5	3	11059430	Dual specificity mitogen-activated protein kinase kinase 5 (MAP kinase kinase 5)(MAPKK 5)(EC 2.7.12.2)(MAPK/ERK kinase 5) [Source:UniProtKB/Swiss-Prot;Acc:Q13163]
RT-10q	SMAD3 (1 of 2)	3	11144974	Mothers against decapentaplegic homolog 3 (Mad3)(hMAD-3)(Mothers against DPP homolog 3)(SMAD 3)(hSMAD3)(JV15-2) [Source:UniProtKB/Swiss-Prot;Acc:P84022]
RT-10q	SMAD3 (1 of 2)	3	11144974	Mothers against decapentaplegic homolog 3 (Mad3)(hMAD-3)(Mothers against DPP homolog 3)(SMAD 3)(hSMAD3)(JV15-2) [Source:UniProtKB/Swiss-Prot;Acc:P84022]
RT-10q	SMAD6 (2 of 2)	3	11192528	Mothers against decapentaplegic homolog 6 (Mothers against DPP homolog 6)(SMAD 6)(Smad6)(hSMAD6) [Source:UniProtKB/Swiss-Prot;Acc:O43541]
RT-10q	TMEM208	3	11232568	Transmembrane protein 208 [Source:UniProtKB/Swiss-Prot;Acc:Q9BTX3]
RT-10q	SLC39A1	3	11239372	Zinc transporter ZIP1 (Zrt- and Irt-like protein 1)(ZIP-1)(hZIP1)(Solute carrier family 39 member 1)(Zinc-iron-regulated transporter-like) [Source:UniProtKB/Swiss-Prot;Acc:Q9NY26]
RT-10q	RLBP1 (2 of 2)	3	11247656	Retinaldehyde-binding protein 1 (Cellular retinaldehyde-binding protein) [Source:UniProtKB/Swiss-Prot;Acc:P12271]
RT-10q	RLBP1 (2 of 2)	3	11247656	Retinaldehyde-binding protein 1 (Cellular retinaldehyde-binding protein) [Source:UniProtKB/Swiss-Prot;Acc:P12271]
RT-10q	ABHD2 (1 of 2)	3	11255443	Abhydrolase domain-containing protein 2 (EC 3.1.1.-)(Lung alpha/beta hydrolase 2)(Protein PHPS1-2) [Source:UniProtKB/Swiss-Prot;Acc:P08910]
RT-10q	MFGE8 (2 of 2)	3	11275306	Lactadherin Precursor (Milk fat globule-EGF factor 8)(MFG-E8)(HMFG)(Breast epithelial antigen BA46)(MFGM) [Contains Lactadherin short form;Medin] [Source:UniProtKB/Swiss-Prot;Acc:Q08431]
RT-10q		3	11306421
RT-10q	COPS2	3	11325021	COP9 signalosome complex subunit 2 (Signalosome subunit 2)(SGN2)(JAB1-containing signalosome subunit 2)(Thyroid receptor-interacting protein 15)(TRIP-15)(Alien homolog) [Source:UniProtKB/Swiss-Prot;Acc:P61201]
RT-10q	FGF7	3	11377308	Keratinocyte growth factor Precursor (KGF)(Fibroblast growth factor 7)(FGF-7)(Heparin-binding growth factor 7)(HBGF-7) [Source:UniProtKB/Swiss-Prot;Acc:P21781]
RT-10q	DTWD1	3	11393244	DTW domain-containing protein 1 [Source:UniProtKB/Swiss-Prot;Acc:Q8N5C7]
RT-10q	DTWD1	3	11393244	DTW domain-containing protein 1 [Source:UniProtKB/Swiss-Prot;Acc:Q8N5C7]
RT-10q	NNT	3	11396650	NAD(P) transhydrogenase, mitochondrial Precursor (EC 1.6.1.2)(Nicotinamide nucleotide transhydrogenase)(Pyridine nucleotide transhydrogenase) [Source:UniProtKB/Swiss-Prot;Acc:Q13423]
RT-10q	SPATA5L1	3	11411887	Spermatogenesis-associated protein 5-like protein 1 [Source:UniProtKB/Swiss-Prot;Acc:Q9BVQ7]
RT-10q	SLC30A4	3	11429770	Zinc transporter 4 (ZnT-4)(Solute carrier family 30 member 4) [Source:UniProtKB/Swiss-Prot;Acc:O14863]
RT-10q	SLC30A4	3	11429770	Zinc transporter 4 (ZnT-4)(Solute carrier family 30 member 4) [Source:UniProtKB/Swiss-Prot;Acc:O14863]
RT-10q	PLDN	3	11436236	Pallidin (Pallid protein homolog)(Syntaxin 13-interacting protein) [Source:UniProtKB/Swiss-Prot;Acc:Q9UL45]
RT-10q		3	11458751
RT-10q		3	11458751
RT-10q	FBN1	3	11485393	Fibrillin-1 Precursor [Source:UniProtKB/Swiss-Prot;Acc:P35555]
RT-10q	DUT	3	11552986	Deoxyuridine 5'-triphosphate nucleotidohydrolase, mitochondrial Precursor (dUTPase)(EC 3.6.1.23)(dUTP pyrophosphatase) [Source:UniProtKB/Swiss-Prot;Acc:P33316]
RT-10q	SLC12A1	3	11557001	Solute carrier family 12 member 1 (Bumetanide-sensitive sodium-(potassium)-chloride cotransporter 2)(Kidney-specific Na-K-Cl symporter) [Source:UniProtKB/Swiss-Prot;Acc:Q13621]
RT-10q	MYEF2	3	11581380	Myelin expression factor 2 (MyEF-2)(MST156) [Source:UniProtKB/Swiss-Prot;Acc:Q9P2K5]
RT-10q	MYEF2	3	11581380	Myelin expression factor 2 (MyEF-2)(MST156) [Source:UniProtKB/Swiss-Prot;Acc:Q9P2K5]
RT-10q	MYEF2	3	11581380	Myelin expression factor 2 (MyEF-2)(MST156) [Source:UniProtKB/Swiss-Prot;Acc:Q9P2K5]
RT-10q	SLC24A5	3	11590678	Sodium/potassium/calcium exchanger 5 Precursor (Na(+)/K(+)/Ca(2+)-exchange protein 5)(Solute carrier family 24 member 5) [Source:UniProtKB/Swiss-Prot;Acc:Q71RS6]
RT-10q	RNF128	3	11599628	E3 ubiquitin-protein ligase RNF128 Precursor (EC 6.3.2.-)(RING finger protein 128)(Gene related to anergy in lymphocytes protein) [Source:UniProtKB/Swiss-Prot;Acc:Q8TEB7]
RT-10q	SEMA6D	3	11629269	Semaphorin-6D Precursor [Source:UniProtKB/Swiss-Prot;Acc:Q8NFY4]
RT-10q	SEMA6D	3	11629269	Semaphorin-6D Precursor [Source:UniProtKB/Swiss-Prot;Acc:Q8NFY4]
RT-10q	SEMA6D	3	11629269	Semaphorin-6D Precursor [Source:UniProtKB/Swiss-Prot;Acc:Q8NFY4]
RT-10q		3	11785301
RT-10q	DMXL2	3	11956004	DmX-like protein 2 (Rabconnectin-3) [Source:UniProtKB/Swiss-Prot;Acc:Q8TDJ6]
RT-10q		3	12000332
RT-10q	CP19A_ORYLA	3	12009750	Cytochrome P450 19A1 (EC 1.14.14.1) (Aromatase) (CYPXIX) (Estrogen synthetase) (P-450AROM). [Source:UniProtKB/Swiss-Prot;Acc:Q92087]
RT-10q	CP19A_ORYLA	3	12009750	Cytochrome P450 19A1 (EC 1.14.14.1) (Aromatase) (CYPXIX) (Estrogen synthetase) (P-450AROM). [Source:UniProtKB/Swiss-Prot;Acc:Q92087]
RT-10q	CP19A_ORYLA	3	12009750	Cytochrome P450 19A1 (EC 1.14.14.1) (Aromatase) (CYPXIX) (Estrogen synthetase) (P-450AROM). [Source:UniProtKB/Swiss-Prot;Acc:Q92087]
RT-10q	CP19A_ORYLA	3	12009750	Cytochrome P450 19A1 (EC 1.14.14.1) (Aromatase) (CYPXIX) (Estrogen synthetase) (P-450AROM). [Source:UniProtKB/Swiss-Prot;Acc:Q92087]
RT-10q	CP19A_ORYLA	3	12009750	Cytochrome P450 19A1 (EC 1.14.14.1) (Aromatase) (CYPXIX) (Estrogen synthetase) (P-450AROM). [Source:UniProtKB/Swiss-Prot;Acc:Q92087]
RT-10q	CP19A_ORYLA	3	12009750	Cytochrome P450 19A1 (EC 1.14.14.1) (Aromatase) (CYPXIX) (Estrogen synthetase) (P-450AROM). [Source:UniProtKB/Swiss-Prot;Acc:Q92087]
RT-10q	TNFAIP8L3	3	12045236	Tumor necrosis factor, alpha-induced protein 8-like protein 3 [Source:UniProtKB/Swiss-Prot;Acc:Q5GJ75]
RT-10q	SCG3	3	12057215	Secretogranin-3 Precursor (Secretogranin III)(SgIII) [Source:UniProtKB/Swiss-Prot;Acc:Q8WXD2]
RT-10q	LYSMD2	3	12075853	LysM and putative peptidoglycan-binding domain-containing protein 2 [Source:UniProtKB/Swiss-Prot;Acc:Q8IV50]
RT-10q		3	12089591
RT-10q	LEO1	3	12106287	RNA polymerase-associated protein LEO1 (Replicative senescence down-regulated leo1-like protein) [Source:UniProtKB/Swiss-Prot;Acc:Q8WVC0]
RT-10q	MAPK6	3	12160173	Mitogen-activated protein kinase 6 (EC 2.7.11.24)(Extracellular signal-regulated kinase 3)(ERK-3)(MAP kinase isoform p97)(p97-MAPK) [Source:UniProtKB/Swiss-Prot;Acc:Q16659]
RT-10q		3	12182671
RT-10q	USP8	3	12188190	Ubiquitin carboxyl-terminal hydrolase 8 (EC 3.1.2.15)(Ubiquitin thioesterase 8)(Ubiquitin-specific-processing protease 8)(Deubiquitinating enzyme 8)(hUBPy) [Source:UniProtKB/Swiss-Prot;Acc:P40818]
RT-10q	USP8	3	12188190	Ubiquitin carboxyl-terminal hydrolase 8 (EC 3.1.2.15)(Ubiquitin thioesterase 8)(Ubiquitin-specific-processing protease 8)(Deubiquitinating enzyme 8)(hUBPy) [Source:UniProtKB/Swiss-Prot;Acc:P40818]
RT-10q	HDC	3	12202797	Histidine decarboxylase (HDC)(EC 4.1.1.22) [Source:UniProtKB/Swiss-Prot;Acc:P19113]
RT-10q	SLC27A2 (1 of 3)	3	12207091	Very long-chain acyl-CoA synthetase (VLACS)(VLCS)(EC 6.2.1.-)(Very long-chain-fatty-acid-CoA ligase)(THCA-CoA ligase)(Fatty-acid-coenzyme A ligase, very long-chain 1)(Long-chain-fatty-acid--CoA ligase)(EC 6.2.1.3)(Fatty acid transport protein 2)(FATP-2)(Solute carrier family 27 member 2) [Source:UniProtKB/Swiss-Prot;Acc:O14975]
RT-10q	SLC27A2 (2 of 3)	3	12216907	Very long-chain acyl-CoA synthetase (VLACS)(VLCS)(EC 6.2.1.-)(Very long-chain-fatty-acid-CoA ligase)(THCA-CoA ligase)(Fatty-acid-coenzyme A ligase, very long-chain 1)(Long-chain-fatty-acid--CoA ligase)(EC 6.2.1.3)(Fatty acid transport protein 2)(FATP-2)(Solute carrier family 27 member 2) [Source:UniProtKB/Swiss-Prot;Acc:O14975]
RT-10q	SLC27A2 (2 of 3)	3	12216907	Very long-chain acyl-CoA synthetase (VLACS)(VLCS)(EC 6.2.1.-)(Very long-chain-fatty-acid-CoA ligase)(THCA-CoA ligase)(Fatty-acid-coenzyme A ligase, very long-chain 1)(Long-chain-fatty-acid--CoA ligase)(EC 6.2.1.3)(Fatty acid transport protein 2)(FATP-2)(Solute carrier family 27 member 2) [Source:UniProtKB/Swiss-Prot;Acc:O14975]
RT-10q	GATM	3	12236167	Glycine amidinotransferase, mitochondrial Precursor (EC 2.1.4.1)(L-arginine:glycine amidinotransferase)(Transamidinase)(AT) [Source:UniProtKB/Swiss-Prot;Acc:P50440]
RT-10q		3	12239799
RT-10q		3	12253525
RT-10q		3	12253525
RT-10q		3	12253525
RT-10q		3	12311017
RT-10q	FSD2	3	12318989	Fibronectin type III and SPRY domain-containing protein 2 (SPRY domain-containing protein 1) [Source:UniProtKB/Swiss-Prot;Acc:A1L4K1]
RT-10q	WHDC1L1	3	12326008	WASP homolog associated-protein with actin, membranes and microtubules (WH2 domain-containing protein 1) [Source:UniProtKB/Swiss-Prot;Acc:Q8TF30]
RT-10q	HOMER2	3	12339142	Homer protein homolog 2 (Homer-2)(Cupidin) [Source:UniProtKB/Swiss-Prot;Acc:Q9NSB8]
RT-10q	HOMER2	3	12339142	Homer protein homolog 2 (Homer-2)(Cupidin) [Source:UniProtKB/Swiss-Prot;Acc:Q9NSB8]
RT-10q	HOMER2	3	12339142	Homer protein homolog 2 (Homer-2)(Cupidin) [Source:UniProtKB/Swiss-Prot;Acc:Q9NSB8]
RT-10q	FAM103A1	3	12377447	Protein FAM103A1 [Source:UniProtKB/Swiss-Prot;Acc:Q9BTL3]
RT-10q	FAM103A1	3	12377447	Protein FAM103A1 [Source:UniProtKB/Swiss-Prot;Acc:Q9BTL3]
RT-10q	BTBD1	3	12400681	BTB/POZ domain-containing protein 1 (Hepatitis C virus NS5A-transactivated protein 8)(HCV NS5A-transactivated protein 8) [Source:UniProtKB/Swiss-Prot;Acc:Q9H0C5]
RT-10q	TM6SF1	3	12406436	Transmembrane 6 superfamily member 1 [Source:UniProtKB/Swiss-Prot;Acc:Q9BZW5]
RT-10q	ZRSR2	3	12411826	U2 small nuclear ribonucleoprotein auxiliary factor 35 kDa subunit-related protein 2 (U2(RNU2) small nuclear RNA auxiliary factor 1-like 2)(CCCH type zinc finger, RNA-binding motif and serine/arginine rich protein 2)(Renal carcinoma antigen NY-REN-20) [Source:UniProtKB/Swiss-Prot;Acc:Q15696]
RT-10q	AP1S2 (2 of 2)	3	12417279	AP-1 complex subunit sigma-2 (Adapter-related protein complex 1 sigma-1B subunit)(Adaptor protein complex AP-1 sigma-1B subunit)(Sigma-adaptin 1B)(Sigma1B-adaptin)(Golgi adaptor HA1/AP1 adaptin sigma-1B subunit)(Clathrin assembly protein complex 1 sigma-1B small chain)(Sigma 1B subunit of AP-1 clathrin) [Source:UniProtKB/Swiss-Prot;Acc:P56377]
RT-10q	PHKA2	3	12420705	Phosphorylase b kinase regulatory subunit alpha, liver isoform (Phosphorylase kinase alpha L subunit) [Source:UniProtKB/Swiss-Prot;Acc:P46019]
RT-10q	PPEF1	3	12443384	Serine/threonine-protein phosphatase with EF-hands 1 (PPEF-1)(EC 3.1.3.16)(Protein phosphatase with EF calcium-binding domain)(PPEF)(Serine/threonine-protein phosphatase 7)(PP7) [Source:UniProtKB/Swiss-Prot;Acc:O14829]
RT-10q		3	12529172
RT-10q	RS1 (1 of 2)	3	12530827	Retinoschisin Precursor (X-linked juvenile retinoschisis protein) [Source:UniProtKB/Swiss-Prot;Acc:O15537]
RT-10q	CDKL5 (2 of 2)	3	12538861	Cyclin-dependent kinase-like 5 (EC 2.7.11.22)(Serine/threonine-protein kinase 9) [Source:UniProtKB/Swiss-Prot;Acc:O76039]
RT-10q	SCML2 (2 of 2)	3	12586314	Sex comb on midleg-like protein 2 [Source:UniProtKB/Swiss-Prot;Acc:Q9UQR0]
RT-10q		3	12598171
RT-10q	NHS (2 of 2)	3	12616211	Nance-Horan syndrome protein (Congenital cataracts and dental anomalies protein) [Source:UniProtKB/Swiss-Prot;Acc:Q6T4R5]
RT-10q		3	12703963
RT-10q	BLZF1	3	12709931	Golgin-45 (Basic leucine zipper nuclear factor 1)(JEM-1)(p45 basic leucine-zipper nuclear factor) [Source:UniProtKB/Swiss-Prot;Acc:Q9H2G9]
RT-10q	BLZF1	3	12709931	Golgin-45 (Basic leucine zipper nuclear factor 1)(JEM-1)(p45 basic leucine-zipper nuclear factor) [Source:UniProtKB/Swiss-Prot;Acc:Q9H2G9]
RT-10q	C1orf32 (2 of 2)	3	12719165	Transmembrane and immunoglobulin domain-containing protein C1orf32 [Source:UniProtKB/Swiss-Prot;Acc:Q71H61]
RT-10q	ILDR1 (2 of 2)	3	12740127	Immunoglobulin-like domain-containing receptor 1 Precursor [Source:UniProtKB/Swiss-Prot;Acc:Q86SU0]
RT-10q	TMEM39A	3	12756962	Transmembrane protein 39A [Source:UniProtKB/Swiss-Prot;Acc:Q9NV64]
RT-10q	TMEM39A	3	12756962	Transmembrane protein 39A [Source:UniProtKB/Swiss-Prot;Acc:Q9NV64]
RT-10q	TMEM39A	3	12756962	Transmembrane protein 39A [Source:UniProtKB/Swiss-Prot;Acc:Q9NV64]
RT-10q	PRSS23	3	12766949	Serine protease 23 Precursor (EC 3.4.21.-)(Putative secreted protein ZSIG13) [Source:UniProtKB/Swiss-Prot;Acc:O95084]
RT-10q	PCNP	3	12844220	PEST proteolytic signal-containing nuclear protein (PEST-containing nuclear protein)(PCNP) [Source:UniProtKB/Swiss-Prot;Acc:Q8WW12]
RT-10q	STK16	3	12846030	Serine/threonine-protein kinase 16 (EC 2.7.11.1)(Protein kinase PKL12)(Myristoylated and palmitoylated serine/threonine-protein kinase)(MPSK)(TGF-beta-stimulated factor 1)(TSF-1)(hPSK) [Source:UniProtKB/Swiss-Prot;Acc:O75716]
RT-10q	STK16	3	12846030	Serine/threonine-protein kinase 16 (EC 2.7.11.1)(Protein kinase PKL12)(Myristoylated and palmitoylated serine/threonine-protein kinase)(MPSK)(TGF-beta-stimulated factor 1)(TSF-1)(hPSK) [Source:UniProtKB/Swiss-Prot;Acc:O75716]
RT-10q		3	12870579
RT-10q	ATIC	3	12881450	Bifunctional purine biosynthesis protein PURH [Includes Phosphoribosylaminoimidazolecarboxamide formyltransferase(EC 2.1.2.3)(5-aminoimidazole-4-carboxamide ribonucleotide formyltransferase)(AICAR transformylase);IMP cyclohydrolase(EC 3.5.4.10)(Inosinicase)(IMP synthetase)(ATIC)] [Source:UniProtKB/Swiss-Prot;Acc:P31939]
RT-10q		3	12888443
RT-10q	PSMD14	3	12932331	26S proteasome non-ATPase regulatory subunit 14 (26S proteasome regulatory subunit rpn11)(26S proteasome-associated PAD1 homolog 1) [Source:UniProtKB/Swiss-Prot;Acc:O00487]
RT-10q	PSMD14	3	12932331	26S proteasome non-ATPase regulatory subunit 14 (26S proteasome regulatory subunit rpn11)(26S proteasome-associated PAD1 homolog 1) [Source:UniProtKB/Swiss-Prot;Acc:O00487]
RT-10q		3	12940665
RT-10q		3	12967307
RT-10q		3	12967307
RT-10q		3	12991752
RT-10q		3	12991752
RT-10q		3	13019800
RT-10q	2007-03-01	3	13049269	E3 ubiquitin-protein ligase MARCH7 (EC 6.3.2.-)(Membrane-associated RING finger protein 7)(Membrane-associated RING-CH protein VII)(MARCH-VII)(RING finger protein 177)(Axotrophin) [Source:UniProtKB/Swiss-Prot;Acc:Q9H992]
RT-10q		3	13055424
RT-10q		3	13111763
RT-10q	WDSUB1 (1 of 2)	3	13144721	WD repeat, SAM and U-box domain-containing protein 1 [Source:UniProtKB/Swiss-Prot;Acc:Q8N9V3]
RT-10q	WDSUB1 (1 of 2)	3	13144721	WD repeat, SAM and U-box domain-containing protein 1 [Source:UniProtKB/Swiss-Prot;Acc:Q8N9V3]
RT-10q		3	13164621
RT-10q	GTF2F2 (1 of 2)	3	13200746	General transcription factor IIF subunit 2 (EC 3.6.1.-)(Transcription initiation factor IIF subunit beta)(TFIIF-beta)(ATP-dependent helicase GTF2F2)(Transcription initiation factor RAP30) [Source:UniProtKB/Swiss-Prot;Acc:P13984]
RT-10q	GTF2F2 (1 of 2)	3	13200746	General transcription factor IIF subunit 2 (EC 3.6.1.-)(Transcription initiation factor IIF subunit beta)(TFIIF-beta)(ATP-dependent helicase GTF2F2)(Transcription initiation factor RAP30) [Source:UniProtKB/Swiss-Prot;Acc:P13984]
RT-10q	GTF2F2 (1 of 2)	3	13200746	General transcription factor IIF subunit 2 (EC 3.6.1.-)(Transcription initiation factor IIF subunit beta)(TFIIF-beta)(ATP-dependent helicase GTF2F2)(Transcription initiation factor RAP30) [Source:UniProtKB/Swiss-Prot;Acc:P13984]
RT-10q	KIAA1704	3	13208156	Uncharacterized protein KIAA1704 (Lipopolysaccharide-specific response protein 7) [Source:UniProtKB/Swiss-Prot;Acc:Q8IXQ4]
RT-10q	ERCC3	3	13211374	TFIIH basal transcription factor complex helicase XPB subunit (EC 3.6.1.-)(Basic transcription factor 2 89 kDa subunit)(BTF2-p89)(TFIIH 89 kDa subunit)(DNA-repair protein complementing XP-B cells)(Xeroderma pigmentosum group B-complementing protein)(DNA excision repair protein ERCC-3) [Source:UniProtKB/Swiss-Prot;Acc:P19447]
RT-10q	ERCC3	3	13211374	TFIIH basal transcription factor complex helicase XPB subunit (EC 3.6.1.-)(Basic transcription factor 2 89 kDa subunit)(BTF2-p89)(TFIIH 89 kDa subunit)(DNA-repair protein complementing XP-B cells)(Xeroderma pigmentosum group B-complementing protein)(DNA excision repair protein ERCC-3) [Source:UniProtKB/Swiss-Prot;Acc:P19447]
RT-10q	CYP27C1	3	13228223	Cytochrome P450 27C1 (EC 1.14.-.-) [Source:UniProtKB/Swiss-Prot;Acc:Q4G0S4]
RT-10q	RBM26	3	13243807	RNA-binding protein 26 (RNA-binding motif protein 26)(CTCL tumor antigen se70-2) [Source:UniProtKB/Swiss-Prot;Acc:Q5T8P6]
RT-10q		3	13295889
RT-10q	POU4F1	3	13303008	POU domain, class 4, transcription factor 1 (Brain-specific homeobox/POU domain protein 3A)(Brn-3A)(Oct-T1)(Homeobox/POU domain protein RDC-1) [Source:UniProtKB/Swiss-Prot;Acc:Q01851]
RT-10q	PCDH9	3	13461659	Protocadherin-9 Precursor [Source:UniProtKB/Swiss-Prot;Acc:Q9HC56]
RT-10q		3	13666716
RT-10q		3	14059525
RT-10q	TDRD3	3	14094773	Tudor domain-containing protein 3 [Source:UniProtKB/Swiss-Prot;Acc:Q9H7E2]
RT-10q	DIAPH3	3	14121939	Protein diaphanous homolog 3 (Diaphanous-related formin-3)(DRF3) [Source:UniProtKB/Swiss-Prot;Acc:Q9NSV4]
RT-10q	PCDH17 (1 of 2)	3	14478175	Protocadherin-17 Precursor (Protocadherin-68) [Source:UniProtKB/Swiss-Prot;Acc:O14917]
RT-10q		3	14595750
RT-10q		3	14627117
RT-10q		3	14817919
RT-10q		3	14823145
RT-10q		3	14823145
RT-10q		3	14823145
RT-10q	FBXL3 (2 of 2)	3	14835941	F-box/LRR-repeat protein 3 (F-box and leucine-rich repeat protein 3A)(F-box/LRR-repeat protein 3A) [Source:UniProtKB/Swiss-Prot;Acc:Q9UKT7]
RT-10q	TGFBRAP1	3	14854004	Transforming growth factor-beta receptor-associated protein 1 (TGF-beta receptor-associated protein 1)(TRAP-1)(TRAP1) [Source:UniProtKB/Swiss-Prot;Acc:Q8WUH2]
RT-10q	TGFBRAP1	3	14854004	Transforming growth factor-beta receptor-associated protein 1 (TGF-beta receptor-associated protein 1)(TRAP-1)(TRAP1) [Source:UniProtKB/Swiss-Prot;Acc:Q8WUH2]
RT-10q		3	14864553
RT-10q	LAMP1 (1 of 2)	3	14877161	Lysosome-associated membrane glycoprotein 1 Precursor (LAMP-1)(CD107 antigen-like family member A)(CD107a antigen) [Source:UniProtKB/Swiss-Prot;Acc:P11279]
RT-10q	LAMP1 (1 of 2)	3	14877161	Lysosome-associated membrane glycoprotein 1 Precursor (LAMP-1)(CD107 antigen-like family member A)(CD107a antigen) [Source:UniProtKB/Swiss-Prot;Acc:P11279]
RT-10q	GRTP1 (1 of 2)	3	14882557	Growth hormone-regulated TBC protein 1 (TBC1 domain family member 6) [Source:UniProtKB/Swiss-Prot;Acc:Q5TC63]
RT-10q	ADPRHL1	3	14893780	[Protein ADP-ribosylarginine] hydrolase-like protein 1 (ADP-ribosylhydrolase 2) [Source:UniProtKB/Swiss-Prot;Acc:Q8NDY3]
RT-10q	DCUN1D2 (1 of 2)	3	14898904	DCN1-like protein 2 (Defective in cullin neddylation protein 1-like protein 2)(DCUN1 domain-containing protein 2) [Source:UniProtKB/Swiss-Prot;Acc:Q6PH85]
RT-10q	TMCO3	3	14904703	Transmembrane and coiled-coil domain-containing protein 3 Precursor (Putative LAG1-interacting protein) [Source:UniProtKB/Swiss-Prot;Acc:Q6UWJ1]
RT-10q	O73659_ORYLA	3	14912488	OlGRK-R. [Source:UniProtKB/TrEMBL;Acc:O73659]
RT-10q	O73659_ORYLA	3	14912488	OlGRK-R. [Source:UniProtKB/TrEMBL;Acc:O73659]
RT-10q	O73659_ORYLA	3	14912488	OlGRK-R. [Source:UniProtKB/TrEMBL;Acc:O73659]
RT-10q	O73659_ORYLA	3	14912488	OlGRK-R. [Source:UniProtKB/TrEMBL;Acc:O73659]
RT-10q	O73659_ORYLA	3	14912488	OlGRK-R. [Source:UniProtKB/TrEMBL;Acc:O73659]
RT-10q	O73659_ORYLA	3	14912488	OlGRK-R. [Source:UniProtKB/TrEMBL;Acc:O73659]
RT-10q	O73659_ORYLA	3	14912488	OlGRK-R. [Source:UniProtKB/TrEMBL;Acc:O73659]
RT-10q	O73659_ORYLA	3	14912488	OlGRK-R. [Source:UniProtKB/TrEMBL;Acc:O73659]
RT-10q	O73659_ORYLA	3	14912488	OlGRK-R. [Source:UniProtKB/TrEMBL;Acc:O73659]
RT-10q	O73659_ORYLA	3	14912488	OlGRK-R. [Source:UniProtKB/TrEMBL;Acc:O73659]
RT-10q	O73659_ORYLA	3	14912488	OlGRK-R. [Source:UniProtKB/TrEMBL;Acc:O73659]
RT-10q	O73659_ORYLA	3	14912488	OlGRK-R. [Source:UniProtKB/TrEMBL;Acc:O73659]
RT-10q	O73659_ORYLA	3	14912488	OlGRK-R. [Source:UniProtKB/TrEMBL;Acc:O73659]
RT-10q	O73659_ORYLA	3	14912488	OlGRK-R. [Source:UniProtKB/TrEMBL;Acc:O73659]
RT-10q	O73659_ORYLA	3	14912488	OlGRK-R. [Source:UniProtKB/TrEMBL;Acc:O73659]
RT-10q	O73659_ORYLA	3	14912488	OlGRK-R. [Source:UniProtKB/TrEMBL;Acc:O73659]
RT-10q	FAM70B	3	14923136	Protein FAM70B [Source:UniProtKB/Swiss-Prot;Acc:Q8WV15]
RT-10q	GAS6	3	14936120	Growth arrest-specific protein 6 Precursor (GAS-6)(AXL receptor tyrosine kinase ligand) [Source:UniProtKB/Swiss-Prot;Acc:Q14393]
RT-10q	PROS1	3	14948732	Vitamin K-dependent protein S Precursor [Source:UniProtKB/Swiss-Prot;Acc:P07225]
RT-10q	PROS1	3	14948732	Vitamin K-dependent protein S Precursor [Source:UniProtKB/Swiss-Prot;Acc:P07225]
RT-10q	PROS1	3	14948732	Vitamin K-dependent protein S Precursor [Source:UniProtKB/Swiss-Prot;Acc:P07225]
RT-10q	PROS1	3	14948732	Vitamin K-dependent protein S Precursor [Source:UniProtKB/Swiss-Prot;Acc:P07225]
RT-10q	RASA3	3	14962143	Ras GTPase-activating protein 3 (GAP1(IP4BP))(Ins P4-binding protein) [Source:UniProtKB/Swiss-Prot;Acc:Q14644]
RT-10q		3	15001058
RT-10q	TPP2	3	15014622	Tripeptidyl-peptidase 2 (EC 3.4.14.10)(Tripeptidyl-peptidase II)(TPP-II)(Tripeptidyl aminopeptidase) [Source:UniProtKB/Swiss-Prot;Acc:P29144]
RT-10q	C13orf39	3	15032841	UPF0567 protein C13orf39 [Source:UniProtKB/Swiss-Prot;Acc:Q5VZV1]
RT-10q		3	15042161
RT-10q	ERCC5	3	15044754	DNA-repair protein complementing XP-G cells (Xeroderma pigmentosum group G-complementing protein)(DNA excision repair protein ERCC-5) [Source:UniProtKB/Swiss-Prot;Acc:P28715]
RT-10q	RG9MTD1	3	15056217	RNA (guanine-9-)-methyltransferase domain-containing protein 1, mitochondrial Precursor (EC 2.1.1.-)(Renal carcinoma antigen NY-REN-49)(HBV pre-S2 trans-regulated protein 2) [Source:UniProtKB/Swiss-Prot;Acc:Q7L0Y3]
RT-10q	TXNL4B	3	15057874	Thioredoxin-like protein 4B (Dim1-like protein) [Source:UniProtKB/Swiss-Prot;Acc:Q9NX01]
RT-10q	MRPL16	3	15060813	39S ribosomal protein L16, mitochondrial Precursor (L16mt)(MRP-L16) [Source:UniProtKB/Swiss-Prot;Acc:Q9NX20]
RT-10q		3	15065099
RT-10q		3	15065099
RT-10q		3	15071619
RT-10q	EFNB2	3	15091869	Ephrin-B2 Precursor (EPH-related receptor tyrosine kinase ligand 5)(LERK-5)(HTK ligand)(HTK-L) [Source:UniProtKB/Swiss-Prot;Acc:P52799]
RT-10q	KCTD12 (2 of 2)	3	15605514	BTB/POZ domain-containing protein KCTD12 (Pfetin)(Predominantly fetal expressed T1 domain) [Source:UniProtKB/Swiss-Prot;Acc:Q96CX2]
RT-10q	SLC5A7 (2 of 2)	3	15622405	High affinity choline transporter 1 (Hemicholinium-3-sensitive choline transporter)(CHT)(Solute carrier family 5 member 7) [Source:UniProtKB/Swiss-Prot;Acc:Q9GZV3]
RT-10q	ARL6	3	15630486	ADP-ribosylation factor-like protein 6 (Bardet-Biedl syndrome 3 protein) [Source:UniProtKB/Swiss-Prot;Acc:Q9H0F7]
RT-10q		3	15639464
RT-10q		3	15639464
RT-10q		3	15639464
RT-10q	NSUN3	3	15730672	Putative methyltransferase NSUN3 (EC 2.1.1.-)(NOL1/NOP2/Sun domain family member 3) [Source:UniProtKB/Swiss-Prot;Acc:Q9H649]
RT-10q	ATP5G3 (2 of 2)	3	15738236	ATP synthase lipid-binding protein, mitochondrial Precursor (ATP synthase proteolipid P3)(ATPase protein 9)(ATPase subunit c) [Source:UniProtKB/Swiss-Prot;Acc:P48201]
RT-10q	RRAD	3	15742328	GTP-binding protein RAD (RAS associated with diabetes)(RAD1) [Source:UniProtKB/Swiss-Prot;Acc:P55042]
RT-10q	CDH16	3	15748047	Cadherin-16 Precursor (Kidney-specific cadherin)(Ksp-cadherin) [Source:UniProtKB/Swiss-Prot;Acc:O75309]
RT-10q	APPBP1	3	15806809	NEDD8-activating enzyme E1 regulatory subunit (Amyloid protein-binding protein 1)(Amyloid beta precursor protein-binding protein 1, 59 kDa)(APP-BP1)(Proto-oncogene protein 1) [Source:UniProtKB/Swiss-Prot;Acc:Q13564]
RT-10q		3	15830518
RT-10q	DYNC1LI2	3	15838218	Cytoplasmic dynein 1 light intermediate chain 2 (Dynein light intermediate chain 2, cytosolic)(LIC-2)(LIC53/55) [Source:UniProtKB/Swiss-Prot;Acc:O43237]
RT-10q	CMTM4	3	15855951	CKLF-like MARVEL transmembrane domain-containing protein 4 (Chemokine-like factor superfamily member 4) [Source:UniProtKB/Swiss-Prot;Acc:Q8IZR5]
RT-10q	CMTM5	3	15870216	CKLF-like MARVEL transmembrane domain-containing protein 5 (Chemokine-like factor superfamily member 5) [Source:UniProtKB/Swiss-Prot;Acc:Q96DZ9]
RT-10q	CMTM5	3	15870216	CKLF-like MARVEL transmembrane domain-containing protein 5 (Chemokine-like factor superfamily member 5) [Source:UniProtKB/Swiss-Prot;Acc:Q96DZ9]
RT-10q	GALNS	3	15880523	N-acetylgalactosamine-6-sulfatase Precursor (EC 3.1.6.4)(N-acetylgalactosamine-6-sulfate sulfatase)(Galactose-6-sulfate sulfatase)(GalNAc6S sulfatase)(Chondroitinsulfatase)(Chondroitinase) [Source:UniProtKB/Swiss-Prot;Acc:P34059]
RT-10q	TRAPPC2L	3	15901551	Trafficking protein particle complex subunit 2-like protein [Source:UniProtKB/Swiss-Prot;Acc:Q9UL33]
RT-10q		3	15904023
RT-10q	CBFA2T3	3	15915370	Protein CBFA2T3 (Myeloid translocation gene on chromosome 16 protein)(hMTG16)(MTG8-related protein 2)(Zinc finger MYND domain-containing protein 4) [Source:UniProtKB/Swiss-Prot;Acc:O75081]
RT-10q	ACSF3	3	16036596	Acyl-CoA synthetase family member 3, mitochondrial Precursor (EC 6.2.1.-) [Source:UniProtKB/Swiss-Prot;Acc:Q4G176]
RT-10q		3	16107915
RT-10q	SPG7	3	16120768	Paraplegin (EC 3.4.24.-)(Spastic paraplegia protein 7) [Source:UniProtKB/Swiss-Prot;Acc:Q9UQ90]
RT-10q	SPG7	3	16120768	Paraplegin (EC 3.4.24.-)(Spastic paraplegia protein 7) [Source:UniProtKB/Swiss-Prot;Acc:Q9UQ90]
RT-10q		3	16207370
RT-10q		3	16231893
RT-10q		3	16243390
RT-10q		3	16243390
RT-10q	DPEP1	3	16252791	Dipeptidase 1 Precursor (EC 3.4.13.19)(Microsomal dipeptidase)(Renal dipeptidase)(hRDP)(Dehydropeptidase-I) [Source:UniProtKB/Swiss-Prot;Acc:P16444]
RT-10q		3	16265607
RT-10q		3	16265607
RT-10q		3	16291421
RT-10q		3	16291421
RT-10q		3	16309940
RT-10q	DHODH	3	16321492	Dihydroorotate dehydrogenase, mitochondrial Precursor (DHOdehase)(EC 1.3.3.1)(Dihydroorotate oxidase) [Source:UniProtKB/Swiss-Prot;Acc:Q02127]
RT-10q	DHODH	3	16321492	Dihydroorotate dehydrogenase, mitochondrial Precursor (DHOdehase)(EC 1.3.3.1)(Dihydroorotate oxidase) [Source:UniProtKB/Swiss-Prot;Acc:Q02127]
RT-10q	KIAA0174	3	16344811	Uncharacterized protein KIAA0174 (Putative MAPK-activating protein PM28) [Source:UniProtKB/Swiss-Prot;Acc:P53990]
RT-10q	MPHOSPH10	3	16349354	U3 small nucleolar ribonucleoprotein protein MPP10 (M phase phosphoprotein 10) [Source:UniProtKB/Swiss-Prot;Acc:O00566]
RT-10q	MPHOSPH10	3	16349354	U3 small nucleolar ribonucleoprotein protein MPP10 (M phase phosphoprotein 10) [Source:UniProtKB/Swiss-Prot;Acc:O00566]
RT-10q	MCEE	3	16372099	Methylmalonyl-CoA epimerase, mitochondrial Precursor (EC 5.1.99.1)(DL-methylmalonyl-CoA racemase) [Source:UniProtKB/Swiss-Prot;Acc:Q96PE7]
RT-10q	MCEE	3	16372099	Methylmalonyl-CoA epimerase, mitochondrial Precursor (EC 5.1.99.1)(DL-methylmalonyl-CoA racemase) [Source:UniProtKB/Swiss-Prot;Acc:Q96PE7]
RT-10q		3	16377301
RT-10q	RPLP2	3	16381732	60S acidic ribosomal protein P2 (Renal carcinoma antigen NY-REN-44) [Source:UniProtKB/Swiss-Prot;Acc:P05387]
RT-10q	LIN7C	3	16390555	Lin-7 homolog C (Lin-7C)(Mammalian lin-seven protein 3)(MALS-3)(Vertebrate lin-7 homolog 3)(Veli-3 protein) [Source:UniProtKB/Swiss-Prot;Acc:Q9NUP9]
RT-10q	KIF18A	3	16429109	Kinesin-like protein KIF18A (Marrow stromal KIF18A)(MS-KIF18A) [Source:UniProtKB/Swiss-Prot;Acc:Q8NI77]
RT-10q	METT5D1	3	16462243	Putative S-adenosyl-L-methionine-dependent methyltransferase METT5D1 (EC 2.1.1.-)(Methyltransferase 5 domain-containing protein 1) [Source:UniProtKB/Swiss-Prot;Acc:A6NJ78]
RT-10q	LGR4	3	16579914	Leucine-rich repeat-containing G-protein coupled receptor 4 Precursor (G-protein coupled receptor 48) [Source:UniProtKB/Swiss-Prot;Acc:Q9BXB1]
RT-10q		3	16615609
RT-10q	SPI1 (1 of 2)	3	16648322	Transcription factor PU.1 (31 kDa-transforming protein) [Source:UniProtKB/Swiss-Prot;Acc:P17947]
RT-10q	SLC39A13	3	16668454	Zinc transporter ZIP13 (Zrt- and Irt-like protein 13)(ZIP-13)(Solute carrier family 39 member 13)(LIV-1 subfamily of ZIP zinc transporter 9)(LZT-Hs9) [Source:UniProtKB/Swiss-Prot;Acc:Q96H72]
RT-10q		3	16683084
RT-10q	GAS2 (2 of 2)	3	16698058	Growth arrest-specific protein 2 (GAS-2) [Source:UniProtKB/Swiss-Prot;Acc:O43903]
RT-10q	SLC17A6 (1 of 2)	3	16729154	Vesicular glutamate transporter 2 (VGluT2)(Solute carrier family 17 member 6)(Differentiation-associated Na(+)-dependent inorganic phosphate cotransporter)(Differentiation-associated BNPI) [Source:UniProtKB/Swiss-Prot;Acc:Q9P2U8]
RT-10q	ANO5 (1 of 2)	3	16742714	Anoctamin-5 (Transmembrane protein 16E)(Gnathodiaphyseal dysplasia 1 protein) [Source:UniProtKB/Swiss-Prot;Acc:Q75V66]
RT-10q	CILP	3	16879559	Cartilage intermediate layer protein 1 Precursor (CILP-1)(Cartilage intermediate-layer protein) [Contains Cartilage intermediate layer protein 1 C1;Cartilage intermediate layer protein 1 C2] [Source:UniProtKB/Swiss-Prot;Acc:O75339]
RT-10q	EIF3S1	3	16887703	Eukaryotic translation initiation factor 3 subunit J (eIF3j)(Eukaryotic translation initiation factor 3 subunit 1)(eIF-3-alpha)(eIF3 p35) [Source:UniProtKB/Swiss-Prot;Acc:O75822]
RT-10q	CTDSPL2 (2 of 2)	3	16923708	CTD small phosphatase-like protein 2 (CTDSP-like 2)(EC 3.1.3.-) [Source:UniProtKB/Swiss-Prot;Acc:Q05D32]
RT-10q	CTDSPL2 (2 of 2)	3	16923708	CTD small phosphatase-like protein 2 (CTDSP-like 2)(EC 3.1.3.-) [Source:UniProtKB/Swiss-Prot;Acc:Q05D32]
RT-10q	CTDSPL2 (2 of 2)	3	16923708	CTD small phosphatase-like protein 2 (CTDSP-like 2)(EC 3.1.3.-) [Source:UniProtKB/Swiss-Prot;Acc:Q05D32]
RT-10q	CASC4	3	16935414	Protein CASC4 (Cancer susceptibility candidate gene 4 protein) [Source:UniProtKB/Swiss-Prot;Acc:Q6P4E1]
RT-10q		3	16947492
RT-10q	TJP1 (2 of 2)	3	17035469	Tight junction protein ZO-1 (Zonula occludens protein 1)(Zona occludens protein 1)(Tight junction protein 1) [Source:UniProtKB/Swiss-Prot;Acc:Q07157]
RT-10q	TJP1 (2 of 2)	3	17035469	Tight junction protein ZO-1 (Zonula occludens protein 1)(Zona occludens protein 1)(Tight junction protein 1) [Source:UniProtKB/Swiss-Prot;Acc:Q07157]
RT-10q		3	17078283
RT-10q	SORD	3	17175174	Sorbitol dehydrogenase (EC 1.1.1.14)(L-iditol 2-dehydrogenase) [Source:UniProtKB/Swiss-Prot;Acc:Q00796]
RT-10q	APBA2	3	17181095	Amyloid beta A4 precursor protein-binding family A member 2 (Neuron-specific X11L protein)(Neuronal Munc18-1-interacting protein 2)(Mint-2)(Adapter protein X11beta) [Source:UniProtKB/Swiss-Prot;Acc:Q99767]
RT-10q		3	17273872
RT-10q		3	17273872
RT-10q		3	17273872
RT-10q	C11orf79	3	17340622	Protein EMI5 homolog, mitochondrial Precursor [Source:UniProtKB/Swiss-Prot;Acc:Q9NX18]
RT-10q	C11orf79	3	17340622	Protein EMI5 homolog, mitochondrial Precursor [Source:UniProtKB/Swiss-Prot;Acc:Q9NX18]
RT-10q		3	17344617
RT-10q	DAGLA	3	17372501	Sn1-specific diacylglycerol lipase alpha (DGL-alpha)(EC 3.1.1.-)(Neural stem cell-derived dendrite regulator) [Source:UniProtKB/Swiss-Prot;Acc:Q9Y4D2]
RT-10q	EXT2	3	17398180	Exostosin-2 (EC 2.4.1.224)(EC 2.4.1.225)(Glucuronosyl-N-acetylglucosaminyl-proteoglycan/N-acetylglucosaminyl-proteoglycan 4-alpha-N-acetylglucosaminyltransferase)(Putative tumor suppressor protein EXT2)(Multiple exostoses protein 2) [Source:UniProtKB/Swiss-Prot;Acc:Q93063]
RT-10q	ALX4 (2 of 2)	3	17415582	Homeobox protein aristaless-like 4 [Source:UniProtKB/Swiss-Prot;Acc:Q9H161]
RT-10q	CAPRIN1 (2 of 2)	3	17456036	Caprin-1 (Cytoplasmic activation- and proliferation-associated protein 1)(GPI-anchored membrane protein 1)(GPI-anchored protein p137)(GPI-p137)(p137GPI)(Cell cycle associated protein 1)(Membrane component chromosome 11 surface marker 1) [Source:UniProtKB/Swiss-Prot;Acc:Q14444]
RT-10q	CAPRIN1 (2 of 2)	3	17456036	Caprin-1 (Cytoplasmic activation- and proliferation-associated protein 1)(GPI-anchored membrane protein 1)(GPI-anchored protein p137)(GPI-p137)(p137GPI)(Cell cycle associated protein 1)(Membrane component chromosome 11 surface marker 1) [Source:UniProtKB/Swiss-Prot;Acc:Q14444]
RT-10q	NUCB2 (1 of 2)	3	17465666	Nucleobindin-2 Precursor (DNA-binding protein NEFA)(Gastric cancer antigen Zg4) [Source:UniProtKB/Swiss-Prot;Acc:P80303]
RT-10q	NUCB2 (1 of 2)	3	17465666	Nucleobindin-2 Precursor (DNA-binding protein NEFA)(Gastric cancer antigen Zg4) [Source:UniProtKB/Swiss-Prot;Acc:P80303]
RT-10q	PLEKHA7 (1 of 2)	3	17477740	Pleckstrin homology domain-containing family A member 7 [Source:UniProtKB/Swiss-Prot;Acc:Q6IQ23]
RT-10q	SOX6	3	17596145	Transcription factor SOX-6 [Source:UniProtKB/Swiss-Prot;Acc:P35712]
RT-10q	CYP2R1	3	17796104	Vitamin D 25-hydroxylase (EC 1.14.13.15)(Cytochrome P450 2R1) [Source:UniProtKB/Swiss-Prot;Acc:Q6VVX0]
RT-10q		3	17807033
RT-10q	COPB1	3	17854800	Coatomer subunit beta (Beta-coat protein)(Beta-COP) [Source:UniProtKB/Swiss-Prot;Acc:P53618]
RT-10q	RRAS2	3	17870673	Ras-related protein R-Ras2 Precursor (Ras-like protein TC21)(Teratocarcinoma oncogene) [Source:UniProtKB/Swiss-Prot;Acc:P62070]
RT-10q	TUB	3	17931225	Tubby protein homolog [Source:UniProtKB/Swiss-Prot;Acc:P50607]
RT-10q	TUB	3	17931225	Tubby protein homolog [Source:UniProtKB/Swiss-Prot;Acc:P50607]
RT-10q	RIC3 (2 of 2)	3	17957960	Protein RIC-3 Precursor [Source:UniProtKB/Swiss-Prot;Acc:Q7Z5B4]
RT-10q		3	18001949
RT-10q	STK33	3	18177098	Serine/threonine-protein kinase 33 (EC 2.7.11.1) [Source:UniProtKB/Swiss-Prot;Acc:Q9BYT3]
RT-10q		3	18193293
RT-10q	ST5	3	18218293	Suppression of tumorigenicity 5 (HeLa tumor suppression 1)(DENN domain-containing protein 2B) [Source:UniProtKB/Swiss-Prot;Acc:P78524]
RT-10q	TMEM9B	3	18270045	Transmembrane protein 9B Precursor [Source:UniProtKB/Swiss-Prot;Acc:Q9NQ34]
RT-10q	TMEM9B	3	18270045	Transmembrane protein 9B Precursor [Source:UniProtKB/Swiss-Prot;Acc:Q9NQ34]
RT-10q		3	18274770
RT-10q	FAM60A (2 of 2)	3	18294780	Protein FAM60A (Tera protein homolog) [Source:UniProtKB/Swiss-Prot;Acc:Q9NP50]
RT-10q	DENND5A	3	18302032	Rab6-interacting protein 1 (Rab6IP1) [Source:UniProtKB/Swiss-Prot;Acc:Q6IQ26]
RT-10q	DENND5A	3	18302032	Rab6-interacting protein 1 (Rab6IP1) [Source:UniProtKB/Swiss-Prot;Acc:Q6IQ26]
RT-10q	MRPS12	3	18329094	28S ribosomal protein S12, mitochondrial Precursor (S12mt)(MRP-S12)(MT-RPS12) [Source:UniProtKB/Swiss-Prot;Acc:O15235]
RT-10q	TMEM41B	3	18333881	Transmembrane protein 41B [Source:UniProtKB/Swiss-Prot;Acc:Q5BJD5]
RT-10q	IPO7	3	18342889	Importin-7 (Imp7)(Ran-binding protein 7)(RanBP7) [Source:UniProtKB/Swiss-Prot;Acc:O95373]
RT-10q		3	18356969
RT-10q	SBF2	3	18376575	Myotubularin-related protein 13 (SET-binding factor 2) [Source:UniProtKB/Swiss-Prot;Acc:Q86WG5]
RT-10q		3	18460347
RT-10q	AMPD3 (2 of 2)	3	18466558	AMP deaminase 3 (EC 3.5.4.6)(AMP deaminase isoform E)(Erythrocyte AMP deaminase) [Source:UniProtKB/Swiss-Prot;Acc:Q01432]
RT-10q		3	18482328
RT-10q	MRVI1	3	18486490	Protein MRVI1 (Inositol 1,4,5-triphosphate receptor-associated cGMP kinase substrate)(JAW1-related protein MRVI1) [Source:UniProtKB/Swiss-Prot;Acc:Q9Y6F6]
RT-10q	CTR9	3	18521130	RNA polymerase-associated protein CTR9 homolog (SH2 domain-binding protein 1) [Source:UniProtKB/Swiss-Prot;Acc:Q6PD62]
RT-10q	EIF4G2 (2 of 2)	3	18530157	Eukaryotic translation initiation factor 4 gamma 2 (eIF-4-gamma 2)(eIF-4G 2)(eIF4G 2)(p97)(Death-associated protein 5)(DAP-5) [Source:UniProtKB/Swiss-Prot;Acc:P78344]
RT-10q	GALNTL4	3	18572948	Putative polypeptide N-acetylgalactosaminyltransferase-like protein 4 (EC 2.4.1.41)(Polypeptide GalNAc transferase-like protein 4)(pp-GaNTase-like protein 4)(GalNAc-T-like protein 4)(Protein-UDP acetylgalactosaminyltransferase-like protein 4)(UDP-GalNAc:polypeptide N-acetylgalactosaminyltransferase-like protein 4) [Source:UniProtKB/Swiss-Prot;Acc:Q6P9A2]
RT-10q	GALNTL4	3	18572948	Putative polypeptide N-acetylgalactosaminyltransferase-like protein 4 (EC 2.4.1.41)(Polypeptide GalNAc transferase-like protein 4)(pp-GaNTase-like protein 4)(GalNAc-T-like protein 4)(Protein-UDP acetylgalactosaminyltransferase-like protein 4)(UDP-GalNAc:polypeptide N-acetylgalactosaminyltransferase-like protein 4) [Source:UniProtKB/Swiss-Prot;Acc:Q6P9A2]
RT-10q		3	18688290
RT-10q	BTBD10	3	18693496	BTB/POZ domain-containing protein 10 [Source:UniProtKB/Swiss-Prot;Acc:Q9BSF8]
RT-10q	TEAD1	3	18716060	Transcriptional enhancer factor TEF-1 (TEA domain family member 1)(TEAD-1)(Protein GT-IIC)(Transcription factor 13)(NTEF-1) [Source:UniProtKB/Swiss-Prot;Acc:P28347]
RT-10q	TEAD1	3	18716060	Transcriptional enhancer factor TEF-1 (TEA domain family member 1)(TEAD-1)(Protein GT-IIC)(Transcription factor 13)(NTEF-1) [Source:UniProtKB/Swiss-Prot;Acc:P28347]
RT-10q	TEAD1	3	18716060	Transcriptional enhancer factor TEF-1 (TEA domain family member 1)(TEAD-1)(Protein GT-IIC)(Transcription factor 13)(NTEF-1) [Source:UniProtKB/Swiss-Prot;Acc:P28347]
RT-10q		3	18721205
RT-10q	MICAL2	3	18782747	Protein MICAL-2 [Source:UniProtKB/Swiss-Prot;Acc:O94851]
RT-10q	DKK3 (2 of 2)	3	18818161	Dickkopf-related protein 3 Precursor (Dickkopf-3)(Dkk-3)(hDkk-3) [Source:UniProtKB/Swiss-Prot;Acc:Q9UBP4]
RT-10q	USP47	3	18824665	Ubiquitin carboxyl-terminal hydrolase 47 (EC 3.1.2.15)(Ubiquitin thioesterase 47)(Ubiquitin-specific-processing protease 47)(Deubiquitinating enzyme 47) [Source:UniProtKB/Swiss-Prot;Acc:Q96K76]
RT-10q	CLEC3A	3	18846387	C-type lectin domain family 3 member A Precursor (C-type lectin superfamily member 1)(Cartilage-derived C-type lectin) [Source:UniProtKB/Swiss-Prot;Acc:O75596]
RT-10q	VAT1L	3	18851564	Probable oxidoreductase KIAA1576 (EC 1.-.-.-) [Source:UniProtKB/Swiss-Prot;Acc:Q9HCJ6]
RT-10q	BOLA3	3	18860812	BolA-like protein 3 [Source:UniProtKB/Swiss-Prot;Acc:Q53S33]
RT-10q	PKD1L2 (1 of 2)	3	18867151	polycystin 1-like 2 isoform c [Source:RefSeq peptide;Acc:NP_001070248]
RT-10q		3	18905429
RT-10q	KARS	3	18921273	Lysyl-tRNA synthetase (EC 6.1.1.6)(Lysine--tRNA ligase)(LysRS) [Source:UniProtKB/Swiss-Prot;Acc:Q15046]
RT-10q	KARS	3	18921273	Lysyl-tRNA synthetase (EC 6.1.1.6)(Lysine--tRNA ligase)(LysRS) [Source:UniProtKB/Swiss-Prot;Acc:Q15046]
RT-10q	GCSH (2 of 2)	3	18930189	Glycine cleavage system H protein, mitochondrial Precursor [Source:UniProtKB/Swiss-Prot;Acc:P23434]
RT-10q	RPL13	3	18935519	60S ribosomal protein L13 (Breast basic conserved protein 1) [Source:UniProtKB/Swiss-Prot;Acc:P26373]
RT-10q	CPNE7	3	18945665	Copine-7 (Copine VII) [Source:UniProtKB/Swiss-Prot;Acc:Q9UBL6]
RT-10q	CPNE7	3	18945665	Copine-7 (Copine VII) [Source:UniProtKB/Swiss-Prot;Acc:Q9UBL6]
RT-10q	CPNE7	3	18945665	Copine-7 (Copine VII) [Source:UniProtKB/Swiss-Prot;Acc:Q9UBL6]
RT-10q	CPNE7	3	18945665	Copine-7 (Copine VII) [Source:UniProtKB/Swiss-Prot;Acc:Q9UBL6]
RT-10q	CPNE7	3	18945665	Copine-7 (Copine VII) [Source:UniProtKB/Swiss-Prot;Acc:Q9UBL6]
RT-10q		3	19006014
RT-10q	CYB5B	3	19013723	Cytochrome b5 type B Precursor (Cytochrome b5 outer mitochondrial membrane isoform) [Source:UniProtKB/Swiss-Prot;Acc:O43169]
RT-10q	DHX38	3	19019921	Pre-mRNA-splicing factor ATP-dependent RNA helicase PRP16 (EC 3.6.1.-)(ATP-dependent RNA helicase DHX38)(DEAH box protein 38) [Source:UniProtKB/Swiss-Prot;Acc:Q92620]
RT-10q		3	19183333
RT-10q		3	19683359
RT-10q	CRISPLD2	3	19751624	Cysteine-rich secretory protein LCCL domain-containing 2 Precursor (LCCL domain-containing cysteine-rich secretory protein 2)(Cysteine-rich secretory protein 11)(CRISP-11) [Source:UniProtKB/Swiss-Prot;Acc:Q9H0B8]
RT-10q	USP10	3	19769352	Ubiquitin carboxyl-terminal hydrolase 10 (EC 3.1.2.15)(Ubiquitin thioesterase 10)(Ubiquitin-specific-processing protease 10)(Deubiquitinating enzyme 10) [Source:UniProtKB/Swiss-Prot;Acc:Q14694]
RT-10q	PHLPPL	3	19794594	PH domain leucine-rich repeat protein phosphatase-like (PHLPP-like)(EC 3.1.3.16)(PHLPP2) [Source:UniProtKB/Swiss-Prot;Acc:Q6ZVD8]
RT-10q	PHLPPL	3	19794594	PH domain leucine-rich repeat protein phosphatase-like (PHLPP-like)(EC 3.1.3.16)(PHLPP2) [Source:UniProtKB/Swiss-Prot;Acc:Q6ZVD8]
RT-10q	AP1G1	3	19828587	AP-1 complex subunit gamma-1 (Adapter-related protein complex 1 subunit gamma-1)(Adaptor protein complex AP-1 subunit gamma-1)(Golgi adaptor HA1/AP1 adaptin subunit gamma-1)(Gamma1-adaptin)(Clathrin assembly protein complex 1 gamma-1 large chain) [Source:UniProtKB/Swiss-Prot;Acc:O43747]
RT-10q	AP1G1	3	19828587	AP-1 complex subunit gamma-1 (Adapter-related protein complex 1 subunit gamma-1)(Adaptor protein complex AP-1 subunit gamma-1)(Golgi adaptor HA1/AP1 adaptin subunit gamma-1)(Gamma1-adaptin)(Clathrin assembly protein complex 1 gamma-1 large chain) [Source:UniProtKB/Swiss-Prot;Acc:O43747]
RT-10q	ZNF821	3	19857883	Zinc finger protein 821 [Source:UniProtKB/Swiss-Prot;Acc:O75541]
RT-10q		3	19866820
RT-10q	MTMR10	3	19874670	Myotubularin-related protein 10 [Source:UniProtKB/Swiss-Prot;Acc:Q9NXD2]
RT-10q	MTMR10	3	19874670	Myotubularin-related protein 10 [Source:UniProtKB/Swiss-Prot;Acc:Q9NXD2]
RT-10q	MYO1E	3	19891389	Myosin-Ie (Myosin-Ic) [Source:UniProtKB/Swiss-Prot;Acc:Q12965]
RT-10q	MYO1E	3	19891389	Myosin-Ie (Myosin-Ic) [Source:UniProtKB/Swiss-Prot;Acc:Q12965]
RT-10q	RNF111	3	19935319	E3 ubiquitin-protein ligase Arkadia (EC 6.3.2.-)(RING finger protein 111) [Source:UniProtKB/Swiss-Prot;Acc:Q6ZNA4]
RT-10q		3	19961825
RT-10q		3	19961825
RT-10q	FAM63B	3	19983075	Protein FAM63B [Source:UniProtKB/Swiss-Prot;Acc:Q8NBR6]
RT-10q	ADAM10 (2 of 2)	3	20004025	ADAM 10 Precursor (EC 3.4.24.81)(A disintegrin and metalloproteinase domain 10)(Mammalian disintegrin-metalloprotease)(Kuzbanian protein homolog)(CDw156)(CD156c antigen) [Source:UniProtKB/Swiss-Prot;Acc:O14672]
RT-10q	ADAM10 (2 of 2)	3	20004025	ADAM 10 Precursor (EC 3.4.24.81)(A disintegrin and metalloproteinase domain 10)(Mammalian disintegrin-metalloprotease)(Kuzbanian protein homolog)(CDw156)(CD156c antigen) [Source:UniProtKB/Swiss-Prot;Acc:O14672]
RT-10q	LIPC	3	20025818	Hepatic triacylglycerol lipase Precursor (Hepatic lipase)(HL)(EC 3.1.1.3)(Lipase member C) [Source:UniProtKB/Swiss-Prot;Acc:P11150]
RT-10q	AQP9	3	20035808	Aquaporin-9 (AQP-9)(Small solute channel 1) [Source:UniProtKB/Swiss-Prot;Acc:O43315]
RT-10q	ALDH1A2	3	20046916	Retinal dehydrogenase 2 (RALDH 2)(RalDH2)(EC 1.2.1.36)(Aldehyde dehydrogenase family 1 member A2)(Retinaldehyde-specific dehydrogenase type 2)(RALDH(II)) [Source:UniProtKB/Swiss-Prot;Acc:O94788]
RT-10q	ALDH1A2	3	20046916	Retinal dehydrogenase 2 (RALDH 2)(RalDH2)(EC 1.2.1.36)(Aldehyde dehydrogenase family 1 member A2)(Retinaldehyde-specific dehydrogenase type 2)(RALDH(II)) [Source:UniProtKB/Swiss-Prot;Acc:O94788]
RT-10q	ALDH1A2	3	20046916	Retinal dehydrogenase 2 (RALDH 2)(RalDH2)(EC 1.2.1.36)(Aldehyde dehydrogenase family 1 member A2)(Retinaldehyde-specific dehydrogenase type 2)(RALDH(II)) [Source:UniProtKB/Swiss-Prot;Acc:O94788]
RT-10q	GRINL1A	3	20105466	Protein GRINL1A (Glutamate receptor-like protein 1A) [Source:UniProtKB/Swiss-Prot;Acc:Q6K051]
RT-10q	GRINL1A	3	20105466	Protein GRINL1A (Glutamate receptor-like protein 1A) [Source:UniProtKB/Swiss-Prot;Acc:Q6K051]
RT-10q	GRINL1A	3	20105466	Protein GRINL1A (Glutamate receptor-like protein 1A) [Source:UniProtKB/Swiss-Prot;Acc:Q6K051]
RT-10q	CGNL1 (1 of 2)	3	20131587	Cingulin-like protein 1 (Paracingulin)(Junction-associated coiled-coil protein) [Source:UniProtKB/Swiss-Prot;Acc:Q0VF96]
RT-10q		3	20143690
RT-10q	TCF12 (1 of 2)	3	20170084	Transcription factor 12 (Transcription factor HTF-4)(E-box-binding protein)(DNA-binding protein HTF4) [Source:UniProtKB/Swiss-Prot;Acc:Q99081]
RT-10q	TCF12 (1 of 2)	3	20170084	Transcription factor 12 (Transcription factor HTF-4)(E-box-binding protein)(DNA-binding protein HTF4) [Source:UniProtKB/Swiss-Prot;Acc:Q99081]
RT-10q		3	20233992
RT-10q		3	20241741
RT-10q		3	20251029
RT-10q	MNS1	3	20253655	Meiosis-specific nuclear structural protein 1 [Source:UniProtKB/Swiss-Prot;Acc:Q8NEH6]
RT-10q	TEX9	3	20258552	Testis-expressed sequence 9 protein [Source:UniProtKB/Swiss-Prot;Acc:Q8N6V9]
RT-10q	RFX7 (2 of 2)	3	20272309	Regulatory factor X domain-containing protein 2 [Source:UniProtKB/Swiss-Prot;Acc:Q2KHR2]
RT-10q	PRTG (1 of 2)	3	20322845	Protogenin Precursor (Protein Shen-Dan) [Source:UniProtKB/Swiss-Prot;Acc:Q2VWP7]
RT-10q		3	20348617
RT-10q	PIGB	3	20353655	GPI mannosyltransferase 3 (EC 2.4.1.-)(GPI mannosyltransferase III)(GPI-MT-III)(Phosphatidylinositol-glycan biosynthesis class B protein)(PIG-B) [Source:UniProtKB/Swiss-Prot;Acc:Q92521]
RT-10q	PIGB	3	20353655	GPI mannosyltransferase 3 (EC 2.4.1.-)(GPI mannosyltransferase III)(GPI-MT-III)(Phosphatidylinositol-glycan biosynthesis class B protein)(PIG-B) [Source:UniProtKB/Swiss-Prot;Acc:Q92521]
RT-10q	KIF3A (1 of 2)	3	20360815	Kinesin-like protein KIF3A (Microtubule plus end-directed kinesin motor 3A) [Source:UniProtKB/Swiss-Prot;Acc:Q9Y496]
RT-10q	KIF3A (1 of 2)	3	20360815	Kinesin-like protein KIF3A (Microtubule plus end-directed kinesin motor 3A) [Source:UniProtKB/Swiss-Prot;Acc:Q9Y496]
RT-10q	RAB27A	3	20383618	Ras-related protein Rab-27A (Rab-27)(GTP-binding protein Ram) [Source:UniProtKB/Swiss-Prot;Acc:P51159]
RT-10q	RAB27A	3	20383618	Ras-related protein Rab-27A (Rab-27)(GTP-binding protein Ram) [Source:UniProtKB/Swiss-Prot;Acc:P51159]
RT-10q	VRK3	3	20387270	Serine/threonine-protein kinase VRK3 (EC 2.7.11.1)(Vaccinia-related kinase 3) [Source:UniProtKB/Swiss-Prot;Acc:Q8IV63]
RT-10q		3	20403012
RT-10q		3	20410268
RT-10q	NUDT21	3	20423293	Cleavage and polyadenylation specificity factor subunit 5 (Cleavage and polyadenylation specificity factor 25 kDa subunit)(CPSF 25 kDa subunit)(Pre-mRNA cleavage factor Im 25 kDa subunit)(Nucleoside diphosphate-linked moiety X motif 21)(Nudix motif 21) [Source:UniProtKB/Swiss-Prot;Acc:O43809]
RT-10q	OGFOD1	3	20427749	2-oxoglutarate and iron-dependent oxygenase domain-containing protein 1 (EC 1.14.11.-)(Termination and polyadenylation 1 homolog) [Source:UniProtKB/Swiss-Prot;Acc:Q8N543]
RT-10q	TRADD	3	20439460	Tumor necrosis factor receptor type 1-associated DEATH domain protein (TNFR1-associated DEATH domain protein)(TNFRSF1A-associated via death domain) [Source:UniProtKB/Swiss-Prot;Acc:Q15628]
RT-10q	GNAO1	3	20450012	Guanine nucleotide-binding protein G(o) subunit alpha [Source:UniProtKB/Swiss-Prot;Acc:P09471]
RT-10q	COG4	3	20456861	Conserved oligomeric Golgi complex subunit 4 (COG complex subunit 4)(Component of oligomeric golgi complex 4) [Source:UniProtKB/Swiss-Prot;Acc:Q9H9E3]
RT-10q	GFOD2	3	20466383	Glucose-fructose oxidoreductase domain-containing protein 2 Precursor (EC 1.-.-.-) [Source:UniProtKB/Swiss-Prot;Acc:Q3B7J2]
RT-10q	THAP11	3	20473370	THAP domain-containing protein 11 [Source:UniProtKB/Swiss-Prot;Acc:Q96EK4]
RT-10q	NRN1L	3	20479541	Neuritin-like protein Precursor [Source:UniProtKB/Swiss-Prot;Acc:Q496H8]
RT-10q	NRN1L	3	20479541	Neuritin-like protein Precursor [Source:UniProtKB/Swiss-Prot;Acc:Q496H8]
RT-10q	SLC38A8 (1 of 2)	3	20486490	Putative sodium-coupled neutral amino acid transporter 8 [Source:UniProtKB/Swiss-Prot;Acc:A6NNN8]
RT-10q	FTSJD1	3	20499148	FtsJ methyltransferase domain-containing protein 1 [Source:UniProtKB/Swiss-Prot;Acc:Q8IYT2]
RT-10q	CALB2 (2 of 2)	3	20515230	Calretinin (CR)(29 kDa calbindin) [Source:UniProtKB/Swiss-Prot;Acc:P22676]
RT-10q	CALB2 (2 of 2)	3	20515230	Calretinin (CR)(29 kDa calbindin) [Source:UniProtKB/Swiss-Prot;Acc:P22676]
RT-10q	GOT2	3	20536180	Aspartate aminotransferase, mitochondrial Precursor (EC 2.6.1.1)(mAspAT)(Transaminase A)(Glutamate oxaloacetate transaminase 2)(Fatty acid-binding protein)(FABP-1)(FABPpm) [Source:UniProtKB/Swiss-Prot;Acc:P00505]
RT-10q	GOT2	3	20536180	Aspartate aminotransferase, mitochondrial Precursor (EC 2.6.1.1)(mAspAT)(Transaminase A)(Glutamate oxaloacetate transaminase 2)(Fatty acid-binding protein)(FABP-1)(FABPpm) [Source:UniProtKB/Swiss-Prot;Acc:P00505]
RT-10q	SLC38A7	3	20544047	Putative sodium-coupled neutral amino acid transporter 7 [Source:UniProtKB/Swiss-Prot;Acc:Q9NVC3]
RT-10q		3	20552866
RT-10q		3	20557792
RT-10q		3	20562199
RT-10q		3	20564965
RT-10q		3	20583246
RT-10q	Q76KC9_ORYLA	3	20594201	Furin endoprotease (Fragment). [Source:UniProtKB/TrEMBL;Acc:Q76KC9]
RT-10q	Q76KC9_ORYLA	3	20594201	Furin endoprotease (Fragment). [Source:UniProtKB/TrEMBL;Acc:Q76KC9]
RT-10q	Q76KC9_ORYLA	3	20594201	Furin endoprotease (Fragment). [Source:UniProtKB/TrEMBL;Acc:Q76KC9]
RT-10q	Q76KC9_ORYLA	3	20594201	Furin endoprotease (Fragment). [Source:UniProtKB/TrEMBL;Acc:Q76KC9]
RT-10q	Q76KC9_ORYLA	3	20594201	Furin endoprotease (Fragment). [Source:UniProtKB/TrEMBL;Acc:Q76KC9]
RT-10q		3	20654415
RT-10q	Q9DGD7_ORYLA	3	20684635	50 kD glycoprotein. [Source:UniProtKB/TrEMBL;Acc:Q9DGD7]
RT-10q	KIF7	3	20709523	Kinesin-like protein KIF7 [Source:UniProtKB/Swiss-Prot;Acc:Q2M1P5]
RT-10q		3	20724656
RT-10q		3	20807541
RT-10q	PDCD5	3	20810646	Programmed cell death protein 5 (TF-1 cell apoptosis-related protein 19)(Protein TFAR19) [Source:UniProtKB/Swiss-Prot;Acc:O14737]
RT-10q	MVD	3	20815730	Diphosphomevalonate decarboxylase (EC 4.1.1.33)(Mevalonate pyrophosphate decarboxylase)(Mevalonate (diphospho)decarboxylase) [Source:UniProtKB/Swiss-Prot;Acc:P53602]
RT-10q	CYBA	3	20822008	Cytochrome b-245 light chain (p22 phagocyte B-cytochrome)(Neutrophil cytochrome b 22 kDa polypeptide)(p22-phox)(p22phox)(Cytochrome b(558) alpha chain)(Cytochrome b558 subunit alpha)(Superoxide-generating NADPH oxidase light chain subunit) [Source:UniProtKB/Swiss-Prot;Acc:P13498]
RT-10q	TCF25	3	20828646	Transcription factor 25 (Nuclear localized protein 1) [Source:UniProtKB/Swiss-Prot;Acc:Q9BQ70]
RT-10q		3	20857792
RT-10q	DEF8	3	20864486	Differentially expressed in FDCP 8 homolog (DEF-8) [Source:UniProtKB/Swiss-Prot;Acc:Q6ZN54]
RT-10q	DEF8	3	20864486	Differentially expressed in FDCP 8 homolog (DEF-8) [Source:UniProtKB/Swiss-Prot;Acc:Q6ZN54]
RT-10q		3	20878833
RT-10q	MTHFSD	3	20903635	Methenyltetrahydrofolate synthetase domain-containing protein [Source:UniProtKB/Swiss-Prot;Acc:Q2M296]
RT-10q	FOXF1	3	20912045	Forkhead box protein F1 (Forkhead-related transcription factor 1)(Forkhead-related activator 1)(FREAC-1)(Forkhead-related protein FKHL5) [Source:UniProtKB/Swiss-Prot;Acc:Q12946]
RT-10q	COX4I1	3	21034765	Cytochrome c oxidase subunit 4 isoform 1, mitochondrial Precursor (Cytochrome c oxidase subunit IV isoform 1)(COX IV-1)(Cytochrome c oxidase polypeptide IV) [Source:UniProtKB/Swiss-Prot;Acc:P13073]
RT-10q	COX4I1	3	21034765	Cytochrome c oxidase subunit 4 isoform 1, mitochondrial Precursor (Cytochrome c oxidase subunit IV isoform 1)(COX IV-1)(Cytochrome c oxidase polypeptide IV) [Source:UniProtKB/Swiss-Prot;Acc:P13073]
RT-10q	COX4NB	3	21037279	Neighbor of COX4 (Protein FAM158B) [Source:UniProtKB/Swiss-Prot;Acc:O43402]
RT-10q	GINS2	3	21046937	DNA replication complex GINS protein PSF2 (GINS complex subunit 2) [Source:UniProtKB/Swiss-Prot;Acc:Q9Y248]
RT-10q	KIAA0182	3	21051763	Genetic suppressor element 1 [Source:UniProtKB/Swiss-Prot;Acc:Q14687]
RT-10q		3	21241354
RT-10q	ATMIN	3	21247448	ATM interactor [Source:UniProtKB/Swiss-Prot;Acc:O43313]
RT-10q		3	21254929
RT-10q	CDYL2	3	21270826	Chromodomain Y-like protein 2 (CDY-like 2) [Source:UniProtKB/Swiss-Prot;Acc:Q8N8U2]
RT-10q	CDYL2	3	21270826	Chromodomain Y-like protein 2 (CDY-like 2) [Source:UniProtKB/Swiss-Prot;Acc:Q8N8U2]
RT-10q	CDYL2	3	21270826	Chromodomain Y-like protein 2 (CDY-like 2) [Source:UniProtKB/Swiss-Prot;Acc:Q8N8U2]
RT-10q	CDYL2	3	21270826	Chromodomain Y-like protein 2 (CDY-like 2) [Source:UniProtKB/Swiss-Prot;Acc:Q8N8U2]
RT-10q	MAF (2 of 2)	3	21597047	Transcription factor Maf (Proto-oncogene c-maf) [Source:UniProtKB/Swiss-Prot;Acc:O75444]
RT-10q		3	21689446
RT-10q		3	21701302
RT-10q	SPON1 (1 of 2)	3	21803212	Spondin-1 Precursor (F-spondin)(Vascular smooth muscle cell growth-promoting factor) [Source:UniProtKB/Swiss-Prot;Acc:Q9HCB6]
RT-10q	C11orf41	3	21874886	UPF0606 protein C11orf41 [Source:UniProtKB/Swiss-Prot;Acc:Q6ZVL6]
RT-10q		3	21946860
RT-10q	CSTF3	3	21980275	Cleavage stimulation factor 77 kDa subunit (CSTF 77 kDa subunit)(CstF-77)(CF-1 77 kDa subunit) [Source:UniProtKB/Swiss-Prot;Acc:Q12996]
RT-10q	CSTF3	3	21980275	Cleavage stimulation factor 77 kDa subunit (CSTF 77 kDa subunit)(CstF-77)(CF-1 77 kDa subunit) [Source:UniProtKB/Swiss-Prot;Acc:Q12996]
RT-10q	CSTF3	3	21980275	Cleavage stimulation factor 77 kDa subunit (CSTF 77 kDa subunit)(CstF-77)(CF-1 77 kDa subunit) [Source:UniProtKB/Swiss-Prot;Acc:Q12996]
RT-10q	DEPDC7 (1 of 2)	3	21989538	DEP domain-containing protein 7 (Protein TR2/D15) [Source:UniProtKB/Swiss-Prot;Acc:Q96QD5]
RT-10q		3	22000661
RT-10q	PRRG4	3	22014413	Transmembrane gamma-carboxyglutamic acid protein 4 Precursor (Proline-rich gamma-carboxyglutamic acid protein 4)(Proline-rich Gla protein 4) [Source:UniProtKB/Swiss-Prot;Acc:Q9BZD6]
RT-10q	EIF3M	3	22024108	Eukaryotic translation initiation factor 3 subunit M (eIF3m)(PCI domain-containing protein 1)(Fetal lung protein B5)(hFL-B5) [Source:UniProtKB/Swiss-Prot;Acc:Q7L2H7]
RT-10q		3	22048688
RT-10q	RCN1	3	22064962	Reticulocalbin-1 Precursor [Source:UniProtKB/Swiss-Prot;Acc:Q15293]
RT-10q	PAX6_ORYLA	3	22087758	Paired box protein Pax-6. [Source:UniProtKB/Swiss-Prot;Acc:O73917]
RT-10q	PAX6_ORYLA	3	22087758	Paired box protein Pax-6. [Source:UniProtKB/Swiss-Prot;Acc:O73917]
RT-10q	PAX6_ORYLA	3	22087758	Paired box protein Pax-6. [Source:UniProtKB/Swiss-Prot;Acc:O73917]
RT-10q	PAX6_ORYLA	3	22087758	Paired box protein Pax-6. [Source:UniProtKB/Swiss-Prot;Acc:O73917]
RT-10q	PAX6_ORYLA	3	22087758	Paired box protein Pax-6. [Source:UniProtKB/Swiss-Prot;Acc:O73917]
RT-10q	PAX6_ORYLA	3	22087758	Paired box protein Pax-6. [Source:UniProtKB/Swiss-Prot;Acc:O73917]
RT-10q	PAX6_ORYLA	3	22087758	Paired box protein Pax-6. [Source:UniProtKB/Swiss-Prot;Acc:O73917]
RT-10q	PAX6_ORYLA	3	22087758	Paired box protein Pax-6. [Source:UniProtKB/Swiss-Prot;Acc:O73917]
RT-10q	PAX6_ORYLA	3	22087758	Paired box protein Pax-6. [Source:UniProtKB/Swiss-Prot;Acc:O73917]
RT-10q	PAX6_ORYLA	3	22087758	Paired box protein Pax-6. [Source:UniProtKB/Swiss-Prot;Acc:O73917]
RT-10q	PAX6_ORYLA	3	22087758	Paired box protein Pax-6. [Source:UniProtKB/Swiss-Prot;Acc:O73917]
RT-10q	PAX6_ORYLA	3	22087758	Paired box protein Pax-6. [Source:UniProtKB/Swiss-Prot;Acc:O73917]
RT-10q	PAX6_ORYLA	3	22087758	Paired box protein Pax-6. [Source:UniProtKB/Swiss-Prot;Acc:O73917]
RT-10q	ELP4	3	22141061	Elongator complex protein 4 (hELP4)(PAX6 neighbor gene protein) [Source:UniProtKB/Swiss-Prot;Acc:Q96EB1]
RT-10q	IMMP1L	3	22164012	Mitochondrial inner membrane protease subunit 1 (EC 3.4.21.-)(IMP1-like protein) [Source:UniProtKB/Swiss-Prot;Acc:Q96LU5]
RT-10q		3	22187353
RT-10q	RPS6KA2	3	22226067	Ribosomal protein S6 kinase alpha-2 (S6K-alpha 2)(EC 2.7.11.1)(90 kDa ribosomal protein S6 kinase 2)(p90-RSK 2)(Ribosomal S6 kinase 3)(RSK-3)(pp90RSK3)(MAP kinase-activated protein kinase 1c)(MAPKAPK1C) [Source:UniProtKB/Swiss-Prot;Acc:Q15349]
RT-10q	RNASET2	3	22251752	Ribonuclease T2 Precursor (EC 3.1.27.-)(Ribonuclease 6) [Source:UniProtKB/Swiss-Prot;Acc:O00584]
RT-10q	MYOM2 (1 of 2)	3	22273366	Myomesin-2 (Myomesin family member 2)(M-protein)(165 kDa titin-associated protein)(165 kDa connectin-associated protein) [Source:UniProtKB/Swiss-Prot;Acc:P54296]
RT-10q	CSMD1	3	22351920	CUB and sushi domain-containing protein 1 Precursor (CUB and sushi multiple domains protein 1) [Source:UniProtKB/Swiss-Prot;Acc:Q96PZ7]
RT-10q	DDX21	3	22878549	Nucleolar RNA helicase 2 (EC 3.6.1.-)(Nucleolar RNA helicase II)(Nucleolar RNA helicase Gu)(RH II/Gu)(Gu-alpha)(DEAD box protein 21) [Source:UniProtKB/Swiss-Prot;Acc:Q9NR30]
RT-10q	GBGT1	3	22941095	Globoside alpha-1,3-N-acetylgalactosaminyltransferase 1 (EC 2.4.1.-)(Forssman glycolipid synthetase-like protein) [Source:UniProtKB/Swiss-Prot;Acc:Q8N5D6]
RT-10q	GBGT1	3	22941095	Globoside alpha-1,3-N-acetylgalactosaminyltransferase 1 (EC 2.4.1.-)(Forssman glycolipid synthetase-like protein) [Source:UniProtKB/Swiss-Prot;Acc:Q8N5D6]
RT-10q		3	22969500
RT-10q	BRP44L	3	22998097	Brain protein 44-like protein [Source:UniProtKB/Swiss-Prot;Acc:Q9Y5U8]
RT-10q	BRP44L	3	22998097	Brain protein 44-like protein [Source:UniProtKB/Swiss-Prot;Acc:Q9Y5U8]
RT-10q	KIAA1279	3	23000848	KIF1-binding protein [Source:UniProtKB/Swiss-Prot;Acc:Q96EK5]
RT-10q	VPS26A	3	23019593	Vacuolar protein sorting-associated protein 26A (Vesicle protein sorting 26A)(hVPS26) [Source:UniProtKB/Swiss-Prot;Acc:O75436]
RT-10q	SUPV3L1	3	23026360	ATP-dependent RNA helicase SUPV3L1, mitochondrial Precursor (EC 3.6.1.-)(SUV3-like protein 1)(Suppressor of var1 3-like protein 1) [Source:UniProtKB/Swiss-Prot;Acc:Q8IYB8]
RT-10q	HKDC1	3	23059679	Putative hexokinase HKDC1 (EC 2.7.1.1)(Hexokinase domain-containing protein 1) [Source:UniProtKB/Swiss-Prot;Acc:Q2TB90]
RT-10q	HK1 (2 of 2)	3	23074689	Hexokinase-1 (EC 2.7.1.1)(Hexokinase type I)(HK I)(Brain form hexokinase) [Source:UniProtKB/Swiss-Prot;Acc:P19367]
RT-10q	TACR2	3	23093789	Substance-K receptor (SKR)(Neurokinin A receptor)(NK-2 receptor)(NK-2R)(Tachykinin receptor 2) [Source:UniProtKB/Swiss-Prot;Acc:P21452]
RT-10q	TSPAN15	3	23106246	Tetraspanin-15 (Tspan-15)(Transmembrane 4 superfamily member 15)(Tetraspan NET-7) [Source:UniProtKB/Swiss-Prot;Acc:O95858]
RT-10q	DNA2	3	23190617	DNA2-like helicase (EC 3.6.1.-)(DNA replication ATP-dependent helicase-like homolog) [Source:UniProtKB/Swiss-Prot;Acc:P51530]
RT-10q	PBLD	3	23199277	Phenazine biosynthesis-like domain-containing protein (EC 5.1.-.-)(MAWD-binding protein)(Unknown protein 32 from 2D-page of liver tissue) [Source:UniProtKB/Swiss-Prot;Acc:P30039]
RT-10q	PBLD	3	23199277	Phenazine biosynthesis-like domain-containing protein (EC 5.1.-.-)(MAWD-binding protein)(Unknown protein 32 from 2D-page of liver tissue) [Source:UniProtKB/Swiss-Prot;Acc:P30039]
RT-10q	HNRNPH3	3	23204685	Heterogeneous nuclear ribonucleoprotein H3 (hnRNP H3)(hnRNP 2H9) [Source:UniProtKB/Swiss-Prot;Acc:P31942]
RT-10q	RUFY2	3	23217757	RUN and FYVE domain-containing protein 2 (Rab4-interacting protein related) [Source:UniProtKB/Swiss-Prot;Acc:Q8WXA3]
RT-10q	RUFY2	3	23217757	RUN and FYVE domain-containing protein 2 (Rab4-interacting protein related) [Source:UniProtKB/Swiss-Prot;Acc:Q8WXA3]
RT-10q		3	23262594
RT-10q		3	23283973
RT-10q	MIS12	3	23307953	Protein MIS12 homolog [Source:UniProtKB/Swiss-Prot;Acc:Q9H081]
RT-10q	MIS12	3	23307953	Protein MIS12 homolog [Source:UniProtKB/Swiss-Prot;Acc:Q9H081]
RT-10q	MIS12	3	23307953	Protein MIS12 homolog [Source:UniProtKB/Swiss-Prot;Acc:Q9H081]
RT-10q	PPM1G	3	23311212	Protein phosphatase 1G (EC 3.1.3.16)(Protein phosphatase 2C isoform gamma)(PP2C-gamma)(Protein phosphatase magnesium-dependent 1 gamma)(Protein phosphatase 1C) [Source:UniProtKB/Swiss-Prot;Acc:O15355]
RT-10q	RHOU (2 of 2)	3	23338630	Rho-related GTP-binding protein RhoU (Wnt-1 responsive Cdc42 homolog 1)(WRCH-1)(Ryu GTPase)(CDC42-like GTPase 1)(Rho GTPase-like protein ARHU)(GTP-binding protein-like 1) [Source:UniProtKB/Swiss-Prot;Acc:Q7L0Q8]
RT-10q	RHOU (2 of 2)	3	23338630	Rho-related GTP-binding protein RhoU (Wnt-1 responsive Cdc42 homolog 1)(WRCH-1)(Ryu GTPase)(CDC42-like GTPase 1)(Rho GTPase-like protein ARHU)(GTP-binding protein-like 1) [Source:UniProtKB/Swiss-Prot;Acc:Q7L0Q8]
RT-10q	PDCD2	3	23344080	Programmed cell death protein 2 (Zinc finger protein Rp-8)(Zinc finger MYND domain-containing protein 7) [Source:UniProtKB/Swiss-Prot;Acc:Q16342]
RT-10q	PDCD2	3	23344080	Programmed cell death protein 2 (Zinc finger protein Rp-8)(Zinc finger MYND domain-containing protein 7) [Source:UniProtKB/Swiss-Prot;Acc:Q16342]
RT-10q	Q8UWB4_ORYLA	3	23349693	TATA-box binding protein (Fragment). [Source:UniProtKB/TrEMBL;Acc:Q8UWB4]
RT-10q	Q8UWB4_ORYLA	3	23349693	TATA-box binding protein (Fragment). [Source:UniProtKB/TrEMBL;Acc:Q8UWB4]
RT-10q	Q8UWB4_ORYLA	3	23349693	TATA-box binding protein (Fragment). [Source:UniProtKB/TrEMBL;Acc:Q8UWB4]
RT-10q	Q8UWB4_ORYLA	3	23349693	TATA-box binding protein (Fragment). [Source:UniProtKB/TrEMBL;Acc:Q8UWB4]
RT-10q	Q8UWB4_ORYLA	3	23349693	TATA-box binding protein (Fragment). [Source:UniProtKB/TrEMBL;Acc:Q8UWB4]
RT-10q	Q8UWB4_ORYLA	3	23349693	TATA-box binding protein (Fragment). [Source:UniProtKB/TrEMBL;Acc:Q8UWB4]
RT-10q	Q8UWB4_ORYLA	3	23349693	TATA-box binding protein (Fragment). [Source:UniProtKB/TrEMBL;Acc:Q8UWB4]
RT-10q	Q8UWB4_ORYLA	3	23349693	TATA-box binding protein (Fragment). [Source:UniProtKB/TrEMBL;Acc:Q8UWB4]
RT-10q	Q8UWB4_ORYLA	3	23349693	TATA-box binding protein (Fragment). [Source:UniProtKB/TrEMBL;Acc:Q8UWB4]
RT-10q	Q8UWB4_ORYLA	3	23349693	TATA-box binding protein (Fragment). [Source:UniProtKB/TrEMBL;Acc:Q8UWB4]
RT-10q	Q8UWB4_ORYLA	3	23349693	TATA-box binding protein (Fragment). [Source:UniProtKB/TrEMBL;Acc:Q8UWB4]
RT-10q	Q8UWB4_ORYLA	3	23349693	TATA-box binding protein (Fragment). [Source:UniProtKB/TrEMBL;Acc:Q8UWB4]
RT-10q	Q8UWB4_ORYLA	3	23349693	TATA-box binding protein (Fragment). [Source:UniProtKB/TrEMBL;Acc:Q8UWB4]
RT-10q	Q8UWB4_ORYLA	3	23349693	TATA-box binding protein (Fragment). [Source:UniProtKB/TrEMBL;Acc:Q8UWB4]
RT-10q	PSMC3	3	23353570	26S protease regulatory subunit 6A (Proteasome 26S subunit ATPase 3)(TAT-binding protein 1)(TBP-1)(Proteasome subunit P50) [Source:UniProtKB/Swiss-Prot;Acc:P17980]
RT-10q	PSMB1	3	23356678	Proteasome subunit beta type-1 Precursor (EC 3.4.25.1)(Proteasome component C5)(Macropain subunit C5)(Multicatalytic endopeptidase complex subunit C5)(Proteasome gamma chain) [Source:UniProtKB/Swiss-Prot;Acc:P20618]
RT-10q	PSMB1	3	23356678	Proteasome subunit beta type-1 Precursor (EC 3.4.25.1)(Proteasome component C5)(Macropain subunit C5)(Multicatalytic endopeptidase complex subunit C5)(Proteasome gamma chain) [Source:UniProtKB/Swiss-Prot;Acc:P20618]
RT-10q	PHF10	3	23360434	PHD finger protein 10 (XAP135) [Source:UniProtKB/Swiss-Prot;Acc:Q8WUB8]
RT-10q	RAB4A	3	23367197	Ras-related protein Rab-4A [Source:UniProtKB/Swiss-Prot;Acc:P20338]
RT-10q	C1orf96	3	23373157	Uncharacterized protein C1orf96 [Source:UniProtKB/Swiss-Prot;Acc:Q6IQ19]
RT-10q	C1orf96	3	23373157	Uncharacterized protein C1orf96 [Source:UniProtKB/Swiss-Prot;Acc:Q6IQ19]
RT-10q	ACTC1 (1 of 4)	3	23375957	Actin, alpha cardiac muscle 1 (Alpha-cardiac actin) [Source:UniProtKB/Swiss-Prot;Acc:P68032]
RT-10q	ACTC1 (1 of 4)	3	23375957	Actin, alpha cardiac muscle 1 (Alpha-cardiac actin) [Source:UniProtKB/Swiss-Prot;Acc:P68032]
RT-10q	ACTC1 (1 of 4)	3	23375957	Actin, alpha cardiac muscle 1 (Alpha-cardiac actin) [Source:UniProtKB/Swiss-Prot;Acc:P68032]
RT-10q	ABCB10	3	23385345	ATP-binding cassette sub-family B member 10, mitochondrial Precursor (ATP-binding cassette transporter 10)(ABC transporter 10 protein)(Mitochondrial ATP-binding cassette 2)(M-ABC2) [Source:UniProtKB/Swiss-Prot;Acc:Q9NRK6]
RT-10q	KIAA0133	3	23394039	Uncharacterized protein KIAA0133 [Source:UniProtKB/Swiss-Prot;Acc:Q14146]
RT-10q	GALNT2	3	23436562	Polypeptide N-acetylgalactosaminyltransferase 2 (EC 2.4.1.41)(Polypeptide GalNAc transferase 2)(pp-GaNTase 2)(GalNAc-T2)(Protein-UDP acetylgalactosaminyltransferase 2)(UDP-GalNAc:polypeptide N-acetylgalactosaminyltransferase 2) [Contains Polypeptide N-acetylgalactosaminyltransferase 2 soluble form] [Source:UniProtKB/Swiss-Prot;Acc:Q10471]
RT-10q	GALNT2	3	23436562	Polypeptide N-acetylgalactosaminyltransferase 2 (EC 2.4.1.41)(Polypeptide GalNAc transferase 2)(pp-GaNTase 2)(GalNAc-T2)(Protein-UDP acetylgalactosaminyltransferase 2)(UDP-GalNAc:polypeptide N-acetylgalactosaminyltransferase 2) [Contains Polypeptide N-acetylgalactosaminyltransferase 2 soluble form] [Source:UniProtKB/Swiss-Prot;Acc:Q10471]
RT-10q	SMYD2 (1 of 2)	3	23451840	SET and MYND domain-containing protein 2 (HSKM-B)(Lysine N-methyltransferase 3C) [Source:UniProtKB/Swiss-Prot;Acc:Q9NRG4]
RT-10q		3	23461466
RT-10q		3	23485983
RT-10q		3	23485983
RT-10q	KLHL10 (1 of 3)	3	23498006	Kelch-like protein 10 [Source:UniProtKB/Swiss-Prot;Acc:Q6JEL2]
RT-10q		3	23505235
RT-10q	EFCAB2	3	23512105	EF-hand calcium-binding domain-containing protein 2 [Source:UniProtKB/Swiss-Prot;Acc:Q5VUJ9]
RT-10q		3	23517602
RT-10q	CTSB (1 of 2)	3	23529295	Cathepsin B Precursor (EC 3.4.22.1)(Cathepsin B1)(APP secretase)(APPS) [Contains Cathepsin B light chain;Cathepsin B heavy chain] [Source:UniProtKB/Swiss-Prot;Acc:P07858]
RT-10q		3	23540008
RT-10q		3	23549498
RT-10q		3	23564359
RT-10q		3	23593560
RT-10q	SCCPDH	3	23602225	Probable saccharopine dehydrogenase (EC 1.5.1.9) [Source:UniProtKB/Swiss-Prot;Acc:Q8NBX0]
RT-10q	TFB2M	3	23610776	Dimethyladenosine transferase 2, mitochondrial Precursor (EC 2.1.1.-)(S-adenosylmethionine-6-N', N'-adenosyl(rRNA) dimethyltransferase 2)(Mitochondrial 12S rRNA dimethylase 2)(Mitochondrial transcription factor B2)(mtTFB2)(h-mtTFB2)(h-mtTFB)(hTFB2M)(Hepatitis C virus NS5A-transactivated protein 5)(HCV NS5A-transactivated protein 5) [Source:UniProtKB/Swiss-Prot;Acc:Q9H5Q4]
RT-10q	SMYD3	3	23656093	SET and MYND domain-containing protein 3 (EC 2.1.1.43)(Zinc finger MYND domain-containing protein 1) [Source:UniProtKB/Swiss-Prot;Acc:Q9H7B4]
RT-10q		3	23701453
RT-10q		3	23762754
RT-10q		3	23800940
RT-10q	MUM1	3	23802881	Mutated melanoma-associated antigen 1 (Protein MUM-1) [Source:UniProtKB/Swiss-Prot;Acc:Q2TAK8]
RT-10q	MUM1	3	23802881	Mutated melanoma-associated antigen 1 (Protein MUM-1) [Source:UniProtKB/Swiss-Prot;Acc:Q2TAK8]
RT-10q	AHCTF1	3	23810281	AT-hook-containing transcription factor 1 (Embryonic large molecule derived from yolk sac) [Source:UniProtKB/Swiss-Prot;Acc:Q8WYP5]
RT-10q		3	23822512
RT-10q	FZD3 (2 of 2)	3	23831021	Frizzled-3 Precursor (Fz-3)(hFz3) [Source:UniProtKB/Swiss-Prot;Acc:Q9NPG1]
RT-10q	KRTCAP3	3	23857032	Keratinocytes-associated protein 3 (KCP-3) [Source:UniProtKB/Swiss-Prot;Acc:Q53RY4]
RT-10q	NRBP1 (2 of 2)	3	23863724	Nuclear receptor-binding protein [Source:UniProtKB/Swiss-Prot;Acc:Q9UHY1]
RT-10q	NRBP1 (2 of 2)	3	23863724	Nuclear receptor-binding protein [Source:UniProtKB/Swiss-Prot;Acc:Q9UHY1]
RT-10q	NRBP1 (2 of 2)	3	23863724	Nuclear receptor-binding protein [Source:UniProtKB/Swiss-Prot;Acc:Q9UHY1]
RT-10q	KCTD3	3	23875676	BTB/POZ domain-containing protein KCTD3 (Renal carcinoma antigen NY-REN-45) [Source:UniProtKB/Swiss-Prot;Acc:Q9Y597]
RT-10q		3	24081685
RT-10q		3	24125124
RT-10q	ESRRG (1 of 2)	3	24176340	Estrogen-related receptor gamma (Estrogen receptor-related protein 3)(ERR gamma-2)(Nuclear receptor subfamily 3 group B member 3) [Source:UniProtKB/Swiss-Prot;Acc:P62508]
RT-10q	SPATA17	3	24408119	Spermatogenesis-associated protein 17 [Source:UniProtKB/Swiss-Prot;Acc:Q96L03]
RT-10q		3	24439009
RT-10q		3	24527923
RT-10q	LPIN1 (2 of 2)	3	24553544	Lipin-1 [Source:UniProtKB/Swiss-Prot;Acc:Q14693]
RT-10q		3	24581198
RT-10q		3	24603254
RT-10q		3	24609805
RT-10q		3	24616322
RT-10q	CDC42SE1	3	24643187	CDC42 small effector protein 1 (Small effector of CDC42 protein 1)(CDC42-binding protein SCIP1) [Source:UniProtKB/Swiss-Prot;Acc:Q9NRR8]
RT-10q	NIP7	3	24648100	60S ribosome subunit biogenesis protein NIP7 homolog (KD93) [Source:UniProtKB/Swiss-Prot;Acc:Q9Y221]
RT-10q		3	24653813
RT-10q		3	24656757
RT-10q	ZDHHC7	3	24663535	Palmitoyltransferase ZDHHC7 (EC 2.3.1.-)(Zinc finger DHHC domain-containing protein 7)(DHHC-7)(Zinc finger protein 370) [Source:UniProtKB/Swiss-Prot;Acc:Q9NXF8]
RT-10q	RGS9BP	3	24682454	Regulator of G-protein signaling 9-binding protein (RGS9-anchoring protein) [Source:UniProtKB/Swiss-Prot;Acc:Q6ZS82]
RT-10q	NUDT19	3	24687277	Nucleoside diphosphate-linked moiety X motif 19, mitochondrial Precursor (Nudix motif 19)(EC 3.6.1.-) [Source:UniProtKB/Swiss-Prot;Acc:A8MXV4]
RT-10q	SLC7A9	3	24693773	B(0,+)-type amino acid transporter 1 (B(0,+)AT)(Glycoprotein-associated amino acid transporter b0,+AT1)(Solute carrier family 7 member 9) [Source:UniProtKB/Swiss-Prot;Acc:P82251]
RT-10q	SLC7A9	3	24693773	B(0,+)-type amino acid transporter 1 (B(0,+)AT)(Glycoprotein-associated amino acid transporter b0,+AT1)(Solute carrier family 7 member 9) [Source:UniProtKB/Swiss-Prot;Acc:P82251]
RT-10q	ZFAND3	3	24721122	AN1-type zinc finger protein 3 (Testis-expressed sequence 27) [Source:UniProtKB/Swiss-Prot;Acc:Q9H8U3]
RT-10q	ZFAND3	3	24721122	AN1-type zinc finger protein 3 (Testis-expressed sequence 27) [Source:UniProtKB/Swiss-Prot;Acc:Q9H8U3]
RT-10q		3	24893122
RT-10q	STYX	3	25238330	Serine/threonine/tyrosine-interacting protein (Protein tyrosine phosphatase-like protein) [Source:UniProtKB/Swiss-Prot;Acc:Q8WUJ0]
RT-10q	GNPNAT1	3	25243531	Glucosamine 6-phosphate N-acetyltransferase (EC 2.3.1.4)(Phosphoglucosamine transacetylase)(Phosphoglucosamine acetylase) [Source:UniProtKB/Swiss-Prot;Acc:Q96EK6]
RT-10q	AMFR	3	25251363	Autocrine motility factor receptor, isoform 2 (AMF receptor, isoform 2)(EC 6.3.2.-)(gp78)(RING finger protein 45) [Source:UniProtKB/Swiss-Prot;Acc:Q9UKV5]
RT-10q		3	25264016
RT-10q		3	25265908
RT-10q	RBM35B	3	25271534	RNA-binding protein 35B (RNA-binding motif protein 35B) [Source:UniProtKB/Swiss-Prot;Acc:Q9H6T0]
RT-10q		3	25311773
RT-10q	DDX28	3	25366621	Probable ATP-dependent RNA helicase DDX28 (EC 3.6.1.-)(Mitochondrial DEAD box protein 28) [Source:UniProtKB/Swiss-Prot;Acc:Q9NUL7]
RT-10q	TLN2 (1 of 2)	3	25421704	Talin-2 [Source:UniProtKB/Swiss-Prot;Acc:Q9Y4G6]
RT-10q	TLN2 (1 of 2)	3	25421704	Talin-2 [Source:UniProtKB/Swiss-Prot;Acc:Q9Y4G6]
RT-10q		3	25466193
RT-10q		3	25466193
RT-10q	FBXO22	3	25475529	F-box only protein 22 (F-box protein FBX22p44) [Source:UniProtKB/Swiss-Prot;Acc:Q8NEZ5]
RT-10q	C15orf27 (2 of 2)	3	25495327	Transmembrane protein C15orf27 [Source:UniProtKB/Swiss-Prot;Acc:Q2M3C6]
RT-10q	ISL2 (2 of 2)	3	25530173	Insulin gene enhancer protein ISL-2 (Islet-2) [Source:UniProtKB/Swiss-Prot;Acc:Q96A47]
RT-10q	PSTPIP1 (1 of 2)	3	25629053	Proline-serine-threonine phosphatase-interacting protein 1 (PEST phosphatase-interacting protein 1)(CD2-binding protein 1)(H-PIP) [Source:UniProtKB/Swiss-Prot;Acc:O43586]
RT-10q	TSPAN3 (1 of 2)	3	25638395	Tetraspanin-3 (Tspan-3)(Transmembrane 4 superfamily member 8)(Tetraspanin TM4-A) [Source:UniProtKB/Swiss-Prot;Acc:O60637]
RT-10q		3	25651205
RT-10q	SEC11B	3	25653892	Signal peptidase complex catalytic subunit SEC11A (EC 3.4.-.-)(SEC11 homolog A)(SEC11-like protein 1)(Microsomal signal peptidase 18 kDa subunit)(SPase 18 kDa subunit)(SPC18)(Endopeptidase SP18) [Source:UniProtKB/Swiss-Prot;Acc:P67812]
RT-10q		3	25666729
RT-10q		3	25683740
RT-10q	FRMD5 (2 of 2)	3	25740350	FERM domain-containing protein 5 [Source:UniProtKB/Swiss-Prot;Acc:Q7Z6J6]
RT-10q	FRMD5 (2 of 2)	3	25740350	FERM domain-containing protein 5 [Source:UniProtKB/Swiss-Prot;Acc:Q7Z6J6]
RT-10q	WDR76	3	25758744	WD repeat-containing protein 76 [Source:UniProtKB/Swiss-Prot;Acc:Q9H967]
RT-10q		3	25769772
RT-10q	TMED3	3	25861326	Transmembrane emp24 domain-containing protein 3 Precursor (Membrane protein p24B) [Source:UniProtKB/Swiss-Prot;Acc:Q9Y3Q3]
RT-10q	IDH2 (2 of 2)	3	25865712	Isocitrate dehydrogenase [NADP], mitochondrial Precursor (IDH)(EC 1.1.1.42)(Oxalosuccinate decarboxylase)(NADP(+)-specific ICDH)(IDP)(ICD-M) [Source:UniProtKB/Swiss-Prot;Acc:P48735]
RT-10q		3	25876299
RT-10q	SEMA4B (2 of 2)	3	25966546	Semaphorin-4B Precursor [Source:UniProtKB/Swiss-Prot;Acc:Q9NPR2]
RT-10q		3	25993218
RT-10q		3	26035209
RT-10q		3	26057621
RT-10q		3	26077265
RT-10q		3	26077265
RT-10q	TRPM7	3	26099334	Transient receptor potential cation channel subfamily M member 7 (EC 2.7.11.1)(Long transient receptor potential channel 7)(LTrpC7)(Channel-kinase 1) [Source:UniProtKB/Swiss-Prot;Acc:Q96QT4]
RT-10q		3	26134342
RT-10q	GNB5 (2 of 2)	3	26139143	Guanine nucleotide-binding protein subunit beta-5 (Transducin beta chain 5)(Gbeta5) [Source:UniProtKB/Swiss-Prot;Acc:O14775]
RT-10q	MYO5A	3	26153776	Myosin-Va (Dilute myosin heavy chain, non-muscle)(Myosin heavy chain 12)(Myosin-12)(Myoxin) [Source:UniProtKB/Swiss-Prot;Acc:Q9Y4I1]
RT-10q	MYO5A	3	26153776	Myosin-Va (Dilute myosin heavy chain, non-muscle)(Myosin heavy chain 12)(Myosin-12)(Myoxin) [Source:UniProtKB/Swiss-Prot;Acc:Q9Y4I1]
RT-10q		3	26207403
RT-10q		3	26207403
RT-10q	KIAA1370	3	26213933	Uncharacterized protein KIAA1370 [Source:UniProtKB/Swiss-Prot;Acc:Q32MH5]
RT-10q	KIAA1370	3	26213933	Uncharacterized protein KIAA1370 [Source:UniProtKB/Swiss-Prot;Acc:Q32MH5]
RT-10q	ONECUT1	3	26245835	Hepatocyte nuclear factor 6 (HNF-6)(One cut domain family member 1) [Source:UniProtKB/Swiss-Prot;Acc:Q9UBC0]
RT-10q	UNC13C	3	26422346	Protein unc-13 homolog C (Munc13-3) [Source:UniProtKB/Swiss-Prot;Acc:Q8NB66]
RT-10q		3	26443409
RT-10q		3	26451845
RT-10q		3	26451845
RT-10q	SCAMP5 (2 of 2)	3	26639533	Secretory carrier-associated membrane protein 5 (Secretory carrier membrane protein 5) [Source:UniProtKB/Swiss-Prot;Acc:Q8TAC9]
RT-10q	LOXL1	3	26662183	Lysyl oxidase homolog 1 Precursor (EC 1.4.3.-)(Lysyl oxidase-like protein 1)(LOL) [Source:UniProtKB/Swiss-Prot;Acc:Q08397]
RT-10q		3	27032398
RT-10q	UBL7	3	27063313	Ubiquitin-like protein 7 (Ubiquitin-like protein SB132)(Bone marrow stromal cell ubiquitin-like protein)(BMSC-UbP) [Source:UniProtKB/Swiss-Prot;Acc:Q96S82]
RT-10q	SHF	3	27074279	SH2 domain-containing adapter protein F [Source:UniProtKB/Swiss-Prot;Acc:Q7M4L6]
RT-10q		3	27230015
RT-10q	CHRNB4	3	27265401	Neuronal acetylcholine receptor subunit beta-4 Precursor [Source:UniProtKB/Swiss-Prot;Acc:P30926]
RT-10q	CHRNB4	3	27265401	Neuronal acetylcholine receptor subunit beta-4 Precursor [Source:UniProtKB/Swiss-Prot;Acc:P30926]
RT-10q	CHRNA3	3	27274708	Neuronal acetylcholine receptor subunit alpha-3 Precursor [Source:UniProtKB/Swiss-Prot;Acc:P32297]
RT-10q		3	27342844
RT-10q		3	27342844
RT-10q		3	27342844
RT-10q		3	27368673
RT-10q		3	27368673
RT-10q		3	27379038
RT-10q		3	27379038
RT-10q	NPTN (1 of 2)	3	27420645	Neuroplastin Precursor (Stromal cell-derived receptor 1)(SDR-1) [Source:UniProtKB/Swiss-Prot;Acc:Q9Y639]
RT-10q	HCN4	3	27453222	Potassium/sodium hyperpolarization-activated cyclic nucleotide-gated channel 4 [Source:UniProtKB/Swiss-Prot;Acc:Q9Y3Q4]
RT-10q	DHDH (1 of 2)	3	27566736	Trans-1,2-dihydrobenzene-1,2-diol dehydrogenase (EC 1.3.1.20)(Dimeric dihydrodiol dehydrogenase)(D-xylose-NADP dehydrogenase)(EC 1.1.1.179)(D-xylose 1-dehydrogenase)(HUM2DD) [Source:UniProtKB/Swiss-Prot;Acc:Q9UQ10]
RT-10q	DHDH (2 of 2)	3	27573661	Trans-1,2-dihydrobenzene-1,2-diol dehydrogenase (EC 1.3.1.20)(Dimeric dihydrodiol dehydrogenase)(D-xylose-NADP dehydrogenase)(EC 1.1.1.179)(D-xylose 1-dehydrogenase)(HUM2DD) [Source:UniProtKB/Swiss-Prot;Acc:Q9UQ10]
RT-10q	PKM2 (1 of 2)	3	27580084	Pyruvate kinase isozymes M1/M2 (EC 2.7.1.40)(Pyruvate kinase muscle isozyme)(Pyruvate kinase 2/3)(Cytosolic thyroid hormone-binding protein)(CTHBP)(THBP1) [Source:UniProtKB/Swiss-Prot;Acc:P14618]
RT-10q	PKM2 (1 of 2)	3	27580084	Pyruvate kinase isozymes M1/M2 (EC 2.7.1.40)(Pyruvate kinase muscle isozyme)(Pyruvate kinase 2/3)(Cytosolic thyroid hormone-binding protein)(CTHBP)(THBP1) [Source:UniProtKB/Swiss-Prot;Acc:P14618]
RT-10q	PARP6 (1 of 2)	3	27600897	Poly [ADP-ribose] polymerase 6 (PARP-6)(EC 2.4.2.30) [Source:UniProtKB/Swiss-Prot;Acc:Q2NL67]
RT-10q	PARP6 (1 of 2)	3	27600897	Poly [ADP-ribose] polymerase 6 (PARP-6)(EC 2.4.2.30) [Source:UniProtKB/Swiss-Prot;Acc:Q2NL67]
RT-10q		3	27662955
RT-10q	KLHL10 (2 of 3)	3	27678104	Kelch-like protein 10 [Source:UniProtKB/Swiss-Prot;Acc:Q6JEL2]
RT-10q	BRUNOL6	3	27772679	CUG-BP- and ETR-3-like factor 6 (CELF-6)(Bruno-like protein 6)(RNA-binding protein BRUNOL-6) [Source:UniProtKB/Swiss-Prot;Acc:Q96J87]
RT-10q	RPP25 (1 of 2)	3	27859089	Ribonuclease P protein subunit p25 (RNase P protein subunit p25)(EC 3.1.26.5) [Source:UniProtKB/Swiss-Prot;Acc:Q9BUL9]
RT-10q	DPEP2	3	27871799	Dipeptidase 2 Precursor (EC 3.4.13.19) [Source:UniProtKB/Swiss-Prot;Acc:Q9H4A9]
RT-10q	SLC12A4	3	27887723	Solute carrier family 12 member 4 (Electroneutral potassium-chloride cotransporter 1)(Erythroid K-Cl cotransporter 1)(hKCC1) [Source:UniProtKB/Swiss-Prot;Acc:Q9UP95]
RT-10q	SLC6A2	3	27949181	Sodium-dependent noradrenaline transporter (Norepinephrine transporter)(NET)(Solute carrier family 6 member 2) [Source:UniProtKB/Swiss-Prot;Acc:P23975]
RT-10q	SLC6A2	3	27949181	Sodium-dependent noradrenaline transporter (Norepinephrine transporter)(NET)(Solute carrier family 6 member 2) [Source:UniProtKB/Swiss-Prot;Acc:P23975]
RT-10q	AYTL1	3	27983356	Lysophosphatidylcholine acyltransferase 2 (EC 2.3.1.-)(Acyltransferase-like 1) [Source:UniProtKB/Swiss-Prot;Acc:Q7L5N7]
RT-10q	Q9PTU7_ORYLA	3	27995158	Gelatinase A. [Source:UniProtKB/TrEMBL;Acc:Q9PTU7]
RT-10q	Q9PTU7_ORYLA	3	27995158	Gelatinase A. [Source:UniProtKB/TrEMBL;Acc:Q9PTU7]
RT-10q	Q9PTU7_ORYLA	3	27995158	Gelatinase A. [Source:UniProtKB/TrEMBL;Acc:Q9PTU7]
RT-10q	Q9PTU7_ORYLA	3	27995158	Gelatinase A. [Source:UniProtKB/TrEMBL;Acc:Q9PTU7]
RT-10q	IRX6	3	28053967	Iroquois-class homeodomain protein IRX-6 (Iroquois homeobox protein 6)(Homeodomain protein IRXB3) [Source:UniProtKB/Swiss-Prot;Acc:P78412]
RT-10q	IRX5	3	28199704	Iroquois-class homeodomain protein IRX-5 (Iroquois homeobox protein 5)(Homeodomain protein IRXB2)(IRX-2A) [Source:UniProtKB/Swiss-Prot;Acc:P78411]
RT-10q	IRX3	3	28407606	Iroquois-class homeodomain protein IRX-3 (Iroquois homeobox protein 3)(Homeodomain protein IRXB1) [Source:UniProtKB/Swiss-Prot;Acc:P78415]
RT-10q	IRX3	3	28407606	Iroquois-class homeodomain protein IRX-3 (Iroquois homeobox protein 3)(Homeodomain protein IRXB1) [Source:UniProtKB/Swiss-Prot;Acc:P78415]
RT-10q	IRX3	3	28407606	Iroquois-class homeodomain protein IRX-3 (Iroquois homeobox protein 3)(Homeodomain protein IRXB1) [Source:UniProtKB/Swiss-Prot;Acc:P78415]
RT-10q	IRX3	3	28407606	Iroquois-class homeodomain protein IRX-3 (Iroquois homeobox protein 3)(Homeodomain protein IRXB1) [Source:UniProtKB/Swiss-Prot;Acc:P78415]
RT-10q	IRX3	3	28407606	Iroquois-class homeodomain protein IRX-3 (Iroquois homeobox protein 3)(Homeodomain protein IRXB1) [Source:UniProtKB/Swiss-Prot;Acc:P78415]
RT-10q	IRX3	3	28407606	Iroquois-class homeodomain protein IRX-3 (Iroquois homeobox protein 3)(Homeodomain protein IRXB1) [Source:UniProtKB/Swiss-Prot;Acc:P78415]
RT-10q	FTO	3	28651497	Protein fto (Fat mass and obesity-associated protein) [Source:UniProtKB/Swiss-Prot;Acc:Q9C0B1]
RT-10q	FTS	3	28760947	AKT-interacting protein (Fused toes protein homolog)(Ft1) [Source:UniProtKB/Swiss-Prot;Acc:Q9H8T0]
RT-10q		3	28768776
RT-10q		3	28781341
RT-10q		3	28814370
RT-10q		3	28843804
RT-10q		3	29316967
RT-10q		3	29316967
RT-10q	CYLD (1 of 2)	3	29418906	Probable ubiquitin carboxyl-terminal hydrolase CYLD (EC 3.1.2.15)(Ubiquitin thioesterase CYLD)(Ubiquitin-specific-processing protease CYLD)(Deubiquitinating enzyme CYLD) [Source:UniProtKB/Swiss-Prot;Acc:Q9NQC7]
RT-10q	CYLD (1 of 2)	3	29418906	Probable ubiquitin carboxyl-terminal hydrolase CYLD (EC 3.1.2.15)(Ubiquitin thioesterase CYLD)(Ubiquitin-specific-processing protease CYLD)(Deubiquitinating enzyme CYLD) [Source:UniProtKB/Swiss-Prot;Acc:Q9NQC7]
RT-10q		3	29434808
RT-10q	NKD1	3	29460563	Protein naked cuticle homolog 1 (Naked-1)(hNkd1)(hNkd) [Source:UniProtKB/Swiss-Prot;Acc:Q969G9]
RT-10q		3	29560940
RT-10q		3	29572055
RT-10q	PAPD5	3	29634369	PAP associated domain containing 5 isoform a [Source:RefSeq peptide;Acc:NP_001035374]
RT-10q	HEATR3	3	29653119	HEAT repeat-containing protein 3 [Source:UniProtKB/Swiss-Prot;Acc:Q7Z4Q2]
RT-10q	TMEM188	3	29663049	TM188_HUMAN Isoform 3 of Q8N9A8 - Homo sapiens (Human) [Source:UniprotKB/SpliceVariant;Acc:Q8N9A8-3]
RT-10q		3	29669100
RT-10q		3	29672464
RT-10q		3	29677824
RT-10q		3	29677824
RT-10q		3	29677824
RT-10q	GPI (1 of 2)	3	29723585	Glucose-6-phosphate isomerase (GPI)(EC 5.3.1.9)(Phosphoglucose isomerase)(PGI)(Phosphohexose isomerase)(PHI)(Neuroleukin)(NLK)(Sperm antigen 36)(SA-36) [Source:UniProtKB/Swiss-Prot;Acc:P06744]
RT-10q	KIAA0355	3	29746261	Uncharacterized protein KIAA0355 [Source:UniProtKB/Swiss-Prot;Acc:O15063]
RT-10q	SS18L2	3	29767716	SS18-like protein 2 (SYT homolog 2) [Source:UniProtKB/Swiss-Prot;Acc:Q9UHA2]
RT-10q	LSM14A	3	29772180	LSM14 protein homolog A (Protein SCD6 homolog)(Protein FAM61A)(Putative alpha-synuclein-binding protein)(AlphaSNBP) [Source:UniProtKB/Swiss-Prot;Acc:Q8ND56]
RT-10q		3	29778464
RT-10q	KCTD15	3	29872647	BTB/POZ domain-containing protein KCTD15 [Source:UniProtKB/Swiss-Prot;Acc:Q96SI1]
RT-10q	KCTD15	3	29872647	BTB/POZ domain-containing protein KCTD15 [Source:UniProtKB/Swiss-Prot;Acc:Q96SI1]
RT-10q	PEPD	3	30200509	Xaa-Pro dipeptidase (X-Pro dipeptidase)(EC 3.4.13.9)(Proline dipeptidase)(Prolidase)(Imidodipeptidase)(Peptidase D) [Source:UniProtKB/Swiss-Prot;Acc:P12955]
RT-10q		3	30227877
RT-10q	LARP6	3	30351695	La-related protein 6 (La ribonucleoprotein domain family member 6)(Acheron)(Achn) [Source:UniProtKB/Swiss-Prot;Acc:Q9BRS8]
RT-10q	TM2D3	3	30360477	TM2 domain-containing protein 3 Precursor (Beta-amyloid-binding protein-like protein 2)(BBP-like protein 2) [Source:UniProtKB/Swiss-Prot;Acc:Q9BRN9]
RT-10q	TARSL2	3	30368445	Probable threonyl-tRNA synthetase 2, cytoplasmic (EC 6.1.1.3)(Threonine--tRNA ligase)(ThrRS)(Threonyl-tRNA synthetase-like protein 2) [Source:UniProtKB/Swiss-Prot;Acc:A2RTX5]
RT-10q	ULK3	3	30390069	Serine/threonine-protein kinase ULK3 (EC 2.7.11.1)(Unc-51-like kinase 3) [Source:UniProtKB/Swiss-Prot;Acc:Q6PHR2]
RT-10q	GAS1 (1 of 2)	3	30416354	Growth arrest-specific protein 1 Precursor (GAS-1) [Source:UniProtKB/Swiss-Prot;Acc:P54826]
RT-10q	CPLX3	3	30421969	Complexin-3 Precursor (Complexin III)(CPX III) [Source:UniProtKB/Swiss-Prot;Acc:Q8WVH0]
RT-10q	CSK (1 of 2)	3	30462057	Tyrosine-protein kinase CSK (EC 2.7.10.2)(C-SRC kinase)(Protein-tyrosine kinase CYL) [Source:UniProtKB/Swiss-Prot;Acc:P41240]
RT-10q	EDC3 (2 of 2)	3	30508424	Enhancer of mRNA-decapping protein 3 (LSM16 homolog)(YjeF domain-containing protein 1)(YjeF N-terminal domain-containing protein 2)(YjeF_N2)(hYjeF_N2) [Source:UniProtKB/Swiss-Prot;Acc:Q96F86]
RT-10q	EDC3 (2 of 2)	3	30508424	Enhancer of mRNA-decapping protein 3 (LSM16 homolog)(YjeF domain-containing protein 1)(YjeF N-terminal domain-containing protein 2)(YjeF_N2)(hYjeF_N2) [Source:UniProtKB/Swiss-Prot;Acc:Q96F86]
RT-10q	CP1A1_ORYLA	3	30530520	Cytochrome P450 1A1 (EC 1.14.14.1) (CYPIA1). [Source:UniProtKB/Swiss-Prot;Acc:Q6JZS3]
RT-10q	CP1A1_ORYLA	3	30530520	Cytochrome P450 1A1 (EC 1.14.14.1) (CYPIA1). [Source:UniProtKB/Swiss-Prot;Acc:Q6JZS3]
RT-10q	CP1A1_ORYLA	3	30530520	Cytochrome P450 1A1 (EC 1.14.14.1) (CYPIA1). [Source:UniProtKB/Swiss-Prot;Acc:Q6JZS3]
RT-10q	CP1A1_ORYLA	3	30530520	Cytochrome P450 1A1 (EC 1.14.14.1) (CYPIA1). [Source:UniProtKB/Swiss-Prot;Acc:Q6JZS3]
RT-10q	CP1A1_ORYLA	3	30530520	Cytochrome P450 1A1 (EC 1.14.14.1) (CYPIA1). [Source:UniProtKB/Swiss-Prot;Acc:Q6JZS3]
RT-10q	CP1A1_ORYLA	3	30530520	Cytochrome P450 1A1 (EC 1.14.14.1) (CYPIA1). [Source:UniProtKB/Swiss-Prot;Acc:Q6JZS3]
RT-10q	CP1A1_ORYLA	3	30530520	Cytochrome P450 1A1 (EC 1.14.14.1) (CYPIA1). [Source:UniProtKB/Swiss-Prot;Acc:Q6JZS3]
RT-10q	CP1A1_ORYLA	3	30530520	Cytochrome P450 1A1 (EC 1.14.14.1) (CYPIA1). [Source:UniProtKB/Swiss-Prot;Acc:Q6JZS3]
RT-10q	CP1A1_ORYLA	3	30530520	Cytochrome P450 1A1 (EC 1.14.14.1) (CYPIA1). [Source:UniProtKB/Swiss-Prot;Acc:Q6JZS3]
RT-10q	CP1A1_ORYLA	3	30530520	Cytochrome P450 1A1 (EC 1.14.14.1) (CYPIA1). [Source:UniProtKB/Swiss-Prot;Acc:Q6JZS3]
RT-10q	CP1A1_ORYLA	3	30530520	Cytochrome P450 1A1 (EC 1.14.14.1) (CYPIA1). [Source:UniProtKB/Swiss-Prot;Acc:Q6JZS3]
RT-10q	CP1A1_ORYLA	3	30530520	Cytochrome P450 1A1 (EC 1.14.14.1) (CYPIA1). [Source:UniProtKB/Swiss-Prot;Acc:Q6JZS3]
RT-10q	CP1A1_ORYLA	3	30530520	Cytochrome P450 1A1 (EC 1.14.14.1) (CYPIA1). [Source:UniProtKB/Swiss-Prot;Acc:Q6JZS3]
RT-10q	CP1A1_ORYLA	3	30530520	Cytochrome P450 1A1 (EC 1.14.14.1) (CYPIA1). [Source:UniProtKB/Swiss-Prot;Acc:Q6JZS3]
RT-10q	CP1A1_ORYLA	3	30530520	Cytochrome P450 1A1 (EC 1.14.14.1) (CYPIA1). [Source:UniProtKB/Swiss-Prot;Acc:Q6JZS3]
RT-10q	CP1A1_ORYLA	3	30530520	Cytochrome P450 1A1 (EC 1.14.14.1) (CYPIA1). [Source:UniProtKB/Swiss-Prot;Acc:Q6JZS3]
RT-10q	CP1A1_ORYLA	3	30530520	Cytochrome P450 1A1 (EC 1.14.14.1) (CYPIA1). [Source:UniProtKB/Swiss-Prot;Acc:Q6JZS3]
RT-10q	CP1A1_ORYLA	3	30530520	Cytochrome P450 1A1 (EC 1.14.14.1) (CYPIA1). [Source:UniProtKB/Swiss-Prot;Acc:Q6JZS3]
RT-10q	CP1A1_ORYLA	3	30530520	Cytochrome P450 1A1 (EC 1.14.14.1) (CYPIA1). [Source:UniProtKB/Swiss-Prot;Acc:Q6JZS3]
RT-10q	CP1A1_ORYLA	3	30530520	Cytochrome P450 1A1 (EC 1.14.14.1) (CYPIA1). [Source:UniProtKB/Swiss-Prot;Acc:Q6JZS3]
RT-10q	CP1A1_ORYLA	3	30530520	Cytochrome P450 1A1 (EC 1.14.14.1) (CYPIA1). [Source:UniProtKB/Swiss-Prot;Acc:Q6JZS3]
RT-10q	CCBE1 (2 of 2)	3	30566377	Collagen and calcium-binding EGF domain-containing protein 1 Precursor [Source:UniProtKB/Swiss-Prot;Acc:Q6UXH8]
RT-10q		3	30627527
RT-10q	TDP1	3	30630976	Tyrosyl-DNA phosphodiesterase 1 (Tyr-DNA phosphodiesterase 1)(EC 3.1.4.-) [Source:UniProtKB/Swiss-Prot;Acc:Q9NUW8]
RT-10q		3	30647942
RT-10q	HMBOX1 (2 of 3)	3	30650909	Homeobox-containing protein 1 [Source:UniProtKB/Swiss-Prot;Acc:Q6NT76]
RT-10q	KIF13B	3	30668128	Kinesin-like protein KIF13B (Kinesin-like protein GAKIN) [Source:UniProtKB/Swiss-Prot;Acc:Q9NQT8]
RT-10q	KIF13B	3	30668128	Kinesin-like protein KIF13B (Kinesin-like protein GAKIN) [Source:UniProtKB/Swiss-Prot;Acc:Q9NQT8]
RT-8q / RT-24p	PCSK9	4	3485455	Proprotein convertase subtilisin/kexin type 9 Precursor (EC 3.4.21.-)(Proprotein convertase PC9)(Subtilisin/kexin-like protease PC9)(Neural apoptosis-regulated convertase 1)(NARC-1) [Source:UniProtKB/Swiss-Prot;Acc:Q8NBP7]
RT-8q / RT-24p	USP24	4	3492918	Ubiquitin carboxyl-terminal hydrolase 24 (EC 3.1.2.15)(Ubiquitin thioesterase 24)(Ubiquitin-specific-processing protease 24)(Deubiquitinating enzyme 24) [Source:UniProtKB/Swiss-Prot;Acc:Q9UPU5]
RT-8q / RT-24p	USP24	4	3492918	Ubiquitin carboxyl-terminal hydrolase 24 (EC 3.1.2.15)(Ubiquitin thioesterase 24)(Ubiquitin-specific-processing protease 24)(Deubiquitinating enzyme 24) [Source:UniProtKB/Swiss-Prot;Acc:Q9UPU5]
RT-8q / RT-24p	USP24	4	3492918	Ubiquitin carboxyl-terminal hydrolase 24 (EC 3.1.2.15)(Ubiquitin thioesterase 24)(Ubiquitin-specific-processing protease 24)(Deubiquitinating enzyme 24) [Source:UniProtKB/Swiss-Prot;Acc:Q9UPU5]
RT-8q / RT-24p	BLOC1S2	4	3529583	Biogenesis of lysosome-related organelles complex 1 subunit 2 (BLOC subunit 2)(Centrosome-associated protein) [Source:UniProtKB/Swiss-Prot;Acc:Q6QNY1]
RT-8q / RT-24p	PPAP2B (2 of 2)	4	3695178	Lipid phosphate phosphohydrolase 3 (EC 3.1.3.4)(Phosphatidic acid phosphatase 2b)(PAP2-beta)(PAP-2b)(PAP2b)(Phosphatidate phosphohydrolase type 2b)(Vascular endothelial growth factor and type I collagen-inducible protein)(VCIP) [Source:UniProtKB/Swiss-Pro
RT-8q / RT-24p	PPAP2B (2 of 2)	4	3695178	Lipid phosphate phosphohydrolase 3 (EC 3.1.3.4)(Phosphatidic acid phosphatase 2b)(PAP2-beta)(PAP-2b)(PAP2b)(Phosphatidate phosphohydrolase type 2b)(Vascular endothelial growth factor and type I collagen-inducible protein)(VCIP) [Source:UniProtKB/Swiss-Pro
RT-8q / RT-24p	PRKAA2	4	3720995	5'-AMP-activated protein kinase catalytic subunit alpha-2 (AMPK alpha-2 chain)(EC 2.7.11.1) [Source:UniProtKB/Swiss-Prot;Acc:P54646]
RT-8q / RT-24p	PRKAA2	4	3720995	5'-AMP-activated protein kinase catalytic subunit alpha-2 (AMPK alpha-2 chain)(EC 2.7.11.1) [Source:UniProtKB/Swiss-Prot;Acc:P54646]
RT-8q / RT-24p		4	3739541
RT-8q / RT-24p		4	3742275
RT-8q / RT-24p	DAB1	4	3748723	Disabled homolog 1 [Source:UniProtKB/Swiss-Prot;Acc:O75553]
RT-8q / RT-24p	OMA1	4	4184472	Metalloendopeptidase OMA1, mitochondrial Precursor (EC 3.4.24.-)(Metalloprotease-related protein 1)(MPRP-1) [Source:UniProtKB/Swiss-Prot;Acc:Q96E52]
RT-8q / RT-24p	MYSM1	4	4200254	Protein MYSM1 (Myb-like, SWIRM and MPN domain-containing protein 1) [Source:UniProtKB/Swiss-Prot;Acc:Q5VVJ2]
RT-8q / RT-24p	TMED5	4	4212327	Transmembrane emp24 domain-containing protein 5 Precursor [Source:UniProtKB/Swiss-Prot;Acc:Q9Y3A6]
RT-8q / RT-24p	TMED5	4	4212327	Transmembrane emp24 domain-containing protein 5 Precursor [Source:UniProtKB/Swiss-Prot;Acc:Q9Y3A6]
RT-8q / RT-24p	TMED5	4	4212327	Transmembrane emp24 domain-containing protein 5 Precursor [Source:UniProtKB/Swiss-Prot;Acc:Q9Y3A6]
RT-8q / RT-24p	C1orf9 (1 of 2)	4	4220526	Protein C1orf9 Precursor [Source:UniProtKB/Swiss-Prot;Acc:Q9UBS9]
RT-8q / RT-24p	PIGC	4	4263932	Phosphatidylinositol N-acetylglucosaminyltransferase subunit C (EC 2.4.1.198)(Phosphatidylinositol-glycan biosynthesis class C protein)(PIG-C) [Source:UniProtKB/Swiss-Prot;Acc:Q92535]
RT-8q / RT-24p		4	4295390
RT-8q / RT-24p	METTL13 (1 of 2)	4	4314281	Putative methyltransferase KIAA0859 (EC 2.1.1.-) [Source:UniProtKB/Swiss-Prot;Acc:Q8N6R0]
RT-8q / RT-24p	RANGRF	4	4330003	Ran guanine nucleotide release factor (RanGNRF)(Ran-binding protein MOG1) [Source:UniProtKB/Swiss-Prot;Acc:Q9HD47]
RT-8q / RT-24p	VAMP4	4	4338530	Vesicle-associated membrane protein 4 (VAMP-4) [Source:UniProtKB/Swiss-Prot;Acc:O75379]
RT-8q / RT-24p	MYOC (1 of 2)	4	4352893	Myocilin Precursor (Trabecular meshwork-induced glucocorticoid response protein) [Source:UniProtKB/Swiss-Prot;Acc:Q99972]
RT-8q / RT-24p	MYOC (1 of 2)	4	4352893	Myocilin Precursor (Trabecular meshwork-induced glucocorticoid response protein) [Source:UniProtKB/Swiss-Prot;Acc:Q99972]
RT-8q / RT-24p	BAT2D1 (1 of 2)	4	4360505	BAT2 domain-containing protein 1 (HBxAg transactivated protein 2) [Source:UniProtKB/Swiss-Prot;Acc:Q9Y520]
RT-8q / RT-24p	BAT2D1 (2 of 2)	4	4365206	BAT2 domain-containing protein 1 (HBxAg transactivated protein 2) [Source:UniProtKB/Swiss-Prot;Acc:Q9Y520]
RT-8q / RT-24p	KIAA1211	4	4400975	Uncharacterized protein KIAA1211 [Source:UniProtKB/Swiss-Prot;Acc:Q6ZU35]
RT-8q / RT-24p	AASDH	4	4426804	Acyl-CoA synthetase family member 4 (EC 6.2.1.-)(Protein NRPS998) [Source:UniProtKB/Swiss-Prot;Acc:Q4L235]
RT-8q / RT-24p	PPAT	4	4439844	Amidophosphoribosyltransferase Precursor (ATase)(EC 2.4.2.14)(Glutamine phosphoribosylpyrophosphate amidotransferase)(GPAT) [Source:UniProtKB/Swiss-Prot;Acc:Q06203]
RT-8q / RT-24p	PAICS	4	4444286	Multifunctional protein ADE2 [Includes Phosphoribosylaminoimidazole-succinocarboxamide synthase(EC 6.3.2.6)(SAICAR synthetase);Phosphoribosylaminoimidazole carboxylase(EC 4.1.1.21)(AIR carboxylase)(AIRC)] [Source:UniProtKB/Swiss-Prot;Acc:P22234]
RT-8q / RT-24p	REM2	4	4457218	GTP-binding protein REM 2 (Rad and Gem-like GTP-binding protein 2) [Source:UniProtKB/Swiss-Prot;Acc:Q8IYK8]
RT-8q / RT-24p	REM2	4	4457218	GTP-binding protein REM 2 (Rad and Gem-like GTP-binding protein 2) [Source:UniProtKB/Swiss-Prot;Acc:Q8IYK8]
RT-8q / RT-24p	REM2	4	4457218	GTP-binding protein REM 2 (Rad and Gem-like GTP-binding protein 2) [Source:UniProtKB/Swiss-Prot;Acc:Q8IYK8]
RT-8q / RT-24p	NRL	4	4467559	Neural retina-specific leucine zipper protein (NRL)(D14S46E) [Source:UniProtKB/Swiss-Prot;Acc:P54845]
RT-8q / RT-24p	LRRC16B (1 of 2)	4	4500347	Leucine-rich repeat-containing protein 16B [Source:UniProtKB/Swiss-Prot;Acc:Q8ND23]
RT-8q / RT-24p		4	4539840
RT-8q / RT-24p		4	4602323
RT-8q / RT-24p		4	4603476
RT-8q / RT-24p	DTYMK	4	4624407	Thymidylate kinase (EC 2.7.4.9)(dTMP kinase) [Source:UniProtKB/Swiss-Prot;Acc:P23919]
RT-8q / RT-24p	DTYMK	4	4624407	Thymidylate kinase (EC 2.7.4.9)(dTMP kinase) [Source:UniProtKB/Swiss-Prot;Acc:P23919]
RT-8q / RT-24p	ATG4B	4	4635023	Cysteine protease ATG4B (EC 3.4.22.-)(Autophagy-related protein 4 homolog B)(hAPG4B)(Autophagin-1)(Autophagy-related cysteine endopeptidase 1)(AUT-like 1 cysteine endopeptidase) [Source:UniProtKB/Swiss-Prot;Acc:Q9Y4P1]
RT-8q / RT-24p	ATG4B	4	4635023	Cysteine protease ATG4B (EC 3.4.22.-)(Autophagy-related protein 4 homolog B)(hAPG4B)(Autophagin-1)(Autophagy-related cysteine endopeptidase 1)(AUT-like 1 cysteine endopeptidase) [Source:UniProtKB/Swiss-Prot;Acc:Q9Y4P1]
RT-8q / RT-24p	BOK (1 of 2)	4	4651068	Bcl-2-related ovarian killer protein (Hbok) [Source:UniProtKB/Swiss-Prot;Acc:Q9UMX3]
RT-8q / RT-24p	BOK (1 of 2)	4	4651068	Bcl-2-related ovarian killer protein (Hbok) [Source:UniProtKB/Swiss-Prot;Acc:Q9UMX3]
RT-8q / RT-24p	FARP2	4	4666589	FERM, RhoGEF and pleckstrin domain-containing protein 2 (FERM domain including RhoGEF)(FIR) [Source:UniProtKB/Swiss-Prot;Acc:O94887]
RT-8q / RT-24p	HDLBP	4	4723164	Vigilin (High density lipoprotein-binding protein)(HDL-binding protein) [Source:UniProtKB/Swiss-Prot;Acc:Q00341]
RT-8q / RT-24p / RT-6p	HS2ST1 (2 of 2)	4	5010500	Heparan sulfate 2-O-sulfotransferase 1 (2-O-sulfotransferase)(2OST)(EC 2.8.2.-) [Source:UniProtKB/Swiss-Prot;Acc:Q7LGA3]
RT-8q / RT-24p / RT-6p	LMO4	4	5066211	LIM domain transcription factor LMO4 (LIM domain only protein 4)(LMO-4)(Breast tumor autoantigen) [Source:UniProtKB/Swiss-Prot;Acc:P61968]
RT-8q / RT-24p / RT-6p	LRRC8C	4	5325826	Leucine-rich repeat-containing protein 8C (Protein AD158) [Source:UniProtKB/Swiss-Prot;Acc:Q8TDW0]
RT-8q / RT-24p / RT-6p	LRRC8D	4	5347870	Leucine-rich repeat-containing protein 8D [Source:UniProtKB/Swiss-Prot;Acc:Q7L1W4]
RT-8q / RT-24p / RT-6p	BARHL2	4	5541039	BarH-like 2 homeobox protein [Source:UniProtKB/Swiss-Prot;Acc:Q9NY43]
RT-8q / RT-24p / RT-6p	REPIN1	4	5659909	Replication initiator 1 (Zinc finger protein 464)(DHFR oribeta-binding protein RIP60)(60 kDa replication initiation region protein)(60 kDa origin-specific DNA-binding protein)(ATT-binding protein) [Source:UniProtKB/Swiss-Prot;Acc:Q9BWE0]
RT-8q / RT-24p / RT-6p	REPIN1	4	5659909	Replication initiator 1 (Zinc finger protein 464)(DHFR oribeta-binding protein RIP60)(60 kDa replication initiation region protein)(60 kDa origin-specific DNA-binding protein)(ATT-binding protein) [Source:UniProtKB/Swiss-Prot;Acc:Q9BWE0]
RT-8q / RT-24p / RT-6p	REPIN1	4	5659909	Replication initiator 1 (Zinc finger protein 464)(DHFR oribeta-binding protein RIP60)(60 kDa replication initiation region protein)(60 kDa origin-specific DNA-binding protein)(ATT-binding protein) [Source:UniProtKB/Swiss-Prot;Acc:Q9BWE0]		AF331673
RT-8q / RT-24p / RT-6p	SGTA	4	5688747	Small glutamine-rich tetratricopeptide repeat-containing protein alpha (Alpha-SGT)(Vpu-binding protein)(UBP) [Source:UniProtKB/Swiss-Prot;Acc:O43765]		AF128811
RT-8q / RT-24p / RT-6p	SLC39A3	4	5702345	Zinc transporter ZIP3 (Zrt- and Irt-like protein 3)(ZIP-3)(Solute carrier family 39 member 3) [Source:UniProtKB/Swiss-Prot;Acc:Q9BRY0]
RT-8q / RT-24p / RT-6p		4	5715126
RT-8q / RT-24p / RT-6p		4	5746744
RT-8q / RT-24p / RT-6p	THOP1	4	5803523	Thimet oligopeptidase (EC 3.4.24.15)(Endopeptidase 24.15)(MP78) [Source:UniProtKB/Swiss-Prot;Acc:P52888]
RT-8q / RT-24p / RT-6p	LONP1	4	5817348	Lon protease homolog, mitochondrial Precursor (EC 3.4.21.-)(Lon protease-like protein)(LONP)(LONHs)(Mitochondrial ATP-dependent protease Lon)(Serine protease 15) [Source:UniProtKB/Swiss-Prot;Acc:P36776]
RT-8q / RT-24p / RT-6p	LRRC24 (1 of 2)	4	5831910	Leucine-rich repeat-containing protein 24 Precursor [Source:UniProtKB/Swiss-Prot;Acc:Q50LG9]
RT-8q / RT-24p / RT-6p	SASS6	4	5841163	Spindle assembly abnormal protein 6 homolog (HsSAS-6) [Source:UniProtKB/Swiss-Prot;Acc:Q6UVJ0]
RT-8q / RT-24p / RT-6p	NFIC	4	5852340	Nuclear factor 1 C-type (Nuclear factor 1/C)(NF1-C)(NFI-C)(NF-I/C)(CCAAT-box-binding transcription factor)(CTF)(TGGCA-binding protein) [Source:UniProtKB/Swiss-Prot;Acc:P08651]
RT-8q / RT-24p / RT-6p	LRRC40	4	5877900	Leucine-rich repeat-containing protein 40 [Source:UniProtKB/Swiss-Prot;Acc:Q9H9A6]
RT-8q / RT-24p / RT-6p	LMNB2	4	5893855	Lamin-B2 [Source:UniProtKB/Swiss-Prot;Acc:Q03252]
RT-8q / RT-24p / RT-6p	LMNB2	4	5893855	Lamin-B2 [Source:UniProtKB/Swiss-Prot;Acc:Q03252]
RT-8q / RT-24p / RT-6p	LMNB2	4	5893855	Lamin-B2 [Source:UniProtKB/Swiss-Prot;Acc:Q03252]
RT-8q / RT-24p / RT-6p	RPL36	4	5915151	60S ribosomal protein L36 [Source:UniProtKB/Swiss-Prot;Acc:Q9Y3U8]
RT-8q / RT-24p / RT-6p	PDE6D	4	5917848	Retinal rod rhodopsin-sensitive cGMP 3',5'-cyclic phosphodiesterase subunit delta (GMP-PDE delta)(Protein p17) [Source:UniProtKB/Swiss-Prot;Acc:O43924]
RT-8q / RT-24p / RT-6p	PHB2 (1 of 2)	4	5924191	Prohibitin-2 (B-cell receptor-associated protein BAP37)(Repressor of estrogen receptor activity)(D-prohibitin) [Source:UniProtKB/Swiss-Prot;Acc:Q99623]
RT-8q / RT-24p / RT-6p	PHB2 (1 of 2)	4	5924191	Prohibitin-2 (B-cell receptor-associated protein BAP37)(Repressor of estrogen receptor activity)(D-prohibitin) [Source:UniProtKB/Swiss-Prot;Acc:Q99623]
RT-8q / RT-24p / RT-6p	PHB2 (1 of 2)	4	5924191	Prohibitin-2 (B-cell receptor-associated protein BAP37)(Repressor of estrogen receptor activity)(D-prohibitin) [Source:UniProtKB/Swiss-Prot;Acc:Q99623]
RT-8q / RT-24p / RT-6p	COMMD2	4	5931242	COMM domain-containing protein 2 [Source:UniProtKB/Swiss-Prot;Acc:Q86X83]
RT-8q / RT-24p / RT-6p	EPS15L1	4	5940924	Epidermal growth factor receptor substrate 15-like 1 (Eps15-related protein)(Eps15R) [Source:UniProtKB/Swiss-Prot;Acc:Q9UBC2]
RT-8q / RT-24p / RT-6p	EPS15L1	4	5940924	Epidermal growth factor receptor substrate 15-like 1 (Eps15-related protein)(Eps15R) [Source:UniProtKB/Swiss-Prot;Acc:Q9UBC2]
RT-8q / RT-24p / RT-6p	CTNS	4	5972322	Cystinosin [Source:UniProtKB/Swiss-Prot;Acc:O60931]
RT-8q / RT-24p / RT-6p	NDUFA11	4	5978909	NADH dehydrogenase [ubiquinone] 1 alpha subcomplex subunit 11 (NADH-ubiquinone oxidoreductase subunit B14.7)(Complex I-B14.7)(CI-B14.7) [Source:UniProtKB/Swiss-Prot;Acc:Q86Y39]
RT-8q / RT-24p / RT-6p	NDUFA11	4	5978909	NADH dehydrogenase [ubiquinone] 1 alpha subcomplex subunit 11 (NADH-ubiquinone oxidoreductase subunit B14.7)(Complex I-B14.7)(CI-B14.7) [Source:UniProtKB/Swiss-Prot;Acc:Q86Y39]
RT-8q / RT-24p / RT-6p	CALR3 (1 of 2)	4	5983413	Calreticulin-3 Precursor (Calreticulin-2) [Source:UniProtKB/Swiss-Prot;Acc:Q96L12]
RT-8q / RT-24p / RT-6p	CALR3 (1 of 2)	4	5983413	Calreticulin-3 Precursor (Calreticulin-2) [Source:UniProtKB/Swiss-Prot;Acc:Q96L12]
RT-8q / RT-24p / RT-6p	RAD54L	4	6030457	DNA repair and recombination protein RAD54-like (EC 3.6.1.-)(RAD54 homolog)(hRAD54)(hHR54) [Source:UniProtKB/Swiss-Prot;Acc:Q92698]
RT-8q / RT-24p / RT-6p		4	6046864
RT-8q / RT-24p / RT-6p		4	6130552
RT-8q / RT-24p / RT-6p	B4GALT5 (1 of 2)	4	6147664	Beta-1,4-galactosyltransferase 5 (Beta-1,4-GalTase 5)(Beta4Gal-T5)(b4Gal-T5)(EC 2.4.1.-)(UDP-galactose:beta-N-acetylglucosamine beta-1,4-galactosyltransferase 5)(UDP-Gal:beta-GlcNAc beta-1,4-galactosyltransferase 5)(Beta-1,4-GalT II) [Source:UniProtKB/Swi
RT-8q / RT-24p / RT-6p	KCTD1 (2 of 2)	4	6168802	BTB/POZ domain-containing protein KCTD1 [Source:UniProtKB/Swiss-Prot;Acc:Q719H9]
RT-8q / RT-24p / RT-6p	TAF4B	4	6177488	Transcription initiation factor TFIID subunit 4B (Transcription initiation factor TFIID 105 kDa subunit)(TAFII-105)(TAFII105) [Source:UniProtKB/Swiss-Prot;Acc:Q92750]
RT-8q / RT-24p / RT-6p	DDX10	4	6194072	Probable ATP-dependent RNA helicase DDX10 (EC 3.6.1.-)(DEAD box protein 10) [Source:UniProtKB/Swiss-Prot;Acc:Q13206]
RT-8q / RT-24p / RT-6p	DDX10	4	6194072	Probable ATP-dependent RNA helicase DDX10 (EC 3.6.1.-)(DEAD box protein 10) [Source:UniProtKB/Swiss-Prot;Acc:Q13206]
RT-8q / RT-24p / RT-6p		4	6205213
RT-8q / RT-24p / RT-6p	C1orf84	4	6211580	Uncharacterized protein C1orf84 [Source:UniProtKB/Swiss-Prot;Acc:Q8NAY9]
RT-8q / RT-24p / RT-6p	HYI	4	6267703	Putative hydroxypyruvate isomerase (EC 5.3.1.22)(Endothelial cell apoptosis protein E-CE1) [Source:UniProtKB/Swiss-Prot;Acc:Q5T013]
RT-8q / RT-24p / RT-6p	PTPRF (2 of 2)	4	6294627	Receptor-type tyrosine-protein phosphatase F Precursor (EC 3.1.3.48)(LAR protein)(Leukocyte antigen related) [Source:UniProtKB/Swiss-Prot;Acc:P10586]
RT-8q / RT-24p / RT-6p	JMJD2A (2 of 2)	4	6344015	JmjC domain-containing histone demethylation protein 3A (EC 1.14.11.-)(Jumonji domain-containing protein 2A) [Source:UniProtKB/Swiss-Prot;Acc:O75164]
RT-8q / RT-24p / RT-6p	MAP1S (1 of 2)	4	6369743	Microtubule-associated protein 1S (MAP-1S)(BPY2-interacting protein 1)(Microtubule-associated protein 8)(Variable charge Y chromosome 2-interacting protein 1)(VCY2-interacting protein 1)(Protein VCY2IP-1) [Contains MAP1S heavy chain;MAP1S light chain] [So
RT-8q / RT-24p / RT-6p	CCDC76	4	6379476	tRNA guanosine-2'-O-methyltransferase TRM13 homolog (EC 2.1.1.-)(tRNA [Gm4] methyltransferase)(Coiled-coil domain-containing protein 76) [Source:UniProtKB/Swiss-Prot;Acc:Q9NUP7]
RT-8q / RT-24p / RT-6p	LRRC39	4	6390488	Leucine-rich repeat-containing protein 39 (Densin hlg) [Source:UniProtKB/Swiss-Prot;Acc:Q96DD0]
RT-8q / RT-24p / RT-6p	DBT	4	6398650	Lipoamide acyltransferase component of branched-chain alpha-keto acid dehydrogenase complex, mitochondrial Precursor (EC 2.3.1.168)(Dihydrolipoyllysine-residue (2-methylpropanoyl)transferase)(Dihydrolipoamide branched chain transacylase)(BCKAD E2 subunit)
RT-8q / RT-24p / RT-6p		4	6414182
RT-8q / RT-24p / RT-6p	RAB3B	4	6464369	Ras-related protein Rab-3B [Source:UniProtKB/Swiss-Prot;Acc:P20337]
RT-8q / RT-24p / RT-6p	RAB3B	4	6464369	Ras-related protein Rab-3B [Source:UniProtKB/Swiss-Prot;Acc:P20337]
RT-8q / RT-24p / RT-6p	RAB3B	4	6464369	Ras-related protein Rab-3B [Source:UniProtKB/Swiss-Prot;Acc:P20337]
RT-8q / RT-24p / RT-6p	NRD1 (2 of 2)	4	6502569	Nardilysin Precursor (EC 3.4.24.61)(N-arginine dibasic convertase)(NRD convertase)(NRD-C) [Source:UniProtKB/Swiss-Prot;Acc:O43847]
RT-8q / RT-24p / RT-6p	NRD1 (2 of 2)	4	6502569	Nardilysin Precursor (EC 3.4.24.61)(N-arginine dibasic convertase)(NRD convertase)(NRD-C) [Source:UniProtKB/Swiss-Prot;Acc:O43847]
RT-8q / RT-24p / RT-6p	NRD1 (2 of 2)	4	6502569	Nardilysin Precursor (EC 3.4.24.61)(N-arginine dibasic convertase)(NRD convertase)(NRD-C) [Source:UniProtKB/Swiss-Prot;Acc:O43847]
RT-8q / RT-24p / RT-6p		4	6527644
RT-8q / RT-24p / RT-6p		4	6527644
RT-8q / RT-24p / RT-6p		4	6626637
RT-8q / RT-24p / RT-6p	NFIA	4	6677713	Nuclear factor 1 A-type (Nuclear factor 1/A)(NF1-A)(NFI-A)(NF-I/A)(CCAAT-box-binding transcription factor)(CTF)(TGGCA-binding protein) [Source:UniProtKB/Swiss-Prot;Acc:Q12857]
RT-8q / RT-24p / RT-6p	INADL	4	6803269	InaD-like protein (Inadl protein)(hINADL)(Pals1-associated tight junction protein)(Protein associated to tight junctions) [Source:UniProtKB/Swiss-Prot;Acc:Q8NI35]
RT-8q / RT-24p / RT-6p	INADL	4	6803269	InaD-like protein (Inadl protein)(hINADL)(Pals1-associated tight junction protein)(Protein associated to tight junctions) [Source:UniProtKB/Swiss-Prot;Acc:Q8NI35]
RT-8q / RT-24p / RT-6p		4	6910225
RT-8q / RT-24p / RT-6p	NWD1	4	6922741	NACHT and WD repeat domain-containing protein 1 [Source:UniProtKB/Swiss-Prot;Acc:Q149M9]
RT-8q / RT-24p / RT-6p	NWD1	4	6922741	NACHT and WD repeat domain-containing protein 1 [Source:UniProtKB/Swiss-Prot;Acc:Q149M9]
RT-8q / RT-24p / RT-6p	CHD1L	4	6972920	Chromodomain-helicase-DNA-binding protein 1-like (EC 3.6.1.-)(Amplified in liver cancer protein 1) [Source:UniProtKB/Swiss-Prot;Acc:Q86WJ1]
RT-8q / RT-24p / RT-6p		4	7007113
RT-8q / RT-24p / RT-6p		4	7009942
RT-8q / RT-24p / RT-6p	WWC3	4	7013563	Protein WWC3 [Source:UniProtKB/Swiss-Prot;Acc:Q9ULE0]
RT-8q / RT-24p / RT-6p		4	7102771
RT-8q / RT-24p / RT-6p	SH3GL1 (1 of 2)	4	7113563	Endophilin-A2 (Endophilin-2)(SH3 domain-containing GRB2-like protein 1)(SH3 domain protein 2B)(Extra eleven-nineteen leukemia fusion gene protein)(EEN)(EEN fusion partner of MLL) [Source:UniProtKB/Swiss-Prot;Acc:Q99961]
RT-8q / RT-24p / RT-6p	SH3GL1 (1 of 2)	4	7113563	Endophilin-A2 (Endophilin-2)(SH3 domain-containing GRB2-like protein 1)(SH3 domain protein 2B)(Extra eleven-nineteen leukemia fusion gene protein)(EEN)(EEN fusion partner of MLL) [Source:UniProtKB/Swiss-Prot;Acc:Q99961]
RT-8q / RT-24p / RT-6p	SH3GL1 (1 of 2)	4	7113563	Endophilin-A2 (Endophilin-2)(SH3 domain-containing GRB2-like protein 1)(SH3 domain protein 2B)(Extra eleven-nineteen leukemia fusion gene protein)(EEN)(EEN fusion partner of MLL) [Source:UniProtKB/Swiss-Prot;Acc:Q99961]
RT-8q / RT-24p / RT-6p	MPND	4	7126916	MPN domain-containing protein (EC 3.4.-.-) [Source:UniProtKB/Swiss-Prot;Acc:Q8N594]
RT-8q / RT-24p / RT-6p	MUTYH	4	7139290	A/G-specific adenine DNA glycosylase (EC 3.2.2.-)(MutY homolog)(hMYH) [Source:UniProtKB/Swiss-Prot;Acc:Q9UIF7]
RT-8q / RT-24p / RT-6p		4	7144971
RT-8q / RT-24p / RT-6p		4	7144971
RT-8q / RT-24p / RT-6p	GLIS1	4	7149431	Zinc finger protein GLIS1 (GLI-similar 1) [Source:UniProtKB/Swiss-Prot;Acc:Q8NBF1]
RT-8q / RT-24p / RT-6p	DIO1	4	7234665	Type I iodothyronine deiodinase (EC 1.97.1.10)(Type-I 5'-deiodinase)(Type 1 DI)(DIOI)(5DI) [Source:UniProtKB/Swiss-Prot;Acc:P49895]
RT-8q / RT-24p / RT-6p	SSBP3	4	7245357	Single-stranded DNA-binding protein 3 (Sequence-specific single-stranded-DNA-binding protein) [Source:UniProtKB/Swiss-Prot;Acc:Q9BWW4]
RT-8q / RT-24p / RT-6p	SSBP3	4	7245357	Single-stranded DNA-binding protein 3 (Sequence-specific single-stranded-DNA-binding protein) [Source:UniProtKB/Swiss-Prot;Acc:Q9BWW4]
RT-8q / RT-24p / RT-6p	ACOT11 (1 of 2)	4	7267456	Acyl-coenzyme A thioesterase 11 (Acyl-CoA thioesterase 11)(EC 3.1.2.-)(Acyl-CoA thioester hydrolase 11)(Brown fat-inducible thioesterase)(BFIT)(Adipose-associated thioesterase) [Source:UniProtKB/Swiss-Prot;Acc:Q8WXI4]
RT-8q / RT-24p / RT-6p	TNNI3K	4	7280765	Serine/threonine-protein kinase TNNI3K (EC 2.7.11.1)(TNNI3-interacting kinase)(Cardiac ankyrin repeat kinase) [Source:UniProtKB/Swiss-Prot;Acc:Q59H18]
RT-8q / RT-24p / RT-6p	TNNI3K	4	7280765	Serine/threonine-protein kinase TNNI3K (EC 2.7.11.1)(TNNI3-interacting kinase)(Cardiac ankyrin repeat kinase) [Source:UniProtKB/Swiss-Prot;Acc:Q59H18]
RT-8q / RT-24p / RT-6p	C1orf173	4	7301446	Uncharacterized protein C1orf173 [Source:UniProtKB/Swiss-Prot;Acc:Q5RHP9]
RT-8q / RT-24p / RT-6p	Q6QLV8_ORYLA	4	7305102	Lhx7 (Fragment). [Source:UniProtKB/TrEMBL;Acc:Q6QLV8]
RT-8q / RT-24p / RT-6p	Q6QLV8_ORYLA	4	7305102	Lhx7 (Fragment). [Source:UniProtKB/TrEMBL;Acc:Q6QLV8]
RT-8q / RT-24p / RT-6p	Q6QLV8_ORYLA	4	7305102	Lhx7 (Fragment). [Source:UniProtKB/TrEMBL;Acc:Q6QLV8]
RT-8q / RT-24p / RT-6p	Q6QLV8_ORYLA	4	7305102	Lhx7 (Fragment). [Source:UniProtKB/TrEMBL;Acc:Q6QLV8]
RT-8q / RT-24p / RT-6p	SLC44A5	4	7339992	Choline transporter-like protein 5 (Solute carrier family 44 member 5) [Source:UniProtKB/Swiss-Prot;Acc:Q8NCS7]
RT-8q / RT-24p / RT-6p	Q6ZXY5_ORYLA	4	7375474	Alpha-2,6-sialyltransferase ST6GalNAc V (Fragment). [Source:UniProtKB/TrEMBL;Acc:Q6ZXY5]
RT-8q / RT-24p / RT-6p	EDEM3	4	7411287	ER degradation-enhancing alpha-mannosidase-like 3 Precursor [Source:UniProtKB/Swiss-Prot;Acc:Q9BZQ6]
RT-8q / RT-24p / RT-6p	EDEM3	4	7411287	ER degradation-enhancing alpha-mannosidase-like 3 Precursor [Source:UniProtKB/Swiss-Prot;Acc:Q9BZQ6]
RT-8q / RT-24p / RT-6p	EDEM3	4	7411287	ER degradation-enhancing alpha-mannosidase-like 3 Precursor [Source:UniProtKB/Swiss-Prot;Acc:Q9BZQ6]
RT-8q / RT-24p / RT-6p		4	7422222
RT-8q / RT-24p / RT-6p	C1orf21	4	7451547	Uncharacterized protein C1orf21 (Cell proliferation-inducing gene 13 protein) [Source:UniProtKB/Swiss-Prot;Acc:Q9H246]
RT-8q / RT-24p / RT-6p	NPL	4	7492365	N-acetylneuraminate lyase (NALase)(EC 4.1.3.3)(N-acetylneuraminic acid aldolase)(N-acetylneuraminate pyruvate-lyase)(Sialic acid lyase)(Sialate lyase)(Sialate-pyruvate lyase)(Sialic acid aldolase) [Source:UniProtKB/Swiss-Prot;Acc:Q9BXD5]
RT-8q / RT-24p / RT-6p		4	7498946
RT-8q / RT-24p / RT-6p	NOTCH2	4	7546197	Neurogenic locus notch homolog protein 2 Precursor (Notch 2)(hN2) [Contains Notch 2 extracellular truncation;Notch 2 intracellular domain] [Source:UniProtKB/Swiss-Prot;Acc:Q04721]
RT-8q / RT-24p / RT-6p	SLC35A3 (1 of 2)	4	7566336	UDP-N-acetylglucosamine transporter (Golgi UDP-GlcNAc transporter)(Solute carrier family 35 member A3) [Source:UniProtKB/Swiss-Prot;Acc:Q9Y2D2]		AB160982
RT-8q / RT-24p / RT-6p	SLC35A3 (1 of 2)	4	7566336	UDP-N-acetylglucosamine transporter (Golgi UDP-GlcNAc transporter)(Solute carrier family 35 member A3) [Source:UniProtKB/Swiss-Prot;Acc:Q9Y2D2]
RT-8q / RT-24p / RT-6p	FAM78B (1 of 2)	4	7578158	Protein FAM78B [Source:UniProtKB/Swiss-Prot;Acc:Q5VT40]
RT-8q / RT-24p / RT-6p	FAM78B (1 of 2)	4	7578158	Protein FAM78B [Source:UniProtKB/Swiss-Prot;Acc:Q5VT40]
RT-8q / RT-24p / RT-6p	FSTL3	4	7659334	Follistatin-related protein 3 Precursor (Follistatin-like 3)(Follistatin-related gene protein) [Source:UniProtKB/Swiss-Prot;Acc:O95633]
RT-8q / RT-24p / RT-6p	FSTL3	4	7659334	Follistatin-related protein 3 Precursor (Follistatin-like 3)(Follistatin-related gene protein) [Source:UniProtKB/Swiss-Prot;Acc:O95633]
RT-8q / RT-24p / RT-6p	RNF126 (1 of 2)	4	7701242	RING finger protein 126 [Source:UniProtKB/Swiss-Prot;Acc:Q9BV68]
RT-8q / RT-24p / RT-6p	BSG	4	7711239	Basigin Precursor (Leukocyte activation antigen M6)(Collagenase stimulatory factor)(Extracellular matrix metalloproteinase inducer)(EMMPRIN)(5F7)(Tumor cell-derived collagenase stimulatory factor)(TCSF)(OK blood group antigen)(CD147 antigen) [Source:UniPr
RT-8q / RT-24p / RT-6p	BSG	4	7711239	Basigin Precursor (Leukocyte activation antigen M6)(Collagenase stimulatory factor)(Extracellular matrix metalloproteinase inducer)(EMMPRIN)(5F7)(Tumor cell-derived collagenase stimulatory factor)(TCSF)(OK blood group antigen)(CD147 antigen) [Source:UniPr
RT-8q / RT-24p / RT-6p	BSG	4	7711239	Basigin Precursor (Leukocyte activation antigen M6)(Collagenase stimulatory factor)(Extracellular matrix metalloproteinase inducer)(EMMPRIN)(5F7)(Tumor cell-derived collagenase stimulatory factor)(TCSF)(OK blood group antigen)(CD147 antigen) [Source:UniPr
RT-8q / RT-24p / RT-6p	HCN2 (1 of 2)	4	7725632	Potassium/sodium hyperpolarization-activated cyclic nucleotide-gated channel 2 (Brain cyclic nucleotide-gated channel 2)(BCNG-2) [Source:UniProtKB/Swiss-Prot;Acc:Q9UL51]
RT-8q / RT-24p / RT-6p	POLRMT	4	7751493	DNA-directed RNA polymerase, mitochondrial Precursor (EC 2.7.7.6)(MtRPOL) [Source:UniProtKB/Swiss-Prot;Acc:O00411]
RT-8q / RT-24p / RT-6p	FGF22	4	7790572	Fibroblast growth factor 22 Precursor (FGF-22) [Source:UniProtKB/Swiss-Prot;Acc:Q9HCT0]		AM229409
RT-8q / RT-24p / RT-6p		4	7818384
RT-8q / RT-24p / RT-6p	CMA1 (3 of 7)	4	7822892	Chymase Precursor (EC 3.4.21.39)(Alpha-chymase)(Mast cell protease I) [Source:UniProtKB/Swiss-Prot;Acc:P23946]
RT-8q / RT-24p / RT-6p	CMA1 (5 of 7)	4	7865962	Chymase Precursor (EC 3.4.21.39)(Alpha-chymase)(Mast cell protease I) [Source:UniProtKB/Swiss-Prot;Acc:P23946]
RT-8q / RT-24p / RT-6p	CMA1 (5 of 7)	4	7865962	Chymase Precursor (EC 3.4.21.39)(Alpha-chymase)(Mast cell protease I) [Source:UniProtKB/Swiss-Prot;Acc:P23946]
RT-8q / RT-24p / RT-6p	CMA1 (5 of 7)	4	7865962	Chymase Precursor (EC 3.4.21.39)(Alpha-chymase)(Mast cell protease I) [Source:UniProtKB/Swiss-Prot;Acc:P23946]
RT-8q / RT-24p / RT-6p	CMA1 (5 of 7)	4	7865962	Chymase Precursor (EC 3.4.21.39)(Alpha-chymase)(Mast cell protease I) [Source:UniProtKB/Swiss-Prot;Acc:P23946]
RT-8q / RT-24p / RT-6p	CMA1 (5 of 7)	4	7865962	Chymase Precursor (EC 3.4.21.39)(Alpha-chymase)(Mast cell protease I) [Source:UniProtKB/Swiss-Prot;Acc:P23946]
RT-8q / RT-24p / RT-6p	CMA1 (6 of 7)	4	7886556	Chymase Precursor (EC 3.4.21.39)(Alpha-chymase)(Mast cell protease I) [Source:UniProtKB/Swiss-Prot;Acc:P23946]
RT-8q / RT-24p / RT-6p		4	7907010
RT-8q / RT-24p / RT-6p	CMA1 (4 of 7)	4	7909024	Chymase Precursor (EC 3.4.21.39)(Alpha-chymase)(Mast cell protease I) [Source:UniProtKB/Swiss-Prot;Acc:P23946]
RT-8q / RT-24p / RT-6p	CMA1 (4 of 7)	4	7909024	Chymase Precursor (EC 3.4.21.39)(Alpha-chymase)(Mast cell protease I) [Source:UniProtKB/Swiss-Prot;Acc:P23946]
RT-8q / RT-24p / RT-6p		4	7915687
RT-8q / RT-24p / RT-6p		4	7936754			AJ635227
RT-8q / RT-24p / RT-6p	CMA1 (7 of 7)	4	7956555	Chymase Precursor (EC 3.4.21.39)(Alpha-chymase)(Mast cell protease I) [Source:UniProtKB/Swiss-Prot;Acc:P23946]		AJ635227
RT-8q / RT-24p / RT-6p	CMA1 (7 of 7)	4	7956555	Chymase Precursor (EC 3.4.21.39)(Alpha-chymase)(Mast cell protease I) [Source:UniProtKB/Swiss-Prot;Acc:P23946]		AJ635227
RT-8q / RT-24p / RT-6p	ELA2	4	7962547	Leukocyte elastase Precursor (EC 3.4.21.37)(Elastase-2)(Neutrophil elastase)(PMN elastase)(Bone marrow serine protease)(Medullasin)(Human leukocyte elastase)(HLE) [Source:UniProtKB/Swiss-Prot;Acc:P08246]		AJ635227
RT-8q / RT-24p / RT-6p	ELA2	4	7962547	Leukocyte elastase Precursor (EC 3.4.21.37)(Elastase-2)(Neutrophil elastase)(PMN elastase)(Bone marrow serine protease)(Medullasin)(Human leukocyte elastase)(HLE) [Source:UniProtKB/Swiss-Prot;Acc:P08246]
RT-8q / RT-24p / RT-6p	HSD11B1L (2 of 2)	4	7967266	short-chain dehydrogenase/reductase 10 isoform a [Source:RefSeq peptide;Acc:NP_941994]
RT-8q / RT-24p / RT-6p	Q6GWU6_ORYLA	4	7976045	Spindlin protein B. [Source:UniProtKB/TrEMBL;Acc:Q6GWU6]
RT-8q / RT-24p / RT-6p	Q6PUF1_ORYLA	4	7982386	11-beta-hydroxysteroid dehydrogenase type 3. [Source:UniProtKB/TrEMBL;Acc:Q6PUF1]
RT-8q / RT-24p / RT-6p	Q6PUF1_ORYLA	4	7982386	11-beta-hydroxysteroid dehydrogenase type 3. [Source:UniProtKB/TrEMBL;Acc:Q6PUF1]
RT-8q / RT-24p / RT-6p		4	8014819
RT-8q / RT-24p / RT-6p		4	8014819
RT-8q / RT-24p / RT-6p		4	8014819
RT-8q / RT-24p / RT-6p		4	8014819
RT-8q / RT-24p / RT-6p	BRUNOL5	4	8038808	CUG-BP- and ETR-3-like factor 5 (CELF-5)(Bruno-like protein 5)(RNA-binding protein BRUNOL-5) [Source:UniProtKB/Swiss-Prot;Acc:Q8N6W0]
RT-8q / RT-24p / RT-6p	CREB3L3	4	8231677	cAMP-responsive element-binding protein 3-like protein 3 (Transcription factor CREB-H) [Contains Processed cAMP-responsive element-binding protein 3-like protein 3] [Source:UniProtKB/Swiss-Prot;Acc:Q68CJ9]
RT-8q / RT-24p / RT-6p	EEF2 (1 of 2)	4	8282902	Elongation factor 2 (EF-2) [Source:UniProtKB/Swiss-Prot;Acc:P13639]
RT-8q / RT-24p / RT-6p	HMG20B	4	8289721	SWI/SNF-related matrix-associated actin-dependent regulator of chromatin subfamily E member 1-related (SMARCE1-related protein)(HMG box-containing protein 20B)(Structural DNA-binding protein BRAF35)(BRCA2-associated factor 35)(Sox-like transcriptional fac
RT-8q / RT-24p / RT-6p	HMG20B	4	8289721	SWI/SNF-related matrix-associated actin-dependent regulator of chromatin subfamily E member 1-related (SMARCE1-related protein)(HMG box-containing protein 20B)(Structural DNA-binding protein BRAF35)(BRCA2-associated factor 35)(Sox-like transcriptional fac
RT-8q / RT-24p / RT-6p	UNC13A (1 of 2)	4	8296629	Protein unc-13 homolog A (Munc13-1) [Source:UniProtKB/Swiss-Prot;Acc:Q9UPW8]
RT-8q / RT-24p / RT-6p		4	8337002
RT-8q / RT-24p / RT-6p		4	8350454
RT-8q / RT-24p / RT-6p		4	8350454
RT-8q / RT-24p / RT-6p		4	8350454
RT-8q / RT-24p / RT-6p	TCF3 (1 of 2)	4	8363584	Transcription factor E2-alpha (Immunoglobulin enhancer-binding factor E12/E47)(Transcription factor 3)(TCF-3)(Immunoglobulin transcription factor 1)(Transcription factor ITF-1)(Kappa-E2-binding factor) [Source:UniProtKB/Swiss-Prot;Acc:P15923]
RT-8q / RT-24p / RT-6p	MAP2K2	4	8408494	Dual specificity mitogen-activated protein kinase kinase 2 (MAP kinase kinase 2)(MAPKK 2)(EC 2.7.12.2)(ERK activator kinase 2)(MAPK/ERK kinase 2)(MEK2) [Source:UniProtKB/Swiss-Prot;Acc:P36507]
RT-8q / RT-24p / RT-6p	PIAS4	4	8416423	E3 SUMO-protein ligase PIAS4 (Protein inhibitor of activated STAT protein 4)(Protein inhibitor of activated STAT protein gamma)(PIAS-gamma)(PIASy) [Source:UniProtKB/Swiss-Prot;Acc:Q8N2W9]
RT-8q / RT-24p / RT-6p		4	8432297
RT-8q / RT-24p / RT-6p	ONECUT3	4	8462009	One cut domain family member 3 (One cut homeobox 3)(Transcription factor ONECUT-3)(OC-3) [Source:UniProtKB/Swiss-Prot;Acc:O60422]
RT-8q / RT-24p / RT-6p	ONECUT3	4	8462009	One cut domain family member 3 (One cut homeobox 3)(Transcription factor ONECUT-3)(OC-3) [Source:UniProtKB/Swiss-Prot;Acc:O60422]
RT-8q / RT-24p / RT-6p	ATP8B3	4	8479325	Probable phospholipid-transporting ATPase IK (EC 3.6.3.1)(ATPase class I type 8B member 3) [Source:UniProtKB/Swiss-Prot;Acc:O60423]
RT-8q / RT-24p / RT-6p	LINGO3 (2 of 2)	4	8528402	Leucine-rich repeat and immunoglobulin-like domain-containing nogo receptor-interacting protein 3 Precursor (Leucine-rich repeat neuronal protein 6B)(Leucine-rich repeat neuronal protein 2) [Source:UniProtKB/Swiss-Prot;Acc:P0C6S8]
RT-8q / RT-24p / RT-6p	OAZ1	4	8571616	Ornithine decarboxylase antizyme (ODC-Az) [Source:UniProtKB/Swiss-Prot;Acc:P54368]
RT-8q / RT-24p / RT-6p	Q5EEX7_ORYLA	4	8585125	Anti-mullerian hormone (Fragment). [Source:UniProtKB/TrEMBL;Acc:Q5EEX7]
RT-8q / RT-24p / RT-6p	Q5EEX7_ORYLA	4	8585125	Anti-mullerian hormone (Fragment). [Source:UniProtKB/TrEMBL;Acc:Q5EEX7]
RT-8q / RT-24p / RT-6p	Q5EEX7_ORYLA	4	8585125	Anti-mullerian hormone (Fragment). [Source:UniProtKB/TrEMBL;Acc:Q5EEX7]
RT-8q / RT-24p / RT-6p	DHFRL1	4	8594911	Dihydrofolate reductase-like protein 1 [Source:UniProtKB/Swiss-Prot;Acc:Q86XF0]
RT-8q / RT-24p / RT-6p	DOT1L	4	8597483	Histone-lysine N-methyltransferase, H3 lysine-79 specific (EC 2.1.1.43)(Histone H3-K79 methyltransferase)(H3-K79-HMTase)(DOT1-like protein)(Lysine N-methyltransferase 4) [Source:UniProtKB/Swiss-Prot;Acc:Q8TEK3]
RT-8q / RT-24p / RT-6p	ELL (1 of 2)	4	8621660	RNA polymerase II elongation factor ELL (Eleven-nineteen lysine-rich leukemia protein) [Source:UniProtKB/Swiss-Prot;Acc:P55199]
RT-8q / RT-24p / RT-6p	FKBP8	4	8640969	FK506-binding protein 8 (EC 5.2.1.8)(Peptidyl-prolyl cis-trans isomerase)(PPIase)(Rotamase)(38 kDa FK506-binding protein)(hFKBP38)(FKBPR38) [Source:UniProtKB/Swiss-Prot;Acc:Q14318]
RT-8q / RT-24p / RT-6p	SSBP4 (1 of 2)	4	8649292	Single-stranded DNA-binding protein 4 [Source:UniProtKB/Swiss-Prot;Acc:Q9BWG4]
RT-8q / RT-24p / RT-6p		4	8725087
RT-8q / RT-24p / RT-6p	TMEM59L	4	8765550	Transmembrane protein 59-like Precursor (Brain-specific membrane-anchored protein) [Source:UniProtKB/Swiss-Prot;Acc:Q9UK28]
RT-8q / RT-24p / RT-6p		4	8853856
RT-8q / RT-24p / RT-6p		4	8853856
RT-8q / RT-24p / RT-6p	TMPRSS9	4	8863398	Transmembrane protease, serine 9 (EC 3.4.21.-)(Polyserine protease 1)(Polyserase-1)(Polyserase-I) [Contains Serase-1;Serase-2;Serase-3] [Source:UniProtKB/Swiss-Prot;Acc:Q7Z410]
RT-8q / RT-24p / RT-6p	LSM7	4	8878212	LSM7 homolog, U6 small nuclear RNA associated (S. cerevisiae) (LSM7), mRNA [Source:RefSeq DNA;Acc:NM_016199]
RT-8q / RT-24p / RT-6p		4	8880974
RT-8q / RT-24p / RT-6p	LASS4 (1 of 2)	4	8884593	LAG1 longevity assurance homolog 4 [Source:UniProtKB/Swiss-Prot;Acc:Q9HA82]
RT-8q / RT-24p / RT-6p	FBN3	4	8930806	Fibrillin-3 Precursor [Source:UniProtKB/Swiss-Prot;Acc:Q75N90]
RT-8q / RT-24p / RT-6p	CTXN1	4	8997104	Cortexin-1 [Source:UniProtKB/Swiss-Prot;Acc:P60606]
RT-8q / RT-24p / RT-6p	TIMM44 (1 of 2)	4	9041601	Mitochondrial import inner membrane translocase subunit TIM44 Precursor [Source:UniProtKB/Swiss-Prot;Acc:O43615]
RT-8q / RT-24p / RT-6p	HNRNPM	4	9053602	Heterogeneous nuclear ribonucleoprotein M (hnRNP M) [Source:UniProtKB/Swiss-Prot;Acc:P52272]
RT-8q / RT-24p / RT-6p	DMAP1	4	9066298	DNA methyltransferase 1-associated protein 1 (DNMT1-associated protein 1)(DNMAP1) [Source:UniProtKB/Swiss-Prot;Acc:Q9NPF5]
RT-8q / RT-24p / RT-6p		4	9150484
RT-8q / RT-24p / RT-6p		4	9150484
RT-8q / RT-24p / RT-6p	GUK1 (2 of 2)	4	9185605	Guanylate kinase (EC 2.7.4.8)(GMP kinase) [Source:UniProtKB/Swiss-Prot;Acc:Q16774]
RT-8q / RT-24p / RT-6p	GUK1 (2 of 2)	4	9185605	Guanylate kinase (EC 2.7.4.8)(GMP kinase) [Source:UniProtKB/Swiss-Prot;Acc:Q16774]
RT-8q / RT-24p / RT-6p	GUK1 (2 of 2)	4	9185605	Guanylate kinase (EC 2.7.4.8)(GMP kinase) [Source:UniProtKB/Swiss-Prot;Acc:Q16774]
RT-8q / RT-24p / RT-6p		4	9190656
RT-8q / RT-24p / RT-6p		4	9214663
RT-8q / RT-24p / RT-6p		4	9223718
RT-8q / RT-24p / RT-6p		4	9223718
RT-8q / RT-24p / RT-6p	IQCA	4	9247943	IQ and AAA domain-containing protein [Source:UniProtKB/Swiss-Prot;Acc:Q86XH1]
RT-8q / RT-24p / RT-6p	FAM150A	4	9261534	Protein FAM150A Precursor [Source:UniProtKB/Swiss-Prot;Acc:Q6UXT8]
RT-8q / RT-24p / RT-6p	NEXN	4	9282450	Nexilin (F-actin binding protein)(Nelin) [Source:UniProtKB/Swiss-Prot;Acc:Q0ZGT2]
RT-8q / RT-24p / RT-6p	NEXN	4	9282450	Nexilin (F-actin binding protein)(Nelin) [Source:UniProtKB/Swiss-Prot;Acc:Q0ZGT2]
RT-8q / RT-24p / RT-6p	MAP3K7IP3	4	9299273	Mitogen-activated protein kinase kinase kinase 7-interacting protein 3 (TAK1-binding protein 3)(NF-kappa-B-activating protein 1) [Source:UniProtKB/Swiss-Prot;Acc:Q8N5C8]
RT-8q / RT-24p / RT-6p	TMEM47	4	9311009	Transmembrane protein 47 (Transmembrane 4 superfamily member 10)(Brain cell membrane protein 1) [Source:UniProtKB/Swiss-Prot;Acc:Q9BQJ4]
RT-8q / RT-24p / RT-6p	CPOX	4	9324678	Coproporphyrinogen III oxidase, mitochondrial Precursor (Coproporphyrinogenase)(Coprogen oxidase)(COX)(EC 1.3.3.3) [Source:UniProtKB/Swiss-Prot;Acc:P36551]
RT-8q / RT-24p / RT-6p	C1orf114	4	9330305	Uncharacterized protein C1orf114 [Source:UniProtKB/Swiss-Prot;Acc:Q5TID7]
RT-8q / RT-24p / RT-6p	LEPREL1	4	9337368	Prolyl 3-hydroxylase 2 Precursor (EC 1.14.11.7)(Leprecan-like protein 1)(Myxoid liposarcoma-associated protein 4) [Source:UniProtKB/Swiss-Prot;Acc:Q8IVL5]
RT-8q / RT-24p / RT-6p	CCDC50	4	9404792	Coiled-coil domain-containing protein 50 (Protein Ymer) [Source:UniProtKB/Swiss-Prot;Acc:Q8IVM0]
RT-8q / RT-24p / RT-6p	LRRC15	4	9444413	Leucine-rich repeat-containing protein 15 Precursor (hLib) [Source:UniProtKB/Swiss-Prot;Acc:Q8TF66]
RT-8q / RT-24p / RT-6p		4	9544317
RT-8q / RT-24p / RT-6p	USP13	4	9697219	Ubiquitin carboxyl-terminal hydrolase 13 (EC 3.1.2.15)(Ubiquitin thioesterase 13)(Ubiquitin-specific-processing protease 13)(Deubiquitinating enzyme 13)(Isopeptidase T-3)(ISOT-3) [Source:UniProtKB/Swiss-Prot;Acc:Q92995]
RT-8q / RT-24p / RT-6p	NDUFB5	4	9733315	NADH dehydrogenase [ubiquinone] 1 beta subcomplex subunit 5, mitochondrial Precursor (NADH-ubiquinone oxidoreductase SGDH subunit)(Complex I-SGDH)(CI-SGDH) [Source:UniProtKB/Swiss-Prot;Acc:O43674]
RT-8q / RT-24p / RT-6p	MRPL47	4	9736227	39S ribosomal protein L47, mitochondrial Precursor (L47mt)(MRP-L47)(Nasopharyngeal carcinoma metastasis-related protein 1) [Source:UniProtKB/Swiss-Prot;Acc:Q9HD33]
RT-8q / RT-24p / RT-6p	ACTL6A	4	9738705	Actin-like protein 6A (53 kDa BRG1-associated factor A)(Actin-related protein Baf53a)(ArpNbeta)(INO80 complex subunit K) [Source:UniProtKB/Swiss-Prot;Acc:O96019]
RT-8q / RT-24p / RT-6p	ALDH7A1	4	9752265	Alpha-aminoadipic semialdehyde dehydrogenase (Alpha-AASA dehydrogenase)(EC 1.2.1.31)(Delta1-piperideine-6-carboxylate dehydrogenease)(P6c dehydrogenase)(Aldehyde dehydrogenase family 7 member A1)(Antiquitin-1) [Source:UniProtKB/Swiss-Prot;Acc:P49419]
RT-8q / RT-24p / RT-6p	GNB4	4	9760781	Guanine nucleotide-binding protein subunit beta-4 (Transducin beta chain 4) [Source:UniProtKB/Swiss-Prot;Acc:Q9HAV0]
RT-8q / RT-24p / RT-6p	MFN1 (1 of 2)	4	9776763	Mitofusin-1 (EC 3.6.5.-)(Transmembrane GTPase MFN1)(Fzo homolog) [Source:UniProtKB/Swiss-Prot;Acc:Q8IWA4]
RT-8q / RT-24p / RT-6p	HRASLS	4	9790609	HRAS-like suppressor [Source:UniProtKB/Swiss-Prot;Acc:Q9HDD0]
RT-8q / RT-24p / RT-6p	FTSJ3	4	9796401	Putative rRNA methyltransferase 3 (EC 2.1.1.-)(rRNA (uridine-2'-O-)-methyltransferase 3) [Source:UniProtKB/Swiss-Prot;Acc:Q8IY81]
RT-8q / RT-24p / RT-6p	FTSJ3	4	9796401	Putative rRNA methyltransferase 3 (EC 2.1.1.-)(rRNA (uridine-2'-O-)-methyltransferase 3) [Source:UniProtKB/Swiss-Prot;Acc:Q8IY81]		D89627
RT-8q / RT-24p / RT-6p	CLCC1	4	9811092	Chloride channel CLIC-like protein 1 Precursor (Mid-1-related chloride channel protein 1) [Source:UniProtKB/Swiss-Prot;Acc:Q96S66]		S74868
RT-8q / RT-24p / RT-6p	CLCC1	4	9811092	Chloride channel CLIC-like protein 1 Precursor (Mid-1-related chloride channel protein 1) [Source:UniProtKB/Swiss-Prot;Acc:Q96S66]
RT-8q / RT-24p / RT-6p	MCOLN2	4	9817600	Mucolipin-2 [Source:UniProtKB/Swiss-Prot;Acc:Q8IZK6]
RT-8q / RT-24p / RT-6p	LPAR3	4	9834470	Lysophosphatidic acid receptor 3 (LPA receptor 3)(LPA-3)(Lysophosphatidic acid receptor Edg-7) [Source:UniProtKB/Swiss-Prot;Acc:Q9UBY5]
RT-8q / RT-24p / RT-6p	LPAR3	4	9834470	Lysophosphatidic acid receptor 3 (LPA receptor 3)(LPA-3)(Lysophosphatidic acid receptor Edg-7) [Source:UniProtKB/Swiss-Prot;Acc:Q9UBY5]
RT-8q / RT-24p / RT-6p	SSX2IP (1 of 2)	4	9856212	Afadin- and alpha-actinin-binding protein (ADIP)(Afadin DIL domain-interacting protein)(SSX2-interacting protein) [Source:UniProtKB/Swiss-Prot;Acc:Q9Y2D8]
RT-8q / RT-24p / RT-6p	Q8UW88_ORYLA	4	9868166	Vitellogenin 1. [Source:UniProtKB/TrEMBL;Acc:Q8UW88]
RT-8q / RT-24p / RT-6p		4	9941852
RT-8q / RT-24p / RT-6p	Q8UW61_ORYLA	4	9964669	Vitellogenin (Fragment). [Source:UniProtKB/TrEMBL;Acc:Q6U811]
RT-8q / RT-24p / RT-6p	Q8UW61_ORYLA	4	9964669	Vitellogenin (Fragment). [Source:UniProtKB/TrEMBL;Acc:Q6U811]
RT-8q / RT-24p / RT-6p	CTBS	4	9977431	Di-N-acetylchitobiase Precursor (EC 3.2.1.-) [Source:UniProtKB/Swiss-Prot;Acc:Q01459]
RT-8q / RT-24p / RT-6p	SPATA1	4	9984324	Spermatogenesis-associated protein 1 (Sperm-specific protein SP-2) [Source:UniProtKB/Swiss-Prot;Acc:Q5VX52]
RT-8q / RT-24p / RT-6p	BXDC5	4	9990424	Ribosome production factor 1 (Ribosome biogenesis protein RPF1)(Brix domain-containing protein 5) [Source:UniProtKB/Swiss-Prot;Acc:Q9H9Y2]
RT-8q / RT-24p / RT-6p	DNASE2B	4	10001479	Deoxyribonuclease-2-beta Precursor (EC 3.1.22.1)(Deoxyribonuclease II beta)(DNase II beta)(DNase2-like acid DNase)(DNase II-like acid DNase)(Endonuclease DLAD) [Source:UniProtKB/Swiss-Prot;Acc:Q8WZ79]
RT-8q / RT-24p / RT-6p	DNASE2B	4	10001479	Deoxyribonuclease-2-beta Precursor (EC 3.1.22.1)(Deoxyribonuclease II beta)(DNase II beta)(DNase2-like acid DNase)(DNase II-like acid DNase)(Endonuclease DLAD) [Source:UniProtKB/Swiss-Prot;Acc:Q8WZ79]
RT-8q / RT-24p / RT-6p		4	10010660
RT-8q / RT-24p / RT-6p	SAMD13	4	10014535	Sterile alpha motif domain-containing protein 13 [Source:UniProtKB/Swiss-Prot;Acc:Q5VXD3]
RT-8q / RT-24p / RT-6p	PRKACB (2 of 2)	4	10019244	cAMP-dependent protein kinase catalytic subunit beta (PKA C-beta)(EC 2.7.11.11) [Source:UniProtKB/Swiss-Prot;Acc:P22694]
RT-8q / RT-24p / RT-6p	TTLL7	4	10040082	Tubulin polyglutamylase TTLL7 (EC 6.-.-.-)(Tubulin--tyrosine ligase-like protein 7)(Testis development protein NYD-SP30) [Source:UniProtKB/Swiss-Prot;Acc:Q6ZT98]
RT-8q / RT-24p / RT-6p	LPHN2 (1 of 2)	4	10335897	Latrophilin-2 Precursor (Calcium-independent alpha-latrotoxin receptor 2)(Latrophilin homolog 1)(Lectomedin-1) [Source:UniProtKB/Swiss-Prot;Acc:O95490]
RT-8q / RT-24p / RT-6p	ELTD1	4	10611922	EGF, latrophilin and seven transmembrane domain-containing protein 1 Precursor (EGF-TM7-latrophilin-related protein)(ETL protein) [Source:UniProtKB/Swiss-Prot;Acc:Q9HBW9]
RT-8q / RT-24p / RT-6p	ELTD1	4	10611922	EGF, latrophilin and seven transmembrane domain-containing protein 1 Precursor (EGF-TM7-latrophilin-related protein)(ETL protein) [Source:UniProtKB/Swiss-Prot;Acc:Q9HBW9]
RT-8q / RT-24p / RT-6p		4	10630699
RT-8q / RT-24p / RT-6p	NEGR1	4	10700543	Neuronal growth regulator 1 Precursor [Source:UniProtKB/Swiss-Prot;Acc:Q7Z3B1]
RT-8q / RT-24p / RT-6p	ZRANB2	4	10992683	Zinc finger Ran-binding domain-containing protein 2 (Zinc finger protein 265)(Zinc finger, splicing) [Source:UniProtKB/Swiss-Prot;Acc:O95218]
RT-8q / RT-24p / RT-6p	B3GNT3 (1 of 5)	4	11005114	UDP-GlcNAc:betaGal beta-1,3-N-acetylglucosaminyltransferase 3 (Beta3Gn-T3)(BGnT-3)(EC 2.4.1.-)(Core 1 extending beta-1,3-N-acetylglucosaminyltransferase)(Core1-beta3GlcNAcT)(Beta-1,3-galactosyltransferase 8)(Beta-1,3-GalTase 8)(Beta3Gal-T8)(b3Gal-T8)(Beta
RT-8q / RT-24p / RT-6p	JAK3	4	11019482	Tyrosine-protein kinase JAK3 (EC 2.7.10.2)(Janus kinase 3)(JAK-3)(Leukocyte janus kinase)(L-JAK) [Source:UniProtKB/Swiss-Prot;Acc:P52333]
RT-8q / RT-24p / RT-6p	SLC5A5	4	11041315	Sodium/iodide cotransporter (Na(+)/I(-) cotransporter)(Sodium-iodide symporter)(Na(+)/I(-)-symporter)(Solute carrier family 5 member 5) [Source:UniProtKB/Swiss-Prot;Acc:Q92911]
RT-8q / RT-24p / RT-6p		4	11054706
RT-8q / RT-24p / RT-6p	CLUAP1	4	11056858	Clusterin-associated protein 1 [Source:UniProtKB/Swiss-Prot;Acc:Q96AJ1]
RT-8q / RT-24p / RT-6p	CCDC124 (1 of 2)	4	11063095	Coiled-coil domain-containing protein 124 [Source:UniProtKB/Swiss-Prot;Acc:Q96CT7]
RT-8q / RT-24p / RT-6p	CCDC124 (1 of 2)	4	11063095	Coiled-coil domain-containing protein 124 [Source:UniProtKB/Swiss-Prot;Acc:Q96CT7]		AB162944
RT-8q / RT-24p / RT-6p		4	11071847			AB162944
RT-8q / RT-24p / RT-6p	UHRF1	4	11140302	E3 ubiquitin-protein ligase UHRF1 (EC 6.3.2.-)(Ubiquitin-like PHD and RING finger domain-containing protein 1)(Ubiquitin-like-containing PHD and RING finger domains protein 1)(Inverted CCAAT box-binding protein of 90 kDa)(Transcription factor ICBP90)(Nucl		AB162944
RT-8q / RT-24p / RT-6p	JMJD2B	4	11160927	JmjC domain-containing histone demethylation protein 3B (EC 1.14.11.-)(Jumonji domain-containing protein 2B) [Source:UniProtKB/Swiss-Prot;Acc:O94953]
RT-8q / RT-24p / RT-6p	JMJD2B	4	11160927	JmjC domain-containing histone demethylation protein 3B (EC 1.14.11.-)(Jumonji domain-containing protein 2B) [Source:UniProtKB/Swiss-Prot;Acc:O94953]
RT-8q / RT-24p / RT-6p	PTPRS (1 of 2)	4	11770533	Receptor-type tyrosine-protein phosphatase S Precursor (R-PTP-S)(EC 3.1.3.48)(Receptor-type tyrosine-protein phosphatase sigma)(R-PTP-sigma) [Source:UniProtKB/Swiss-Prot;Acc:Q13332]
RT-8q / RT-24p / RT-6p	PTPRS (1 of 2)	4	11770533	Receptor-type tyrosine-protein phosphatase S Precursor (R-PTP-S)(EC 3.1.3.48)(Receptor-type tyrosine-protein phosphatase sigma)(R-PTP-sigma) [Source:UniProtKB/Swiss-Prot;Acc:Q13332]
RT-8q / RT-24p / RT-6p	TBXA2R	4	11920589	Thromboxane A2 receptor (TXA2-R)(Prostanoid TP receptor) [Source:UniProtKB/Swiss-Prot;Acc:P21731]
RT-8q / RT-24p / RT-6p	GIPC3	4	11932731	PDZ domain-containing protein GIPC3 [Source:UniProtKB/Swiss-Prot;Acc:Q8TF64]
RT-8q / RT-24p / RT-6p	GRAMD3	4	11946919	GRAM domain-containing protein 3 (HCV NS3-transactivated protein 2) [Source:UniProtKB/Swiss-Prot;Acc:Q96HH9]
RT-8q / RT-24p / RT-6p		4	11961970
RT-8q / RT-24p / RT-6p		4	11967012
RT-8q / RT-24p / RT-6p	CAMSAP1L1 (1 of 2)	4	11982313	Calmodulin-regulated spectrin-associated protein 1-like protein 1 [Source:UniProtKB/Swiss-Prot;Acc:Q08AD1]
RT-8q / RT-24p / RT-6p	DDX59	4	12020346	Probable ATP-dependent RNA helicase DDX59 (EC 3.6.1.-)(DEAD box protein 59)(Zinc finger HIT domain-containing protein 5) [Source:UniProtKB/Swiss-Prot;Acc:Q5T1V6]
RT-8q / RT-24p / RT-6p	DDX59	4	12020346	Probable ATP-dependent RNA helicase DDX59 (EC 3.6.1.-)(DEAD box protein 59)(Zinc finger HIT domain-containing protein 5) [Source:UniProtKB/Swiss-Prot;Acc:Q5T1V6]
RT-8q / RT-24p / RT-6p	KIF14	4	12026712	Kinesin-like protein KIF14 [Source:UniProtKB/Swiss-Prot;Acc:Q15058]
RT-8q / RT-24p / RT-6p	KIF14	4	12026712	Kinesin-like protein KIF14 [Source:UniProtKB/Swiss-Prot;Acc:Q15058]
RT-8q / RT-24p / RT-6p	Q2QCL2_ORYLA	4	12136743	LRH-1. [Source:UniProtKB/TrEMBL;Acc:Q2QCL2]
RT-8q / RT-24p / RT-6p	Q2QCL2_ORYLA	4	12136743	LRH-1. [Source:UniProtKB/TrEMBL;Acc:Q2QCL2]
RT-8q / RT-24p / RT-6p	ANKLE1	4	12362313	Ankyrin repeat and LEM domain-containing protein 1 (Ankyrin repeat domain-containing protein 41) [Source:UniProtKB/Swiss-Prot;Acc:Q8NAG6]
RT-8q / RT-24p / RT-6p		4	12378719
RT-8q / RT-24p / RT-6p		4	12378719
RT-8q / RT-24p / RT-6p	FAM159B	4	12413332	Protein SFRS12IP1 (SFRS12-interacting protein 1)(Splicing regulatory protein of 18 kDa)(p18SRP) [Source:UniProtKB/Swiss-Prot;Acc:Q8N9Q2]
RT-8q / RT-24p / RT-6p	FAM159B	4	12413332	Protein SFRS12IP1 (SFRS12-interacting protein 1)(Splicing regulatory protein of 18 kDa)(p18SRP) [Source:UniProtKB/Swiss-Prot;Acc:Q8N9Q2]
RT-8q / RT-24p / RT-6p	ANFC4_ORYLA	4	12494209	C-type natriuretic peptide 4 precursor. [Source:UniProtKB/Swiss-Prot;Acc:Q800I7]
RT-8q / RT-24p / RT-6p	NCL	4	12501541	Nucleolin (Protein C23) [Source:UniProtKB/Swiss-Prot;Acc:P19338]
RT-8q / RT-24p / RT-6p	NCL	4	12501541	Nucleolin (Protein C23) [Source:UniProtKB/Swiss-Prot;Acc:P19338]
RT-8q / RT-24p / RT-6p	B3GNT7	4	12519202	UDP-GlcNAc:betaGal beta-1,3-N-acetylglucosaminyltransferase 7 (Beta-1,3-N-acetylglucosaminyltransferase-7)(Beta3Gn-T7)(BGnT-7)(EC 2.4.1.-) [Source:UniProtKB/Swiss-Prot;Acc:Q8NFL0]
RT-8q / RT-24p / RT-6p	ARMC9	4	12537246	LisH domain-containing protein ARMC9 (Melanoma/melanocyte specific protein KU-MEL-1)(NS21) [Source:UniProtKB/Swiss-Prot;Acc:Q7Z3E5]
RT-8q / RT-24p / RT-6p	POLR2H	4	12560735	DNA-directed RNA polymerases I, II, and III subunit RPABC3 (RNA polymerases I, II, and III subunit ABC3)(DNA-directed RNA polymerase II subunit H)(DNA-directed RNA polymerases I, II, and III 17.1 kDa polypeptide)(RPB17)(hRPB8)(RPB8) [Source:UniProtKB/Swis
RT-8q / RT-24p / RT-6p		4	12563837
RT-8q / RT-24p / RT-6p		4	12623739
RT-8q / RT-24p / RT-6p	EPHB3 (1 of 2)	4	12870980	Ephrin type-B receptor 3 Precursor (EC 2.7.10.1)(Tyrosine-protein kinase receptor HEK-2)(Tyrosine-protein kinase TYRO6) [Source:UniProtKB/Swiss-Prot;Acc:P54753]
RT-8q / RT-24p / RT-6p	RTP2	4	13192194	Receptor-transporting protein 2 [Source:UniProtKB/Swiss-Prot;Acc:Q5QGT7]
RT-8q / RT-24p / RT-6p		4	13205647
RT-8q / RT-24p / RT-6p	HTR3C	4	13211942	5-hydroxytryptamine receptor 3C Precursor (5-HT3C)(Serotonin receptor 3C) [Source:UniProtKB/Swiss-Prot;Acc:Q8WXA8]
RT-8q / RT-24p / RT-6p	HTR3C	4	13211942	5-hydroxytryptamine receptor 3C Precursor (5-HT3C)(Serotonin receptor 3C) [Source:UniProtKB/Swiss-Prot;Acc:Q8WXA8]
RT-8q / RT-24p / RT-6p		4	13218828
RT-8q / RT-24p / RT-6p	KIAA0226	4	13226265	Uncharacterized protein KIAA0226 [Source:UniProtKB/Swiss-Prot;Acc:Q92622]
RT-8q / RT-24p / RT-6p	TSC22D2 (2 of 2)	4	13249658	TSC22 domain family protein 2 (TSC22-related-inducible leucine zipper protein 4) [Source:UniProtKB/Swiss-Prot;Acc:O75157]
RT-8q / RT-24p / RT-6p		4	13302969
RT-8q / RT-24p / RT-6p		4	13302969
RT-8q / RT-24p / RT-6p	RNF13	4	13310639	RING finger protein 13 [Source:UniProtKB/Swiss-Prot;Acc:O43567]
RT-8q / RT-24p / RT-6p	RNF13	4	13310639	RING finger protein 13 [Source:UniProtKB/Swiss-Prot;Acc:O43567]
RT-8q / RT-24p / RT-6p	RNF13	4	13310639	RING finger protein 13 [Source:UniProtKB/Swiss-Prot;Acc:O43567]
RT-8q / RT-24p / RT-6p	PPP1R2	4	13353026	Protein phosphatase inhibitor 2 (IPP-2) [Source:UniProtKB/Swiss-Prot;Acc:P41236]
RT-8q / RT-24p / RT-6p	PPP1R2	4	13353026	Protein phosphatase inhibitor 2 (IPP-2) [Source:UniProtKB/Swiss-Prot;Acc:P41236]
RT-8q / RT-24p / RT-6p	ACAP2	4	13367100	ARFGAP with coiled-coil, ANK repeat and PH domain-containing protein 2 (Centaurin-beta-2)(Cnt-b2) [Source:UniProtKB/Swiss-Prot;Acc:Q15057]
RT-8q / RT-24p / RT-6p	ACAP2	4	13367100	ARFGAP with coiled-coil, ANK repeat and PH domain-containing protein 2 (Centaurin-beta-2)(Cnt-b2) [Source:UniProtKB/Swiss-Prot;Acc:Q15057]
RT-8q / RT-24p / RT-6p	ACAP2	4	13367100	ARFGAP with coiled-coil, ANK repeat and PH domain-containing protein 2 (Centaurin-beta-2)(Cnt-b2) [Source:UniProtKB/Swiss-Prot;Acc:Q15057]
RT-8q / RT-24p / RT-6p	ACAP2	4	13367100	ARFGAP with coiled-coil, ANK repeat and PH domain-containing protein 2 (Centaurin-beta-2)(Cnt-b2) [Source:UniProtKB/Swiss-Prot;Acc:Q15057]
RT-8q / RT-24p / RT-6p	PSMD1	4	13438062	26S proteasome non-ATPase regulatory subunit 1 (26S proteasome regulatory subunit RPN2)(26S proteasome regulatory subunit S1)(26S proteasome subunit p112) [Source:UniProtKB/Swiss-Prot;Acc:Q99460]
RT-8q / RT-24p / RT-6p	HTR2B	4	13450060	5-hydroxytryptamine receptor 2B (5-HT-2B)(Serotonin receptor 2B) [Source:UniProtKB/Swiss-Prot;Acc:P41595]
RT-8q / RT-24p / RT-6p	HTR2B	4	13450060	5-hydroxytryptamine receptor 2B (5-HT-2B)(Serotonin receptor 2B) [Source:UniProtKB/Swiss-Prot;Acc:P41595]
RT-8q / RT-24p / RT-6p		4	13464563
RT-8q / RT-24p / RT-6p	Q1L7T4_ORYLA	4	13528333	Her6.1. [Source:UniProtKB/TrEMBL;Acc:Q1L7T4]
RT-8q / RT-24p / RT-6p	Q1L7T4_ORYLA	4	13528333	Her6.1. [Source:UniProtKB/TrEMBL;Acc:Q1L7T4]
RT-8q / RT-24p / RT-6p	OPA1	4	13628448	Dynamin-like 120 kDa protein, mitochondrial Precursor (Optic atrophy protein 1) [Contains Dynamin-like 120 kDa protein, form S1] [Source:UniProtKB/Swiss-Prot;Acc:O60313]
RT-8q / RT-24p / RT-6p	ATP13A3 (1 of 2)	4	13661446	Probable cation-transporting ATPase 13A3 (EC 3.6.3.-)(ATPase family homolog up-regulated in senescence cells 1) [Source:UniProtKB/Swiss-Prot;Acc:Q9H7F0]		AB248275
RT-8q / RT-24p / RT-6p	TMEM44	4	13696240	Transmembrane protein 44 [Source:UniProtKB/Swiss-Prot;Acc:Q2T9K0]
RT-8q / RT-24p / RT-6p	LSG1	4	13697427	Large subunit GTPase 1 homolog (hLsg1)(EC 3.6.1.-) [Source:UniProtKB/Swiss-Prot;Acc:Q9H089]
RT-8q / RT-24p / RT-6p	FAM43A	4	13703907	Protein FAM43A [Source:UniProtKB/Swiss-Prot;Acc:Q8N2R8]
RT-8q / RT-24p / RT-6p	C3orf21	4	13817959	Uncharacterized protein C3orf21 [Source:UniProtKB/Swiss-Prot;Acc:Q8NBI6]
RT-8q / RT-24p / RT-6p	C3orf21	4	13817959	Uncharacterized protein C3orf21 [Source:UniProtKB/Swiss-Prot;Acc:Q8NBI6]
RT-8q / RT-24p / RT-6p	C3orf21	4	13817959	Uncharacterized protein C3orf21 [Source:UniProtKB/Swiss-Prot;Acc:Q8NBI6]
RT-8q / RT-24p / RT-6p	SFRS11 (1 of 2)	4	13841528	Splicing factor, arginine/serine-rich 11 (Arginine-rich 54 kDa nuclear protein)(p54) [Source:UniProtKB/Swiss-Prot;Acc:Q05519]
RT-8q / RT-24p / RT-6p	ANKRD13C (1 of 2)	4	13851203	Ankyrin repeat domain-containing protein 13C [Source:UniProtKB/Swiss-Prot;Acc:Q8N6S4]
RT-8q / RT-24p / RT-6p	ANKRD13C (1 of 2)	4	13851203	Ankyrin repeat domain-containing protein 13C [Source:UniProtKB/Swiss-Prot;Acc:Q8N6S4]
RT-8q / RT-24p / RT-6p	ANKRD13C (1 of 2)	4	13851203	Ankyrin repeat domain-containing protein 13C [Source:UniProtKB/Swiss-Prot;Acc:Q8N6S4]
RT-8q / RT-24p / RT-6p	CTH	4	13870530	Cystathionine gamma-lyase (EC 4.4.1.1)(Gamma-cystathionase) [Source:UniProtKB/Swiss-Prot;Acc:P32929]
RT-8q / RT-24p / RT-6p	MED26 (2 of 2)	4	13941293	Mediator of RNA polymerase II transcription subunit 26 (Mediator complex subunit 26)(Cofactor required for Sp1 transcriptional activation subunit 7)(CRSP complex subunit 7)(Transcriptional coactivator CRSP70)(Activator-recruited cofactor 70 kDa component)
RT-8q / RT-24p / RT-6p	SLC35E1	4	13946582	Solute carrier family 35 member E1 [Source:UniProtKB/Swiss-Prot;Acc:Q96K37]
RT-8q / RT-24p / RT-6p		4	13961486
RT-8q / RT-24p / RT-6p		4	13977788
RT-8q / RT-24p / RT-6p		4	13977788
RT-8q / RT-24p / RT-6p	TMEM38A	4	14007268	Trimeric intracellular cation channel type A (TRIC-A)(TRICA)(Transmembrane protein 38A) [Source:UniProtKB/Swiss-Prot;Acc:Q9H6F2]
RT-8q / RT-24p / RT-6p	COMP	4	14019044	Cartilage oligomeric matrix protein Precursor (COMP) [Source:UniProtKB/Swiss-Prot;Acc:P49747]
RT-8q / RT-24p / RT-6p	CRTC1	4	14034126	CREB-regulated transcription coactivator 1 (Transducer of regulated cAMP response element-binding protein 1)(TORC-1)(Transducer of CREB protein 1)(Mucoepidermoid carcinoma translocated protein 1) [Source:UniProtKB/Swiss-Prot;Acc:Q6UUV9]
RT-8q / RT-24p / RT-6p	KLHL26	4	14051305	Kelch-like protein 26 [Source:UniProtKB/Swiss-Prot;Acc:Q53HC5]
RT-8q / RT-24p / RT-6p	KLHL26	4	14051305	Kelch-like protein 26 [Source:UniProtKB/Swiss-Prot;Acc:Q53HC5]
RT-8q / RT-24p / RT-6p	KLHL26	4	14051305	Kelch-like protein 26 [Source:UniProtKB/Swiss-Prot;Acc:Q53HC5]
RT-8q / RT-24p / RT-6p		4	14062522
RT-8q / RT-24p / RT-6p	MAST3 (1 of 2)	4	14117236	Microtubule-associated serine/threonine-protein kinase 3 (EC 2.7.11.1) [Source:UniProtKB/Swiss-Prot;Acc:O60307]
RT-8q / RT-24p / RT-6p	NDUFA7	4	14150864	NADH dehydrogenase [ubiquinone] 1 alpha subcomplex subunit 7 (NADH-ubiquinone oxidoreductase subunit B14.5a)(Complex I-B14.5a)(CI-B14.5a) [Source:UniProtKB/Swiss-Prot;Acc:O95182]
RT-8q / RT-24p / RT-6p		4	14154847
RT-8q / RT-24p / RT-6p	B3GNT3 (2 of 5)	4	14191864	UDP-GlcNAc:betaGal beta-1,3-N-acetylglucosaminyltransferase 3 (Beta3Gn-T3)(BGnT-3)(EC 2.4.1.-)(Core 1 extending beta-1,3-N-acetylglucosaminyltransferase)(Core1-beta3GlcNAcT)(Beta-1,3-galactosyltransferase 8)(Beta-1,3-GalTase 8)(Beta3Gal-T8)(b3Gal-T8)(Beta
RT-8q / RT-24p / RT-6p	PTGER3	4	14202282	Prostaglandin E2 receptor EP3 subtype (PGE receptor, EP3 subtype)(PGE2-R)(Prostanoid EP3 receptor) [Source:UniProtKB/Swiss-Prot;Acc:P43115]
RT-8q / RT-24p / RT-6p	PEX11G	4	14290103	Peroxisomal membrane protein 11C (Peroxin-11C)(Peroxisomal biogenesis factor 11C)(PEX11gamma)(Pex11pgamma) [Source:UniProtKB/Swiss-Prot;Acc:Q96HA9]
RT-8q / RT-24p / RT-6p	PEX11G	4	14290103	Peroxisomal membrane protein 11C (Peroxin-11C)(Peroxisomal biogenesis factor 11C)(PEX11gamma)(Pex11pgamma) [Source:UniProtKB/Swiss-Prot;Acc:Q96HA9]
RT-8q / RT-24p / RT-6p	APBA3	4	14296621	Amyloid beta A4 precursor protein-binding family A member 3 (Neuron-specific X11L2 protein)(Neuronal Munc18-1-interacting protein 3)(Mint-3)(Adapter protein X11gamma) [Source:UniProtKB/Swiss-Prot;Acc:O96018]
RT-8q / RT-24p / RT-6p	APBA3	4	14296621	Amyloid beta A4 precursor protein-binding family A member 3 (Neuron-specific X11L2 protein)(Neuronal Munc18-1-interacting protein 3)(Mint-3)(Adapter protein X11gamma) [Source:UniProtKB/Swiss-Prot;Acc:O96018]
RT-8q / RT-24p / RT-6p	ABCA7	4	14305875	ATP-binding cassette sub-family A member 7 (Macrophage ABC transporter)(Autoantigen SS-N)(ABCA-SSN) [Source:UniProtKB/Swiss-Prot;Acc:Q8IZY2]
RT-8q / RT-24p / RT-6p	C19orf22	4	14332290	R3H domain-containing protein C19orf22 [Source:UniProtKB/Swiss-Prot;Acc:Q96D70]
RT-8q / RT-24p / RT-6p	ARID3A	4	14360094	AT-rich interactive domain-containing protein 3A (ARID domain-containing protein 3A)(Dead ringer-like protein 1)(B-cell regulator of IgH transcription)(Bright)(E2F-binding protein 1) [Source:UniProtKB/Swiss-Prot;Acc:Q99856]
RT-8q / RT-24p / RT-6p		4	14389008
RT-8q / RT-24p / RT-6p	TMEM79	4	14402179	Transmembrane protein 79 [Source:UniProtKB/Swiss-Prot;Acc:Q9BSE2]
RT-8q / RT-24p / RT-6p		4	14411759
RT-8q / RT-24p / RT-6p		4	14411759
RT-8q / RT-24p / RT-6p	GAMT	4	14423787	Guanidinoacetate N-methyltransferase (EC 2.1.1.2) [Source:UniProtKB/Swiss-Prot;Acc:Q14353]
RT-8q / RT-24p / RT-6p	DAZAP1	4	14432451	DAZ-associated protein 1 (Deleted in azoospermia-associated protein 1) [Source:UniProtKB/Swiss-Prot;Acc:Q96EP5]
RT-8q / RT-24p / RT-6p	DAZAP1	4	14432451	DAZ-associated protein 1 (Deleted in azoospermia-associated protein 1) [Source:UniProtKB/Swiss-Prot;Acc:Q96EP5]
RT-8q / RT-24p / RT-6p	DPP9 (2 of 2)	4	14455679	Dipeptidyl peptidase 9 (EC 3.4.14.5)(Dipeptidyl peptidase IX)(DP9)(Dipeptidyl peptidase-like protein 9)(DPLP9)(Dipeptidyl peptidase IV-related protein 2)(DPRP-2) [Source:UniProtKB/Swiss-Prot;Acc:Q86TI2]
RT-8q / RT-24p / RT-6p		4	14490497
RT-8q / RT-24p / RT-6p	KANK3	4	14523736	KN motif and ankyrin repeat domain-containing protein 3 (Ankyrin repeat domain-containing protein 47) [Source:UniProtKB/Swiss-Prot;Acc:Q6NY19]
RT-8q / RT-24p / RT-6p	IFI30 (2 of 2)	4	14561590	Gamma-interferon-inducible lysosomal thiol reductase Precursor (Gamma-interferon-inducible protein IP-30) [Source:UniProtKB/Swiss-Prot;Acc:P13284]
RT-8q / RT-24p / RT-6p	IFI30 (2 of 2)	4	14561590	Gamma-interferon-inducible lysosomal thiol reductase Precursor (Gamma-interferon-inducible protein IP-30) [Source:UniProtKB/Swiss-Prot;Acc:P13284]
RT-8q / RT-24p / RT-6p	PDE4C	4	14570541	cAMP-specific 3',5'-cyclic phosphodiesterase 4C (EC 3.1.4.17)(DPDE1)(PDE21) [Source:UniProtKB/Swiss-Prot;Acc:Q08493]
RT-8q / RT-24p / RT-6p		4	14674523
RT-8q / RT-24p / RT-6p	RAB3A (1 of 2)	4	14694712	Ras-related protein Rab-3A [Source:UniProtKB/Swiss-Prot;Acc:P20336]
RT-8q / RT-24p / RT-6p	JUND	4	14707080	Transcription factor jun-D [Source:UniProtKB/Swiss-Prot;Acc:P17535]
RT-8q / RT-24p / RT-6p	LSM4	4	14720978	U6 snRNA-associated Sm-like protein LSm4 (Glycine-rich protein)(GRP) [Source:UniProtKB/Swiss-Prot;Acc:Q9Y4Z0]
RT-8q / RT-24p / RT-6p	PGPEP1	4	14725516	Pyroglutamyl-peptidase 1 (EC 3.4.19.3)(Pyroglutamyl-peptidase I)(PGP-I)(Pyrrolidone-carboxylate peptidase)(5-oxoprolyl-peptidase)(Pyroglutamyl aminopeptidase I)(PAP-I) [Source:UniProtKB/Swiss-Prot;Acc:Q9NXJ5]
RT-8q / RT-24p / RT-6p	UPF1	4	14736797	Regulator of nonsense transcripts 1 (EC 3.6.1.-)(ATP-dependent helicase RENT1)(Nonsense mRNA reducing factor 1)(NORF1)(Up-frameshift suppressor 1 homolog)(hUpf1) [Source:UniProtKB/Swiss-Prot;Acc:Q92900]
RT-8q / RT-24p / RT-6p	DDX49	4	14750207	Probable ATP-dependent RNA helicase DDX49 (EC 3.6.1.-)(DEAD box protein 49) [Source:UniProtKB/Swiss-Prot;Acc:Q9Y6V7]
RT-8q / RT-24p / RT-6p	DDX49	4	14750207	Probable ATP-dependent RNA helicase DDX49 (EC 3.6.1.-)(DEAD box protein 49) [Source:UniProtKB/Swiss-Prot;Acc:Q9Y6V7]
RT-8q / RT-24p / RT-6p	HOMER3 (1 of 2)	4	14782816	Homer protein homolog 3 (Homer-3) [Source:UniProtKB/Swiss-Prot;Acc:Q9NSC5]
RT-8q / RT-24p / RT-6p	UBA52 (1 of 2)	4	14817805	Ubiquitin [Source:UniProtKB/Swiss-Prot;Acc:P62988]
RT-8q / RT-24p / RT-6p	ARRDC2	4	14828402	Arrestin domain-containing protein 2 [Source:UniProtKB/Swiss-Prot;Acc:Q8TBH0]
RT-8q / RT-24p / RT-6p		4	14868350
RT-8q / RT-24p / RT-6p		4	14989275
RT-8q / RT-24p / RT-6p		4	14989275
RT-8q / RT-24p / RT-6p	RABGAP1L	4	14994940	RAB GTPase-activating protein 1-like [Source:UniProtKB/Swiss-Prot;Acc:Q5R372]
RT-8q / RT-24p / RT-6p	RABGAP1L	4	14994940	RAB GTPase-activating protein 1-like [Source:UniProtKB/Swiss-Prot;Acc:Q5R372]
RT-8q / RT-24p / RT-6p	FAM163A	4	15089568	UPF0417 protein FAM163A (Neuroblastoma-derived secretory protein) [Source:UniProtKB/Swiss-Prot;Acc:Q96GL9]
RT-8q / RT-24p / RT-6p	NPHS2	4	15141541	Podocin [Source:UniProtKB/Swiss-Prot;Acc:Q9NP85]
RT-8q / RT-24p / RT-6p	C1orf125	4	15146258	Uncharacterized protein C1orf125 [Source:UniProtKB/Swiss-Prot;Acc:Q5T1B0]
RT-8q / RT-24p / RT-6p	CRB1 (1 of 2)	4	15158524	Crumbs homolog 1 Precursor [Source:UniProtKB/Swiss-Prot;Acc:P82279]
RT-8q / RT-24p / RT-6p	DENND1B	4	15178305	DENN domain-containing protein 1B (Protein FAM31B) [Source:UniProtKB/Swiss-Prot;Acc:Q6P3S1]
RT-8q / RT-24p / RT-6p	DENND1B	4	15178305	DENN domain-containing protein 1B (Protein FAM31B) [Source:UniProtKB/Swiss-Prot;Acc:Q6P3S1]
RT-8q / RT-24p / RT-6p	DENND1B	4	15178305	DENN domain-containing protein 1B (Protein FAM31B) [Source:UniProtKB/Swiss-Prot;Acc:Q6P3S1]
RT-8q / RT-24p / RT-6p	Q6QLV7_ORYLA	4	15309473	Lhx9 (Fragment). [Source:UniProtKB/TrEMBL;Acc:Q6QLV7]
RT-8q / RT-24p / RT-6p	Q6QLV7_ORYLA	4	15309473	Lhx9 (Fragment). [Source:UniProtKB/TrEMBL;Acc:Q6QLV7]
RT-8q / RT-24p / RT-6p	Q6QLV7_ORYLA	4	15309473	Lhx9 (Fragment). [Source:UniProtKB/TrEMBL;Acc:Q6QLV7]
RT-8q / RT-24p / RT-6p	NEK7	4	15354568	Serine/threonine-protein kinase Nek7 (EC 2.7.11.1)(NimA-related protein kinase 7) [Source:UniProtKB/Swiss-Prot;Acc:Q8TDX7]
RT-8q / RT-24p / RT-6p	PTPRC	4	15450421	Leukocyte common antigen Precursor (L-CA)(EC 3.1.3.48)(T200)(CD45 antigen) [Source:UniProtKB/Swiss-Prot;Acc:P08575]
RT-8q / RT-24p / RT-6p	ABHD8 (1 of 2)	4	15467439	Abhydrolase domain-containing protein 8 (EC 3.-.-.-) [Source:UniProtKB/Swiss-Prot;Acc:Q96I13]
RT-8q / RT-24p / RT-6p	DDA1	4	15477007	DET1- and DDB1-associated protein 1 (Placenta cross-immune reaction antigen 1)(PCIA-1) [Source:UniProtKB/Swiss-Prot;Acc:Q9BW61]
RT-8q / RT-24p / RT-6p	ANO8 (1 of 2)	4	15490344	Anoctamin-8 (Transmembrane protein 16H) [Source:UniProtKB/Swiss-Prot;Acc:Q9HCE9]
RT-8q / RT-24p / RT-6p	GTPBP3	4	15530460	tRNA modification GTPase GTPBP3, mitochondrial Precursor (GTP-binding protein 3)(Mitochondrial GTP-binding protein 1) [Source:UniProtKB/Swiss-Prot;Acc:Q969Y2]
RT-8q / RT-24p / RT-6p		4	15547797
RT-8q / RT-24p / RT-6p	C19orf62	4	15554513	Uncharacterized protein C19orf62 [Source:UniProtKB/Swiss-Prot;Acc:Q9NWV8]
RT-8q / RT-24p / RT-6p	C19orf62	4	15554513	Uncharacterized protein C19orf62 [Source:UniProtKB/Swiss-Prot;Acc:Q9NWV8]
RT-8q / RT-24p / RT-6p	NR2F6 (2 of 2)	4	15586464	Nuclear receptor subfamily 2 group F member 6 (Orphan nuclear receptor EAR-2)(V-erbA-related protein EAR-2) [Source:UniProtKB/Swiss-Prot;Acc:P10588]
RT-8q / RT-24p / RT-6p		4	15595683
RT-8q / RT-24p / RT-6p	CSNK1G2 (2 of 2)	4	15627214	Casein kinase I isoform gamma-2 (CKI-gamma 2)(EC 2.7.11.1) [Source:UniProtKB/Swiss-Prot;Acc:P78368]
RT-8q / RT-24p / RT-6p	ISX	4	15659607	Intestine-specific homeobox (RAX-like homeobox) [Source:UniProtKB/Swiss-Prot;Acc:Q2M1V0]
RT-8q / RT-24p / RT-6p		4	15670868
RT-8q / RT-24p / RT-6p	MKNK2	4	15689578	MAP kinase-interacting serine/threonine-protein kinase 2 (EC 2.7.11.1)(MAP kinase signal-integrating kinase 2)(Mnk2) [Source:UniProtKB/Swiss-Prot;Acc:Q9HBH9]
RT-8q / RT-24p / RT-6p	MOBKL2A	4	15702303	Mps one binder kinase activator-like 2A (Mob1 homolog 2A)(MOB-LAK)(Protein Mob3A) [Source:UniProtKB/Swiss-Prot;Acc:Q96BX8]
RT-8q / RT-24p / RT-6p	MOBKL2A	4	15702303	Mps one binder kinase activator-like 2A (Mob1 homolog 2A)(MOB-LAK)(Protein Mob3A) [Source:UniProtKB/Swiss-Prot;Acc:Q96BX8]
RT-8q / RT-24p / RT-6p	ZAP70	4	15709815	Tyrosine-protein kinase ZAP-70 (EC 2.7.10.2)(70 kDa zeta-associated protein)(Syk-related tyrosine kinase) [Source:UniProtKB/Swiss-Prot;Acc:P43403]
RT-8q / RT-24p / RT-6p	ADAMTS10	4	15729630	A disintegrin and metalloproteinase with thrombospondin motifs 10 Precursor (ADAMTS-10)(ADAM-TS 10)(ADAM-TS10)(EC 3.4.24.-) [Source:UniProtKB/Swiss-Prot;Acc:Q9H324]
RT-8q / RT-24p / RT-6p	MYO1F	4	15784335	Myosin-If (Myosin-Ie) [Source:UniProtKB/Swiss-Prot;Acc:O00160]
RT-8q / RT-24p / RT-6p	ACER1	4	15804741	Alkaline ceramidase 1 (Alkaline CDase-1)(AlkCDase 1)(EC 3.5.1.23)(N-acylsphingosine amidohydrolase 3)(Acylsphingosine deacylase 3) [Source:UniProtKB/Swiss-Prot;Acc:Q8TDN7]
RT-8q / RT-24p / RT-6p	MLLT1	4	15816452	Protein ENL (YEATS domain-containing protein 1) [Source:UniProtKB/Swiss-Prot;Acc:Q03111]
RT-8q / RT-24p / RT-6p	MLLT1	4	15816452	Protein ENL (YEATS domain-containing protein 1) [Source:UniProtKB/Swiss-Prot;Acc:Q03111]
RT-8q / RT-24p / RT-6p	ACSBG2	4	15834893	Long-chain-fatty-acid--CoA ligase ACSBG2 (EC 6.2.1.3)(Acyl-CoA synthetase bubblegum family member 2)(Bubblegum-related protein)(PRTD-NY3) [Source:UniProtKB/Swiss-Prot;Acc:Q5FVE4]
RT-8q / RT-24p / RT-6p	RFX2	4	15861411	DNA-binding protein RFX2 (Regulatory factor X 2) [Source:UniProtKB/Swiss-Prot;Acc:P48378]
RT-8q / RT-24p / RT-6p	RFX2	4	15861411	DNA-binding protein RFX2 (Regulatory factor X 2) [Source:UniProtKB/Swiss-Prot;Acc:P48378]
RT-8q / RT-24p / RT-6p	FCHO1	4	15881479	FCH domain only protein 1 [Source:UniProtKB/Swiss-Prot;Acc:O14526]
RT-8q / RT-24p / RT-6p	PRG4 (1 of 2)	4	15932415	Proteoglycan 4 Precursor (Lubricin)(Megakaryocyte-stimulating factor)(Superficial zone proteoglycan) [Contains Proteoglycan 4 C-terminal part] [Source:UniProtKB/Swiss-Prot;Acc:Q92954]
RT-8q / RT-24p / RT-6p	PRG4 (1 of 2)	4	15932415	Proteoglycan 4 Precursor (Lubricin)(Megakaryocyte-stimulating factor)(Superficial zone proteoglycan) [Contains Proteoglycan 4 C-terminal part] [Source:UniProtKB/Swiss-Prot;Acc:Q92954]
RT-8q / RT-24p / RT-6p	TPR	4	15940198	Nucleoprotein TPR [Source:UniProtKB/Swiss-Prot;Acc:P12270]
RT-8q / RT-24p / RT-6p	Q9W613_ORYLA	4	15967280	Cone type phosducin. [Source:UniProtKB/TrEMBL;Acc:Q9W613]		AJ238012
RT-8q / RT-24p / RT-6p	Q9W613_ORYLA	4	15967280	Cone type phosducin. [Source:UniProtKB/TrEMBL;Acc:Q9W613]		AJ238012
RT-8q / RT-24p / RT-6p	PTGS2	4	15989090	Prostaglandin G/H synthase 2 Precursor (EC 1.14.99.1)(Cyclooxygenase-2)(COX-2)(Prostaglandin-endoperoxide synthase 2)(Prostaglandin H2 synthase 2)(PGH synthase 2)(PGHS-2)(PHS II) [Source:UniProtKB/Swiss-Prot;Acc:P35354]
RT-8q / RT-24p / RT-6p	PTGS2	4	15989090	Prostaglandin G/H synthase 2 Precursor (EC 1.14.99.1)(Cyclooxygenase-2)(COX-2)(Prostaglandin-endoperoxide synthase 2)(Prostaglandin H2 synthase 2)(PGH synthase 2)(PGHS-2)(PHS II) [Source:UniProtKB/Swiss-Prot;Acc:P35354]		AJ238012
RT-8q / RT-24p / RT-6p	PLA2G4A	4	15995126	Cytosolic phospholipase A2 (cPLA2)(Phospholipase A2 group IVA) [Includes Phospholipase A2(EC 3.1.1.4)(Phosphatidylcholine 2-acylhydrolase);Lysophospholipase(EC 3.1.1.5)] [Source:UniProtKB/Swiss-Prot;Acc:P47712]		AJ238012
RT-8q / RT-24p / RT-6p		4	16021763
RT-8q / RT-24p / RT-6p	ARPC5 (1 of 2)	4	16021775	Actin-related protein 2/3 complex subunit 5 (Arp2/3 complex 16 kDa subunit)(p16-ARC) [Source:UniProtKB/Swiss-Prot;Acc:O15511]
RT-8q / RT-24p / RT-6p	HMCN1	4	16026322	Hemicentin-1 Precursor (Fibulin-6)(FIBL-6) [Source:UniProtKB/Swiss-Prot;Acc:Q96RW7]
RT-8q / RT-24p / RT-6p	HMCN1	4	16026322	Hemicentin-1 Precursor (Fibulin-6)(FIBL-6) [Source:UniProtKB/Swiss-Prot;Acc:Q96RW7]
RT-8q / RT-24p / RT-6p	HMCN1	4	16026322	Hemicentin-1 Precursor (Fibulin-6)(FIBL-6) [Source:UniProtKB/Swiss-Prot;Acc:Q96RW7]
RT-8q / RT-24p / RT-6p	IVNS1ABP	4	16136049	Influenza virus NS1A-binding protein (NS1-binding protein)(NS1-BP)(Aryl hydrocarbon receptor-associated protein 3) [Source:UniProtKB/Swiss-Prot;Acc:Q9Y6Y0]
RT-8q / RT-24p / RT-6p	IVNS1ABP	4	16136049	Influenza virus NS1A-binding protein (NS1-binding protein)(NS1-BP)(Aryl hydrocarbon receptor-associated protein 3) [Source:UniProtKB/Swiss-Prot;Acc:Q9Y6Y0]
RT-8q / RT-24p / RT-6p	C1orf26	4	16147376	Uncharacterized protein C1orf26 [Source:UniProtKB/Swiss-Prot;Acc:Q5T5J6]
RT-8q / RT-24p / RT-6p	Q2HXL3_ORYLA	4	16172946	Anosmin-1.2. [Source:UniProtKB/TrEMBL;Acc:Q2HXL3]
RT-8q / RT-24p / RT-6p		4	16388275
RT-8q / RT-24p / RT-6p		4	16388275
RT-8q / RT-24p / RT-6p		4	16388275
RT-8q / RT-24p / RT-6p		4	16388275
RT-8q / RT-24p / RT-6p	SGIP1 (1 of 2)	4	16537540	SH3-containing GRB2-like protein 3-interacting protein 1 (Endophilin-3-interacting protein) [Source:UniProtKB/Swiss-Prot;Acc:Q9BQI5]		AY275839
RT-8q / RT-24p / RT-6p		4	16588320
RT-8q / RT-24p / RT-6p	TTC4	4	16604098	Tetratricopeptide repeat protein 4 (TPR repeat protein 4) [Source:UniProtKB/Swiss-Prot;Acc:O95801]
RT-8q / RT-24p / RT-6p		4	16607654
RT-8q / RT-24p / RT-6p	TTC22	4	16630647	Tetratricopeptide repeat protein 22 (TPR repeat protein 22) [Source:UniProtKB/Swiss-Prot;Acc:Q5TAA0]
RT-8q / RT-24p / RT-6p	C1orf190	4	16640724	Uncharacterized protein C1orf190 [Source:UniProtKB/Swiss-Prot;Acc:Q96LR2]
RT-8q / RT-24p / RT-6p	LEPR	4	16671398	Leptin receptor Precursor (LEP-R)(OB receptor)(OB-R)(HuB219)(CD295 antigen) [Source:UniProtKB/Swiss-Prot;Acc:P48357]
RT-8q / RT-24p / RT-6p	DNAJC6	4	16718301	Putative tyrosine-protein phosphatase auxilin (EC 3.1.3.48)(DnaJ homolog subfamily C member 6) [Source:UniProtKB/Swiss-Prot;Acc:O75061]
RT-8q / RT-24p / RT-6p	AK3L1	4	16759110	Adenylate kinase isoenzyme 4, mitochondrial (EC 2.7.4.3)(Adenylate kinase 3-like)(ATP-AMP transphosphorylase) [Source:UniProtKB/Swiss-Prot;Acc:P27144]
RT-8q / RT-24p / RT-6p	AK3L1	4	16759110	Adenylate kinase isoenzyme 4, mitochondrial (EC 2.7.4.3)(Adenylate kinase 3-like)(ATP-AMP transphosphorylase) [Source:UniProtKB/Swiss-Prot;Acc:P27144]
RT-8q / RT-24p / RT-6p	JAK1	4	16776777	Tyrosine-protein kinase JAK1 (EC 2.7.10.2)(Janus kinase 1)(JAK-1) [Source:UniProtKB/Swiss-Prot;Acc:P23458]
RT-8q / RT-24p / RT-6p	RAVER2	4	16824258	Ribonucleoprotein PTB-binding 2 (Protein raver-2) [Source:UniProtKB/Swiss-Prot;Acc:Q9HCJ3]
RT-8q / RT-24p / RT-6p	CACHD1	4	16899237	VWFA and cache domain-containing protein 1 Precursor (Cache domain-containing protein 1) [Source:UniProtKB/Swiss-Prot;Acc:Q5VU97]
RT-8q / RT-24p / RT-6p	ROR1	4	16999113	Tyrosine-protein kinase transmembrane receptor ROR1 Precursor (EC 2.7.10.1)(Neurotrophic tyrosine kinase, receptor-related 1) [Source:UniProtKB/Swiss-Prot;Acc:Q01973]		AB232920
RT-8q / RT-24p / RT-6p	ROR1	4	16999113	Tyrosine-protein kinase transmembrane receptor ROR1 Precursor (EC 2.7.10.1)(Neurotrophic tyrosine kinase, receptor-related 1) [Source:UniProtKB/Swiss-Prot;Acc:Q01973]		AB232920
RT-8q / RT-24p / RT-6p	PGM1	4	17116724	Phosphoglucomutase-1 (PGM 1)(EC 5.4.2.2)(Glucose phosphomutase 1) [Source:UniProtKB/Swiss-Prot;Acc:P36871]		AB232920
RT-8q / RT-24p / RT-6p	PGM1	4	17116724	Phosphoglucomutase-1 (PGM 1)(EC 5.4.2.2)(Glucose phosphomutase 1) [Source:UniProtKB/Swiss-Prot;Acc:P36871]		AB232920
RT-8q / RT-24p / RT-6p	EFCAB7	4	17126338	EF-hand calcium-binding domain-containing protein 7 [Source:UniProtKB/Swiss-Prot;Acc:A8K855]		AB232920
RT-8q / RT-24p / RT-6p	EFCAB7	4	17126338	EF-hand calcium-binding domain-containing protein 7 [Source:UniProtKB/Swiss-Prot;Acc:A8K855]		AB232920
RT-8q / RT-24p / RT-6p	EFCAB7	4	17126338	EF-hand calcium-binding domain-containing protein 7 [Source:UniProtKB/Swiss-Prot;Acc:A8K855]		AB207998
RT-8q / RT-24p / RT-6p	ALG6	4	17149021	Dolichyl pyrophosphate Man9GlcNAc2 alpha-1,3-glucosyltransferase (EC 2.4.1.-)(Dolichyl-P-Glc:Man9GlcNAc2-PP-dolichyl glucosyltransferase)(Asparagine-linked glycosylation protein 6) [Source:UniProtKB/Swiss-Prot;Acc:Q9Y672]		AB207998
RT-8q / RT-24p / RT-6p	ALG6	4	17149021	Dolichyl pyrophosphate Man9GlcNAc2 alpha-1,3-glucosyltransferase (EC 2.4.1.-)(Dolichyl-P-Glc:Man9GlcNAc2-PP-dolichyl glucosyltransferase)(Asparagine-linked glycosylation protein 6) [Source:UniProtKB/Swiss-Prot;Acc:Q9Y672]		AB207998
RT-8q / RT-24p / RT-6p	FOXD3	4	17170902	Forkhead box protein D3 (HNF3/FH transcription factor genesis) [Source:UniProtKB/Swiss-Prot;Acc:Q9UJU5]
RT-8q / RT-24p / RT-6p	ATG4C	4	17320321	Cysteine protease ATG4C (EC 3.4.22.-)(Autophagy-related protein 4 homolog C)(Autophagin-3)(Autophagy-related cysteine endopeptidase 3)(AUT-like 3 cysteine endopeptidase) [Source:UniProtKB/Swiss-Prot;Acc:Q96DT6]		AB232920
RT-8q / RT-24p / RT-6p	DOCK7	4	17331510	Dedicator of cytokinesis protein 7 [Source:UniProtKB/Swiss-Prot;Acc:Q96N67]		AB232920
RT-8q / RT-24p / RT-6p	ANGPTL3	4	17344273	Angiopoietin-related protein 3 Precursor (Angiopoietin-like 3)(Angiopoietin-5)(ANG-5) [Source:UniProtKB/Swiss-Prot;Acc:Q9Y5C1]		AB232920
RT-8q / RT-24p / RT-6p	USP1	4	17376994	Ubiquitin carboxyl-terminal hydrolase 1 (EC 3.1.2.15)(Ubiquitin thioesterase 1)(Ubiquitin-specific-processing protease 1)(Deubiquitinating enzyme 1)(hUBP) [Source:UniProtKB/Swiss-Prot;Acc:O94782]		AB232920
RT-8q / RT-24p / RT-6p	KANK4 (1 of 2)	4	17446203	KN motif and ankyrin repeat domain-containing protein 4 (Ankyrin repeat domain-containing protein 38) [Source:UniProtKB/Swiss-Prot;Acc:Q5T7N3]		AB207997
RT-8q / RT-24p / RT-6p	LRP8 (1 of 2)	4	17595051	Low-density lipoprotein receptor-related protein 8 Precursor (Apolipoprotein E receptor 2) [Source:UniProtKB/Swiss-Prot;Acc:Q14114]		AB207997
RT-8q / RT-24p / RT-6p	LRP8 (1 of 2)	4	17595051	Low-density lipoprotein receptor-related protein 8 Precursor (Apolipoprotein E receptor 2) [Source:UniProtKB/Swiss-Prot;Acc:Q14114]		AB207997
RT-8q / RT-24p / RT-6p	LRP8 (1 of 2)	4	17595051	Low-density lipoprotein receptor-related protein 8 Precursor (Apolipoprotein E receptor 2) [Source:UniProtKB/Swiss-Prot;Acc:Q14114]		AB207997
RT-8q / RT-24p / RT-6p		4	17653874			AB026969
RT-8q / RT-24p / RT-6p		4	17897518			AB026969
RT-8q / RT-24p / RT-6p	EBNA1BP2	4	17956437	Probable rRNA-processing protein EBP2 (EBNA1-binding protein 2)(Nucleolar protein p40) [Source:UniProtKB/Swiss-Prot;Acc:Q99848]		AB026969
RT-8q / RT-24p / RT-6p		4	18014670			AB026969
RT-8q / RT-24p / RT-6p	TIE1	4	18080007	Tyrosine-protein kinase receptor Tie-1 Precursor (EC 2.7.10.1) [Source:UniProtKB/Swiss-Prot;Acc:P35590]		AB232920
RT-8q / RT-24p / RT-6p	DDAH1	4	18136076	N(G),N(G)-dimethylarginine dimethylaminohydrolase 1 (Dimethylarginine dimethylaminohydrolase 1)(DDAH-1)(EC 3.5.3.18)(DDAHI)(Dimethylargininase-1) [Source:UniProtKB/Swiss-Prot;Acc:O94760]		AB232920
RT-8q / RT-24p / RT-6p	CYR61	4	18256434	Protein CYR61 Precursor (Cysteine-rich angiogenic inducer 61)(Insulin-like growth factor-binding protein 10)(Protein GIG1) [Source:UniProtKB/Swiss-Prot;Acc:O00622]		AB232920
RT-8q / RT-24p / RT-6p	CYR61	4	18256434	Protein CYR61 Precursor (Cysteine-rich angiogenic inducer 61)(Insulin-like growth factor-binding protein 10)(Protein GIG1) [Source:UniProtKB/Swiss-Prot;Acc:O00622]		AB207996
RT-8q / RT-24p / RT-6p	ZNHIT6	4	18279328	Zinc finger HIT domain-containing protein 6 (Serologically defined breast cancer antigen NY-BR-75) [Source:UniProtKB/Swiss-Prot;Acc:Q9NWK9]		AB207996
RT-8q / RT-24p / RT-6p	COL24A1	4	18300835	Collagen alpha-1(XXIV) chain Precursor [Source:UniProtKB/Swiss-Prot;Acc:Q17RW2]		AB207996
RT-8q / RT-24p / RT-6p	C1orf52	4	18417950	UPF0690 protein C1orf52 (BCL10-associated gene protein) [Source:UniProtKB/Swiss-Prot;Acc:Q8N6N3]		AB207995
RT-8q / RT-24p / RT-6p	SYDE2	4	18433271	Rho GTPase-activating protein SYDE2 (Synapse defective protein 1 homolog 2)(Protein syd-1 homolog 2) [Source:UniProtKB/Swiss-Prot;Acc:Q5VT97]		AB207995
RT-8q / RT-24p / RT-6p	WDR63	4	18504726	WD repeat-containing protein 63 (Testis development protein NYD-SP29) [Source:UniProtKB/Swiss-Prot;Acc:Q8IWG1]		AB207995
RT-8q / RT-24p / RT-6p	MCOLN3 (1 of 2)	4	18520733	Mucolipin-3 [Source:UniProtKB/Swiss-Prot;Acc:Q8TDD5]		AB232920
RT-8q / RT-24p / RT-6p	GPSM2 (2 of 2)	4	18527155	G-protein-signaling modulator 2 (Mosaic protein LGN) [Source:UniProtKB/Swiss-Prot;Acc:P81274]		AB232920
RT-8q / RT-24p / RT-6p	EPHB1 (2 of 2)	4	18623622	Ephrin type-B receptor 1 Precursor (EC 2.7.10.1)(Tyrosine-protein kinase receptor EPH-2)(NET)(HEK6)(ELK) [Source:UniProtKB/Swiss-Prot;Acc:P54762]		AB232920
RT-8q / RT-24p / RT-6p	EPHB1 (2 of 2)	4	18623622	Ephrin type-B receptor 1 Precursor (EC 2.7.10.1)(Tyrosine-protein kinase receptor EPH-2)(NET)(HEK6)(ELK) [Source:UniProtKB/Swiss-Prot;Acc:P54762]		AB232920
RT-8q / RT-24p / RT-6p		4	18735730			AB232920
RT-8q / RT-24p / RT-6p		4	18748683			AB232920
RT-8q / RT-24p / RT-6p		4	18748683			AB207994
RT-8q / RT-24p / RT-6p		4	18748683			AB207994
RT-8q / RT-24p / RT-6p	GPC1 (2 of 2)	4	18774164	Glypican-1 Precursor [Contains Secreted glypican-1] [Source:UniProtKB/Swiss-Prot;Acc:P35052]		AB207994
RT-8q / RT-24p / RT-6p		4	18865784			AB026959
RT-8q / RT-24p / RT-6p		4	18878726			AB026959
RT-8q / RT-24p / RT-6p	NASP (1 of 2)	4	18888446	Nuclear autoantigenic sperm protein (NASP) [Source:UniProtKB/Swiss-Prot;Acc:P49321]		AB026959
RT-8q / RT-24p / RT-6p	LRRC7	4	18989459	Leucine-rich repeat-containing protein 7 (Protein LAP1)(Densin-180) [Source:UniProtKB/Swiss-Prot;Acc:Q96NW7]		AB232920
RT-8q / RT-24p / RT-6p	DLG1 (2 of 2)	4	19087847	Disks large homolog 1 (Synapse-associated protein 97)(SAP-97)(hDlg) [Source:UniProtKB/Swiss-Prot;Acc:Q12959]		AB232920
RT-8q / RT-24p / RT-6p	MFI2	4	19131622	Melanotransferrin Precursor (Melanoma-associated antigen p97)(CD228 antigen) [Source:UniProtKB/Swiss-Prot;Acc:P08582]		AB232920
RT-8q / RT-24p / RT-6p	FKBP2	4	19145611	FK506-binding protein 2 Precursor (EC 5.2.1.8)(Peptidyl-prolyl cis-trans isomerase)(PPIase)(Rotamase)(13 kDa FKBP)(FKBP-13) [Source:UniProtKB/Swiss-Prot;Acc:P26885]		AB026956
RT-8q / RT-24p / RT-6p	NCBP2	4	19147540	Nuclear cap-binding protein subunit 2 (20 kDa nuclear cap-binding protein)(NCBP 20 kDa subunit)(CBP20)(NCBP-interacting protein 1)(NIP1)(Cell proliferation-inducing gene 55 protein) [Source:UniProtKB/Swiss-Prot;Acc:P52298]		AB026956
RT-8q / RT-24p / RT-6p	CP	4	19305603	Ceruloplasmin Precursor (EC 1.16.3.1)(Ferroxidase) [Source:UniProtKB/Swiss-Prot;Acc:P00450]		AB026956
RT-8q / RT-24p / RT-6p	TM4SF18	4	19317430	Transmembrane 4 L6 family member 18 [Source:UniProtKB/Swiss-Prot;Acc:Q96CE8]		AB207993
RT-8q / RT-24p / RT-6p		4	19330301			AB207993
RT-8q / RT-24p / RT-6p	TM4SF4	4	19341250	Transmembrane 4 L6 family member 4 (Intestine and liver tetraspan membrane protein)(IL-TMP) [Source:UniProtKB/Swiss-Prot;Acc:P48230]		AB207993
RT-8q / RT-24p / RT-6p	TMEM69 (1 of 2)	4	19347906	Transmembrane protein 69 [Source:UniProtKB/Swiss-Prot;Acc:Q5SWH9]		AB232920
RT-8q / RT-24p / RT-6p	SLC25A24 (1 of 2)	4	19349993	Calcium-binding mitochondrial carrier protein SCaMC-1 (Small calcium-binding mitochondrial carrier protein 1)(Mitochondrial ATP-Mg/Pi carrier protein 1)(Mitochondrial Ca(2+)-dependent solute carrier protein 1)(Solute carrier family 25 member 24) [Source:U		AB232920
RT-8q / RT-24p / RT-6p	SLC25A24 (1 of 2)	4	19349993	Calcium-binding mitochondrial carrier protein SCaMC-1 (Small calcium-binding mitochondrial carrier protein 1)(Mitochondrial ATP-Mg/Pi carrier protein 1)(Mitochondrial Ca(2+)-dependent solute carrier protein 1)(Solute carrier family 25 member 24) [Source:U		AB232920
RT-8q / RT-24p / RT-6p	SLC25A24 (1 of 2)	4	19349993	Calcium-binding mitochondrial carrier protein SCaMC-1 (Small calcium-binding mitochondrial carrier protein 1)(Mitochondrial ATP-Mg/Pi carrier protein 1)(Mitochondrial Ca(2+)-dependent solute carrier protein 1)(Solute carrier family 25 member 24) [Source:U		AB207992
RT-8q / RT-24p / RT-6p	FAM102B (1 of 2)	4	19358734	Protein FAM102B [Source:UniProtKB/Swiss-Prot;Acc:Q5T8I3]		AB207992
RT-8q / RT-24p / RT-6p	C1orf59	4	19373886	UPF0486 protein C1orf59 [Source:UniProtKB/Swiss-Prot;Acc:Q5T8I9]		AB207992
RT-8q / RT-24p / RT-6p	C1orf59	4	19373886	UPF0486 protein C1orf59 [Source:UniProtKB/Swiss-Prot;Acc:Q5T8I9]		AB232920
RT-8q / RT-24p / RT-6p	FNDC7 (1 of 2)	4	19422826	Fibronectin type III domain-containing protein 7 Precursor [Source:UniProtKB/Swiss-Prot;Acc:Q5VTL7]		AB232920
RT-8q / RT-24p / RT-6p	STXBP3	4	19432383	Syntaxin-binding protein 3 (Unc-18 homolog 3)(Unc-18-3)(Unc-18C)(Platelet Sec1 protein)(PSP) [Source:UniProtKB/Swiss-Prot;Acc:O00186]		AB232920
RT-8q / RT-24p / RT-6p	ANKMY1	4	19442165	Ankyrin repeat and MYND domain-containing protein 1 (Testis-specific ankyrin-like protein 1)(Zinc finger MYND domain-containing protein 13) [Source:UniProtKB/Swiss-Prot;Acc:Q9P2S6]		AB026949
RT-8q / RT-24p / RT-6p		4	19455612			AB026949
RT-8q / RT-24p / RT-6p	ZMAT3	4	19466806	Zinc finger matrin-type protein 3 (Zinc finger protein WIG-1)(p53-activated gene 608 protein) [Source:UniProtKB/Swiss-Prot;Acc:Q9HA38]		AB026949
RT-8q / RT-24p / RT-6p	PIK3CA (2 of 2)	4	19497966	Phosphatidylinositol-4,5-bisphosphate 3-kinase catalytic subunit alpha isoform (EC 2.7.1.153)(PI3-kinase p110 subunit alpha)(PtdIns-3-kinase p110)(PI3K) [Source:UniProtKB/Swiss-Prot;Acc:P42336]		AB207991
RT-8q / RT-24p / RT-6p	KNG1	4	19514912	Kininogen-1 Precursor (Alpha-2-thiol proteinase inhibitor) [Contains Kininogen-1 heavy chain;Bradykinin(Kallidin I);Lysyl-bradykinin(Kallidin II);Kininogen-1 light chain;Low molecular weight growth-promoting factor] [Source:UniProtKB/Swiss-Prot;Acc:P01042		AB207991
RT-8q / RT-24p / RT-6p		4	19556082			AB207991
RT-8q / RT-24p / RT-6p	MCCC1	4	19569010	Methylcrotonoyl-CoA carboxylase subunit alpha, mitochondrial Precursor (MCCase subunit alpha)(EC 6.4.1.4)(3-methylcrotonyl-CoA carboxylase 1)(3-methylcrotonyl-CoA:carbon dioxide ligase subunit alpha)(3-methylcrotonyl-CoA carboxylase biotin-containing subu		AB232920
RT-8q / RT-24p / RT-6p	SOX2	4	19854181	Transcription factor SOX-2 [Source:UniProtKB/Swiss-Prot;Acc:P48431]		AB232920
RT-8q / RT-24p / RT-6p	DNAJC19	4	19992903	Mitochondrial import inner membrane translocase subunit TIM14 (DnaJ homolog subfamily C member 19) [Source:UniProtKB/Swiss-Prot;Acc:Q96DA6]		AB232920
RT-8q / RT-24p / RT-6p	FXR1	4	19996527	Fragile X mental retardation syndrome-related protein 1 (hFXR1p) [Source:UniProtKB/Swiss-Prot;Acc:P51114]		AB207990
RT-8q / RT-24p / RT-6p	TTC14	4	20024688	Tetratricopeptide repeat protein 14 (TPR repeat protein 14) [Source:UniProtKB/Swiss-Prot;Acc:Q96N46]		AB207990
RT-8q / RT-24p / RT-6p		4	20060925			AB207990
RT-8q / RT-24p / RT-6p		4	20064768
RT-8q / RT-24p / RT-6p	HPS3	4	20071251	Hermansky-Pudlak syndrome 3 protein [Source:UniProtKB/Swiss-Prot;Acc:Q969F9]
RT-8q / RT-24p / RT-6p	BCAR3	4	20136289	Breast cancer anti-estrogen resistance protein 3 (SH2 domain-containing protein 3B)(Novel SH2-containing protein 2) [Source:UniProtKB/Swiss-Prot;Acc:O75815]
RT-8q / RT-24p / RT-6p	BCAR3	4	20136289	Breast cancer anti-estrogen resistance protein 3 (SH2 domain-containing protein 3B)(Novel SH2-containing protein 2) [Source:UniProtKB/Swiss-Prot;Acc:O75815]
RT-8q / RT-24p / RT-6p	FNBP1L	4	20158830	Formin-binding protein 1-like (Transducer of Cdc42-dependent actin assembly protein 1)(Toca-1) [Source:UniProtKB/Swiss-Prot;Acc:Q5T0N5]
RT-8q / RT-24p / RT-6p		4	20201093
RT-8q / RT-24p / RT-6p	RPE65 (2 of 2)	4	20207976	Retinal pigment epithelium-specific 65 kDa protein [Source:UniProtKB/Swiss-Prot;Acc:Q16518]
RT-8q / RT-24p / RT-6p	DEPDC1	4	20217468	DEP domain-containing protein 1A [Source:UniProtKB/Swiss-Prot;Acc:Q5TB30]
RT-8q / RT-24p / RT-6p	DEPDC1	4	20217468	DEP domain-containing protein 1A [Source:UniProtKB/Swiss-Prot;Acc:Q5TB30]
RT-8q / RT-24p / RT-6p	ASPM	4	20226549	Abnormal spindle-like microcephaly-associated protein (Abnormal spindle protein homolog)(Asp homolog) [Source:UniProtKB/Swiss-Prot;Acc:Q8IZT6]
RT-8q / RT-24p / RT-6p		4	20246883
RT-8q / RT-24p / RT-6p	GLRX2	4	20374166	Glutaredoxin-2, mitochondrial Precursor [Source:UniProtKB/Swiss-Prot;Acc:Q9NS18]
RT-8q / RT-24p / RT-6p	UCHL5	4	20378138	Ubiquitin carboxyl-terminal hydrolase isozyme L5 (UCH-L5)(EC 3.4.19.12)(Ubiquitin thioesterase L5)(Ubiquitin C-terminal hydrolase UCH37) [Source:UniProtKB/Swiss-Prot;Acc:Q9Y5K5]
RT-8q / RT-24p / RT-6p		4	20394137
RT-8q / RT-24p / RT-6p		4	20394137
RT-8q / RT-24p / RT-6p	RGS13 (1 of 2)	4	20422750	Regulator of G-protein signaling 13 (RGS13) [Source:UniProtKB/Swiss-Prot;Acc:O14921]
RT-8q / RT-24p / RT-6p	RGS13 (1 of 2)	4	20422750	Regulator of G-protein signaling 13 (RGS13) [Source:UniProtKB/Swiss-Prot;Acc:O14921]
RT-8q / RT-24p / RT-6p	FAM5C (1 of 2)	4	20785345	Protein FAM5C Precursor (DBCCR1-like protein 1) [Source:UniProtKB/Swiss-Prot;Acc:Q76B58]
RT-8q / RT-24p / RT-6p	RGS8	4	21647339	Regulator of G-protein signaling 8 (RGS8) [Source:UniProtKB/Swiss-Prot;Acc:P57771]
RT-8q / RT-24p / RT-6p	RGS16 (1 of 2)	4	21682536	Regulator of G-protein signaling 16 (RGS16)(Retinally abundant regulator of G-protein signaling)(RGS-R)(A28-RGS14P) [Source:UniProtKB/Swiss-Prot;Acc:O15492]
RT-8q / RT-24p / RT-6p	RGS16 (1 of 2)	4	21682536	Regulator of G-protein signaling 16 (RGS16)(Retinally abundant regulator of G-protein signaling)(RGS-R)(A28-RGS14P) [Source:UniProtKB/Swiss-Prot;Acc:O15492]
RT-8q / RT-24p / RT-6p	RGS16 (1 of 2)	4	21682536	Regulator of G-protein signaling 16 (RGS16)(Retinally abundant regulator of G-protein signaling)(RGS-R)(A28-RGS14P) [Source:UniProtKB/Swiss-Prot;Acc:O15492]
RT-8q / RT-24p / RT-6p	RGS5	4	21705550	Regulator of G-protein signaling 5 (RGS5) [Source:UniProtKB/Swiss-Prot;Acc:O15539]
RT-8q / RT-24p / RT-6p	RGS4	4	21774127	Regulator of G-protein signaling 4 (RGS4)(RGP4) [Source:UniProtKB/Swiss-Prot;Acc:P49798]
RT-8q / RT-24p / RT-6p	RGS4	4	21774127	Regulator of G-protein signaling 4 (RGS4)(RGP4) [Source:UniProtKB/Swiss-Prot;Acc:P49798]
RT-8q / RT-24p / RT-6p	FETUB (2 of 3)	4	21816250	Fetuin-B Precursor (Gugu)(IRL685)(16G2) [Source:UniProtKB/Swiss-Prot;Acc:Q9UGM5]
RT-8q / RT-24p / RT-6p	FETUB (1 of 3)	4	21835260	Fetuin-B Precursor (Gugu)(IRL685)(16G2) [Source:UniProtKB/Swiss-Prot;Acc:Q9UGM5]
RT-8q / RT-24p / RT-6p	FETUB (1 of 3)	4	21835260	Fetuin-B Precursor (Gugu)(IRL685)(16G2) [Source:UniProtKB/Swiss-Prot;Acc:Q9UGM5]
RT-8q / RT-24p / RT-6p	NOS1AP	4	21998052	Carboxyl-terminal PDZ ligand of neuronal nitric oxide synthase protein (C--terminal PDZ ligand of neuronal nitric oxide synthase protein)(Nitric oxide synthase 1 adaptor protein) [Source:UniProtKB/Swiss-Prot;Acc:O75052]
RT-8q / RT-24p / RT-6p	EEF1D (1 of 2)	4	22047676	Elongation factor 1-delta (EF-1-delta)(Antigen NY-CO-4) [Source:UniProtKB/Swiss-Prot;Acc:P29692]
RT-8q / RT-24p / RT-6p	EEF1D (1 of 2)	4	22047676	Elongation factor 1-delta (EF-1-delta)(Antigen NY-CO-4) [Source:UniProtKB/Swiss-Prot;Acc:P29692]
RT-8q / RT-24p / RT-6p	EEF1D (1 of 2)	4	22047676	Elongation factor 1-delta (EF-1-delta)(Antigen NY-CO-4) [Source:UniProtKB/Swiss-Prot;Acc:P29692]
RT-8q / RT-24p / RT-6p	PYCRL	4	22057689	Pyrroline-5-carboxylate reductase 3 (P5C reductase 3)(P5CR 3)(EC 1.5.1.2)(Pyrroline-5-carboxylate reductase-like protein) [Source:UniProtKB/Swiss-Prot;Acc:Q53H96]
RT-8q / RT-24p / RT-6p		4	22063268
RT-8q / RT-24p / RT-6p	TSTA3	4	22069203	GDP-L-fucose synthetase (EC 1.1.1.271)(Protein FX)(Red cell NADP(H)-binding protein)(GDP-4-keto-6-deoxy-D-mannose-3,5-epimerase-4-reductase) [Source:UniProtKB/Swiss-Prot;Acc:Q13630]
RT-8q / RT-24p / RT-6p	SERPINB1	4	22074443	Leukocyte elastase inhibitor (LEI)(Monocyte/neutrophil elastase inhibitor)(M/NEI)(EI)(Serpin B1) [Source:UniProtKB/Swiss-Prot;Acc:P30740]
RT-8q / RT-24p / RT-6p	SERPINB1	4	22074443	Leukocyte elastase inhibitor (LEI)(Monocyte/neutrophil elastase inhibitor)(M/NEI)(EI)(Serpin B1) [Source:UniProtKB/Swiss-Prot;Acc:P30740]
RT-8q / RT-24p / RT-6p		4	22101158
RT-8q / RT-24p / RT-6p	MYLK4 (1 of 2)	4	22125504	Myosin light chain kinase family member 4 (EC 2.7.11.1)(Serine/threonine-protein kinase SgK085)(Sugen kinase 85) [Source:UniProtKB/Swiss-Prot;Acc:Q86YV6]
RT-8q / RT-24p / RT-6p	GMDS	4	22138002	GDP-mannose 4,6 dehydratase (EC 4.2.1.47)(GDP-D-mannose dehydratase)(GMD) [Source:UniProtKB/Swiss-Prot;Acc:O60547]
RT-8q / RT-24p / RT-6p	GMDS	4	22138002	GDP-mannose 4,6 dehydratase (EC 4.2.1.47)(GDP-D-mannose dehydratase)(GMD) [Source:UniProtKB/Swiss-Prot;Acc:O60547]
RT-8q / RT-24p / RT-6p	FOXC1	4	22320710	Forkhead box protein C1 (Forkhead-related protein FKHL7)(Forkhead-related transcription factor 3)(FREAC-3) [Source:UniProtKB/Swiss-Prot;Acc:Q12948]
[truncated: 12,866 more rows]
[truncated: 1 more columns]
