# Supplementary material for: Growth-related quantitative trait loci in domestic and wild rainbow trout (Oncorhynchus mykiss)
Source: BMC Genet. 2010 Jul 7;11:63. doi: 10.1186/1471-2156-11-63 (PMC2914766; doi:10.1186/1471-2156-11-63)
Supplement: Additional file 14 — Putative homologies of rainbow trout BW and K QTL regions to the stickleback genome (ENSEMBL Broad S1) build depicting +/-2 Mb windows to the regions of putative encompassed homology. [file 1471-2156-11-63-S14.XLS]

## Sheet: Ga-homology
Additional File 14. Putative homologies of rainbow trout BW and K QTL regions to the stickleback genome (ENSEMBL Broad S1) build depicting +/- 2 Mb windows to the regions of putative encompassed homology.
Rainbow trout chromosome arm	Gene abbreviation	stickleback linkage grp.	Gene start (bp)	Gene description
RT-12p / RT-16p	TP53I13	groupI	2717130	Tumor protein p53-inducible protein 13 Precursor (Damage-stimulated cytoplasmic protein 1) [Source:UniProtKB/Swiss-Prot;Acc:Q8NBR0]
RT-12p / RT-16p	ANKRD13B	groupI	2735505	Ankyrin repeat domain-containing protein 13B [Source:UniProtKB/Swiss-Prot;Acc:Q86YJ7]
RT-12p / RT-16p	SLC6A4	groupI	2782049	Sodium-dependent serotonin transporter (5HT transporter)(5HTT)(Solute carrier family 6 member 4) [Source:UniProtKB/Swiss-Prot;Acc:P31645]
RT-12p / RT-16p	BLMH	groupI	2798666	Bleomycin hydrolase (BLM hydrolase)(BMH)(BH)(EC 3.4.22.40) [Source:UniProtKB/Swiss-Prot;Acc:Q13867]
RT-12p / RT-16p	GARNL4	groupI	2824077	Rap1 GTPase-activating protein 2 (Rap1GAP2)(GTPase-activating Rap/Ran-GAP domain-like protein 4) [Source:UniProtKB/Swiss-Prot;Acc:Q684P5]
RT-12p / RT-16p	VWA5A (1 of 3)	groupI	2884055	Loss of heterozygosity 11 chromosomal region 2 gene A protein (Breast cancer suppressor candidate 1)(BCSC-1) [Source:UniProtKB/Swiss-Prot;Acc:O00534]
RT-12p / RT-16p		groupI	2898939
RT-12p / RT-16p	VWA5A (3 of 3)	groupI	2954358	Loss of heterozygosity 11 chromosomal region 2 gene A protein (Breast cancer suppressor candidate 1)(BCSC-1) [Source:UniProtKB/Swiss-Prot;Acc:O00534]
RT-12p / RT-16p	C6orf27	groupI	2988172	G7c protein [Source:RefSeq peptide;Acc:NP_079534]
RT-12p / RT-16p		groupI	2995003
RT-12p / RT-16p		groupI	3022738
RT-12p / RT-16p		groupI	3028512
RT-12p / RT-16p		groupI	3032666
RT-12p / RT-16p	AKT2 (1 of 2)	groupI	3039163	RAC-beta serine/threonine-protein kinase (EC 2.7.11.1)(RAC-PK-beta)(Protein kinase Akt-2)(Protein kinase B, beta)(PKB beta) [Source:UniProtKB/Swiss-Prot;Acc:P31751]
RT-12p / RT-16p	DHX40	groupI	3047218	Probable ATP-dependent RNA helicase DHX40 (EC 3.6.1.-)(DEAH box protein 40)(Protein PAD) [Source:UniProtKB/Swiss-Prot;Acc:Q8IX18]
RT-12p / RT-16p		groupI	3056578
RT-12p / RT-16p	P2RX5 (1 of 2)	groupI	3060604	P2X purinoceptor 5 (P2X5)(ATP receptor)(Purinergic receptor) [Source:UniProtKB/Swiss-Prot;Acc:Q93086]
RT-12p / RT-16p	SAMSN1	groupI	3080902	SAM domain-containing protein SAMSN-1 (SAM domain, SH3 domain and nuclear localization signals protein 1)(SH3-SAM adaptor protein)(Hematopoietic adaptor containing SH3 and SAM domains 1) [Source:UniProtKB/Swiss-Prot;Acc:Q9NSI8]
RT-12p / RT-16p	STCH	groupI	3086853	Heat shock 70 kDa protein 13 Precursor (Stress 70 protein chaperone microsome-associated 60 kDa protein)(Microsomal stress 70 protein ATPase core) [Source:UniProtKB/Swiss-Prot;Acc:P48723]
RT-12p / RT-16p	GDPD5 (1 of 2)	groupI	3091076	Glycerophosphodiester phosphodiesterase domain-containing protein 5 (EC 3.1.-.-)(Glycerophosphodiester phosphodiesterase 2) [Source:UniProtKB/Swiss-Prot;Acc:Q8WTR4]
RT-12p / RT-16p	SERPINH1 (1 of 2)	groupI	3124210	Serpin H1 Precursor (Collagen-binding protein)(Colligin)(47 kDa heat shock protein)(Rheumatoid arthritis-related antigen RA-A47)(Arsenic-transactivated protein 3)(AsTP3)(Cell proliferation-inducing gene 14 protein) [Source:UniProtKB/Swiss-Prot;Acc:P50454]
RT-12p / RT-16p		groupI	3129406
RT-12p / RT-16p	TSKU	groupI	3145697	Tsukushin Precursor (Tsukushi)(Leucine-rich repeat-containing protein 54)(E2-induced gene 4 protein) [Source:UniProtKB/Swiss-Prot;Acc:Q8WUA8]
RT-12p / RT-16p	MMP13	groupI	3154035	Collagenase 3 Precursor (EC 3.4.24.-)(Matrix metalloproteinase-13)(MMP-13) [Source:UniProtKB/Swiss-Prot;Acc:P45452]
RT-12p / RT-16p	MMP7	groupI	3163025	Matrilysin Precursor (EC 3.4.24.23)(Pump-1 protease)(Uterine metalloproteinase)(Matrix metalloproteinase-7)(MMP-7)(Matrin) [Source:UniProtKB/Swiss-Prot;Acc:P09237]
RT-12p / RT-16p	TBRG1	groupI	3175899	Transforming growth factor beta regulator 1 (Nuclear interactor of ARF and Mdm2) [Source:UniProtKB/Swiss-Prot;Acc:Q3YBR2]
RT-12p / RT-16p	SIAE (2 of 2)	groupI	3178684	Sialate O-acetylesterase Precursor (EC 3.1.1.53)(Sialic acid-specific 9-O-acetylesterase)(H-Lse) [Source:UniProtKB/Swiss-Prot;Acc:Q9HAT2]
RT-12p / RT-16p	SIAE (1 of 2)	groupI	3185346	Sialate O-acetylesterase Precursor (EC 3.1.1.53)(Sialic acid-specific 9-O-acetylesterase)(H-Lse) [Source:UniProtKB/Swiss-Prot;Acc:Q9HAT2]
RT-12p / RT-16p	B3GAT1	groupI	3273500	Galactosylgalactosylxylosylprotein 3-beta-glucuronosyltransferase 1 (EC 2.4.1.135)(Beta-1,3-glucuronyltransferase 1)(Glucuronosyltransferase-P)(GlcAT-P)(UDP-GlcUA:glycoprotein beta-1,3-glucuronyltransferase)(GlcUAT-P) [Source:UniProtKB/Swiss-Prot;Acc:Q9P2
RT-12p / RT-16p		groupI	3303968
RT-12p / RT-16p	ILVBL	groupI	3325760	Acetolactate synthase-like protein (EC 2.2.1.-)(IlvB-like protein) [Source:UniProtKB/Swiss-Prot;Acc:A1L0T0]
RT-12p / RT-16p	FAM118B	groupI	3332783	Protein FAM118B [Source:UniProtKB/Swiss-Prot;Acc:Q9BPY3]
RT-12p / RT-16p	SRPR	groupI	3340594	Signal recognition particle receptor subunit alpha (SR-alpha)(Docking protein alpha)(DP-alpha) [Source:UniProtKB/Swiss-Prot;Acc:P08240]
RT-12p / RT-16p	TIRAP	groupI	3347259	Toll/interleukin-1 receptor domain-containing adapter protein (TIR domain-containing adapter protein)(MyD88 adapter-like protein)(Adaptor protein Wyatt) [Source:UniProtKB/Swiss-Prot;Acc:P58753]
RT-12p / RT-16p	ST3GAL4	groupI	3352438	CMP-N-acetylneuraminate-beta-galactosamide-alpha-2,3-sialyltransferase (Beta-galactoside alpha-2,3-sialyltransferase)(EC 2.4.99.-)(Alpha 2,3-sialyltransferase IV)(Alpha 2,3-ST)(Gal-NAc6S)(STZ)(SIAT4-C)(ST3Gal III)(SAT-3)(ST-4) [Source:UniProtKB/Swiss-Prot
RT-12p / RT-16p	KCNJ5	groupI	3390561	G protein-activated inward rectifier potassium channel 4 (GIRK4)(Potassium channel, inwardly rectifying subfamily J member 5)(Inward rectifier K(+) channel Kir3.4)(Heart KATP channel)(KATP-1)(Cardiac inward rectifier)(CIR) [Source:UniProtKB/Swiss-Prot;Acc
RT-12p / RT-16p	KCNJ1	groupI	3414389	ATP-sensitive inward rectifier potassium channel 1 (Potassium channel, inwardly rectifying subfamily J member 1)(ATP-regulated potassium channel ROM-K)(Kir1.1) [Source:UniProtKB/Swiss-Prot;Acc:P48048]
RT-12p / RT-16p		groupI	3421423
RT-12p / RT-16p		groupI	3486252
RT-12p / RT-16p		groupI	3537920
RT-12p / RT-16p	KIRREL3	groupI	3727950	Kin of IRRE-like protein 3 Precursor (Kin of irregular chiasm-like protein 3)(Nephrin-like 2) [Source:UniProtKB/Swiss-Prot;Acc:Q8IZU9]
RT-12p / RT-16p	BARX2	groupI	3837246	Homeobox protein BarH-like 2 [Source:UniProtKB/Swiss-Prot;Acc:Q9UMQ3]
RT-12p / RT-16p	RBM11	groupI	3848030	Putative RNA-binding protein 11 (RNA-binding motif protein 11) [Source:UniProtKB/Swiss-Prot;Acc:P57052]
RT-12p / RT-16p		groupI	3935093
RT-12p / RT-16p	GRAMD1B	groupI	3984198	GRAM domain-containing protein 1B [Source:UniProtKB/Swiss-Prot;Acc:Q3KR37]
RT-12p / RT-16p		groupI	4043118
RT-12p / RT-16p	C5AR1	groupI	4046937	C5a anaphylatoxin chemotactic receptor (C5a-R)(C5aR)(CD88 antigen) [Source:UniProtKB/Swiss-Prot;Acc:P21730]
RT-12p / RT-16p		groupI	4051080
RT-12p / RT-16p	POLR2I	groupI	4056681	DNA-directed RNA polymerase II subunit RPB9 (RNA polymerase II subunit B9)(DNA-directed RNA polymerase II subunit I)(DNA-directed RNA polymerase II 14.5 kDa polypeptide)(RPB14.5) [Source:UniProtKB/Swiss-Prot;Acc:P36954]
RT-12p / RT-16p		groupI	4062043
RT-12p / RT-16p	SNRPD2	groupI	4066933	Small nuclear ribonucleoprotein Sm D2 (Sm-D2)(snRNP core protein D2) [Source:UniProtKB/Swiss-Prot;Acc:P62316]
RT-12p / RT-16p	VASP	groupI	4084568	Vasodilator-stimulated phosphoprotein (VASP) [Source:UniProtKB/Swiss-Prot;Acc:P50552]
RT-12p / RT-16p	CLTC (2 of 2)	groupI	4093568	Clathrin heavy chain 1 (CLH-17) [Source:UniProtKB/Swiss-Prot;Acc:Q00610]
RT-12p / RT-16p	CCDC19	groupI	4114283	Coiled-coil domain-containing protein 19 (Nasopharyngeal epithelium-specific protein 1) [Source:UniProtKB/Swiss-Prot;Acc:Q9UL16]
RT-12p / RT-16p	SLC37A4 (1 of 2)	groupI	4118509	Glucose-6-phosphate translocase (Glucose-5-phosphate transporter)(Solute carrier family 37 member 4) [Source:UniProtKB/Swiss-Prot;Acc:O43826]
RT-12p / RT-16p	TRAPPC4	groupI	4122097	Trafficking protein particle complex subunit 4 (Synbindin)(TRS23 homolog)(Hematopoietic stem/progenitor cell protein 172) [Source:UniProtKB/Swiss-Prot;Acc:Q9Y296]
RT-12p / RT-16p	RPS25	groupI	4123737	40S ribosomal protein S25 [Source:UniProtKB/Swiss-Prot;Acc:P62851]
RT-12p / RT-16p	SGCG	groupI	4128096	Gamma-sarcoglycan (Gamma-SG)(35 kDa dystrophin-associated glycoprotein)(35DAG) [Source:UniProtKB/Swiss-Prot;Acc:Q13326]
RT-12p / RT-16p	SACS	groupI	4139700	Sacsin [Source:UniProtKB/Swiss-Prot;Acc:Q9NZJ4]
RT-12p / RT-16p	TNFRSF19	groupI	4165526	Tumor necrosis factor receptor superfamily member 19 Precursor (Toxicity and JNK inducer)(TRADE) [Source:UniProtKB/Swiss-Prot;Acc:Q9NS68]
RT-12p / RT-16p		groupI	4176012
RT-12p / RT-16p	MIPEP	groupI	4178468	Mitochondrial intermediate peptidase Precursor (MIP)(EC 3.4.24.59) [Source:UniProtKB/Swiss-Prot;Acc:Q99797]
RT-12p / RT-16p		groupI	4196690
RT-12p / RT-16p	WRB	groupI	4220184	Tryptophan-rich protein (Congenital heart disease 5 protein) [Source:UniProtKB/Swiss-Prot;Acc:O00258]
RT-12p / RT-16p	SH3BGR	groupI	4226568	SH3 domain-binding glutamic acid-rich protein (SH3BGR protein)(21-glutamic acid-rich protein)(21-GARP) [Source:UniProtKB/Swiss-Prot;Acc:P55822]
RT-12p / RT-16p	IGSF5 (2 of 2)	groupI	4236565	Immunoglobulin superfamily member 5 (Junctional adhesion molecule 4) [Source:UniProtKB/Swiss-Prot;Acc:Q9NSI5]
RT-12p / RT-16p		groupI	4250817
RT-12p / RT-16p		groupI	4256610
RT-12p / RT-16p		groupI	4261169
RT-12p / RT-16p	DSCAM (2 of 4)	groupI	4322322	Down syndrome cell adhesion molecule Precursor (CHD2) [Source:UniProtKB/Swiss-Prot;Acc:O60469]
RT-12p / RT-16p	BACE2	groupI	4425525	Beta-secretase 2 Precursor (EC 3.4.23.45)(Beta-site APP-cleaving enzyme 2)(Aspartyl protease 1)(Asp 1)(ASP1)(Membrane-associated aspartic protease 1)(Memapsin-1)(Aspartic-like protease 56 kDa)(Down region aspartic protease) [Source:UniProtKB/Swiss-Prot;Ac
RT-12p / RT-16p		groupI	4429764
RT-12p / RT-16p		groupI	4442339
RT-12p / RT-16p		groupI	4459442
RT-12p / RT-16p	NPAT (1 of 2)	groupI	4461958	Protein NPAT (Nuclear protein of the ataxia telangiectasia mutated locus)(Nuclear protein of the ATM locus)(p220) [Source:UniProtKB/Swiss-Prot;Acc:Q14207]
RT-12p / RT-16p	NPAT (2 of 2)	groupI	4468754	Protein NPAT (Nuclear protein of the ataxia telangiectasia mutated locus)(Nuclear protein of the ATM locus)(p220) [Source:UniProtKB/Swiss-Prot;Acc:Q14207]
RT-12p / RT-16p	TMEM49	groupI	4470998	Transmembrane protein 49 (Vacuole membrane protein 1) [Source:UniProtKB/Swiss-Prot;Acc:Q96GC9]
RT-12p / RT-16p	TUBD1	groupI	4482490	Tubulin delta chain (Delta-tubulin) [Source:UniProtKB/Swiss-Prot;Acc:Q9UJT1]
RT-12p / RT-16p	RPS6KB1 (2 of 2)	groupI	4485819	Ribosomal protein S6 kinase beta-1 (EC 2.7.11.1)(Ribosomal protein S6 kinase I)(S6K1)(S6K)(70 kDa ribosomal protein S6 kinase 1)(p70 S6 kinase alpha)(p70(S6K)-alpha)(p70-S6K)(P70S6K)(p70-alpha) [Source:UniProtKB/Swiss-Prot;Acc:P23443]
RT-12p / RT-16p	SLC33A1	groupI	4494513	Acetyl-coenzyme A transporter 1 (AT-1)(Acetyl-CoA transporter)(Solute carrier family 33 member 1) [Source:UniProtKB/Swiss-Prot;Acc:O00400]
RT-12p / RT-16p	GMPS	groupI	4499549	GMP synthase [glutamine-hydrolyzing] (EC 6.3.5.2)(Glutamine amidotransferase)(GMP synthetase) [Source:UniProtKB/Swiss-Prot;Acc:P49915]
RT-12p / RT-16p	TAS1R3	groupI	4511274	Taste receptor type 1 member 3 Precursor (Sweet taste receptor T1R3) [Source:UniProtKB/Swiss-Prot;Acc:Q7RTX0]
RT-12p / RT-16p	KCNAB1 (1 of 2)	groupI	4543685	Voltage-gated potassium channel subunit beta-1 (K(+) channel subunit beta-1)(Kv-beta-1) [Source:UniProtKB/Swiss-Prot;Acc:Q14722]
RT-12p / RT-16p	SSR3	groupI	4586161	Translocon-associated protein subunit gamma (TRAP-gamma)(Signal sequence receptor subunit gamma)(SSR-gamma) [Source:UniProtKB/Swiss-Prot;Acc:Q9UNL2]
RT-12p / RT-16p		groupI	4607682
RT-12p / RT-16p	TIPARP	groupI	4617503	TCDD-inducible poly [ADP-ribose] polymerase (EC 2.4.2.30)(Poly [ADP-ribose] polymerase 7)(PARP-7) [Source:UniProtKB/Swiss-Prot;Acc:Q7Z3E1]
RT-12p / RT-16p	CCNL1	groupI	4706529	Cyclin-L1 (Cyclin-L) [Source:UniProtKB/Swiss-Prot;Acc:Q9UK58]
RT-12p / RT-16p	VEPH1	groupI	4716822	Ventricular zone-expressed PH domain-containing protein homolog 1 (Protein melted) [Source:UniProtKB/Swiss-Prot;Acc:Q14D04]
RT-12p / RT-16p	PTX3	groupI	4743905	Pentraxin-related protein PTX3 Precursor (Pentaxin-related protein PTX3)(Tumor necrosis factor-inducible gene 14 protein)(TSG-14) [Source:UniProtKB/Swiss-Prot;Acc:P26022]
RT-12p / RT-16p	C3orf55	groupI	4766643	Putative uncharacterized protein C3orf55 [Source:UniProtKB/Swiss-Prot;Acc:A1A4F0]
RT-12p / RT-16p	GOLIM4	groupI	4772115	Golgi integral membrane protein 4 (Golgi phosphoprotein 4)(Golgi integral membrane protein, cis)(GIMPc)(Golgi-localized phosphoprotein of 130 kDa)(Golgi phosphoprotein of 130 kDa) [Source:UniProtKB/Swiss-Prot;Acc:O00461]
RT-12p / RT-16p	SERPINI1	groupI	4792948	Neuroserpin Precursor (Serpin I1)(Protease inhibitor 12) [Source:UniProtKB/Swiss-Prot;Acc:Q99574]
RT-12p / RT-16p	PDCD10 (2 of 2)	groupI	4807095	Programmed cell death protein 10 (TF-1 cell apoptosis-related protein 15)(Cerebral cavernous malformations 3 protein) [Source:UniProtKB/Swiss-Prot;Acc:Q9BUL8]
RT-12p / RT-16p		groupI	4818207
RT-12p / RT-16p	MGAM	groupI	5065629	Maltase-glucoamylase, intestinal [Includes Maltase(EC 3.2.1.20)(Alpha-glucosidase);Glucoamylase(EC 3.2.1.3)(Glucan 1,4-alpha-glucosidase)] [Source:UniProtKB/Swiss-Prot;Acc:O43451]
RT-12p / RT-16p	SLITRK3	groupI	5136823	SLIT and NTRK-like protein 3 Precursor [Source:UniProtKB/Swiss-Prot;Acc:O94933]
RT-12p / RT-16p		groupI	5162602
RT-12p / RT-16p	BCHE	groupI	5186778	Cholinesterase Precursor (EC 3.1.1.8)(Acylcholine acylhydrolase)(Choline esterase II)(Butyrylcholine esterase)(Pseudocholinesterase) [Source:UniProtKB/Swiss-Prot;Acc:P06276]
RT-12p / RT-16p	SCN2B	groupI	5335913	Sodium channel subunit beta-2 Precursor [Source:UniProtKB/Swiss-Prot;Acc:O60939]
RT-12p / RT-16p	SCN4B (2 of 2)	groupI	5357524	Sodium channel subunit beta-4 Precursor [Source:UniProtKB/Swiss-Prot;Acc:Q8IWT1]
RT-12p / RT-16p		groupI	5408524
RT-12p / RT-16p	EVI1	groupI	5465852	Ecotropic virus integration site 1 protein homolog (EVI-1) [Source:UniProtKB/Swiss-Prot;Acc:Q03112]
RT-12p / RT-16p		groupI	5496803
RT-12p / RT-16p	EHD2 (2 of 2)	groupI	5512892	EH domain-containing protein 2 [Source:UniProtKB/Swiss-Prot;Acc:Q9NZN4]
RT-12p / RT-16p	MFF (1 of 2)	groupI	5537599	Mitochondrial fission factor [Source:UniProtKB/Swiss-Prot;Acc:Q9GZY8]
RT-12p / RT-16p	LRRC50	groupI	5543009	Leucine-rich repeat-containing protein 50 [Source:UniProtKB/Swiss-Prot;Acc:Q8NEP3]
RT-12p / RT-16p	MRPL44	groupI	5544654	39S ribosomal protein L44, mitochondrial Precursor (L44mt)(EC 3.1.26.-)(MRP-L44) [Source:UniProtKB/Swiss-Prot;Acc:Q9H9J2]
RT-12p / RT-16p	AGFG2 (1 of 2)	groupI	5548344	Arf-GAP domain and FG repeats-containing protein 2 (HIV-1 Rev-binding protein-like protein)(Rev/Rex activation domain-binding protein related)(RAB-R) [Source:UniProtKB/Swiss-Prot;Acc:O95081]
RT-12p / RT-16p	SLC19A3	groupI	5562826	Thiamine transporter 2 (ThTr-2)(ThTr2)(Solute carrier family 19 member 3) [Source:UniProtKB/Swiss-Prot;Acc:Q9BZV2]
RT-12p / RT-16p		groupI	5570060
RT-12p / RT-16p	SPHKAP	groupI	5577318	A-kinase anchor protein SPHKAP (SPHK1-interactor and AKAP domain-containing protein)(Sphingosine kinase type 1-interacting protein) [Source:UniProtKB/Swiss-Prot;Acc:Q2M3C7]
RT-12p / RT-16p	PID1	groupI	5674998	PTB-containing, cubilin and LRP1-interacting protein (P-CLI1)(Phosphotyrosine interaction domain-containing protein 1)(Protein NYGGF4) [Source:UniProtKB/Swiss-Prot;Acc:Q7Z2X4]
RT-12p / RT-16p	DNER	groupI	5694625	Delta and Notch-like epidermal growth factor-related receptor Precursor [Source:UniProtKB/Swiss-Prot;Acc:Q8NFT8]
RT-12p / RT-16p	TRIP12	groupI	5731414	Probable E3 ubiquitin-protein ligase TRIP12 (EC 6.3.2.-)(Thyroid receptor-interacting protein 12)(TRIP-12) [Source:UniProtKB/Swiss-Prot;Acc:Q14669]
RT-12p / RT-16p		groupI	5756938
RT-12p / RT-16p	ZBTB38	groupI	5759769	Zinc finger and BTB domain-containing protein 38 [Source:UniProtKB/Swiss-Prot;Acc:Q8NAP3]
RT-12p / RT-16p	RASA2	groupI	5766408	Ras GTPase-activating protein 2 (GAP1m) [Source:UniProtKB/Swiss-Prot;Acc:Q15283]
RT-12p / RT-16p	FAM70B (2 of 2)	groupI	5794328	Protein FAM70B [Source:UniProtKB/Swiss-Prot;Acc:Q8WV15]
RT-12p / RT-16p	RNF7	groupI	5805079	RING-box protein 2 (Rbx2)(RING finger protein 7)(Regulator of cullins 2)(CKII beta-binding protein 1)(CKBBP1)(Sensitive to apoptosis gene protein) [Source:UniProtKB/Swiss-Prot;Acc:Q9UBF6]
RT-12p / RT-16p	GRK7 (2 of 2)	groupI	5807949	G protein-coupled receptor kinase 7 Precursor (EC 2.7.11.16)(G protein-coupled receptor kinase GRK7) [Source:UniProtKB/Swiss-Prot;Acc:Q8WTQ7]
RT-12p / RT-16p	FZD9	groupI	5836452	Frizzled-9 Precursor (Fz-9)(hFz9)(FzE6)(CD349 antigen) [Source:UniProtKB/Swiss-Prot;Acc:O00144]
RT-12p / RT-16p	BAZ1B	groupI	5854274	Bromodomain adjacent to zinc finger domain protein 1B (Williams-Beuren syndrome chromosomal region 9 protein)(Williams syndrome transcription factor)(hWALP2) [Source:UniProtKB/Swiss-Prot;Acc:Q9UIG0]
RT-12p / RT-16p	BCL7B	groupI	5866321	B-cell CLL/lymphoma 7 protein family member B (Allergen Hom s 3) [Source:UniProtKB/Swiss-Prot;Acc:Q9BQE9]
RT-12p / RT-16p	HIP1	groupI	5871321	Huntingtin-interacting protein 1 (HIP-I) [Source:UniProtKB/Swiss-Prot;Acc:O00291]
RT-12p / RT-16p	YPEL2	groupI	5911897	Protein yippee-like 2 [Source:UniProtKB/Swiss-Prot;Acc:Q96QA6]
RT-12p / RT-16p	GDPD1	groupI	5920985	Glycerophosphodiester phosphodiesterase domain-containing protein 1 (EC 3.1.-.-)(Glycerophosphodiester phosphodiesterase 4) [Source:UniProtKB/Swiss-Prot;Acc:Q8N9F7]
RT-12p / RT-16p	TMEM120A (2 of 2)	groupI	5937570	Transmembrane protein 120A (Transmembrane protein induced by tumor necrosis factor alpha) [Source:UniProtKB/Swiss-Prot;Acc:Q9BXJ8]
RT-12p / RT-16p	POR	groupI	5944178	NADPH--cytochrome P450 reductase (CPR)(P450R)(EC 1.6.2.4) [Source:UniProtKB/Swiss-Prot;Acc:P16435]
RT-12p / RT-16p	MMP28	groupI	5966412	Matrix metalloproteinase-28 Precursor (MMP-28)(EC 3.4.24.-)(Epilysin) [Source:UniProtKB/Swiss-Prot;Acc:Q9H239]
RT-12p / RT-16p	FAM124B	groupI	5980980	Protein FAM124B [Source:UniProtKB/Swiss-Prot;Acc:Q9H5Z6]
RT-12p / RT-16p	CUL3 (2 of 2)	groupI	5985827	Cullin-3 (CUL-3) [Source:UniProtKB/Swiss-Prot;Acc:Q13618]
RT-12p / RT-16p	PDE2A	groupI	6000726	cGMP-dependent 3',5'-cyclic phosphodiesterase (EC 3.1.4.17)(Cyclic GMP-stimulated phosphodiesterase)(CGS-PDE)(cGSPDE) [Source:UniProtKB/Swiss-Prot;Acc:O00408]
RT-12p / RT-16p		groupI	6123882
RT-12p / RT-16p	STARD10	groupI	6159836	PCTP-like protein (PCTP-L)(StAR-related lipid transfer protein 10)(START domain-containing protein 10)(StARD10)(Serologically defined colon cancer antigen 28)(Antigen NY-CO-28) [Source:UniProtKB/Swiss-Prot;Acc:Q9Y365]
RT-12p / RT-16p	CLPB	groupI	6172911	Caseinolytic peptidase B protein homolog (Suppressor of potassium transport defect 3) [Source:UniProtKB/Swiss-Prot;Acc:Q9H078]
RT-12p / RT-16p	PHOX2A	groupI	6206113	Paired mesoderm homeobox protein 2A (Paired-like homeobox 2A)(Aristaless homeobox protein homolog)(ARIX1 homeodomain protein) [Source:UniProtKB/Swiss-Prot;Acc:O14813]
RT-12p / RT-16p	INPPL1	groupI	6212467	Phosphatidylinositol-3,4,5-trisphosphate 5-phosphatase 2 (EC 3.1.3.n1)(SH2 domain-containing inositol-5'-phosphatase 2)(SHIP-2)(Inositol polyphosphate phosphatase-like protein 1)(INPPL-1)(Protein 51C) [Source:UniProtKB/Swiss-Prot;Acc:O15357]
RT-12p / RT-16p	FOLR4	groupI	6232964	Probable folate receptor delta Precursor (FR-delta)(Folate receptor 4) [Source:UniProtKB/Swiss-Prot;Acc:A6ND01]
RT-12p / RT-16p	C11orf51	groupI	6236909	Uncharacterized protein C11orf51 [Source:UniProtKB/Swiss-Prot;Acc:P60006]
RT-12p / RT-16p	LRRC51	groupI	6238914	Transmembrane O-methyltransferase (EC 2.1.1.6)(Catechol O-methyltransferase 2)(Protein LRTOMT2) [Source:UniProtKB/Swiss-Prot;Acc:Q8WZ04]
RT-12p / RT-16p		groupI	6242282
RT-12p / RT-16p	C11orf59	groupI	6245953	UPF0404 protein C11orf59 [Source:UniProtKB/Swiss-Prot;Acc:Q6IAA8]
RT-12p / RT-16p		groupI	6250813
RT-12p / RT-16p		groupI	6253362
RT-12p / RT-16p		groupI	6266514
RT-12p / RT-16p		groupI	6271365
RT-12p / RT-16p	FOLH1	groupI	6272282	Glutamate carboxypeptidase 2 (EC 3.4.17.21)(Glutamate carboxypeptidase II)(Membrane glutamate carboxypeptidase)(mGCP)(N-acetylated-alpha-linked acidic dipeptidase I)(NAALADase I)(Pteroylpoly-gamma-glutamate carboxypeptidase)(Folylpoly-gamma-glutamate carb
RT-12p / RT-16p	NOX4	groupI	6283524	NADPH oxidase 4 (EC 1.6.3.-)(Kidney superoxide-producing NADPH oxidase)(KOX-1)(Renal NAD(P)H-oxidase) [Source:UniProtKB/Swiss-Prot;Acc:Q9NPH5]
RT-12p / RT-16p		groupI	6300577
RT-12p / RT-16p		groupI	6315506
RT-12p / RT-16p	CTSC	groupI	6368016	Dipeptidyl-peptidase 1 Precursor (EC 3.4.14.1)(Dipeptidyl-peptidase I)(DPP-I)(DPPI)(Cathepsin C)(Cathepsin J)(Dipeptidyl transferase) [Contains Dipeptidyl-peptidase 1 exclusion domain chain(Dipeptidyl-peptidase I exclusion domain chain);Dipeptidyl-peptida
RT-12p / RT-16p	RAB38 (1 of 2)	groupI	6375143	Ras-related protein Rab-38 (Antigen NY-MEL-1) [Source:UniProtKB/Swiss-Prot;Acc:P57729]
RT-12p / RT-16p	FZD4	groupI	6399461	Frizzled-4 Precursor (Fz-4)(hFz4)(FzE4)(CD344 antigen) [Source:UniProtKB/Swiss-Prot;Acc:Q9ULV1]
RT-12p / RT-16p		groupI	6450466
RT-12p / RT-16p	DYNC2H1	groupI	6458406	Cytoplasmic dynein 2 heavy chain 1 (Cytoplasmic dynein 2 heavy chain)(Dynein cytoplasmic heavy chain 2)(Dynein heavy chain isotype 1B)(Dynein heavy chain 11)(hDHC11) [Source:UniProtKB/Swiss-Prot;Acc:Q8NCM8]
RT-12p / RT-16p	PDGFD	groupI	6554830	Platelet-derived growth factor D Precursor (PDGF-D)(Iris-expressed growth factor)(Spinal cord-derived growth factor B)(SCDGF-B) [Contains Platelet-derived growth factor D, latent form(PDGFD latent form);Platelet-derived growth factor D, receptor-binding f
RT-12p / RT-16p		groupI	6642138
RT-12p / RT-16p	KIAA1826	groupI	6725039	Coiled-coil domain-containing protein KIAA1826 [Source:UniProtKB/Swiss-Prot;Acc:Q8NCY6]
RT-12p / RT-16p	AASDHPPT	groupI	6729472	L-aminoadipate-semialdehyde dehydrogenase-phosphopantetheinyl transferase (EC 2.7.8.-)(4'-phosphopantetheinyl transferase)(Alpha-aminoadipic semialdehyde dehydrogenase-phosphopantetheinyl transferase)(AASD-PPT)(LYS5 ortholog) [Source:UniProtKB/Swiss-Prot;
RT-12p / RT-16p	GUCY1A2	groupI	6748014	Guanylate cyclase soluble subunit alpha-2 (GCS-alpha-2)(EC 4.6.1.2) [Source:UniProtKB/Swiss-Prot;Acc:P33402]
RT-12p / RT-16p	CWF19L2	groupI	6774853	CWF19-like protein 2 [Source:UniProtKB/Swiss-Prot;Acc:Q2TBE0]
RT-12p / RT-16p	ALKBH8	groupI	6789295	Alkylated DNA repair protein alkB homolog 8 [Source:UniProtKB/Swiss-Prot;Acc:Q96BT7]
RT-12p / RT-16p	KBTBD3	groupI	6802071	Kelch repeat and BTB domain-containing protein 3 (BTB and kelch domain-containing protein 3) [Source:UniProtKB/Swiss-Prot;Acc:Q8NAB2]
RT-12p / RT-16p	FAM168A	groupI	6817428	Protein FAM168A (Tongue cancer chemotherapy resistance-associated protein 1) [Source:UniProtKB/Swiss-Prot;Acc:Q92567]
RT-12p / RT-16p	P2RY6	groupI	6839106	P2Y purinoceptor 6 (P2Y6) [Source:UniProtKB/Swiss-Prot;Acc:Q15077]
RT-12p / RT-16p	ARHGEF17	groupI	6847350	Rho guanine nucleotide exchange factor 17 (164 kDa Rho-specific guanine-nucleotide exchange factor)(p164-RhoGEF)(p164RhoGEF)(Tumor endothelial marker 4) [Source:UniProtKB/Swiss-Prot;Acc:Q96PE2]
RT-12p / RT-16p	RELT	groupI	6892498	Tumor necrosis factor receptor superfamily member 19L Precursor (Receptor expressed in lymphoid tissues) [Source:UniProtKB/Swiss-Prot;Acc:Q969Z4]
RT-12p / RT-16p	P2RY2 (2 of 2)	groupI	6917158	P2Y purinoceptor 2 (P2Y2)(P2U purinoceptor 1)(P2U1)(ATP receptor)(Purinergic receptor) [Source:UniProtKB/Swiss-Prot;Acc:P41231]
RT-12p / RT-16p	P2RY2 (1 of 2)	groupI	6926441	P2Y purinoceptor 2 (P2Y2)(P2U purinoceptor 1)(P2U1)(ATP receptor)(Purinergic receptor) [Source:UniProtKB/Swiss-Prot;Acc:P41231]
RT-12p / RT-16p	FCHSD2 (1 of 2)	groupI	6930934	FCH and double SH3 domains protein 2 (SH3 multiple domains protein 3)(Carom) [Source:UniProtKB/Swiss-Prot;Acc:O94868]
RT-12p / RT-16p		groupI	6976211
RT-12p / RT-16p		groupI	6978443
RT-12p / RT-16p		groupI	6983471
RT-12p / RT-16p	YIF1B	groupI	6992838	Protein YIF1B (YIP1-interacting factor homolog B) [Source:UniProtKB/Swiss-Prot;Acc:Q5BJH7]
RT-12p / RT-16p		groupI	6999916
RT-12p / RT-16p		groupI	7025597
RT-12p / RT-16p		groupI	7044038
RT-12p / RT-16p	BLOC1S3	groupI	7056587	Biogenesis of lysosome-related organelles complex 1 subunit 3 (BLOC subunit 3) [Source:UniProtKB/Swiss-Prot;Acc:Q6QNY0]
RT-12p / RT-16p	TRAPPC6A	groupI	7058416	Trafficking protein particle complex subunit 6A (TRAPP complex subunit 6A) [Source:UniProtKB/Swiss-Prot;Acc:O75865]
RT-12p / RT-16p		groupI	7067099
RT-12p / RT-16p	ZFP36	groupI	7086897	Tristetraproline (TTP)(Zinc finger protein 36 homolog)(Zfp-36)(Protein TIS11A)(TIS11)(Growth factor-inducible nuclear protein NUP475)(G0/G1 switch regulatory protein 24) [Source:UniProtKB/Swiss-Prot;Acc:P26651]
RT-12p / RT-16p		groupI	7087527
RT-12p / RT-16p		groupI	7212546
RT-12p / RT-16p	VPS53	groupI	7408054	Vacuolar protein sorting-associated protein 53 homolog [Source:UniProtKB/Swiss-Prot;Acc:Q5VIR6]
RT-12p / RT-16p	FAM101B	groupI	7429585	Protein FAM101B [Source:UniProtKB/Swiss-Prot;Acc:Q8N5W9]
RT-12p / RT-16p	METT10D	groupI	7433814	Putative methyltransferase METT10D (EC 2.1.1.-)(Methyltransferase 10 domain-containing protein) [Source:UniProtKB/Swiss-Prot;Acc:Q86W50]
RT-12p / RT-16p		groupI	7453665
RT-12p / RT-16p	KIAA0664 (1 of 4)	groupI	7480872	Protein KIAA0664 [Source:UniProtKB/Swiss-Prot;Acc:O75153]
RT-12p / RT-16p	TLCD2 (1 of 2)	groupI	7509074	TLC domain-containing protein 2 [Source:UniProtKB/Swiss-Prot;Acc:A6NGC4]
RT-12p / RT-16p		groupI	7524210
RT-12p / RT-16p		groupI	7530051
RT-12p / RT-16p	PRPF8	groupI	7534359	Pre-mRNA-processing-splicing factor 8 (Splicing factor Prp8)(PRP8 homolog)(220 kDa U5 snRNP-specific protein)(p220) [Source:UniProtKB/Swiss-Prot;Acc:Q6P2Q9]
RT-12p / RT-16p	RILP	groupI	7548475	Rab-interacting lysosomal protein [Source:UniProtKB/Swiss-Prot;Acc:Q96NA2]
RT-12p / RT-16p	SCARF1	groupI	7557008	Endothelial cells scavenger receptor Precursor (Acetyl LDL receptor)(Scavenger receptor class F member 1) [Source:UniProtKB/Swiss-Prot;Acc:Q14162]
RT-12p / RT-16p	VTN (1 of 2)	groupI	7562563	Vitronectin Precursor (Serum-spreading factor)(S-protein)(V75) [Contains Vitronectin V65 subunit;Vitronectin V10 subunit;Somatomedin-B] [Source:UniProtKB/Swiss-Prot;Acc:P04004]
RT-12p / RT-16p	C17orf32	groupI	7568494	Transmembrane protein 199 [Source:UniProtKB/Swiss-Prot;Acc:Q8N511]
RT-12p / RT-16p	SLC46A1	groupI	7573483	Proton-coupled folate transporter (Heme carrier protein 1)(PCFT/HCP1)(Solute carrier family 46 member 1)(G21) [Source:UniProtKB/Swiss-Prot;Acc:Q96NT5]
RT-12p / RT-16p	SLC13A2 (1 of 2)	groupI	7578222	Solute carrier family 13 member 2 (Renal sodium/dicarboxylate cotransporter)(Na(+)/dicarboxylate cotransporter 1)(NaDC-1) [Source:UniProtKB/Swiss-Prot;Acc:Q13183]
RT-12p / RT-16p	FOXN1	groupI	7590810	Forkhead box protein N1 (Winged-helix transcription factor nude) [Source:UniProtKB/Swiss-Prot;Acc:O15353]
RT-12p / RT-16p	UNC119 (1 of 2)	groupI	7596867	Protein unc-119 homolog A (Retinal protein 4)(hRG4) [Source:UniProtKB/Swiss-Prot;Acc:Q13432]
RT-12p / RT-16p		groupI	7609666
RT-12p / RT-16p	CRYBA1 (1 of 2)	groupI	7614233	Beta-crystallin A3 [Contains Beta-crystallin A3, isoform A1, Delta4 form;Beta-crystallin A3, isoform A1, Delta7 form;Beta-crystallin A3, isoform A1, Delta8 form] [Source:UniProtKB/Swiss-Prot;Acc:P05813]
RT-12p / RT-16p	CPD	groupI	7617542	Carboxypeptidase D Precursor (EC 3.4.17.22)(Metallocarboxypeptidase D)(gp180) [Source:UniProtKB/Swiss-Prot;Acc:O75976]
RT-12p / RT-16p	GOSR1 (1 of 2)	groupI	7633993	Golgi SNAP receptor complex member 1 (28 kDa Golgi SNARE protein)(28 kDa cis-Golgi SNARE p28)(GOS-28) [Source:UniProtKB/Swiss-Prot;Acc:O95249]
RT-12p / RT-16p	TUSC5 (1 of 2)	groupI	7652097	Tumor suppressor candidate 5 (Protein located at seventeen-p-thirteen point three 1) [Source:UniProtKB/Swiss-Prot;Acc:Q8IXB3]
RT-12p / RT-16p	AIPL1	groupI	7666331	Aryl-hydrocarbon-interacting protein-like 1 [Source:UniProtKB/Swiss-Prot;Acc:Q9NZN9]
RT-12p / RT-16p	ABHD15	groupI	7711424	Abhydrolase domain-containing protein UNQ6510/PRO21435 Precursor (EC 3.1.1.-) [Source:UniProtKB/Swiss-Prot;Acc:Q6UXT9]
RT-12p / RT-16p	PDE3A (1 of 2)	groupI	7742778	cGMP-inhibited 3',5'-cyclic phosphodiesterase A (EC 3.1.4.17)(Cyclic GMP-inhibited phosphodiesterase A)(CGI-PDE A) [Source:UniProtKB/Swiss-Prot;Acc:Q14432]
RT-12p / RT-16p	SLCO1C1	groupI	7779850	Solute carrier organic anion transporter family member 1C1 (Solute carrier family 21 member 14)(Organic anion transporter F)(OATP-F)(Organic anion-transporting polypeptide 14)(Organic anion transporter polypeptide-related protein 5)(OAT-RP-5)(OATPRP5) [So
RT-12p / RT-16p	BCAP29 (1 of 2)	groupI	7795716	B-cell receptor-associated protein 29 (BCR-associated protein Bap29) [Source:UniProtKB/Swiss-Prot;Acc:Q9UHQ4]
RT-12p / RT-16p	DUS4L	groupI	7799466	tRNA-dihydrouridine synthase 4-like (EC 1.-.-.-)(PP35) [Source:UniProtKB/Swiss-Prot;Acc:O95620]
RT-12p / RT-16p	MNT (1 of 2)	groupI	7804379	Max-binding protein MNT (Protein ROX)(Myc antagonist MNT) [Source:UniProtKB/Swiss-Prot;Acc:Q99583]
RT-12p / RT-16p		groupI	7819170
RT-12p / RT-16p	LIMK1 (1 of 2)	groupI	7851131	LIM domain kinase 1 (LIMK-1)(EC 2.7.11.1) [Source:UniProtKB/Swiss-Prot;Acc:P53667]
RT-12p / RT-16p		groupI	7884939
RT-12p / RT-16p	ELN	groupI	7895088	Elastin Precursor (Tropoelastin) [Source:UniProtKB/Swiss-Prot;Acc:P15502]
RT-12p / RT-16p	GBAS (1 of 2)	groupI	7944004	Protein NipSnap homolog 2 (NipSnap2)(Glioblastoma-amplified sequence) [Source:UniProtKB/Swiss-Prot;Acc:O75323]
RT-12p / RT-16p	PSPH	groupI	7950910	Phosphoserine phosphatase (PSPase)(PSP)(EC 3.1.3.3)(O-phosphoserine phosphohydrolase)(L-3-phosphoserine phosphatase) [Source:UniProtKB/Swiss-Prot;Acc:P78330]
RT-12p / RT-16p		groupI	7955113
RT-12p / RT-16p	CHCHD9	groupI	7960644	Coiled-coil-helix-coiled-coil-helix domain-containing protein 9, mitochondrial Precursor [Source:UniProtKB/Swiss-Prot;Acc:Q5T1J5]
RT-12p / RT-16p	FAM98C	groupI	7963629	Protein FAM98C [Source:UniProtKB/Swiss-Prot;Acc:Q17RN3]
RT-12p / RT-16p		groupI	7970667
RT-12p / RT-16p	UBE4A	groupI	7984427	Ubiquitin conjugation factor E4 A [Source:UniProtKB/Swiss-Prot;Acc:Q14139]
RT-12p / RT-16p	MLL	groupI	7994935	Histone-lysine N-methyltransferase HRX (EC 2.1.1.43)(Zinc finger protein HRX)(ALL-1)(Trithorax-like protein)(Lysine N-methyltransferase 2A)(CXXC-type zinc finger protein 7) [Source:UniProtKB/Swiss-Prot;Acc:Q03164]
RT-12p / RT-16p	C1QTNF5	groupI	8030647	Complement C1q tumor necrosis factor-related protein 5 Precursor [Source:UniProtKB/Swiss-Prot;Acc:Q9BXJ0]
RT-12p / RT-16p	RNF26	groupI	8040906	RING finger protein 26 [Source:UniProtKB/Swiss-Prot;Acc:Q9BY78]
RT-12p / RT-16p	MCAM (2 of 2)	groupI	8050570	Cell surface glycoprotein MUC18 Precursor (Melanoma-associated antigen MUC18)(Melanoma cell adhesion molecule)(Melanoma-associated antigen A32)(S-endo 1 endothelial-associated antigen)(Cell surface glycoprotein P1H12)(CD146 antigen) [Source:UniProtKB/Swis
RT-12p / RT-16p		groupI	8081930
RT-12p / RT-16p		groupI	8117262
RT-12p / RT-16p		groupI	8326191
RT-12p / RT-16p	TMEM136 (1 of 2)	groupI	8360502	Transmembrane protein 136 [Source:UniProtKB/Swiss-Prot;Acc:Q6ZRR5]
RT-12p / RT-16p	OAF	groupI	8365243	Out at first protein homolog Precursor (HCV NS5A-transactivated protein 13 target protein 2) [Source:UniProtKB/Swiss-Prot;Acc:Q86UD1]
RT-12p / RT-16p		groupI	8387386
RT-12p / RT-16p	HEPACAM (1 of 2)	groupI	8397728	Hepatocyte cell adhesion molecule Precursor (Protein hepaCAM) [Source:UniProtKB/Swiss-Prot;Acc:Q14CZ8]
RT-12p / RT-16p	SPA17	groupI	8407809	Sperm surface protein Sp17 (Sperm autoantigenic protein 17)(Sperm protein 17)(Sp17-1)(Cancer/testis antigen 22)(CT22) [Source:UniProtKB/Swiss-Prot;Acc:Q15506]
RT-12p / RT-16p	SCN3B	groupI	8464004	Sodium channel subunit beta-3 Precursor [Source:UniProtKB/Swiss-Prot;Acc:Q9NY72]
RT-12p / RT-16p	DRD2	groupI	8509579	D(2) dopamine receptor (Dopamine D2 receptor) [Source:UniProtKB/Swiss-Prot;Acc:P14416]
RT-12p / RT-16p	ANKK1	groupI	8533757	Ankyrin repeat and protein kinase domain-containing protein 1 (EC 2.7.11.1)(Protein kinase PKK2)(X-kinase)(Sugen kinase 288)(SgK288) [Source:UniProtKB/Swiss-Prot;Acc:Q8NFD2]
RT-12p / RT-16p	TTC12	groupI	8558661	Tetratricopeptide repeat protein 12 (TPR repeat protein 12) [Source:UniProtKB/Swiss-Prot;Acc:Q9H892]
RT-12p / RT-16p		groupI	8575330
RT-12p / RT-16p		groupI	8598220
RT-12p / RT-16p	LAYN (2 of 2)	groupI	8606768	Layilin Precursor [Source:UniProtKB/Swiss-Prot;Acc:Q6UX15]
RT-12p / RT-16p	SIK2	groupI	8612249	Serine/threonine-protein kinase SIK2 (EC 2.7.11.1)(Salt-inducible protein kinase 2)(SIK-2)(Serine/threonine-protein kinase SNF1-like kinase 2)(Qin-induced kinase) [Source:UniProtKB/Swiss-Prot;Acc:Q9H0K1]
RT-12p / RT-16p	PPP2R1B	groupI	8655427	Serine/threonine-protein phosphatase 2A 65 kDa regulatory subunit A beta isoform (PP2A, subunit A, PR65-beta isoform)(PP2A, subunit A, R1-beta isoform) [Source:UniProtKB/Swiss-Prot;Acc:P30154]
RT-12p / RT-16p	MED29	groupI	8665489	Mediator of RNA polymerase II transcription subunit 29 (Mediator complex subunit 29)(Intersex-like protein) [Source:UniProtKB/Swiss-Prot;Acc:Q9NX70]
RT-12p / RT-16p	MLF1	groupI	8668669	Myeloid leukemia factor 1 (Myelodysplasia-myeloid leukemia factor 1) [Source:UniProtKB/Swiss-Prot;Acc:P58340]
RT-12p / RT-16p	RSRC1	groupI	8675614	Arginine/serine-rich coiled-coil protein 1 [Source:UniProtKB/Swiss-Prot;Acc:Q96IZ7]
RT-12p / RT-16p	SHOX2	groupI	8796782	Short stature homeobox protein 2 (Paired-related homeobox protein SHOT)(Homeobox protein Og12X) [Source:UniProtKB/Swiss-Prot;Acc:O60902]
RT-12p / RT-16p	DOCK10	groupI	8890956	Dedicator of cytokinesis protein 10 (Zizimin-3) [Source:UniProtKB/Swiss-Prot;Acc:Q96BY6]
RT-12p / RT-16p	CEP57	groupI	8924403	Centrosomal protein of 57 kDa (Cep57 protein)(Testis-specific protein 57)(Translokin)(FGF2-interacting protein) [Source:UniProtKB/Swiss-Prot;Acc:Q86XR8]
RT-12p / RT-16p	MRE11A	groupI	8929439	Double-strand break repair protein MRE11A (MRE11 meiotic recombination 11 homolog A)(MRE11 homolog 1) [Source:UniProtKB/Swiss-Prot;Acc:P49959]
RT-12p / RT-16p	TMPRSS4	groupI	8935387	Transmembrane protease, serine 4 (EC 3.4.21.-)(Membrane-type serine protease 2)(MT-SP2) [Source:UniProtKB/Swiss-Prot;Acc:Q9NRS4]
RT-12p / RT-16p		groupI	8950903
RT-12p / RT-16p	TMPRSS13	groupI	8959411	Transmembrane protease, serine 13 (EC 3.4.21.-)(Membrane-type mosaic serine protease)(Mosaic serine protease) [Source:UniProtKB/Swiss-Prot;Acc:Q9BYE2]
RT-12p / RT-16p	DSCAM (4 of 4)	groupI	8990298	Down syndrome cell adhesion molecule Precursor (CHD2) [Source:UniProtKB/Swiss-Prot;Acc:O60469]
RT-12p / RT-16p		groupI	9059605
RT-12p / RT-16p		groupI	9066263
RT-12p / RT-16p		groupI	9084555
RT-12p / RT-16p	GPR132	groupI	9090447	Probable G-protein coupled receptor 132 (G2 accumulation protein) [Source:UniProtKB/Swiss-Prot;Acc:Q9UNW8]
RT-12p / RT-16p	PRKD2	groupI	9102134	Serine/threonine-protein kinase D2 (EC 2.7.11.13)(nPKC-D2) [Source:UniProtKB/Swiss-Prot;Acc:Q9BZL6]
RT-12p / RT-16p	STRN4	groupI	9131095	Striatin-4 (Zinedin) [Source:UniProtKB/Swiss-Prot;Acc:Q9NRL3]
RT-12p / RT-16p	FKRP	groupI	9143564	Fukutin-related protein (EC 2.-.-.-) [Source:UniProtKB/Swiss-Prot;Acc:Q9H9S5]
RT-12p / RT-16p	SLC1A5	groupI	9146859	Neutral amino acid transporter B(0) (ATB(0))(Sodium-dependent neutral amino acid transporter type 2)(RD114/simian type D retrovirus receptor)(Baboon M7 virus receptor)(Solute carrier family 1 member 5) [Source:UniProtKB/Swiss-Prot;Acc:Q15758]
RT-12p / RT-16p	EGLN2	groupI	9166576	Egl nine homolog 2 (EC 1.14.11.-)(Hypoxia-inducible factor prolyl hydroxylase 1)(HIF-prolyl hydroxylase 1)(HIF-PH1)(HPH-3)(Prolyl hydroxylase domain-containing protein 1)(PHD1)(Estrogen-induced tag 6) [Source:UniProtKB/Swiss-Prot;Acc:Q96KS0]
RT-12p / RT-16p	TMEM160	groupI	9180092	Transmembrane protein 160 [Source:UniProtKB/Swiss-Prot;Acc:Q9NX00]
RT-12p / RT-16p	NPAS1	groupI	9190590	Neuronal PAS domain-containing protein 1 (Neuronal PAS1)(Member of PAS protein 5)(Basic-helix-loop-helix-PAS protein MOP5) [Source:UniProtKB/Swiss-Prot;Acc:Q99742]
RT-12p / RT-16p	GRLF1 (1 of 2)	groupI	9246964	Glucocorticoid receptor DNA-binding factor 1 (Glucocorticoid receptor repression factor 1)(GRF-1)(Rho GAP p190A)(p190-A) [Source:UniProtKB/Swiss-Prot;Acc:Q9NRY4]
RT-12p / RT-16p	AP2S1	groupI	9296870	AP-2 complex subunit sigma-1 (Adapter-related protein complex 2 sigma-1 subunit)(Sigma2-adaptin)(Plasma membrane adaptor AP-2 17 kDa protein)(HA2 17 kDa subunit)(Clathrin assembly protein 2 small chain)(Clathrin coat assembly protein AP17)(Clathrin coat-a
RT-12p / RT-16p	RAB4B	groupI	9303842	Ras-related protein Rab-4B [Source:UniProtKB/Swiss-Prot;Acc:P61018]
RT-12p / RT-16p		groupI	9339476
RT-12p / RT-16p	RTN2 (2 of 2)	groupI	9346068	Reticulon-2 (Neuroendocrine-specific protein-like 1)(NSP-like protein 1)(NSPLI) [Source:UniProtKB/Swiss-Prot;Acc:O75298]
RT-12p / RT-16p		groupI	9359890
RT-12p / RT-16p	PTGIR	groupI	9378350	Prostacyclin receptor (Prostanoid IP receptor)(PGI receptor)(Prostaglandin I2 receptor) [Source:UniProtKB/Swiss-Prot;Acc:P43119]
RT-12p / RT-16p		groupI	9400751
RT-12p / RT-16p		groupI	9423834
RT-12p / RT-16p	GEMIN7	groupI	9465817	Gem-associated protein 7 (Gemin-7)(SIP3) [Source:UniProtKB/Swiss-Prot;Acc:Q9H840]
RT-12p / RT-16p		groupI	9489065
RT-12p / RT-16p		groupI	9505875
RT-12p / RT-16p	LRRC68	groupI	9508614	Leucine-rich repeat-containing protein 68 [Source:UniProtKB/Swiss-Prot;Acc:O75864]
RT-12p / RT-16p		groupI	9540078
RT-12p / RT-16p	MRPL28	groupI	9544230	39S ribosomal protein L28, mitochondrial Precursor (L28mt)(MRP-L28)(Melanoma antigen p15)(Melanoma-associated antigen recognized by T lymphocytes) [Source:UniProtKB/Swiss-Prot;Acc:Q13084]
RT-12p / RT-16p	RELB	groupI	9552408	Transcription factor RelB (I-Rel) [Source:UniProtKB/Swiss-Prot;Acc:Q01201]
RT-12p / RT-16p	CLPTM1	groupI	9560771	Cleft lip and palate transmembrane protein 1 [Source:UniProtKB/Swiss-Prot;Acc:O96005]
RT-12p / RT-16p	TBCB	groupI	9571378	Tubulin folding cofactor B (Tubulin-specific chaperone B)(Cytoskeleton-associated protein 1)(Cytoskeleton-associated protein CKAPI) [Source:UniProtKB/Swiss-Prot;Acc:Q99426]
RT-12p / RT-16p	SIX5	groupI	9577561	Homeobox protein SIX5 (DM locus-associated homeodomain protein) [Source:UniProtKB/Swiss-Prot;Acc:Q8N196]
RT-12p / RT-16p		groupI	9584960
RT-12p / RT-16p	QPCTL	groupI	9587470	Glutaminyl-peptide cyclotransferase-like protein (EC 2.3.2.-) [Source:UniProtKB/Swiss-Prot;Acc:Q9NXS2]
RT-12p / RT-16p	RRM1 (1 of 2)	groupI	9591849	Ribonucleoside-diphosphate reductase large subunit (EC 1.17.4.1)(Ribonucleoside-diphosphate reductase subunit M1)(Ribonucleotide reductase large subunit) [Source:UniProtKB/Swiss-Prot;Acc:P23921]
RT-12p / RT-16p	SIPA1L3	groupI	9598418	Signal-induced proliferation-associated 1-like protein 3 (SPA-1-like protein 3) [Source:UniProtKB/Swiss-Prot;Acc:O60292]
RT-12p / RT-16p	MAP3K10	groupI	9654275	Mitogen-activated protein kinase kinase kinase 10 (EC 2.7.11.25)(Mixed lineage kinase 2)(Protein kinase MST) [Source:UniProtKB/Swiss-Prot;Acc:Q02779]
RT-12p / RT-16p	TTC9B	groupI	9683507	Tetratricopeptide repeat protein 9B (TPR repeat protein 9B) [Source:UniProtKB/Swiss-Prot;Acc:Q8N6N2]
RT-12p / RT-16p	C19orf47	groupI	9701258	Uncharacterized protein C19orf47 [Source:UniProtKB/Swiss-Prot;Acc:Q8N9M1]
RT-12p / RT-16p	FOSB	groupI	9710705	Protein fosB (G0/G1 switch regulatory protein 3) [Source:UniProtKB/Swiss-Prot;Acc:P53539]
RT-12p / RT-16p	CAPN12 (1 of 2)	groupI	9723215	Calpain-12 (EC 3.4.22.-) [Source:UniProtKB/Swiss-Prot;Acc:Q6ZSI9]
RT-12p / RT-16p	SFRS16	groupI	9749862	Splicing factor, arginine/serine-rich 16 (Suppressor of white-apricot homolog 2) [Source:UniProtKB/Swiss-Prot;Acc:Q8N2M8]
RT-12p / RT-16p		groupI	9763394
RT-12p / RT-16p		groupI	9772295
RT-12p / RT-16p	SNRPA	groupI	9799920	U1 small nuclear ribonucleoprotein A (U1 snRNP protein A)(U1A protein)(U1-A) [Source:UniProtKB/Swiss-Prot;Acc:P09012]
RT-12p / RT-16p	C19orf54	groupI	9803940	UPF0692 protein C19orf54 [Source:UniProtKB/Swiss-Prot;Acc:Q5BKX5]
RT-12p / RT-16p	ITPKC (1 of 2)	groupI	9807301	Inositol-trisphosphate 3-kinase C (EC 2.7.1.127)(Inositol 1,4,5-trisphosphate 3-kinase C)(InsP 3-kinase C)(IP3K-C) [Source:UniProtKB/Swiss-Prot;Acc:Q96DU7]
RT-12p / RT-16p		groupI	9816673
RT-12p / RT-16p	GFM1	groupI	9818367	Elongation factor G 1, mitochondrial Precursor (mEF-G 1)(Elongation factor G1) [Source:UniProtKB/Swiss-Prot;Acc:Q96RP9]
RT-12p / RT-16p	NEU4	groupI	9829619	Sialidase-4 (EC 3.2.1.18)(N-acetyl-alpha-neuraminidase 4) [Source:UniProtKB/Swiss-Prot;Acc:Q8WWR8]
RT-12p / RT-16p	WDR53	groupI	9833731	WD repeat-containing protein 53 [Source:UniProtKB/Swiss-Prot;Acc:Q7Z5U6]
RT-12p / RT-16p	SRPRB	groupI	9836133	Signal recognition particle receptor subunit beta (SR-beta)(Protein APMCF1) [Source:UniProtKB/Swiss-Prot;Acc:Q9Y5M8]
RT-12p / RT-16p	FUT4	groupI	9858715	Alpha-(1,3)-fucosyltransferase (EC 2.4.1.-)(Galactoside 3-L-fucosyltransferase)(Fucosyltransferase 4)(Fucosyltransferase IV)(FucT-IV)(Fuc-TIV)(ELAM-1 ligand fucosyltransferase) [Source:UniProtKB/Swiss-Prot;Acc:P22083]
RT-12p / RT-16p	CUX1	groupI	9866672	Protein CASP [Source:UniProtKB/Swiss-Prot;Acc:Q13948]
RT-12p / RT-16p		groupI	9922417
RT-12p / RT-16p	SH2B2	groupI	9938430	SH2B adapter protein 2 (SH2 and PH domain-containing adapter protein APS)(Adapter protein with pleckstrin homology and Src homology 2 domains) [Source:UniProtKB/Swiss-Prot;Acc:O14492]
RT-12p / RT-16p	DNAJC30	groupI	9949176	DnaJ homolog subfamily C member 30 (Williams-Beuren syndrome chromosomal region 18 protein) [Source:UniProtKB/Swiss-Prot;Acc:Q96LL9]
RT-12p / RT-16p	WBSCR22	groupI	9950922	Uncharacterized methyltransferase WBSCR22 (EC 2.1.1.-)(Williams-Beuren syndrome chromosomal region 22 protein) [Source:UniProtKB/Swiss-Prot;Acc:O43709]
RT-12p / RT-16p	STX1A	groupI	9955544	Syntaxin-1A (Neuron-specific antigen HPC-1) [Source:UniProtKB/Swiss-Prot;Acc:Q16623]
RT-12p / RT-16p	CASP4	groupI	9993797	Caspase-4 Precursor (CASP-4)(EC 3.4.22.57)(ICH-2 protease)(TX protease)(ICE(rel)-II) [Contains Caspase-4 subunit 1;Caspase-4 subunit 2] [Source:UniProtKB/Swiss-Prot;Acc:P49662]
RT-12p / RT-16p	KCTD7 (2 of 2)	groupI	9998415	BTB/POZ domain-containing protein KCTD7 [Source:UniProtKB/Swiss-Prot;Acc:Q96MP8]
RT-12p / RT-16p		groupI	10004237
RT-12p / RT-16p		groupI	10009030
RT-12p / RT-16p	NMD3	groupI	10023242	60S ribosomal export protein NMD3 (hNMD3) [Source:UniProtKB/Swiss-Prot;Acc:Q96D46]
RT-12p / RT-16p	PPM1L (1 of 2)	groupI	10034861	Protein phosphatase 1L (EC 3.1.3.16)(Protein phosphatase 1-like)(Protein phosphatase 2C isoform epsilon)(PP2C-epsilon) [Source:UniProtKB/Swiss-Prot;Acc:Q5SGD2]
RT-12p / RT-16p	ARL14 (1 of 2)	groupI	10068110	ADP-ribosylation factor-like protein 14 (ADP-ribosylation factor 7) [Source:UniProtKB/Swiss-Prot;Acc:Q8N4G2]
RT-12p / RT-16p	KPNA4	groupI	10069916	Importin subunit alpha-4 (Karyopherin subunit alpha-4)(Importin alpha Q1)(Qip1) [Source:UniProtKB/Swiss-Prot;Acc:O00629]
RT-12p / RT-16p	IFT80	groupI	10082472	Intraflagellar transport protein 80 homolog (WD repeat-containing protein 56) [Source:UniProtKB/Swiss-Prot;Acc:Q9P2H3]
RT-12p / RT-16p	SMC4	groupI	10085122	Structural maintenance of chromosomes protein 4 (Chromosome-associated polypeptide C)(hCAP-C)(XCAP-C homolog) [Source:UniProtKB/Swiss-Prot;Acc:Q9NTJ3]
RT-12p / RT-16p		groupI	10141668
RT-12p / RT-16p		groupI	10152497
RT-12p / RT-16p	SCHIP1 (1 of 2)	groupI	10156433	Schwannomin-interacting protein 1 (SCHIP-1) [Source:UniProtKB/Swiss-Prot;Acc:Q9P0W5]
RT-12p / RT-16p		groupI	10309588
RT-12p / RT-16p	MFSD1	groupI	10314860	Major facilitator superfamily domain-containing protein 1 (Smooth muscle cell-associated protein 4)(SMAP-4) [Source:UniProtKB/Swiss-Prot;Acc:Q9H3U5]
RT-12p / RT-16p	P2RY13	groupI	10325442	P2Y purinoceptor 13 (P2Y13)(G-protein coupled receptor 86)(G-protein coupled receptor 94) [Source:UniProtKB/Swiss-Prot;Acc:Q9BPV8]
RT-12p / RT-16p	P2RY12	groupI	10334339	P2Y purinoceptor 12 (P2Y12)(P2Y12 platelet ADP receptor)(P2Y(ADP))(ADP-glucose receptor)(ADPG-R)(P2Y(AC))(P2Y(cyc))(P2T(AC))(SP1999) [Source:UniProtKB/Swiss-Prot;Acc:Q9H244]
RT-12p / RT-16p	IGSF10	groupI	10346343	Immunoglobulin superfamily member 10 Precursor (Calvaria mechanical force protein 608)(CMF608) [Source:UniProtKB/Swiss-Prot;Acc:Q6WRI0]
RT-12p / RT-16p	AADACL2	groupI	10371470	Arylacetamide deacetylase-like 2 Precursor (EC 3.1.1.-) [Source:UniProtKB/Swiss-Prot;Acc:Q6P093]
RT-12p / RT-16p	SUCNR1	groupI	10382050	Succinate receptor 1 (G-protein coupled receptor 91)(P2Y purinoceptor 1-like) [Source:UniProtKB/Swiss-Prot;Acc:Q9BXA5]
RT-12p / RT-16p	MBNL1 (1 of 2)	groupI	10418719	Muscleblind-like protein 1 (Triplet-expansion RNA-binding protein) [Source:UniProtKB/Swiss-Prot;Acc:Q9NR56]
RT-12p / RT-16p	P2RY1	groupI	10467941	P2Y purinoceptor 1 (P2Y1)(Purinergic receptor)(ATP receptor) [Source:UniProtKB/Swiss-Prot;Acc:P47900]
RT-12p / RT-16p	RAP2B (1 of 2)	groupI	10482547	Ras-related protein Rap-2b Precursor [Source:UniProtKB/Swiss-Prot;Acc:P61225]
RT-12p / RT-16p		groupI	10510081
RT-12p / RT-16p	DHX36	groupI	10532235	Probable ATP-dependent RNA helicase DHX36 (EC 3.6.1.-)(DEAH box protein 36)(MLE-like protein 1)(RNA helicase associated with AU-rich element ARE) [Source:UniProtKB/Swiss-Prot;Acc:Q9H2U1]
RT-12p / RT-16p	GPR149	groupI	10550729	Probable G-protein coupled receptor 149 (G-protein coupled receptor PGR10) [Source:UniProtKB/Swiss-Prot;Acc:Q86SP6]
RT-12p / RT-16p	MME	groupI	10570526	Neprilysin (EC 3.4.24.11)(Neutral endopeptidase 24.11)(Neutral endopeptidase)(NEP)(Enkephalinase)(Atriopeptidase)(Common acute lymphocytic leukemia antigen)(CALLA)(CD10 antigen) [Source:UniProtKB/Swiss-Prot;Acc:P08473]
RT-12p / RT-16p		groupI	10608295
RT-12p / RT-16p	TAS1R1 (1 of 9)	groupI	10616415	Taste receptor type 1 member 1 Precursor (G-protein coupled receptor 70) [Source:UniProtKB/Swiss-Prot;Acc:Q7RTX1]
RT-12p / RT-16p	TAS1R1 (2 of 9)	groupI	10620166	Taste receptor type 1 member 1 Precursor (G-protein coupled receptor 70) [Source:UniProtKB/Swiss-Prot;Acc:Q7RTX1]
RT-12p / RT-16p		groupI	10626884
RT-12p / RT-16p	TAS1R1 (6 of 9)	groupI	10632108	Taste receptor type 1 member 1 Precursor (G-protein coupled receptor 70) [Source:UniProtKB/Swiss-Prot;Acc:Q7RTX1]
RT-12p / RT-16p		groupI	10662034
RT-12p / RT-16p	TAS1R1 (8 of 9)	groupI	10669725	Taste receptor type 1 member 1 Precursor (G-protein coupled receptor 70) [Source:UniProtKB/Swiss-Prot;Acc:Q7RTX1]
RT-12p / RT-16p	TAS1R1 (9 of 9)	groupI	10680875	Taste receptor type 1 member 1 Precursor (G-protein coupled receptor 70) [Source:UniProtKB/Swiss-Prot;Acc:Q7RTX1]
RT-12p / RT-16p	TAS1R1 (3 of 9)	groupI	10750045	Taste receptor type 1 member 1 Precursor (G-protein coupled receptor 70) [Source:UniProtKB/Swiss-Prot;Acc:Q7RTX1]
RT-12p / RT-16p	TAS1R1 (4 of 9)	groupI	10754993	Taste receptor type 1 member 1 Precursor (G-protein coupled receptor 70) [Source:UniProtKB/Swiss-Prot;Acc:Q7RTX1]
RT-12p / RT-16p	TAS1R1 (7 of 9)	groupI	10757791	Taste receptor type 1 member 1 Precursor (G-protein coupled receptor 70) [Source:UniProtKB/Swiss-Prot;Acc:Q7RTX1]
RT-12p / RT-16p	TAS1R1 (5 of 9)	groupI	10768786	Taste receptor type 1 member 1 Precursor (G-protein coupled receptor 70) [Source:UniProtKB/Swiss-Prot;Acc:Q7RTX1]
RT-12p / RT-16p	PLCH1	groupI	10774820	1-phosphatidylinositol-4,5-bisphosphate phosphodiesterase eta-1 (EC 3.1.4.11)(Phospholipase C-eta-1)(PLC-eta-1)(Phospholipase C-like protein 3)(PLC-L3) [Source:UniProtKB/Swiss-Prot;Acc:Q4KWH8]
RT-12p / RT-16p	C3orf33	groupI	10817514	Uncharacterized protein C3orf33 [Source:UniProtKB/Swiss-Prot;Acc:Q6P1S2]
RT-12p / RT-16p	MED13 (2 of 2)	groupI	10821596	Mediator of RNA polymerase II transcription subunit 13 (Mediator complex subunit 13)(Thyroid hormone receptor-associated protein complex 240 kDa component)(Trap240)(Thyroid hormone receptor-associated protein 1)(Vitamin D3 receptor-interacting protein com
RT-12p / RT-16p		groupI	10842240
RT-12p / RT-16p		groupI	10845514
RT-12p / RT-16p	MAP6 (2 of 2)	groupI	10853645	Microtubule-associated protein 6 (MAP-6)(Stable tubule-only polypeptide)(STOP) [Source:UniProtKB/Swiss-Prot;Acc:Q96JE9]
RT-12p / RT-16p	PRKRIR (1 of 2)	groupI	10860067	52 kDa repressor of the inhibitor of the protein kinase (p58IPK-interacting protein)(58 kDa interferon-induced protein kinase-interacting protein)(P52rIPK)(Death-associated protein 4)(THAP domain-containing protein 0) [Source:UniProtKB/Swiss-Prot;Acc:O434
RT-12p / RT-16p	DYRK1A	groupI	10867279	Dual specificity tyrosine-phosphorylation-regulated kinase 1A (EC 2.7.12.1)(Protein kinase minibrain homolog)(MNBH)(hMNB)(HP86)(Dual specificity YAK1-related kinase) [Source:UniProtKB/Swiss-Prot;Acc:Q13627]
RT-12p / RT-16p	ALCAM (1 of 2)	groupI	10881353	CD166 antigen Precursor (Activated leukocyte cell adhesion molecule)(CD166 antigen) [Source:UniProtKB/Swiss-Prot;Acc:Q13740]
RT-12p / RT-16p	ZPLD1 (2 of 2)	groupI	10940398	Zona pellucida-like domain-containing protein 1 Precursor (ZP domain-containing protein 1) [Source:UniProtKB/Swiss-Prot;Acc:Q8TCW7]
RT-12p / RT-16p	PICALM (2 of 2)	groupI	10950224	Phosphatidylinositol-binding clathrin assembly protein (Clathrin assembly lymphoid myeloid leukemia protein) [Source:UniProtKB/Swiss-Prot;Acc:Q13492]
RT-12p / RT-16p	SYTL2 (1 of 2)	groupI	10966797	Synaptotagmin-like protein 2 (Exophilin-4) [Source:UniProtKB/Swiss-Prot;Acc:Q9HCH5]
RT-12p / RT-16p		groupI	10981250
RT-12p / RT-16p	HSPA8 (2 of 2)	groupI	10989308	Heat shock cognate 71 kDa protein (Heat shock 70 kDa protein 8) [Source:UniProtKB/Swiss-Prot;Acc:P11142]
RT-12p / RT-16p		groupI	10994032
RT-12p / RT-16p		groupI	11000782
RT-12p / RT-16p	ESAM	groupI	11074344	Endothelial cell-selective adhesion molecule Precursor [Source:UniProtKB/Swiss-Prot;Acc:Q96AP7]
RT-12p / RT-16p	ACAD8	groupI	11082786	Isobutyryl-CoA dehydrogenase, mitochondrial Precursor (EC 1.3.99.-)(Acyl-CoA dehydrogenase family member 8)(ACAD-8)(Activator-recruited cofactor 42 kDa component)(ARC42) [Source:UniProtKB/Swiss-Prot;Acc:Q9UKU7]
RT-12p / RT-16p	THYN1	groupI	11088226	Thymocyte nuclear protein 1 (Thymocyte protein Thy28) [Source:UniProtKB/Swiss-Prot;Acc:Q9P016]
RT-12p / RT-16p	VPS26B (2 of 2)	groupI	11091174	Vacuolar protein sorting-associated protein 26B (Vesicle protein sorting 26B) [Source:UniProtKB/Swiss-Prot;Acc:Q4G0F5]
RT-12p / RT-16p	JAM3 (2 of 2)	groupI	11096788	Junctional adhesion molecule C Precursor (JAM-C)(Junctional adhesion molecule 3)(JAM-3)(JAM-2) [Source:UniProtKB/Swiss-Prot;Acc:Q9BX67]
RT-12p / RT-16p		groupI	11124934
RT-12p / RT-16p	IGSF9B (2 of 2)	groupI	11135265	Protein turtle homolog B Precursor (Immunoglobulin superfamily member 9B) [Source:UniProtKB/Swiss-Prot;Acc:Q9UPX0]
RT-12p / RT-16p		groupI	11163129
RT-12p / RT-16p		groupI	11182282
RT-12p / RT-16p	CADM1 (2 of 2)	groupI	11198442	Cell adhesion molecule 1 Precursor (Immunoglobulin superfamily member 4)(Nectin-like protein 2)(NECL-2)(Tumor suppressor in lung cancer 1)(TSLC-1)(Synaptic cell adhesion molecule)(Spermatogenic immunoglobulin superfamily)(SgIGSF) [Source:UniProtKB/Swiss-P
RT-12p / RT-16p	NCAM1 (2 of 2)	groupI	11344900	Neural cell adhesion molecule 1 Precursor (NCAM-1)(N-CAM-1)(CD56 antigen) [Source:UniProtKB/Swiss-Prot;Acc:P13591]
RT-12p / RT-16p	ZBTB16 (2 of 2)	groupI	11382603	Zinc finger and BTB domain-containing protein 16 (Zinc finger protein PLZF)(Promyelocytic leukemia zinc finger protein)(Zinc finger protein 145) [Source:UniProtKB/Swiss-Prot;Acc:Q05516]
RT-12p / RT-16p	TMPRSS5	groupI	11407005	Transmembrane protease, serine 5 (EC 3.4.21.-)(Spinesin) [Source:UniProtKB/Swiss-Prot;Acc:Q9H3S3]
RT-12p / RT-16p	PIH1D2	groupI	11411194	PIH1 domain-containing protein 2 [Source:UniProtKB/Swiss-Prot;Acc:Q8WWB5]
RT-12p / RT-16p	DIXDC1	groupI	11413542	Dixin (DIX domain-containing protein 1)(Coiled-coil protein DIX1)(Coiled-coil-DIX1) [Source:UniProtKB/Swiss-Prot;Acc:Q155Q3]
RT-12p / RT-16p	C11orf57	groupI	11429258	Uncharacterized protein C11orf57 [Source:UniProtKB/Swiss-Prot;Acc:Q6ZUT1]
RT-12p / RT-16p	LRFN1	groupI	11437194	Leucine-rich repeat and fibronectin type III domain-containing protein 1 Precursor (Synaptic adhesion-like molecule 2) [Source:UniProtKB/Swiss-Prot;Acc:Q9P244]
RT-12p / RT-16p		groupI	11458387
RT-12p / RT-16p	SOCS4	groupI	11579509	Suppressor of cytokine signaling 4 (SOCS-4)(Suppressor of cytokine signaling 7)(SOCS-7) [Source:UniProtKB/Swiss-Prot;Acc:Q8WXH5]
RT-12p / RT-16p	SAMD4B	groupI	11585569	Sterile alpha motif domain-containing protein 4B [Source:UniProtKB/Swiss-Prot;Acc:Q5PRF9]
RT-12p / RT-16p	PAF1	groupI	11597447	RNA polymerase II-associated factor 1 homolog (hPAF1)(Pancreatic differentiation protein 2) [Source:UniProtKB/Swiss-Prot;Acc:Q8N7H5]
RT-12p / RT-16p	TAOK1 (1 of 2)	groupI	11607936	Serine/threonine-protein kinase TAO1 (EC 2.7.11.1)(Thousand and one amino acid protein 1)(STE20-like kinase PSK2)(Kinase from chicken homolog B)(hKFC-B) [Source:UniProtKB/Swiss-Prot;Acc:Q7L7X3]
RT-12p / RT-16p	TSR1	groupI	11619039	Pre-rRNA-processing protein TSR1 homolog [Source:UniProtKB/Swiss-Prot;Acc:Q2NL82]
RT-12p / RT-16p	HIC1	groupI	11640870	Hypermethylated in cancer 1 protein (Hic-1)(Zinc finger and BTB domain-containing protein 29) [Source:UniProtKB/Swiss-Prot;Acc:Q14526]
RT-12p / RT-16p	DPH1	groupI	11730923	Diphthamide biosynthesis protein 1 (DPH1 homolog)(HsDph1)(Diphthamide biosynthesis protein 2 homolog-like 1)(DPH2-like 1)(DPH-like 1)(Diphthamide biosynthesis protein 2-like)(Ovarian cancer-associated gene 1 protein) [Source:UniProtKB/Swiss-Prot;Acc:Q9BZG
RT-12p / RT-16p	RTN4RL1 (2 of 2)	groupI	11878414	Reticulon-4 receptor-like 1 Precursor (Nogo-66 receptor homolog 2)(Nogo-66 receptor-related protein 3)(NgR3)(Nogo receptor-like 2) [Source:UniProtKB/Swiss-Prot;Acc:Q86UN2]
RT-12p / RT-16p	RPA1 (1 of 2)	groupI	11905446	Replication protein A 70 kDa DNA-binding subunit (RP-A p70)(Replication factor A protein 1)(RF-A protein 1)(Single-stranded DNA-binding protein) [Source:UniProtKB/Swiss-Prot;Acc:P27694]
RT-12p / RT-16p	SERPINF2	groupI	11927310	Alpha-2-antiplasmin Precursor (Alpha-2-AP)(Alpha-2-plasmin inhibitor)(Alpha-2-PI) [Source:UniProtKB/Swiss-Prot;Acc:P08697]
RT-12p / RT-16p	WDR81	groupI	11932289	WD repeat-containing protein 81 [Source:UniProtKB/Swiss-Prot;Acc:Q562E7]
RT-12p / RT-16p	SLC13A5 (1 of 2)	groupI	11947087	Solute carrier family 13 member 5 (Na(+)/citrate cotransporter)(NaCT)(Sodium-coupled citrate transporter)(Sodium-dependent citrate transporter) [Source:UniProtKB/Swiss-Prot;Acc:Q86YT5]
RT-12p / RT-16p		groupI	11957907
RT-12p / RT-16p		groupI	11962623
RT-12p / RT-16p	PITPNM3	groupI	11984518	Membrane-associated phosphatidylinositol transfer protein 3 (Phosphatidylinositol transfer protein, membrane-associated 3)(Pyk2 N-terminal domain-interacting receptor 1)(NIR-1) [Source:UniProtKB/Swiss-Prot;Acc:Q9BZ71]
RT-12p / RT-16p	KIAA0753	groupI	12038391	Uncharacterized protein KIAA0753 [Source:UniProtKB/Swiss-Prot;Acc:Q2KHM9]
RT-12p / RT-16p	TXNL5	groupI	12057660	Thioredoxin domain-containing protein 17 (Thioredoxin-like protein 5)(14 kDa thioredoxin-related protein)(TRP14)(Protein 42-9-9) [Source:UniProtKB/Swiss-Prot;Acc:Q9BRA2]
RT-12p / RT-16p	NXN	groupI	12060329	Nucleoredoxin (EC 1.8.1.8) [Source:UniProtKB/Swiss-Prot;Acc:Q6DKJ4]
RT-12p / RT-16p	RNMTL1	groupI	12103464	RNA methyltransferase-like protein 1 (EC 2.1.1.-) [Source:UniProtKB/Swiss-Prot;Acc:Q9HC36]
RT-12p / RT-16p	GLOD4	groupI	12105804	Glyoxalase domain-containing protein 4 [Source:UniProtKB/Swiss-Prot;Acc:Q9HC38]
RT-12p / RT-16p	KIAA0100	groupI	12109430	UPF0378 protein KIAA0100 Precursor (Breast cancer overexpressed gene 1 protein)(Antigen MLAA-22) [Source:UniProtKB/Swiss-Prot;Acc:Q14667]
RT-12p / RT-16p	ALDOC (2 of 2)	groupI	12131921	Fructose-bisphosphate aldolase C (EC 4.1.2.13)(Brain-type aldolase) [Source:UniProtKB/Swiss-Prot;Acc:P09972]
RT-12p / RT-16p	SFRS1	groupI	12137798	Splicing factor, arginine/serine-rich 1 (pre-mRNA-splicing factor SF2, P33 subunit)(Alternative-splicing factor 1)(ASF-1) [Source:UniProtKB/Swiss-Prot;Acc:Q07955]
RT-12p / RT-16p	DYNLL2	groupI	12142333	Dynein light chain 2, cytoplasmic (Dynein light chain LC8-type 2) [Source:UniProtKB/Swiss-Prot;Acc:Q96FJ2]
RT-12p / RT-16p	HNF1B	groupI	12164586	Hepatocyte nuclear factor 1-beta (HNF-1-beta)(HNF-1B)(Transcription factor 2)(TCF-2)(Variant hepatic nuclear factor 1)(vHNF1)(Homeoprotein LFB3) [Source:UniProtKB/Swiss-Prot;Acc:P35680]
RT-12p / RT-16p	AP1GBP1	groupI	12185852	AP1 subunit gamma-binding protein 1 (Gamma-synergin) [Source:UniProtKB/Swiss-Prot;Acc:Q9UMZ2]
RT-12p / RT-16p	TADA2L	groupI	12229512	Transcriptional adapter 2-alpha (Transcriptional adapter 2-like)(ADA2-like protein) [Source:UniProtKB/Swiss-Prot;Acc:O75478]
RT-12p / RT-16p	TRAF4	groupI	12266909	TNF receptor-associated factor 4 (Cysteine-rich domain associated with RING and Traf domains protein 1)(Malignant 62)(RING finger protein 83) [Source:UniProtKB/Swiss-Prot;Acc:Q9BUZ4]
RT-12p / RT-16p	NEK8	groupI	12296024	Serine/threonine-protein kinase Nek8 (EC 2.7.11.1)(Never in mitosis A-related kinase 8)(NimA-related protein kinase 8)(NIMA-related kinase 12a) [Source:UniProtKB/Swiss-Prot;Acc:Q86SG6]
RT-12p / RT-16p	TLCD1	groupI	12310292	TLC domain-containing protein 1 Precursor [Source:UniProtKB/Swiss-Prot;Acc:Q96CP7]
RT-12p / RT-16p	RAB34 (1 of 2)	groupI	12317367	Ras-related protein Rab-34 (Rab-39)(Ras-related protein Rah) [Source:UniProtKB/Swiss-Prot;Acc:Q9BZG1]
RT-12p / RT-16p	PROCA1	groupI	12328410	Protein PROCA1 [Source:UniProtKB/Swiss-Prot;Acc:Q8NCQ7]
RT-12p / RT-16p		groupI	12337225
RT-12p / RT-16p		groupI	12344725
RT-12p / RT-16p	YWHAG (2 of 2)	groupI	12349179	14-3-3 protein gamma (Protein kinase C inhibitor protein 1)(KCIP-1) [Contains 14-3-3 protein gamma, N-terminally processed] [Source:UniProtKB/Swiss-Prot;Acc:P61981]
RT-12p / RT-16p	CAMKK1 (2 of 2)	groupI	12361944	Calcium/calmodulin-dependent protein kinase kinase 1 (CaMKK 1)(EC 2.7.11.17)(Calcium/calmodulin-dependent protein kinase kinase alpha)(CaM-kinase kinase alpha)(CaM-KK alpha)(CaMKK alpha)(CaM-kinase IV kinase) [Source:UniProtKB/Swiss-Prot;Acc:Q8N5S9]
RT-12p / RT-16p	UCP3	groupI	12372780	Mitochondrial uncoupling protein 3 (UCP 3) [Source:UniProtKB/Swiss-Prot;Acc:P55916]
RT-12p / RT-16p		groupI	12376253
RT-12p / RT-16p	C2CD3	groupI	12379163	C2 domain-containing protein 3 [Source:UniProtKB/Swiss-Prot;Acc:Q4AC94]
RT-12p / RT-16p	P4HA3	groupI	12392909	Prolyl 4-hydroxylase subunit alpha-3 Precursor (EC 1.14.11.2)(4-PH alpha-3)(Procollagen-proline,2-oxoglutarate-4-dioxygenase subunit alpha-3) [Source:UniProtKB/Swiss-Prot;Acc:Q7Z4N8]
RT-12p / RT-16p		groupI	12403401
RT-12p / RT-16p	DIABLO (2 of 2)	groupI	12409078	Diablo homolog, mitochondrial Precursor (Second mitochondria-derived activator of caspase)(Smac protein)(Direct IAP-binding protein with low pI) [Source:UniProtKB/Swiss-Prot;Acc:Q9NR28]
RT-12p / RT-16p		groupI	12412936
RT-12p / RT-16p		groupI	12423552
RT-12p / RT-16p		groupI	12433156
RT-12p / RT-16p		groupI	12436174
RT-12p / RT-16p		groupI	12452946
RT-12p / RT-16p	DIABLO (1 of 2)	groupI	12463776	Diablo homolog, mitochondrial Precursor (Second mitochondria-derived activator of caspase)(Smac protein)(Direct IAP-binding protein with low pI) [Source:UniProtKB/Swiss-Prot;Acc:Q9NR28]
RT-12p / RT-16p	PVRL3 (1 of 2)	groupI	12470211	Poliovirus receptor-related protein 3 Precursor (Nectin-3)(CDw113)(CD113 antigen) [Source:UniProtKB/Swiss-Prot;Acc:Q9NQS3]
RT-12p / RT-16p		groupI	12515292
RT-12p / RT-16p	RRP8	groupI	12522462	Cerebral protein 1 [Source:UniProtKB/Swiss-Prot;Acc:O43159]
RT-12p / RT-16p	ILK (1 of 2)	groupI	12527100	Integrin-linked protein kinase (EC 2.7.11.1)(ILK-1)(ILK-2)(59 kDa serine/threonine-protein kinase)(p59ILK) [Source:UniProtKB/Swiss-Prot;Acc:Q13418]
RT-12p / RT-16p		groupI	12542061
RT-12p / RT-16p	ROBO4 (1 of 2)	groupI	12734935	Roundabout homolog 4 Precursor (Magic roundabout) [Source:UniProtKB/Swiss-Prot;Acc:Q8WZ75]
RT-12p / RT-16p		groupI	12863342
RT-12p / RT-16p		groupI	13131167
RT-12p / RT-16p	STIM1	groupI	13139185	Stromal interaction molecule 1 Precursor [Source:UniProtKB/Swiss-Prot;Acc:Q13586]
RT-12p / RT-16p		groupI	13157633
RT-12p / RT-16p		groupI	13160216
RT-12p / RT-16p		groupI	13163992
RT-12p / RT-16p		groupI	13168649
RT-12p / RT-16p		groupI	13172044
RT-12p / RT-16p		groupI	13179252
RT-12p / RT-16p		groupI	13184966
RT-12p / RT-16p		groupI	13193958
RT-12p / RT-16p		groupI	13198664
RT-12p / RT-16p		groupI	13202852
RT-12p / RT-16p		groupI	13204979
RT-12p / RT-16p		groupI	13228998
RT-12p / RT-16p		groupI	13241318
RT-12p / RT-16p	B3GALTL (1 of 2)	groupI	13250718	Beta-1,3-glucosyltransferase (Beta3Glc-T)(EC 2.4.1.-)(Beta-3-glycosyltransferase-like) [Source:UniProtKB/Swiss-Prot;Acc:Q6Y288]
RT-12p / RT-16p	FRY (1 of 2)	groupI	13316994	Protein furry homolog [Source:UniProtKB/Swiss-Prot;Acc:Q5TBA9]
RT-12p / RT-16p	BRCA2	groupI	13362884	Breast cancer type 2 susceptibility protein (Fanconi anemia group D1 protein) [Source:UniProtKB/Swiss-Prot;Acc:P51587]
RT-12p / RT-16p		groupI	13367609
RT-12p / RT-16p	N4BP2	groupI	13368759	NEDD4-binding protein 2 (N4BP2)(EC 3.-.-.-)(BCL-3-binding protein) [Source:UniProtKB/Swiss-Prot;Acc:Q86UW6]
RT-12p / RT-16p	C8orf79	groupI	13373946	Putative methyltransferase KIAA1456 (EC 2.1.1.-) [Source:UniProtKB/Swiss-Prot;Acc:Q9P272]
RT-12p / RT-16p		groupI	13380654
RT-12p / RT-16p	STARD13 (1 of 2)	groupI	13419186	StAR-related lipid transfer protein 13 (START domain-containing protein 13)(StARD13)(Deleted in liver cancer protein 2)(Rho GTPase-activating protein)(46H23.2) [Source:UniProtKB/Swiss-Prot;Acc:Q9Y3M8]
RT-12p / RT-16p		groupI	13479008
RT-12p / RT-16p	DCAMKL1 (2 of 2)	groupI	13608626	Serine/threonine-protein kinase DCLK1 (EC 2.7.11.1)(Doublecortin-like and CAM kinase-like 1)(Doublecortin-like kinase 1) [Source:UniProtKB/Swiss-Prot;Acc:O15075]
RT-12p / RT-16p	SPG20 (1 of 2)	groupI	13626289	Spartin (Trans-activated by hepatitis C virus core protein 1) [Source:UniProtKB/Swiss-Prot;Acc:Q8N0X7]
RT-12p / RT-16p	POSTN (1 of 2)	groupI	13650351	Periostin Precursor (PN)(Osteoblast-specific factor 2)(OSF-2) [Source:UniProtKB/Swiss-Prot;Acc:Q15063]
RT-12p / RT-16p	TRPC4 (2 of 2)	groupI	13663942	Short transient receptor potential channel 4 (TrpC4)(Trp-related protein 4)(hTrp-4)(hTrp4) [Source:UniProtKB/Swiss-Prot;Acc:Q9UBN4]
RT-12p / RT-16p	FREM2 (1 of 2)	groupI	13679903	FRAS1-related extracellular matrix protein 2 Precursor (ECM3 homolog) [Source:UniProtKB/Swiss-Prot;Acc:Q5SZK8]
RT-12p / RT-16p	TRIM3 (1 of 2)	groupI	13725256	Tripartite motif-containing protein 3 (RING finger protein 22)(Brain-expressed RING finger protein)(RING finger protein 97) [Source:UniProtKB/Swiss-Prot;Acc:O75382]
RT-12p / RT-16p	ARFIP2 (2 of 2)	groupI	13751016	Arfaptin-2 (ADP-ribosylation factor-interacting protein 2)(Partner of RAC1)(Protein POR1) [Source:UniProtKB/Swiss-Prot;Acc:P53365]
RT-12p / RT-16p		groupI	13774012
RT-12p / RT-16p	URB1	groupI	13853852	Nucleolar pre-ribosomal-associated protein 1 (Protein URB1) [Source:UniProtKB/Swiss-Prot;Acc:O60287]
RT-12p / RT-16p	SFRS15 (1 of 2)	groupI	13867972	Splicing factor, arginine/serine-rich 15 (CTD-binding SR-like protein RA4) [Source:UniProtKB/Swiss-Prot;Acc:O95104]
RT-12p / RT-16p	TIAM1 (2 of 2)	groupI	13903005	T-lymphoma invasion and metastasis-inducing protein 1 (TIAM-1) [Source:UniProtKB/Swiss-Prot;Acc:Q13009]
RT-12p / RT-16p		groupI	13926650
RT-12p / RT-16p		groupI	13928378
RT-12p / RT-16p		groupI	13930653
RT-12p / RT-16p		groupI	13933064
RT-12p / RT-16p		groupI	13943750
RT-12p / RT-16p	BACH1	groupI	13962476	Transcription regulator protein BACH1 (BTB and CNC homolog 1)(HA2303) [Source:UniProtKB/Swiss-Prot;Acc:O14867]
RT-12p / RT-16p	USP16	groupI	13966627	Ubiquitin carboxyl-terminal hydrolase 16 (EC 3.1.2.15)(Ubiquitin thioesterase 16)(Ubiquitin-specific-processing protease 16)(Deubiquitinating enzyme 16)(Ubiquitin-processing protease UBP-M) [Source:UniProtKB/Swiss-Prot;Acc:Q9Y5T5]
RT-12p / RT-16p	C21orf6	groupI	13971864	RWD domain-containing protein 2B [Source:UniProtKB/Swiss-Prot;Acc:P57060]
RT-12p / RT-16p	CADM2 (1 of 2)	groupI	13985038	Cell adhesion molecule 2 Precursor (Immunoglobulin superfamily member 4D)(Nectin-like protein 3) [Source:UniProtKB/Swiss-Prot;Acc:Q8N3J6]
RT-12p / RT-16p	GBE1	groupI	14115348	1,4-alpha-glucan-branching enzyme (EC 2.4.1.18)(Glycogen-branching enzyme)(Brancher enzyme) [Source:UniProtKB/Swiss-Prot;Acc:Q04446]
RT-12p / RT-16p	SLC7A1 (2 of 2)	groupI	14181462	High affinity cationic amino acid transporter 1 (CAT-1)(CAT1)(System Y+ basic amino acid transporter)(Solute carrier family 7 member 1)(Ecotropic retroviral leukemia receptor homolog)(Ecotropic retrovirus receptor homolog)(ERR) [Source:UniProtKB/Swiss-Pro
RT-12p / RT-16p	KIAA0774 (1 of 2)	groupI	14207318	Uncharacterized protein KIAA0774 [Source:UniProtKB/Swiss-Prot;Acc:Q5JR59]
RT-12p / RT-16p	STOML3 (2 of 2)	groupI	14213403	Stomatin-like protein 3 [Source:UniProtKB/Swiss-Prot;Acc:Q8TAV4]
RT-12p / RT-16p	FOXO1A (1 of 2)	groupI	14219642	Forkhead box protein O1 (Forkhead box protein O1A)(Forkhead in rhabdomyosarcoma) [Source:UniProtKB/Swiss-Prot;Acc:Q12778]
RT-12p / RT-16p	COG6	groupI	14261590	Conserved oligomeric Golgi complex subunit 6 (COG complex subunit 6)(Component of oligomeric Golgi complex 6) [Source:UniProtKB/Swiss-Prot;Acc:Q9Y2V7]
RT-12p / RT-16p	LHFP	groupI	14281680	Lipoma HMGIC fusion partner Precursor [Source:UniProtKB/Swiss-Prot;Acc:Q9Y693]
RT-12p / RT-16p	NEK3	groupI	14322123	Serine/threonine-protein kinase Nek3 (EC 2.7.11.1)(NimA-related protein kinase 3)(HSPK 36) [Source:UniProtKB/Swiss-Prot;Acc:P51956]
RT-12p / RT-16p	P2RY5 (1 of 2)	groupI	14341623	Oleoyl-L-alpha-lysophosphatidic acid receptor (P2Y purinoceptor 5)(P2Y5)(Purinergic receptor 5)(RB intron encoded G-protein coupled receptor) [Source:UniProtKB/Swiss-Prot;Acc:P43657]
RT-12p / RT-16p	RCBTB2	groupI	14352147	RCC1 and BTB domain-containing protein 2 (Regulator of chromosome condensation and BTB domain-containing protein 2)(Chromosome condensation 1-like)(CHC1-L)(RCC1-like G exchanging factor) [Source:UniProtKB/Swiss-Prot;Acc:O95199]
RT-12p / RT-16p	FNDC3A	groupI	14364430	Fibronectin type-III domain-containing protein 3a [Source:UniProtKB/Swiss-Prot;Acc:Q9Y2H6]
RT-12p / RT-16p	MLNR	groupI	14404812	Motilin receptor (G-protein coupled receptor 38) [Source:UniProtKB/Swiss-Prot;Acc:O43193]
RT-12p / RT-16p	RCSD1	groupI	14450640	Capz-interacting protein (Protein kinase substrate CapZIP)(RCSD domain-containing protein 1) [Source:UniProtKB/Swiss-Prot;Acc:Q6JBY9]
RT-12p / RT-16p	C3orf52	groupI	14454279	TPA-induced transmembrane protein [Source:UniProtKB/Swiss-Prot;Acc:Q5BVD1]
RT-12p / RT-16p	GUCA1C (2 of 2)	groupI	14461065	Guanylyl cyclase-activating protein 3 (GCAP 3)(Guanylate cyclase activator 1C) [Source:UniProtKB/Swiss-Prot;Acc:O95843]
RT-12p / RT-16p	THRSP	groupI	14464975	Thyroid hormone-inducible hepatic protein (Spot 14 protein)(SPOT14)(S14 protein) [Source:UniProtKB/Swiss-Prot;Acc:Q92748]
RT-12p / RT-16p	RAB30	groupI	14468095	Ras-related protein Rab-30 [Source:UniProtKB/Swiss-Prot;Acc:Q15771]
RT-12p / RT-16p	PRCP	groupI	14472720	Lysosomal Pro-X carboxypeptidase Precursor (EC 3.4.16.2)(Prolylcarboxypeptidase)(PRCP)(Proline carboxypeptidase)(Angiotensinase C)(Lysosomal carboxypeptidase C) [Source:UniProtKB/Swiss-Prot;Acc:P42785]
RT-12p / RT-16p	FAM181B	groupI	14485714	Protein FAM181B [Source:UniProtKB/Swiss-Prot;Acc:A6NEQ2]
RT-12p / RT-16p	ODZ4	groupI	14585614	Teneurin-4 (Ten-4)(Tenascin-M4)(Ten-m4)(Protein Odd Oz/ten-m homolog 4) [Source:UniProtKB/Swiss-Prot;Acc:Q6N022]
RT-12p / RT-16p	NARS2	groupI	14698655	Probable asparaginyl-tRNA synthetase, mitochondrial Precursor (EC 6.1.1.22)(Asparagine--tRNA ligase)(AsnRS) [Source:UniProtKB/Swiss-Prot;Acc:Q96I59]
RT-12p / RT-16p	GAB2	groupI	14705632	GRB2-associated-binding protein 2 (Growth factor receptor bound protein 2-associated protein 2)(GRB2-associated binder 2)(pp100) [Source:UniProtKB/Swiss-Prot;Acc:Q9UQC2]
RT-12p / RT-16p	MAML2	groupI	14736944	Mastermind-like protein 2 (Mam-2) [Source:UniProtKB/Swiss-Prot;Acc:Q8IZL2]
RT-12p / RT-16p	YAP1 (1 of 2)	groupI	14774869	65 kDa Yes-associated protein (YAP65) [Source:UniProtKB/Swiss-Prot;Acc:P46937]
RT-12p / RT-16p		groupI	14800235
RT-12p / RT-16p	KIAA1377	groupI	14805098	Uncharacterized protein KIAA1377 [Source:UniProtKB/Swiss-Prot;Acc:Q9P2H0]
RT-12p / RT-16p	TRPC6 (1 of 2)	groupI	14810368	Short transient receptor potential channel 6 (TrpC6) [Source:UniProtKB/Swiss-Prot;Acc:Q9Y210]
RT-12p / RT-16p		groupI	14817967
RT-12p / RT-16p		groupI	14826603
RT-12p / RT-16p	CNTN5	groupI	14891787	Contactin-5 Precursor (Neural recognition molecule NB-2)(hNB-2) [Source:UniProtKB/Swiss-Prot;Acc:O94779]
RT-12p / RT-16p	FBXO40 (1 of 3)	groupI	15017031	F-box only protein 40 (Muscle disease-related protein) [Source:UniProtKB/Swiss-Prot;Acc:Q9UH90]
RT-12p / RT-16p	TTC36	groupI	15021862	Tetratricopeptide repeat protein 36 (TPR repeat protein 36)(HSP70-binding protein 21) [Source:UniProtKB/Swiss-Prot;Acc:A6NLP5]
RT-12p / RT-16p	PVRL1 (1 of 2)	groupI	15122826	Poliovirus receptor-related protein 1 Precursor (Herpes virus entry mediator C)(HveC)(Nectin-1)(Herpesvirus Ig-like receptor)(HIgR)(CD111 antigen) [Source:UniProtKB/Swiss-Prot;Acc:Q15223]
RT-12p / RT-16p	TREH	groupI	15361610	Trehalase Precursor (EC 3.2.1.28)(Alpha,alpha-trehalase)(Alpha,alpha-trehalose glucohydrolase) [Source:UniProtKB/Swiss-Prot;Acc:O43280]
RT-12p / RT-16p	DDX6	groupI	15372490	Probable ATP-dependent RNA helicase DDX6 (EC 3.6.1.-)(DEAD box protein 6)(ATP-dependent RNA helicase p54)(Oncogene RCK) [Source:UniProtKB/Swiss-Prot;Acc:P26196]
RT-12p / RT-16p	CXCR5	groupI	15382050	C-X-C chemokine receptor type 5 (CXC-R5)(CXCR-5)(Burkitt lymphoma receptor 1)(Monocyte-derived receptor 15)(MDR-15)(CD185 antigen) [Source:UniProtKB/Swiss-Prot;Acc:P32302]
RT-12p / RT-16p	BCL9L	groupI	15385521	B-cell CLL/lymphoma 9-like protein (B-cell lymphoma 9-like protein)(BCL9-like protein)(Protein BCL9-2) [Source:UniProtKB/Swiss-Prot;Acc:Q86UU0]
RT-12p / RT-16p	CDON	groupI	15424209	Cell adhesion molecule-related/down-regulated by oncogenes Precursor [Source:UniProtKB/Swiss-Prot;Acc:Q4KMG0]
RT-12p / RT-16p	PRDM10	groupI	15505384	PR domain zinc finger protein 10 (PR domain-containing protein 10)(Tristanin) [Source:UniProtKB/Swiss-Prot;Acc:Q9NQV6]
RT-12p / RT-16p		groupI	15518273
RT-12p / RT-16p		groupI	15636451
RT-12p / RT-16p	SLC8A2 (1 of 2)	groupI	15646519	Sodium/calcium exchanger 2 Precursor (Na(+)/Ca(2+)-exchange protein 2) [Source:UniProtKB/Swiss-Prot;Acc:Q9UPR5]
RT-12p / RT-16p	SFRS7	groupI	15672536	Splicing factor, arginine/serine-rich 7 (Splicing factor 9G8) [Source:UniProtKB/Swiss-Prot;Acc:Q16629]
RT-12p / RT-16p		groupI	15681236
RT-12p / RT-16p	PAK4	groupI	15706210	Serine/threonine-protein kinase PAK 4 (EC 2.7.11.1)(p21-activated kinase 4)(PAK-4) [Source:UniProtKB/Swiss-Prot;Acc:O96013]
RT-12p / RT-16p	SUSD4	groupI	15719846	Sushi domain-containing protein 4 Precursor [Source:UniProtKB/Swiss-Prot;Acc:Q5VX71]
RT-12p / RT-16p	CCDC9	groupI	15743759	Coiled-coil domain-containing protein 9 [Source:UniProtKB/Swiss-Prot;Acc:Q9Y3X0]
RT-12p / RT-16p		groupI	15767604
RT-12p / RT-16p	SAE1	groupI	15780868	SUMO-activating enzyme subunit 1 (Ubiquitin-like 1-activating enzyme E1A) [Source:UniProtKB/Swiss-Prot;Acc:Q9UBE0]
RT-12p / RT-16p	ZC3H4	groupI	15798118	Zinc finger CCCH domain-containing protein 4 [Source:UniProtKB/Swiss-Prot;Acc:Q9UPT8]
RT-12p / RT-16p		groupI	15826511
RT-12p / RT-16p	DNAH2	groupI	15831154	Dynein heavy chain 2, axonemal (Axonemal beta dynein heavy chain 2)(Ciliary dynein heavy chain 2)(Dynein heavy chain domain-containing protein 3) [Source:UniProtKB/Swiss-Prot;Acc:Q9P225]
RT-12p / RT-16p	ERCC2	groupI	15879237	TFIIH basal transcription factor complex helicase subunit (EC 3.6.1.-)(DNA repair protein complementing XP-D cells)(Xeroderma pigmentosum group D-complementing protein)(CXPD)(DNA excision repair protein ERCC-2) [Source:UniProtKB/Swiss-Prot;Acc:P18074]
RT-12p / RT-16p		groupI	15889642
RT-12p / RT-16p	CKM (2 of 2)	groupI	15913134	Creatine kinase M-type (EC 2.7.3.2)(Creatine kinase M chain)(M-CK) [Source:UniProtKB/Swiss-Prot;Acc:P06732]
RT-12p / RT-16p	MARK4 (1 of 2)	groupI	15921096	MAP/microtubule affinity-regulating kinase 4 (EC 2.7.11.1)(MAP/microtubule affinity-regulating kinase-like 1) [Source:UniProtKB/Swiss-Prot;Acc:Q96L34]
RT-12p / RT-16p		groupI	15969470
RT-12p / RT-16p		groupI	15973538
RT-12p / RT-16p		groupI	15990433
RT-12p / RT-16p	SPTBN4	groupI	15998209	Spectrin beta chain, brain 3 (Spectrin, non-erythroid beta chain 3)(Beta-IV spectrin) [Source:UniProtKB/Swiss-Prot;Acc:Q9H254]
RT-12p / RT-16p	BLVRB	groupI	16058124	Flavin reductase (FR)(EC 1.5.1.30)(NADPH-dependent diaphorase)(NADPH-flavin reductase)(FLR)(Biliverdin reductase B)(BVR-B)(EC 1.3.1.24)(Biliverdin-IX beta-reductase)(Green heme-binding protein)(GHBP) [Source:UniProtKB/Swiss-Prot;Acc:P30043]
RT-12p / RT-16p		groupI	16062777
RT-12p / RT-16p	KCNK6	groupI	16067036	Potassium channel subfamily K member 6 (Inward rectifying potassium channel protein TWIK-2)(TWIK-originated similarity sequence) [Source:UniProtKB/Swiss-Prot;Acc:Q9Y257]
RT-12p / RT-16p		groupI	16078942
RT-12p / RT-16p		groupI	16094778
RT-12p / RT-16p		groupI	16097383
RT-12p / RT-16p		groupI	16107718
RT-12p / RT-16p	PLD3	groupI	16133913	Phospholipase D3 (PLD 3)(EC 3.1.4.4)(Choline phosphatase 3)(Phosphatidylcholine-hydrolyzing phospholipase D3)(HindIII K4L homolog)(Hu-K4) [Source:UniProtKB/Swiss-Prot;Acc:Q8IV08]
RT-12p / RT-16p	FOXA3	groupI	16176222	Hepatocyte nuclear factor 3-gamma (HNF-3-gamma)(HNF-3G)(Forkhead box protein A3)(Fork head-related protein FKH H3) [Source:UniProtKB/Swiss-Prot;Acc:P55318]
RT-12p / RT-16p	IRF2BP1 (2 of 2)	groupI	16186114	Interferon regulatory factor 2-binding protein 1 (IRF-2-binding protein 1)(IRF-2BP1) [Source:UniProtKB/Swiss-Prot;Acc:Q8IU81]
RT-12p / RT-16p	CD3EAP	groupI	16188037	DNA-directed RNA polymerase I subunit RPA34 (RNA polymerase I-associated factor PAF49)(Anti-sense to ERCC-1 protein)(ASE-1)(CD3-epsilon-associated protein)(CD3E-associated protein)(CAST)(A34.5) [Source:UniProtKB/Swiss-Prot;Acc:O15446]
RT-12p / RT-16p		groupI	16227232
RT-12p / RT-16p	NOVA2 (1 of 2)	groupI	16234489	RNA-binding protein Nova-2 (Neuro-oncological ventral antigen 2)(Astrocytic NOVA1-like RNA-binding protein) [Source:UniProtKB/Swiss-Prot;Acc:Q9UNW9]
RT-12p / RT-16p	GPR4	groupI	16310314	Probable G-protein coupled receptor 4 (G-protein coupled receptor 19) [Source:UniProtKB/Swiss-Prot;Acc:P46093]
RT-12p / RT-16p	EML2	groupI	16354945	Echinoderm microtubule-associated protein-like 2 (EMAP-2)(HuEMAP-2) [Source:UniProtKB/Swiss-Prot;Acc:O95834]
RT-12p / RT-16p	RHBDD1	groupI	16375170	Rhomboid domain-containing protein 1 (EC 3.4.21.-) [Source:UniProtKB/Swiss-Prot;Acc:Q8TEB9]
RT-12p / RT-16p		groupI	16390297
RT-12p / RT-16p	CALN1 (1 of 2)	groupI	16395986	Calneuron-1 (Calcium-binding protein CaBP8) [Source:UniProtKB/Swiss-Prot;Acc:Q9BXU9]
RT-12p / RT-16p	TYW1	groupI	16449768	tRNA wybutosine-synthesizing protein 1 homolog (tRNA-yW-synthesizing protein)(Radical S-adenosyl methionine and flavodoxin domain-containing protein 1) [Source:UniProtKB/Swiss-Prot;Acc:Q9NV66]
RT-12p / RT-16p	SBDS	groupI	16493304	Ribosome maturation protein SBDS (Shwachman-Bodian-Diamond syndrome protein) [Source:UniProtKB/Swiss-Prot;Acc:Q9Y3A5]
RT-12p / RT-16p		groupI	16496808
RT-12p / RT-16p		groupI	16498882
RT-12p / RT-16p		groupI	16501605
RT-12p / RT-16p		groupI	16504674
RT-12p / RT-16p		groupI	16505061
RT-12p / RT-16p		groupI	16505868
RT-12p / RT-16p		groupI	16509198
RT-12p / RT-16p		groupI	16513411
RT-12p / RT-16p		groupI	16515331
RT-12p / RT-16p		groupI	16522193
RT-12p / RT-16p		groupI	16525457
RT-12p / RT-16p		groupI	16528308
RT-12p / RT-16p	THAP8 (1 of 2)	groupI	16536321	THAP domain-containing protein 8 [Source:UniProtKB/Swiss-Prot;Acc:Q8NA92]
RT-12p / RT-16p	PPP5C	groupI	16542876	Serine/threonine-protein phosphatase 5 (PP5)(EC 3.1.3.16)(Protein phosphatase T)(PP-T)(PPT) [Source:UniProtKB/Swiss-Prot;Acc:P53041]
RT-12p / RT-16p	TGFB1	groupI	16562955	Transforming growth factor beta-1 Precursor (TGF-beta-1) [Contains Latency-associated peptide(LAP)] [Source:UniProtKB/Swiss-Prot;Acc:P01137]
RT-12p / RT-16p		groupI	16576953
RT-12p / RT-16p	CYP2C9	groupI	16588424	Cytochrome P450 2C9 ((R)-limonene 6-monooxygenase)(EC 1.14.13.80)((S)-limonene 6-monooxygenase)(EC 1.14.13.48)((S)-limonene 7-monooxygenase)(EC 1.14.13.49)(CYPIIC9)(P450 PB-1)(P450 MP-4/MP-8)(S-mephenytoin 4-hydroxylase)(P-450MP) [Source:UniProtKB/Swiss-P
RT-12p / RT-16p		groupI	16595513
RT-12p / RT-16p	AXL	groupI	16606546	Tyrosine-protein kinase receptor UFO Precursor (EC 2.7.10.1)(AXL oncogene) [Source:UniProtKB/Swiss-Prot;Acc:P30530]
RT-12p / RT-16p	LGALS4	groupI	16625851	Galectin-4 (Lactose-binding lectin 4)(L-36 lactose-binding protein)(L36LBP)(Antigen NY-CO-27) [Source:UniProtKB/Swiss-Prot;Acc:P56470]
RT-12p / RT-16p	RYR1 (1 of 2)	groupI	16633944	Ryanodine receptor 1 (RYR-1)(RyR1)(Skeletal muscle-type ryanodine receptor)(Skeletal muscle calcium release channel) [Source:UniProtKB/Swiss-Prot;Acc:P21817]
RT-12p / RT-16p	RASGRP4	groupI	16700644	RAS guanyl-releasing protein 4 [Source:UniProtKB/Swiss-Prot;Acc:Q8TDF6]
RT-12p / RT-16p	HNRNPUL1	groupI	16701544	Heterogeneous nuclear ribonucleoprotein U-like protein 1 (Adenovirus early region 1B-associated protein 5)(E1B-55 kDa-associated protein 5)(E1B-AP5) [Source:UniProtKB/Swiss-Prot;Acc:Q9BUJ2]
RT-12p / RT-16p	OPA3	groupI	16727855	Optic atrophy 3 protein [Source:UniProtKB/Swiss-Prot;Acc:Q9H6K4]
RT-12p / RT-16p	PPP1R13L	groupI	16735802	RelA-associated inhibitor (Inhibitor of ASPP protein)(Protein iASPP)(PPP1R13B-like protein)(NFkB-interacting protein 1) [Source:UniProtKB/Swiss-Prot;Acc:Q8WUF5]
RT-12p / RT-16p		groupI	16764389
RT-12p / RT-16p	EXOSC5	groupI	16769630	Exosome complex exonuclease RRP46 (EC 3.1.13.-)(Ribosomal RNA-processing protein 46)(Exosome component 5)(p12B)(Chronic myelogenous leukemia tumor antigen 28) [Source:UniProtKB/Swiss-Prot;Acc:Q9NQT4]
RT-12p / RT-16p	TMEM91	groupI	16773334	Transmembrane protein 91 [Source:UniProtKB/Swiss-Prot;Acc:Q6ZNR0]
RT-12p / RT-16p	NAPA	groupI	16785915	Alpha-soluble NSF attachment protein (SNAP-alpha)(N-ethylmaleimide-sensitive factor attachment protein alpha) [Source:UniProtKB/Swiss-Prot;Acc:P54920]
RT-12p / RT-16p	GLTSCR1	groupI	16793962	Glioma tumor suppressor candidate region gene 1 protein [Source:UniProtKB/Swiss-Prot;Acc:Q9NZM4]
RT-12p / RT-16p	EHD2 (1 of 2)	groupI	16804582	EH domain-containing protein 2 [Source:UniProtKB/Swiss-Prot;Acc:Q9NZN4]
RT-12p / RT-16p	NUP88	groupI	16812810	Nuclear pore complex protein Nup88 (Nucleoporin Nup88)(88 kDa nuclear pore complex protein) [Source:UniProtKB/Swiss-Prot;Acc:Q99567]
RT-12p / RT-16p	PSMD8	groupI	16814780	26S proteasome non-ATPase regulatory subunit 8 (26S proteasome regulatory subunit S14)(p31) [Source:UniProtKB/Swiss-Prot;Acc:P48556]
RT-12p / RT-16p	SPRED3	groupI	16824225	Sprouty-related, EVH1 domain-containing protein 3 (Spred-3) [Source:UniProtKB/Swiss-Prot;Acc:Q2MJR0]
RT-12p / RT-16p	DHX34	groupI	16829510	Probable ATP-dependent RNA helicase DHX34 (EC 3.6.1.-)(DEAH box protein 34) [Source:UniProtKB/Swiss-Prot;Acc:Q14147]
RT-12p / RT-16p	ST14 (1 of 3)	groupI	16837280	Suppressor of tumorigenicity protein 14 (EC 3.4.21.109)(Serine protease 14)(Matriptase)(Membrane-type serine protease 1)(MT-SP1)(Prostamin)(Serine protease TADG-15)(Tumor-associated differentially-expressed gene 15 protein) [Source:UniProtKB/Swiss-Prot;Ac
RT-12p / RT-16p	APLP2	groupI	16852894	Amyloid-like protein 2 Precursor (Amyloid protein homolog)(APPH)(CDEI box-binding protein)(CDEBP) [Source:UniProtKB/Swiss-Prot;Acc:Q06481]
RT-12p / RT-16p	ACTN4	groupI	16949343	Alpha-actinin-4 (Non-muscle alpha-actinin 4)(F-actin cross-linking protein) [Source:UniProtKB/Swiss-Prot;Acc:O43707]
RT-12p / RT-16p	CAPN12 (2 of 2)	groupI	16989648	Calpain-12 (EC 3.4.22.-) [Source:UniProtKB/Swiss-Prot;Acc:Q6ZSI9]
RT-12p / RT-16p	EIF3K	groupI	17010466	Eukaryotic translation initiation factor 3 subunit K (eIF3k)(Eukaryotic translation initiation factor 3 subunit 12)(eIF-3 p25)(eIF-3 p28)(Muscle-specific gene M9 protein)(PLAC-24) [Source:UniProtKB/Swiss-Prot;Acc:Q9UBQ5]
RT-12p / RT-16p	MAP4K1	groupI	17017604	Mitogen-activated protein kinase kinase kinase kinase 1 (EC 2.7.11.1)(MAPK/ERK kinase kinase kinase 1)(MEK kinase kinase 1)(MEKKK 1)(Hematopoietic progenitor kinase) [Source:UniProtKB/Swiss-Prot;Acc:Q92918]
RT-12p / RT-16p	DMWD	groupI	17045793	Dystrophia myotonica WD repeat-containing protein (Dystrophia myotonica-containing WD repeat motif protein)(DMR-N9 protein)(Protein 59) [Source:UniProtKB/Swiss-Prot;Acc:Q09019]
RT-12p / RT-16p	HIF3A	groupI	17056363	Hypoxia-inducible factor 3 alpha (HIF-3 alpha)(HIF3 alpha 1)(Member of PAS protein 7)(Basic-helix-loop-helix-PAS protein MOP7)(Inhibitory PAS domain protein)(IPAS) [Source:UniProtKB/Swiss-Prot;Acc:Q9Y2N7]
RT-12p / RT-16p	ECH1	groupI	17074932	Delta(3,5)-Delta(2,4)-dienoyl-CoA isomerase, mitochondrial Precursor (EC 5.3.3.-) [Source:UniProtKB/Swiss-Prot;Acc:Q13011]
RT-12p / RT-16p		groupI	17084211
RT-12p / RT-16p		groupI	17090255
RT-12p / RT-16p		groupI	17095491
RT-12p / RT-16p	MED17	groupI	17097009	Mediator of RNA polymerase II transcription subunit 17 (Mediator complex subunit 17)(Cofactor required for Sp1 transcriptional activation subunit 6)(CRSP complex subunit 6)(Transcriptional coactivator CRSP77)(Vitamin D3 receptor-interacting protein comple
RT-12p / RT-16p	C11orf90	groupI	17103971	Uncharacterized protein C11orf90 Precursor [Source:UniProtKB/Swiss-Prot;Acc:A8MXK1]
RT-12p / RT-16p	PANX1 (2 of 2)	groupI	17134277	Pannexin-1 [Source:UniProtKB/Swiss-Prot;Acc:Q96RD7]
RT-12p / RT-16p	CLNS1A	groupI	17158618	Methylosome subunit pICln (Chloride conductance regulatory protein ICln)(I(Cln))(Chloride channel, nucleotide sensitive 1A)(Chloride ion current inducer protein)(ClCI)(Reticulocyte pICln) [Source:UniProtKB/Swiss-Prot;Acc:P54105]
RT-12p / RT-16p	PAK1	groupI	17190572	Serine/threonine-protein kinase PAK 1 (EC 2.7.11.1)(p21-activated kinase 1)(PAK-1)(p65-PAK)(Alpha-PAK) [Source:UniProtKB/Swiss-Prot;Acc:Q13153]
RT-12p / RT-16p	GDPD4 (2 of 2)	groupI	17220794	Glycerophosphodiester phosphodiesterase domain-containing protein 4 (EC 3.1.-.-)(Glycerophosphodiester phosphodiesterase 6)(UgpQ) [Source:UniProtKB/Swiss-Prot;Acc:Q6W3E5]
RT-12p / RT-16p	MYO7A (1 of 2)	groupI	17244095	Myosin-VIIa [Source:UniProtKB/Swiss-Prot;Acc:Q13402]
RT-12p / RT-16p	CAPN5 (2 of 2)	groupI	17297365	Calpain-5 (EC 3.4.22.-)(New calpain 3)(nCL-3)(htra-3) [Source:UniProtKB/Swiss-Prot;Acc:O15484]
RT-12p / RT-16p		groupI	17304763
RT-12p / RT-16p	DCUN1D5	groupI	17328898	DCN1-like protein 5 (Defective in cullin neddylation protein 1-like protein 5)(DCUN1 domain-containing protein 5) [Source:UniProtKB/Swiss-Prot;Acc:Q9BTE7]
RT-12p / RT-16p	CUL5 (2 of 2)	groupI	17339977	Cullin-5 (CUL-5)(Vasopressin-activated calcium-mobilizing receptor)(VACM-1) [Source:UniProtKB/Swiss-Prot;Acc:Q93034]
RT-12p / RT-16p	SLC35F2 (2 of 2)	groupI	17354759	Solute carrier family 35 member F2 [Source:UniProtKB/Swiss-Prot;Acc:Q8IXU6]
RT-12p / RT-16p		groupI	17361220
RT-12p / RT-16p	C17orf63 (2 of 2)	groupI	17372058	Uncharacterized protein C17orf63 [Source:UniProtKB/Swiss-Prot;Acc:Q8WU58]
RT-12p / RT-16p		groupI	17391752
RT-12p / RT-16p		groupI	17396656
RT-12p / RT-16p	INTS4	groupI	17421594	Integrator complex subunit 4 (Int4) [Source:UniProtKB/Swiss-Prot;Acc:Q96HW7]
RT-12p / RT-16p	KCTD14	groupI	17441564	BTB/POZ domain-containing protein KCTD14 [Source:UniProtKB/Swiss-Prot;Acc:Q9BQ13]
RT-12p / RT-16p	RPS3P3	groupI	17445282	40S ribosomal protein S3 [Source:UniProtKB/Swiss-Prot;Acc:P23396]
RT-12p / RT-16p		groupI	17460083
RT-12p / RT-16p		groupI	17486314
RT-12p / RT-16p		groupI	17702797
RT-12p / RT-16p	LRFN3	groupI	17961864	Leucine-rich repeat and fibronectin type-III domain-containing protein 3 Precursor [Source:UniProtKB/Swiss-Prot;Acc:Q9BTN0]
RT-12p / RT-16p	CD5L	groupI	18014937	CD5 antigen-like Precursor (SP-alpha)(CT-2)(IgM-associated peptide) [Source:UniProtKB/Swiss-Prot;Acc:O43866]
RT-12p / RT-16p	NAIF1 (3 of 3)	groupI	18030988	Nuclear apoptosis-inducing factor 1 [Source:UniProtKB/Swiss-Prot;Acc:Q69YI7]
RT-12p / RT-16p		groupI	18038142
RT-12p / RT-16p	CAPNS1 (1 of 2)	groupI	18046339	Calpain small subunit 1 (CSS1)(Calcium-dependent protease small subunit 1)(Calcium-dependent protease small subunit)(CDPS)(Calpain regulatory subunit)(Calcium-activated neutral proteinase small subunit)(CANP small subunit) [Source:UniProtKB/Swiss-Prot;Acc
RT-12p / RT-16p		groupI	18057351
RT-12p / RT-16p		groupI	18084024
RT-12p / RT-16p		groupI	18097919
RT-12p / RT-16p		groupI	18162959
RT-12p / RT-16p		groupI	18190265
RT-12p / RT-16p	CLIP3	groupI	18202269	CAP-Gly domain-containing linker protein 3 (Cytoplasmic linker protein 170-related 59 kDa protein)(CLIPR-59)(CLIP-170-related 59 kDa protein) [Source:UniProtKB/Swiss-Prot;Acc:Q96DZ5]
RT-12p / RT-16p	TIMM50	groupI	18222614	Mitochondrial import inner membrane translocase subunit TIM50 Precursor [Source:UniProtKB/Swiss-Prot;Acc:Q3ZCQ8]
RT-12p / RT-16p	DLL3 (2 of 2)	groupI	18256028	Delta-like protein 3 Precursor (Drosophila Delta homolog 3)(Delta3) [Source:UniProtKB/Swiss-Prot;Acc:Q9NYJ7]
RT-12p / RT-16p	TPST1	groupI	18319233	Protein-tyrosine sulfotransferase 1 (EC 2.8.2.20)(Tyrosylprotein sulfotransferase-1)(TPST-1) [Source:UniProtKB/Swiss-Prot;Acc:O60507]
RT-12p / RT-16p	ZP3 (1 of 12)	groupI	18354700	Zona pellucida sperm-binding protein 3 Precursor (Zona pellucida glycoprotein ZP3)(Zona pellucida protein C)(Sperm receptor)(ZP3A/ZP3B) [Contains Processed zona pellucida sperm-binding protein 3] [Source:UniProtKB/Swiss-Prot;Acc:P21754]
RT-12p / RT-16p		groupI	18366942
RT-12p / RT-16p		groupI	18381599
RT-12p / RT-16p	ULK2	groupI	18392058	Serine/threonine-protein kinase ULK2 (EC 2.7.11.1)(Unc-51-like kinase 2) [Source:UniProtKB/Swiss-Prot;Acc:Q8IYT8]
RT-12p / RT-16p	TMEM97	groupI	18427135	Transmembrane protein 97 (Protein MAC30) [Source:UniProtKB/Swiss-Prot;Acc:Q5BJF2]
RT-12p / RT-16p	USP6	groupI	18441588	Ubiquitin carboxyl-terminal hydrolase 6 (EC 3.1.2.15)(Ubiquitin thioesterase 6)(Ubiquitin-specific-processing protease 6)(Deubiquitinating enzyme 6)(Proto-oncogene TRE-2) [Source:UniProtKB/Swiss-Prot;Acc:P35125]
RT-12p / RT-16p	APPBP2	groupI	18485274	Amyloid protein-binding protein 2 (Amyloid beta precursor protein-binding protein 2)(APP-BP2)(Protein interacting with APP tail 1) [Source:UniProtKB/Swiss-Prot;Acc:Q92624]
RT-12p / RT-16p	PPM1D (1 of 2)	groupI	18501183	Protein phosphatase 1D (EC 3.1.3.16)(Protein phosphatase 2C isoform delta)(PP2C-delta)(p53-induced protein phosphatase 1)(Protein phosphatase magnesium-dependent 1 delta) [Source:UniProtKB/Swiss-Prot;Acc:O15297]
RT-12p / RT-16p	BRIP1	groupI	18508123	Fanconi anemia group J protein (Protein FACJ)(EC 3.6.1.-)(ATP-dependent RNA helicase BRIP1)(BRCA1-interacting protein C-terminal helicase 1)(BRCA1-interacting protein 1)(BRCA1-associated C-terminal helicase 1) [Source:UniProtKB/Swiss-Prot;Acc:Q9BX63]
RT-12p / RT-16p	Q6R2W0_GASAC	groupI	18569315	Transcription factor (Fragment). [Source:UniProtKB/TrEMBL;Acc:Q6R2W0]
RT-12p / RT-16p	TBX2 (1 of 2)	groupI	18603469	T-box transcription factor TBX2 (T-box protein 2) [Source:UniProtKB/Swiss-Prot;Acc:Q13207]
RT-12p / RT-16p	BCAS3	groupI	18620444	Breast carcinoma-amplified sequence 3 (Maab1 protein)(GAOB1) [Source:UniProtKB/Swiss-Prot;Acc:Q9H6U6]
RT-12p / RT-16p		groupI	19014979
RT-12p / RT-16p		groupI	19052997
RT-12p / RT-16p		groupI	19178650
RT-12p / RT-16p		groupI	19297008
RT-12p / RT-16p	DHRS13 (2 of 3)	groupI	19488019	Dehydrogenase/reductase SDR family member 13 Precursor (EC 1.1.-.-) [Source:UniProtKB/Swiss-Prot;Acc:Q6UX07]
RT-12p / RT-16p	DHRS13 (1 of 3)	groupI	19518329	Dehydrogenase/reductase SDR family member 13 Precursor (EC 1.1.-.-) [Source:UniProtKB/Swiss-Prot;Acc:Q6UX07]
RT-12p / RT-16p	AKAP1	groupI	19545312	A kinase anchor protein 1, mitochondrial Precursor (Protein kinase A-anchoring protein 1)(PRKA1)(A-kinase anchor protein 149 kDa)(AKAP 149)(Dual specificity A-kinase-anchoring protein 1)(D-AKAP-1)(Spermatid A-kinase anchor protein 84)(S-AKAP84) [Source:Un
RT-12p / RT-16p	CUEDC1	groupI	19560309	CUE domain-containing protein 1 [Source:UniProtKB/Swiss-Prot;Acc:Q9NWM3]
RT-12p / RT-16p	WSB1	groupI	19581479	WD repeat and SOCS box-containing protein 1 (WSB-1)(SOCS box-containing WD protein SWiP-1) [Source:UniProtKB/Swiss-Prot;Acc:Q9Y6I7]
RT-12p / RT-16p	KSR1 (2 of 2)	groupI	19598761	Kinase suppressor of Ras 1 [Source:UniProtKB/Swiss-Prot;Acc:Q8IVT5]
RT-12p / RT-16p	LGALS9	groupI	19630729	Galectin-9 (HOM-HD-21)(Ecalectin) [Source:UniProtKB/Swiss-Prot;Acc:O00182]
RT-12p / RT-16p		groupI	19641380
RT-12p / RT-16p	PIPOX	groupI	19754526	Peroxisomal sarcosine oxidase (PSO)(EC 1.5.3.1)(EC 1.5.3.7)(L-pipecolate oxidase)(L-pipecolic acid oxidase) [Source:UniProtKB/Swiss-Prot;Acc:Q9P0Z9]
RT-12p / RT-16p		groupI	19755805
RT-12p / RT-16p	SEZ6 (2 of 2)	groupI	19812109	Seizure protein 6 homolog Precursor (SEZ-6)(hSEZ-6) [Source:UniProtKB/Swiss-Prot;Acc:Q53EL9]
RT-12p / RT-16p	PHF12	groupI	19897417	PHD finger protein 12 (PHD factor 1)(Pf1) [Source:UniProtKB/Swiss-Prot;Acc:Q96QT6]
RT-12p / RT-16p	POU3F3 (1 of 2)	groupI	19928314	POU domain, class 3, transcription factor 3 (Brain-specific homeobox/POU domain protein 1)(Brain-1)(Brn-1 protein) [Source:UniProtKB/Swiss-Prot;Acc:P20264]
RT-12p / RT-16p	SLAIN1 (2 of 2)	groupI	19955143	SLAIN motif-containing protein 1 [Source:UniProtKB/Swiss-Prot;Acc:Q8ND83]
RT-12p / RT-16p	NFKBIZ	groupI	19964369	NF-kappa-B inhibitor zeta (I-kappa-B-zeta)(IkappaBzeta)(IkB-zeta)(Molecule possessing ankyrin repeats induced by lipopolysaccharide)(MAIL)(IL-1 inducible nuclear ankyrin-repeat protein)(INAP) [Source:UniProtKB/Swiss-Prot;Acc:Q9BYH8]
RT-12p / RT-16p		groupI	19969807
RT-12p / RT-16p	WBP4	groupI	19975904	WW domain-binding protein 4 (WBP-4)(WW domain-containing-binding protein 4)(Formin-binding protein 21) [Source:UniProtKB/Swiss-Prot;Acc:O75554]
RT-12p / RT-16p	MTRF1	groupI	19979177	Peptide chain release factor 1, mitochondrial Precursor (MRF-1) [Source:UniProtKB/Swiss-Prot;Acc:O75570]
RT-12p / RT-16p	TSC22D1 (2 of 2)	groupI	19993992	TSC22 domain family protein 1 (Transforming growth factor beta-1-induced transcript 4 protein)(Regulatory protein TSC-22)(TGFB-stimulated clone 22 homolog)(Cerebral protein 2) [Source:UniProtKB/Swiss-Prot;Acc:Q15714]
RT-12p / RT-16p	CXorf22	groupI	20034067	Uncharacterized protein CXorf22 [Source:UniProtKB/Swiss-Prot;Acc:Q6ZTR5]
RT-12p / RT-16p		groupI	20040923
RT-12p / RT-16p	NUFIP1	groupI	20042715	Nuclear fragile X mental retardation-interacting protein 1 (Nuclear FMRP-interacting protein 1) [Source:UniProtKB/Swiss-Prot;Acc:Q9UHK0]
RT-12p / RT-16p	NOP58	groupI	20045431	Nucleolar protein 58 (Nucleolar protein 5) [Source:UniProtKB/Swiss-Prot;Acc:Q9Y2X3]
RT-12p / RT-16p	WDR12	groupI	20052093	Ribosome biogenesis protein WDR12 (WD repeat-containing protein 12) [Source:UniProtKB/Swiss-Prot;Acc:Q9GZL7]
RT-12p / RT-16p	ICA1L	groupI	20057321	Islet cell autoantigen 1-like protein (Amyotrophic lateral sclerosis 2 chromosomal region candidate gene 15 protein) [Source:UniProtKB/Swiss-Prot;Acc:Q8NDH6]
RT-12p / RT-16p		groupI	20067344
RT-12p / RT-16p	BMPR2 (1 of 2)	groupI	20075159	Bone morphogenetic protein receptor type-2 Precursor (EC 2.7.11.30)(Bone morphogenetic protein receptor type II)(BMP type II receptor)(BMPR-II) [Source:UniProtKB/Swiss-Prot;Acc:Q13873]
RT-12p / RT-16p	DOCK9 (2 of 2)	groupI	20095231	Dedicator of cytokinesis protein 9 (Cdc42 guanine nucleotide exchange factor zizimin-1) [Source:UniProtKB/Swiss-Prot;Acc:Q9BZ29]
RT-12p / RT-16p	SLC15A1 (1 of 2)	groupI	20139946	Solute carrier family 15 member 1 (Peptide transporter 1)(Oligopeptide transporter, small intestine isoform)(Intestinal H(+)/peptide cotransporter) [Source:UniProtKB/Swiss-Prot;Acc:P46059]
RT-12p / RT-16p	STK24 (2 of 2)	groupI	20161038	Serine/threonine-protein kinase 24 (EC 2.7.11.1)(STE20-like kinase MST3)(MST-3)(Mammalian STE20-like protein kinase 3) [Source:UniProtKB/Swiss-Prot;Acc:Q9Y6E0]
RT-12p / RT-16p	SLC4A10 (1 of 2)	groupI	20168495	Sodium-driven chloride bicarbonate exchanger (Solute carrier family 4 member 10) [Source:UniProtKB/Swiss-Prot;Acc:Q6U841]
RT-12p / RT-16p	GCG (2 of 2)	groupI	20205970	Glucagon Precursor [Contains Glicentin;Glicentin-related polypeptide(GRPP);Oxyntomodulin(OXY)(OXM);Glucagon;Glucagon-like peptide 1(GLP-1);Glucagon-like peptide 1(7-37)(GLP-1(7-37));Glucagon-like peptide 1(7-36)(GLP-1(7-36));Glucagon-like peptide 2(GLP-2)
RT-12p / RT-16p		groupI	20209974
RT-12p / RT-16p	GCA	groupI	20223227	Grancalcin [Source:UniProtKB/Swiss-Prot;Acc:P28676]
RT-12p / RT-16p		groupI	20231819
RT-12p / RT-16p	CASK (2 of 3)	groupI	20233382	Peripheral plasma membrane protein CASK (hCASK)(EC 2.7.11.1)(Calcium/calmodulin-dependent serine protein kinase)(Lin-2 homolog) [Source:UniProtKB/Swiss-Prot;Acc:O14936]
RT-12p / RT-16p		groupI	20246525
RT-12p / RT-16p		groupI	20419903
RT-12p / RT-16p	XIRP2 (1 of 2)	groupI	20491288	Xin actin-binding repeat-containing protein 2 (Cardiomyopathy-associated protein 3)(Beta-xin)(Xeplin) [Source:UniProtKB/Swiss-Prot;Acc:A4UGR9]
RT-12p / RT-16p	B3GALT1 (2 of 2)	groupI	20572457	Beta-1,3-galactosyltransferase 1 (Beta-1,3-GalTase 1)(Beta3GalT1)(EC 2.4.1.-)(UDP-galactose:beta-N-acetyl-glucosamine-beta-1,3-galactosyltransferase 1) [Source:UniProtKB/Swiss-Prot;Acc:Q9Y5Z6]
RT-12p / RT-16p	ABCB11	groupI	20584818	Bile salt export pump (ATP-binding cassette sub-family B member 11) [Source:UniProtKB/Swiss-Prot;Acc:O95342]
RT-12p / RT-16p	DHRS9	groupI	20602952	Dehydrogenase/reductase SDR family member 9 Precursor (EC 1.1.-.-)(3-alpha hydroxysteroid dehydrogenase)(3alpha-HSD)(Short-chain dehydrogenase/reductase retSDR8)(NADP-dependent retinol dehydrogenase/reductase)(RDH-E2)(RDHL) [Source:UniProtKB/Swiss-Prot;Ac
RT-12p / RT-16p	ATP5B	groupI	20605741	ATP synthase subunit beta, mitochondrial Precursor (EC 3.6.3.14) [Source:UniProtKB/Swiss-Prot;Acc:P06576]
RT-12p / RT-16p		groupI	20619109
RT-12p / RT-16p	BBS5 (1 of 2)	groupI	20640584	Bardet-Biedl syndrome 5 protein [Source:UniProtKB/Swiss-Prot;Acc:Q8N3I7]
RT-12p / RT-16p	OXGR1	groupI	20645156	2-oxoglutarate receptor 1 (Alpha-ketoglutarate receptor 1)(G-protein coupled receptor 80)(G-protein coupled receptor 99)(P2Y purinoceptor 15)(P2Y-like nucleotide receptor)(P2Y-like GPCR) [Source:UniProtKB/Swiss-Prot;Acc:Q96P68]
RT-12p / RT-16p	HS6ST3 (2 of 2)	groupI	20650243	Heparan-sulfate 6-O-sulfotransferase 3 (HS6ST-3)(EC 2.8.2.-) [Source:UniProtKB/Swiss-Prot;Acc:Q8IZP7]
RT-12p / RT-16p	DZIP1	groupI	20677350	Zinc finger protein DZIP1 (DAZ-interacting protein 1/2) [Source:UniProtKB/Swiss-Prot;Acc:Q86YF9]
RT-12p / RT-16p		groupI	20690078
RT-12p / RT-16p	ABCC4 (1 of 2)	groupI	20696731	Multidrug resistance-associated protein 4 (ATP-binding cassette sub-family C member 4)(MRP/cMOAT-related ABC transporter)(Multi-specific organic anion transporter B)(MOAT-B) [Source:UniProtKB/Swiss-Prot;Acc:O15439]
RT-12p / RT-16p	ABCC4 (2 of 2)	groupI	20717715	Multidrug resistance-associated protein 4 (ATP-binding cassette sub-family C member 4)(MRP/cMOAT-related ABC transporter)(Multi-specific organic anion transporter B)(MOAT-B) [Source:UniProtKB/Swiss-Prot;Acc:O15439]
RT-12p / RT-16p	C3orf1	groupI	20734644	Transmembrane protein C3orf1 (Protein M5-14) [Source:UniProtKB/Swiss-Prot;Acc:Q9NPL8]
RT-12p / RT-16p	KTELC1	groupI	20742013	KTEL motif-containing protein 1 Precursor (CAP10-like 46 kDa protein)(Myelodysplastic syndromes relative protein) [Source:UniProtKB/Swiss-Prot;Acc:Q8NBL1]
RT-12p / RT-16p	CASQ2 (2 of 2)	groupI	20745440	Calsequestrin-2 Precursor (Calsequestrin, cardiac muscle isoform) [Source:UniProtKB/Swiss-Prot;Acc:O14958]
RT-12p / RT-16p	VANGL1 (1 of 2)	groupI	20754740	Vang-like protein 1 (Van Gogh-like protein 1)(Strabismus 2)(Loop-tail protein 2 homolog)(LPP2) [Source:UniProtKB/Swiss-Prot;Acc:Q8TAA9]
RT-12p / RT-16p	NHLH2	groupI	20793942	Helix-loop-helix protein 2 (HEN2)(Nescient helix loop helix 2)(NSCL-2) [Source:UniProtKB/Swiss-Prot;Acc:Q02577]
RT-12p / RT-16p	HPX	groupI	20820542	Hemopexin Precursor (Beta-1B-glycoprotein) [Source:UniProtKB/Swiss-Prot;Acc:P02790]
RT-12p / RT-16p	GJA3 (2 of 2)	groupI	20829916	Gap junction alpha-3 protein (Connexin-46)(Cx46) [Source:UniProtKB/Swiss-Prot;Acc:Q9Y6H8]
RT-12p / RT-16p	SAP18	groupI	20839285	Histone deacetylase complex subunit SAP18 (Sin3-associated polypeptide, 18 kDa)(Sin3-associated polypeptide p18)(Cell growth-inhibiting protein 38)(2HOR0202) [Source:UniProtKB/Swiss-Prot;Acc:O00422]
RT-12p / RT-16p	C14orf166	groupI	20841697	UPF0568 protein C14orf166 [Source:UniProtKB/Swiss-Prot;Acc:Q9Y224]
RT-12p / RT-16p	NID2	groupI	20844310	Nidogen-2 Precursor (NID-2)(Osteonidogen) [Source:UniProtKB/Swiss-Prot;Acc:Q14112]
RT-12p / RT-16p	PTGER2	groupI	20879251	Prostaglandin E2 receptor EP2 subtype (Prostanoid EP2 receptor)(PGE receptor, EP2 subtype) [Source:UniProtKB/Swiss-Prot;Acc:P43116]
RT-12p / RT-16p	TXNDC16	groupI	20905366	Thioredoxin domain-containing protein 16 Precursor [Source:UniProtKB/Swiss-Prot;Acc:Q9P2K2]
RT-12p / RT-16p	GPR137C	groupI	20916163	Integral membrane protein GPR137C (Transmembrane 7 superfamily member 1-like 2 protein) [Source:UniProtKB/Swiss-Prot;Acc:Q8N3F9]
RT-12p / RT-16p	ACP2	groupI	20921581	Lysosomal acid phosphatase Precursor (LAP)(EC 3.1.3.2) [Source:UniProtKB/Swiss-Prot;Acc:P11117]
RT-12p / RT-16p	IRS2 (2 of 2)	groupI	20930601	Insulin receptor substrate 2 (IRS-2) [Source:UniProtKB/Swiss-Prot;Acc:Q9Y4H2]
RT-12p / RT-16p	LIG4	groupI	20956431	DNA ligase 4 (EC 6.5.1.1)(DNA ligase IV)(Polydeoxyribonucleotide synthase [ATP] 4) [Source:UniProtKB/Swiss-Prot;Acc:P49917]
RT-12p / RT-16p	FAM155A (2 of 2)	groupI	20962287	Transmembrane protein FAM155A [Source:UniProtKB/Swiss-Prot;Acc:B1AL88]
RT-12p / RT-16p	CCKBR (1 of 2)	groupI	21005102	Gastrin/cholecystokinin type B receptor (CCK-B receptor)(CCK-BR)(Cholecystokinin-2 receptor)(CCK2-R) [Source:UniProtKB/Swiss-Prot;Acc:P32239]
RT-12p / RT-16p	CPO (2 of 2)	groupI	21028485	Carboxypeptidase O Precursor (CPO)(EC 3.4.17.-) [Source:UniProtKB/Swiss-Prot;Acc:Q8IVL8]
RT-12p / RT-16p	NUDT15	groupI	21034424	Probable 7,8-dihydro-8-oxoguanine triphosphatase NUDT15 (EC 3.1.6.-)(8-oxo-dGTPase NUDT15)(Nucleoside diphosphate-linked moiety X motif 15)(Nudix motif 15) [Source:UniProtKB/Swiss-Prot;Acc:Q9NV35]
RT-12p / RT-16p	TRIM47 (3 of 15)	groupI	21037368	Tripartite motif-containing protein 47 (Gene overexpressed in astrocytoma protein)(RING finger protein 100) [Source:UniProtKB/Swiss-Prot;Acc:Q96LD4]
RT-12p / RT-16p	TRAK2	groupI	21044653	Trafficking kinesin-binding protein 2 (Amyotrophic lateral sclerosis 2 chromosomal region candidate gene 3 protein) [Source:UniProtKB/Swiss-Prot;Acc:O60296]
RT-12p / RT-16p		groupI	21054817
RT-12p / RT-16p	STRADB	groupI	21055709	STE20-related kinase adapter protein beta (STRAD beta)(Pseudokinase ALS2CR2)(Amyotrophic lateral sclerosis 2 chromosomal region candidate gene 2 protein)(ILP-interacting protein)(CALS-21) [Source:UniProtKB/Swiss-Prot;Acc:Q9C0K7]
RT-12p / RT-16p	NBEAL1	groupI	21063176	Neurobeachin-like protein 1 (Amyotrophic lateral sclerosis 2 chromosomal region candidate gene 17 protein) [Source:UniProtKB/Swiss-Prot;Acc:Q6ZS30]
RT-12p / RT-16p		groupI	21094921
RT-12p / RT-16p	FDX1	groupI	21099552	Adrenodoxin, mitochondrial Precursor (Adrenal ferredoxin)(Ferredoxin-1)(Hepatoredoxin) [Source:UniProtKB/Swiss-Prot;Acc:P10109]
RT-12p / RT-16p	ZC3H12C (1 of 2)	groupI	21107165	Probable ribonuclease ZC3H12C (EC 3.1.-.-)(Zinc finger CCCH domain-containing protein 12C)(MCP-induced protein 3) [Source:UniProtKB/Swiss-Prot;Acc:Q9C0D7]
RT-12p / RT-16p	CHN1 (1 of 2)	groupI	21140858	N-chimaerin (N-chimerin)(NC)(Alpha-chimerin)(A-chimaerin)(Rho GTPase-activating protein 2) [Source:UniProtKB/Swiss-Prot;Acc:P15882]
RT-12p / RT-16p		groupI	21155272
RT-12p / RT-16p	A2LD1	groupI	21181956	AIG2-like domain-containing protein 1 [Source:UniProtKB/Swiss-Prot;Acc:Q9BVM4]
RT-12p / RT-16p	ARL13B	groupI	21184053	ADP-ribosylation factor-like protein 13B (ADP-ribosylation factor-like protein 2-like 1)(ARL2-like protein 1) [Source:UniProtKB/Swiss-Prot;Acc:Q3SXY8]
RT-12p / RT-16p		groupI	21282960
RT-12p / RT-16p	NCAM2	groupI	21388343	Neural cell adhesion molecule 2 Precursor (N-CAM 2) [Source:UniProtKB/Swiss-Prot;Acc:O15394]
RT-12p / RT-16p		groupI	21473205
RT-12p / RT-16p	GART (1 of 2)	groupI	21479070	Trifunctional purine biosynthetic protein adenosine-3 [Includes Phosphoribosylamine--glycine ligase(EC 6.3.4.13)(Glycinamide ribonucleotide synthetase)(GARS)(Phosphoribosylglycinamide synthetase);Phosphoribosylformylglycinamidine cyclo-ligase(EC 6.3.3.1)(
RT-12p / RT-16p	HEMK2	groupI	21491546	N(6)-adenine-specific DNA methyltransferase 1 (EC 2.1.1.-)(HemK methyltransferase family member 2)(M.HsaHemK2P) [Source:UniProtKB/Swiss-Prot;Acc:Q9Y5N5]
RT-12p / RT-16p	JAGN1 (2 of 3)	groupI	21494435	Protein jagunal homolog 1 [Source:UniProtKB/Swiss-Prot;Acc:Q8N5M9]
RT-12p / RT-16p	TNS1 (2 of 2)	groupI	21543442	Tensin-1 [Source:UniProtKB/Swiss-Prot;Acc:Q9HBL0]
RT-12p / RT-16p		groupI	21559046
RT-12p / RT-16p	IGFBP5 (2 of 2)	groupI	21583240	Insulin-like growth factor-binding protein 5 Precursor (IGF-binding protein 5)(IGFBP-5)(IBP-5) [Source:UniProtKB/Swiss-Prot;Acc:P24593]
RT-12p / RT-16p	IGFBP2 (1 of 2)	groupI	21589378	Insulin-like growth factor-binding protein 2 Precursor (IGF-binding protein 2)(IGFBP-2)(IBP-2) [Source:UniProtKB/Swiss-Prot;Acc:P18065]
RT-12p / RT-16p	STK11IP	groupI	21600545	Serine/threonine kinase 11-interacting protein (LKB1-interacting protein 1) [Source:UniProtKB/Swiss-Prot;Acc:Q8N1F8]
RT-12p / RT-16p		groupI	21620622
RT-12p / RT-16p	INHA	groupI	21624062	Inhibin alpha chain Precursor [Source:UniProtKB/Swiss-Prot;Acc:P05111]
RT-12p / RT-16p		groupI	21630258
RT-12p / RT-16p	CTDSP1 (2 of 2)	groupI	21665938	Carboxy-terminal domain RNA polymerase II polypeptide A small phosphatase 1 (EC 3.1.3.16)(Nuclear LIM interactor-interacting factor 3)(NLI-interacting factor 3)(NLI-IF) [Source:UniProtKB/Swiss-Prot;Acc:Q9GZU7]
RT-12p / RT-16p		groupI	21674393
RT-12p / RT-16p		groupI	21677574
RT-12p / RT-16p	ATP1A1	groupI	21699651	Sodium/potassium-transporting ATPase subunit alpha-1 Precursor (Sodium pump subunit alpha-1)(EC 3.6.3.9)(Na(+)/K(+) ATPase alpha-1 subunit) [Source:UniProtKB/Swiss-Prot;Acc:P05023]
RT-12p / RT-16p	PROX1 (2 of 2)	groupI	21760544	Prospero homeobox protein 1 (Homeobox prospero-like protein PROX1)(PROX-1) [Source:UniProtKB/Swiss-Prot;Acc:Q92786]
RT-12p / RT-16p	CCDC28A	groupI	21856731	Coiled-coil domain-containing protein 28A (CCRL1AP) [Source:UniProtKB/Swiss-Prot;Acc:Q8IWP9]
RT-12p / RT-16p	C6orf91	groupI	21861214	Putative guanine nucleotide exchange factor LFDH (Lung-specific F-box and DH domain-containing protein) [Source:UniProtKB/Swiss-Prot;Acc:Q008S8]
RT-12p / RT-16p	FILIP1L	groupI	21867888	Filamin A-interacting protein 1-like (130 kDa GPBP-interacting protein)(90 kDa GPBP-interacting protein)(Protein down-regulated in ovarian cancer 1)(DOC-1) [Source:UniProtKB/Swiss-Prot;Acc:Q4L180]
RT-12p / RT-16p		groupI	21913742
RT-12p / RT-16p		groupI	21915272
RT-12p / RT-16p	COL8A1 (2 of 2)	groupI	21932962	Collagen alpha-1(VIII) chain Precursor (Endothelial collagen) [Source:UniProtKB/Swiss-Prot;Acc:P27658]
RT-12p / RT-16p	JAGN1 (1 of 3)	groupI	21938319	Protein jagunal homolog 1 [Source:UniProtKB/Swiss-Prot;Acc:Q8N5M9]
RT-12p / RT-16p		groupI	21946843
RT-12p / RT-16p	GPR180	groupI	21953044	Integral membrane protein GPR180 Precursor (Intimal thickness-related receptor) [Source:UniProtKB/Swiss-Prot;Acc:Q86V85]
RT-12p / RT-16p	TGDS	groupI	21958545	dTDP-D-glucose 4,6-dehydratase (EC 4.2.1.46) [Source:UniProtKB/Swiss-Prot;Acc:O95455]
RT-12p / RT-16p		groupI	21961734
RT-12p / RT-16p	PTGFRN	groupI	21995013	Prostaglandin F2 receptor negative regulator Precursor (Prostaglandin F2-alpha receptor regulatory protein)(Prostaglandin F2-alpha receptor-associated protein)(CD9 partner 1)(CD9P-1)(Glu-Trp-Ile EWI motif-containing protein F)(EWI-F)(CD315 antigen) [Sourc
RT-12p / RT-16p	CD2	groupI	22023622	T-cell surface antigen CD2 Precursor (T-cell surface antigen T11/Leu-5)(LFA-2)(LFA-3 receptor)(Erythrocyte receptor)(Rosette receptor)(CD2 antigen) [Source:UniProtKB/Swiss-Prot;Acc:P06729]
RT-12p / RT-16p	FAM184A (2 of 2)	groupI	22046513	Protein FAM184A [Source:UniProtKB/Swiss-Prot;Acc:Q8NB25]
RT-12p / RT-16p		groupI	22067857
RT-12p / RT-16p	SATB2 (2 of 2)	groupI	22087211	DNA-binding protein SATB2 (Special AT-rich sequence-binding protein 2) [Source:UniProtKB/Swiss-Prot;Acc:Q9UPW6]
RT-12p / RT-16p	BOLL	groupI	22111889	Protein boule-like [Source:UniProtKB/Swiss-Prot;Acc:Q8N9W6]
RT-12p / RT-16p		groupI	22116777
RT-12p / RT-16p		groupI	22121776
RT-12p / RT-16p		groupI	22123043
RT-12p / RT-16p		groupI	22128101
RT-12p / RT-16p	GART (2 of 2)	groupI	22146669	Trifunctional purine biosynthetic protein adenosine-3 [Includes Phosphoribosylamine--glycine ligase(EC 6.3.4.13)(Glycinamide ribonucleotide synthetase)(GARS)(Phosphoribosylglycinamide synthetase);Phosphoribosylformylglycinamidine cyclo-ligase(EC 6.3.3.1)(
RT-12p / RT-16p		groupI	22156417
RT-12p / RT-16p		groupI	22159095
RT-12p / RT-16p		groupI	22161642
RT-12p / RT-16p	SLC19A1	groupI	22168200	Folate transporter 1 (FOLT)(Reduced folate carrier protein)(RFC)(Intestinal folate carrier)(IFC-1)(Placental folate transporter)(Solute carrier family 19 member 1) [Source:UniProtKB/Swiss-Prot;Acc:P41440]
RT-12p / RT-16p		groupI	22173389
RT-12p / RT-16p	ARPC2	groupI	22177916	Actin-related protein 2/3 complex subunit 2 (Arp2/3 complex 34 kDa subunit)(p34-ARC) [Source:UniProtKB/Swiss-Prot;Acc:O15144]
RT-12p / RT-16p		groupI	22182579
RT-12p / RT-16p	KRT80	groupI	22187222	Keratin, type II cytoskeletal 80 (Cytokeratin-80)(CK-80)(Keratin-80)(K80)(Type II keratin-20) [Source:UniProtKB/Swiss-Prot;Acc:Q6KB66]
RT-12p / RT-16p	GPBAR1	groupI	22191538	G-protein coupled bile acid receptor 1 (Membrane-type receptor for bile acids)(M-BAR)(hGPCR19)(hBG37)(BG37) [Source:UniProtKB/Swiss-Prot;Acc:Q8TDU6]
RT-12p / RT-16p	AAMP	groupI	22196346	Angio-associated migratory cell protein [Source:UniProtKB/Swiss-Prot;Acc:Q13685]
RT-12p / RT-16p	HDAC4 (2 of 2)	groupI	22217340	Histone deacetylase 4 (HD4)(EC 3.5.1.98) [Source:UniProtKB/Swiss-Prot;Acc:P56524]
RT-12p / RT-16p	PRPS2	groupI	22234348	Ribose-phosphate pyrophosphokinase 2 (EC 2.7.6.1)(Phosphoribosyl pyrophosphate synthetase II)(PRS-II)(PPRibP) [Source:UniProtKB/Swiss-Prot;Acc:P11908]
RT-12p / RT-16p		groupI	22242655
RT-12p / RT-16p	RAB9A (2 of 2)	groupI	22265272	Ras-related protein Rab-9A (Rab-9A) [Source:UniProtKB/Swiss-Prot;Acc:P51151]
RT-12p / RT-16p	GPM6B (2 of 2)	groupI	22269225	Neuronal membrane glycoprotein M6-b (M6b) [Source:UniProtKB/Swiss-Prot;Acc:Q13491]
RT-12p / RT-16p	GEMIN8	groupI	22290567	Gem-associated protein 8 (Protein FAM51A1) [Source:UniProtKB/Swiss-Prot;Acc:Q9NWZ8]
RT-12p / RT-16p		groupI	22301107
RT-12p / RT-16p	CD200 (2 of 4)	groupI	22327881	OX-2 membrane glycoprotein Precursor (CD200 antigen) [Source:UniProtKB/Swiss-Prot;Acc:P41217]
RT-12p / RT-16p	CD200 (1 of 4)	groupI	22332779	OX-2 membrane glycoprotein Precursor (CD200 antigen) [Source:UniProtKB/Swiss-Prot;Acc:P41217]
RT-12p / RT-16p	CD200 (4 of 4)	groupI	22354399	OX-2 membrane glycoprotein Precursor (CD200 antigen) [Source:UniProtKB/Swiss-Prot;Acc:P41217]
RT-12p / RT-16p		groupI	22365015
RT-12p / RT-16p	U2AF1	groupI	22397705	Splicing factor U2AF 35 kDa subunit (U2 auxiliary factor 35 kDa subunit)(U2 snRNP auxiliary factor small subunit) [Source:UniProtKB/Swiss-Prot;Acc:Q01081]
RT-12p / RT-16p	CBS	groupI	22403687	Cystathionine beta-synthase (EC 4.2.1.22)(Serine sulfhydrase)(Beta-thionase) [Source:UniProtKB/Swiss-Prot;Acc:P35520]
RT-12p / RT-16p		groupI	22420293
RT-12p / RT-16p		groupI	22423778
RT-12p / RT-16p	STOML2 (2 of 2)	groupI	22431004	Stomatin-like protein 2 (SLP-2)(EPB72-like 2) [Source:UniProtKB/Swiss-Prot;Acc:Q9UJZ1]
RT-12p / RT-16p	CYP4F2	groupI	22442106	Leukotriene-B(4) omega-hydroxylase 1 (EC 1.14.13.30)(Cytochrome P450 4F2)(CYPIVF2)(Leukotriene-B(4) 20-monooxygenase 1)(Cytochrome P450-LTB-omega) [Source:UniProtKB/Swiss-Prot;Acc:P78329]
RT-12p / RT-16p	FAM119A	groupI	22455524	Protein FAM119A (Hepatocellular carcinoma-associated antigen 557b) [Source:UniProtKB/Swiss-Prot;Acc:Q8WXB1]
RT-12p / RT-16p	CREB1 (1 of 2)	groupI	22458702	Cyclic AMP-responsive element-binding protein 1 (cAMP-responsive element-binding protein 1)(CREB-1) [Source:UniProtKB/Swiss-Prot;Acc:P16220]
RT-12p / RT-16p	KLF7 (1 of 2)	groupI	22501384	Krueppel-like factor 7 (Ubiquitous krueppel-like factor) [Source:UniProtKB/Swiss-Prot;Acc:O75840]
RT-12p / RT-16p		groupI	22537218
RT-12p / RT-16p	RAMP1 (2 of 2)	groupI	22543148	Receptor activity-modifying protein 1 Precursor (Calcitonin-receptor-like receptor activity-modifying protein 1)(CRLR activity-modifying protein 1) [Source:UniProtKB/Swiss-Prot;Acc:O60894]
RT-12p / RT-16p	ERBB4 (2 of 2)	groupI	22618498	Receptor tyrosine-protein kinase erbB-4 Precursor (EC 2.7.10.1)(p180erbB4)(Tyrosine kinase-type cell surface receptor HER4) [Source:UniProtKB/Swiss-Prot;Acc:Q15303]
RT-12p / RT-16p	LANCL1	groupI	22715912	LanC-like protein 1 (40 kDa erythrocyte membrane protein)(p40) [Source:UniProtKB/Swiss-Prot;Acc:O43813]
RT-12p / RT-16p		groupI	22723990
RT-12p / RT-16p	ACADL	groupI	22725532	Long-chain specific acyl-CoA dehydrogenase, mitochondrial Precursor (LCAD)(EC 1.3.99.13) [Source:UniProtKB/Swiss-Prot;Acc:P28330]
RT-12p / RT-16p	MAP2 (1 of 2)	groupI	22757567	Microtubule-associated protein 2 (MAP-2) [Source:UniProtKB/Swiss-Prot;Acc:P11137]
RT-12p / RT-16p	C2orf21	groupI	22767072	Protein unc-80 homolog [Source:UniProtKB/Swiss-Prot;Acc:Q8N2C7]
RT-12p / RT-16p	CACNB4 (1 of 2)	groupI	22816729	Voltage-dependent L-type calcium channel subunit beta-4 (CAB4)(Calcium channel voltage-dependent subunit beta 4) [Source:UniProtKB/Swiss-Prot;Acc:O00305]
RT-12p / RT-16p	SEMA5B (2 of 2)	groupI	22834627	Semaphorin-5B [Source:UniProtKB/Swiss-Prot;Acc:Q9P283]
RT-12p / RT-16p	IPO5	groupI	22854032	Importin-5 (Imp5)(Importin subunit beta-3)(Karyopherin beta-3)(Ran-binding protein 5)(RanBP5) [Source:UniProtKB/Swiss-Prot;Acc:O00410]
RT-12p / RT-16p	KIAA0652	groupI	22863134	UPF0630 protein KIAA0652 [Source:UniProtKB/Swiss-Prot;Acc:O75143]
RT-12p / RT-16p	HARBI1	groupI	22868899	Putative nuclease HARBI1 (EC 3.1.-.-)(Harbinger transposase-derived nuclease) [Source:UniProtKB/Swiss-Prot;Acc:Q96MB7]
RT-12p / RT-16p		groupI	22892865
RT-12p / RT-16p	NDUFS1 (2 of 2)	groupI	22896081	NADH-ubiquinone oxidoreductase 75 kDa subunit, mitochondrial Precursor (EC 1.6.5.3)(EC 1.6.99.3)(Complex I-75kD)(CI-75kD) [Source:UniProtKB/Swiss-Prot;Acc:P28331]
RT-12p / RT-16p	UNC50	groupI	22902565	Protein unc-50 homolog (Uncoordinated-like protein)(Periodontal ligament-specific protein 22)(PDLs22)(Protein GMH1 homolog)(hGMH1) [Source:UniProtKB/Swiss-Prot;Acc:Q53HI1]
RT-12p / RT-16p		groupI	22905521
RT-12p / RT-16p		groupI	22915307
RT-12p / RT-16p	PTK2B (2 of 2)	groupI	22919039	Protein tyrosine kinase 2 beta (EC 2.7.10.2)(Focal adhesion kinase 2)(FADK 2)(Proline-rich tyrosine kinase 2)(Cell adhesion kinase beta)(CAK beta)(Calcium-dependent tyrosine kinase)(CADTK)(Related adhesion focal tyrosine kinase)(RAFTK) [Source:UniProtKB/S
RT-12p / RT-16p	ARHGEF7 (2 of 2)	groupI	22930497	Rho guanine nucleotide exchange factor 7 (PAK-interacting exchange factor beta)(Beta-Pix)(COOL-1)(p85) [Source:UniProtKB/Swiss-Prot;Acc:Q14155]
RT-12p / RT-16p	SOX1 (1 of 2)	groupI	22995591	Transcription factor SOX-1 [Source:UniProtKB/Swiss-Prot;Acc:O00570]
RT-12p / RT-16p	ATP11A (1 of 2)	groupI	23025627	Probable phospholipid-transporting ATPase IH (EC 3.6.3.1)(ATPase class VI type 11A)(ATPase IS) [Source:UniProtKB/Swiss-Prot;Acc:P98196]
RT-12p / RT-16p	TUBGCP3	groupI	23047511	Gamma-tubulin complex component 3 (GCP-3)(hGCP3)(Spindle pole body protein Spc98 homolog)(hSpc98)(h104p) [Source:UniProtKB/Swiss-Prot;Acc:Q96CW5]
RT-12p / RT-16p		groupI	23070899
RT-12p / RT-16p		groupI	23107606
RT-12p / RT-16p	CDADC1	groupI	23113370	Cytidine and dCMP deaminase domain-containing protein 1 (Testis development protein NYD-SP15) [Source:UniProtKB/Swiss-Prot;Acc:Q9BWV3]
RT-12p / RT-16p	CAB39L	groupI	23118497	Calcium-binding protein 39-like (Mo25-like protein)(Antigen MLAA-34) [Source:UniProtKB/Swiss-Prot;Acc:Q9H9S4]
RT-12p / RT-16p		groupI	23125880
RT-12p / RT-16p	RDX	groupI	23163487	Radixin [Source:UniProtKB/Swiss-Prot;Acc:P35241]
RT-12p / RT-16p	ARHGAP20	groupI	23177069	Rho GTPase-activating protein 20 (Rho-type GTPase-activating protein 20) [Source:UniProtKB/Swiss-Prot;Acc:Q9P2F6]
RT-12p / RT-16p	PSPC1	groupI	23187497	Paraspeckle component 1 (Paraspeckle protein 1) [Source:UniProtKB/Swiss-Prot;Acc:Q8WXF1]
RT-12p / RT-16p	LYPD6	groupI	23199455	Ly6/PLAUR domain-containing protein 6 Precursor [Source:UniProtKB/Swiss-Prot;Acc:Q86Y78]
RT-12p / RT-16p	MMADHC (2 of 2)	groupI	23203589	Methylmalonic aciduria and homocystinuria type D protein, mitochondrial Precursor [Source:UniProtKB/Swiss-Prot;Acc:Q9H3L0]
RT-12p / RT-16p	RND3	groupI	23237473	Rho-related GTP-binding protein RhoE Precursor (Rho family GTPase 3)(Rnd3)(Rho8)(MemB protein) [Source:UniProtKB/Swiss-Prot;Acc:P61587]
RT-12p / RT-16p	R3HDM1	groupI	23258559	R3H domain-containing protein 1 [Source:UniProtKB/Swiss-Prot;Acc:Q15032]
RT-12p / RT-16p	ZRANB3	groupI	23288291	Zinc finger Ran-binding domain-containing protein 3 (EC 3.6.1.-) [Source:UniProtKB/Swiss-Prot;Acc:Q5FWF4]
RT-12p / RT-16p		groupI	23354932
RT-12p / RT-16p	CCNT2 (2 of 2)	groupI	23355165	Cyclin-T2 (CycT2) [Source:UniProtKB/Swiss-Prot;Acc:O60583]
RT-12p / RT-16p	TMEM163 (2 of 2)	groupI	23368644	Transmembrane protein 163 [Source:UniProtKB/Swiss-Prot;Acc:Q8TC26]
RT-12p / RT-16p	MGAT5	groupI	23373687	Alpha-1,6-mannosylglycoprotein 6-beta-N-acetylglucosaminyltransferase A (EC 2.4.1.155)(Mannoside acetylglucosaminyltransferase 5)(Alpha-mannoside beta-1,6-N-acetylglucosaminyltransferase)(N-acetylglucosaminyl-transferase V)(GlcNAc-T V)(GNT-V) [Source:UniP
RT-12p / RT-16p	CLIC5 (2 of 2)	groupI	23417964	Chloride intracellular channel protein 5 [Source:UniProtKB/Swiss-Prot;Acc:Q9NZA1]
RT-12p / RT-16p	ENPP4	groupI	23425202	Ectonucleotide pyrophosphatase/phosphodiesterase family member 4 Precursor (E-NPP4)(NPP-4)(EC 3.1.-.-) [Source:UniProtKB/Swiss-Prot;Acc:Q9Y6X5]
RT-12p / RT-16p	XKR6 (1 of 2)	groupI	23434712	XK-related protein 6 [Source:UniProtKB/Swiss-Prot;Acc:Q5GH73]
RT-12p / RT-16p	GCKR	groupI	23443090	Glucokinase regulatory protein (Glucokinase regulator) [Source:UniProtKB/Swiss-Prot;Acc:Q14397]
RT-12p / RT-16p		groupI	23448762
RT-12p / RT-16p		groupI	23464529
RT-12p / RT-16p	EN1 (2 of 2)	groupI	23542008	Homeobox protein engrailed-1 (Hu-En-1) [Source:UniProtKB/Swiss-Prot;Acc:Q05925]
RT-12p / RT-16p	C1QL2	groupI	23555654	Complement C1q-like protein 2 Precursor [Source:UniProtKB/Swiss-Prot;Acc:Q7Z5L3]
RT-12p / RT-16p	STEAP3	groupI	23562074	Metalloreductase STEAP3 (EC 1.16.1.-)(Six-transmembrane epithelial antigen of prostate 3)(Tumor suppressor-activated pathway protein 6)(hTSAP6)(pHyde)(hpHyde)(Dudulin-2) [Source:UniProtKB/Swiss-Prot;Acc:Q658P3]
RT-12p / RT-16p		groupI	23565974
RT-12p / RT-16p	SCTR	groupI	23568537	Secretin receptor Precursor (SCT-R) [Source:UniProtKB/Swiss-Prot;Acc:P47872]
RT-12p / RT-16p		groupI	23619581
RT-12p / RT-16p		groupI	23675848
RT-12p / RT-16p		groupI	23697241
RT-12p / RT-16p	NDFIP2	groupI	23730610	NEDD4 family-interacting protein 2 (NEDD4 WW domain-binding protein 5A)(Putative MAPK-activating protein PM04/PM05/PM06/PM07)(Putative NF-kappa-B-activating protein 413) [Source:UniProtKB/Swiss-Prot;Acc:Q9NV92]
RT-12p / RT-16p	SLITRK1	groupI	23853775	SLIT and NTRK-like protein 1 Precursor (Leucine-rich repeat-containing protein 12) [Source:UniProtKB/Swiss-Prot;Acc:Q96PX8]
RT-12p / RT-16p	SLITRK6	groupI	24152527	SLIT and NTRK-like protein 6 Precursor [Source:UniProtKB/Swiss-Prot;Acc:Q9H5Y7]
RT-12p / RT-16p	SLITRK5 (1 of 2)	groupI	24247448	SLIT and NTRK-like protein 5 Precursor (Leucine-rich repeat-containing protein 11) [Source:UniProtKB/Swiss-Prot;Acc:O94991]
RT-12p / RT-16p		groupI	24414023
RT-12p / RT-16p	MID1 (2 of 2)	groupI	24557690	Midline-1 (EC 6.3.2.-)(Tripartite motif-containing protein 18)(Putative transcription factor XPRF)(Midin)(RING finger protein 59)(Midline 1 RING finger protein) [Source:UniProtKB/Swiss-Prot;Acc:O15344]
RT-12p / RT-16p	ARHGAP6 (1 of 2)	groupI	24611931	Rho GTPase-activating protein 6 (Rho-type GTPase-activating protein 6)(Rho-type GTPase-activating protein RhoGAPX-1) [Source:UniProtKB/Swiss-Prot;Acc:O43182]
RT-12p / RT-16p	MSL3	groupI	24657497	Male-specific lethal 3 homolog (Male-specific lethal-3 protein-like 1)(MSL3-like 1)(Male-specific lethal-3 homolog 1) [Source:UniProtKB/Swiss-Prot;Acc:Q8N5Y2]
RT-12p / RT-16p	FRMPD4 (2 of 2)	groupI	24696762	FERM and PDZ domain-containing protein 4 (PDZ domain-containing protein 10) [Source:UniProtKB/Swiss-Prot;Acc:Q14CM0]
RT-12p / RT-16p		groupI	24715179
RT-12p / RT-16p	IL1RAPL1 (1 of 2)	groupI	24829395	X-linked interleukin-1 receptor accessory protein-like 1 Precursor (IL1RAPL-1)(Oligophrenin-4)(Three immunoglobulin domain-containing IL-1 receptor-related 2)(TIGIRR-2) [Source:UniProtKB/Swiss-Prot;Acc:Q9NZN1]
RT-12p / RT-16p	CASK (3 of 3)	groupI	24949671	Peripheral plasma membrane protein CASK (hCASK)(EC 2.7.11.1)(Calcium/calmodulin-dependent serine protein kinase)(Lin-2 homolog) [Source:UniProtKB/Swiss-Prot;Acc:O14936]
RT-12p / RT-16p	GPR34 (2 of 2)	groupI	24965025	Probable G-protein coupled receptor 34 [Source:UniProtKB/Swiss-Prot;Acc:Q9UPC5]
RT-12p / RT-16p	CENPL	groupI	24981559	Centromere protein L (CENP-L)(Interphase centromere complex protein 33) [Source:UniProtKB/Swiss-Prot;Acc:Q8N0S6]
RT-12p / RT-16p	FUNDC1	groupI	24983916	FUN14 domain-containing protein 1 [Source:UniProtKB/Swiss-Prot;Acc:Q8IVP5]
RT-12p / RT-16p		groupI	24987149
RT-12p / RT-16p		groupI	25139117
RT-12p / RT-16p	ADAMTS8	groupI	25152600	A disintegrin and metalloproteinase with thrombospondin motifs 8 Precursor (ADAMTS-8)(ADAM-TS 8)(ADAM-TS8)(EC 3.4.24.-)(METH-2)(METH-8) [Source:UniProtKB/Swiss-Prot;Acc:Q9UP79]
RT-12p / RT-16p	ADAMTS20	groupI	25166552	A disintegrin and metalloproteinase with thrombospondin motifs 20 Precursor (ADAMTS-20)(ADAM-TS 20)(ADAM-TS20)(EC 3.4.24.-) [Source:UniProtKB/Swiss-Prot;Acc:P59510]
RT-12p / RT-16p	CYYR1	groupI	25173862	Cysteine and tyrosine-rich protein 1 Precursor (Proline-rich domain-containing protein) [Source:UniProtKB/Swiss-Prot;Acc:Q96J86]
RT-12p / RT-16p	APP (1 of 2)	groupI	25188783	Amyloid beta A4 protein Precursor (Alzheimer disease amyloid protein)(ABPP)(APPI)(APP)(PreA4)(Cerebral vascular amyloid peptide)(CVAP)(Protease nexin-II)(PN-II) [Contains Soluble APP-alpha(S-APP-alpha);Soluble APP-beta(S-APP-beta);C99;Beta-amyloid protein
RT-12p / RT-16p	ATP5J (1 of 2)	groupI	25204812	ATP synthase-coupling factor 6, mitochondrial Precursor (ATPase subunit F6) [Source:UniProtKB/Swiss-Prot;Acc:P18859]
RT-12p / RT-16p	JAM2 (1 of 2)	groupI	25211638	Junctional adhesion molecule B Precursor (JAM-B)(Junctional adhesion molecule 2)(Vascular endothelial junction-associated molecule)(VE-JAM)(CD322 antigen) [Source:UniProtKB/Swiss-Prot;Acc:P57087]
RT-12p / RT-16p	MRPL39	groupI	25221493	39S ribosomal protein L39, mitochondrial (L39mt)(MRP-L39)(39S ribosomal protein L5, mitochondrial)(L5mt)(MRP-L5) [Source:UniProtKB/Swiss-Prot;Acc:Q9NYK5]
RT-12p / RT-16p	RAP2A	groupI	25228721	Ras-related protein Rap-2a Precursor (RbBP-30) [Source:UniProtKB/Swiss-Prot;Acc:P10114]
RT-12p / RT-16p	MBNL2 (1 of 2)	groupI	25240397	Muscleblind-like protein 2 (Muscleblind-like protein-like)(Muscleblind-like protein-like 39)(Muscleblind-like protein 1) [Source:UniProtKB/Swiss-Prot;Acc:Q5VZF2]
RT-12p / RT-16p	ZP3 (2 of 12)	groupI	25286067	Zona pellucida sperm-binding protein 3 Precursor (Zona pellucida glycoprotein ZP3)(Zona pellucida protein C)(Sperm receptor)(ZP3A/ZP3B) [Contains Processed zona pellucida sperm-binding protein 3] [Source:UniProtKB/Swiss-Prot;Acc:P21754]
RT-12p / RT-16p		groupI	25312668
RT-12p / RT-16p		groupI	25327881
RT-12p / RT-16p		groupI	25365817
RT-12p / RT-16p	NRP2 (2 of 2)	groupI	25422974	Neuropilin-2 Precursor (Vascular endothelial cell growth factor 165 receptor 2) [Source:UniProtKB/Swiss-Prot;Acc:O60462]
RT-12p / RT-16p	ABCB6 (1 of 2)	groupI	25477016	ATP-binding cassette sub-family B member 6, mitochondrial (Mitochondrial ABC transporter 3)(Mt-ABC transporter 3)(Ubiquitously-expressed mammalian ABC half transporter)(P-glycoprotein-related protein) [Source:UniProtKB/Swiss-Prot;Acc:Q9NP58]
RT-12p / RT-16p	C2orf24	groupI	25484367	Uncharacterized protein C2orf24 [Source:UniProtKB/Swiss-Prot;Acc:Q9BV87]
RT-12p / RT-16p	PRKAG3 (2 of 2)	groupI	25487311	5'-AMP-activated protein kinase subunit gamma-3 (AMPK gamma-3 chain)(AMPK gamma3) [Source:UniProtKB/Swiss-Prot;Acc:Q9UGI9]
RT-12p / RT-16p	FAM134A	groupI	25491790	Protein FAM134A [Source:UniProtKB/Swiss-Prot;Acc:Q8NC44]
RT-12p / RT-16p	MDH1B	groupI	25499164	Putative malate dehydrogenase 1B (EC 1.1.1.-) [Source:UniProtKB/Swiss-Prot;Acc:Q5I0G3]
RT-12p / RT-16p	FASTKD2	groupI	25503752	FAST kinase domain-containing protein 2 [Source:UniProtKB/Swiss-Prot;Acc:Q9NYY8]
RT-12p / RT-16p		groupI	25504955
RT-12p / RT-16p	RAPH1 (1 of 2)	groupI	25526859	Ras-associated and pleckstrin homology domains-containing protein 1 (RAPH1)(Lamellipodin)(Proline-rich EVH1 ligand 2)(PREL-2)(Protein RMO1)(Amyotrophic lateral sclerosis 2 chromosomal region candidate gene 9 protein) [Source:UniProtKB/Swiss-Prot;Acc:Q70E7
RT-12p / RT-16p	SPP2	groupI	25542618	Secreted phosphoprotein 24 Precursor (Spp-24)(Secreted phosphoprotein 2) [Source:UniProtKB/Swiss-Prot;Acc:Q13103]
RT-12p / RT-16p	UTP14C (1 of 2)	groupI	25544367	Asparagine-linked glycosylation protein 11 homolog (EC 2.4.-.-) [Source:UniProtKB/Swiss-Prot;Acc:Q2TAA5]
RT-12p / RT-16p	CPB2	groupI	25545113	Carboxypeptidase B2 Precursor (EC 3.4.17.20)(Carboxypeptidase U)(CPU)(Thrombin-activable fibrinolysis inhibitor)(TAFI)(Plasma carboxypeptidase B)(pCPB) [Source:UniProtKB/Swiss-Prot;Acc:Q96IY4]
RT-12p / RT-16p	ZC3H13	groupI	25551937	Zinc finger CCCH domain-containing protein 13 [Source:UniProtKB/Swiss-Prot;Acc:Q5T200]
RT-12p / RT-16p	RPL31	groupI	25562179	60S ribosomal protein L31 [Source:UniProtKB/Swiss-Prot;Acc:P62899]
RT-12p / RT-16p	CHST10	groupI	25565338	Carbohydrate sulfotransferase 10 (EC 2.8.2.-)(HNK-1 sulfotransferase)(HNK1ST)(HNK-1ST)(huHNK-1ST) [Source:UniProtKB/Swiss-Prot;Acc:O43529]
RT-12p / RT-16p		groupI	25571569
RT-12p / RT-16p	TMEM47 (2 of 2)	groupI	25646196	Transmembrane protein 47 (Transmembrane 4 superfamily member 10)(Brain cell membrane protein 1) [Source:UniProtKB/Swiss-Prot;Acc:Q9BQJ4]
RT-12p / RT-16p	DMD	groupI	25729705	Dystrophin [Source:UniProtKB/Swiss-Prot;Acc:P11532]
RT-12p / RT-16p		groupI	25869661
RT-12p / RT-16p	GTF3C3	groupI	25873991	General transcription factor 3C polypeptide 3 (Transcription factor IIIC subunit gamma)(TF3C-gamma)(TFIIIC 102 kDa subunit)(TFIIIC102) [Source:UniProtKB/Swiss-Prot;Acc:Q9Y5Q9]
RT-12p / RT-16p	HECW2 (1 of 2)	groupI	25889267	E3 ubiquitin-protein ligase HECW2 (EC 6.3.2.-)(HECT, C2 and WW domain-containing protein 2)(NEDD4-like E3 ubiquitin-protein ligase 2) [Source:UniProtKB/Swiss-Prot;Acc:Q9P2P5]
RT-12p / RT-16p	STS	groupI	25948353	Steryl-sulfatase Precursor (EC 3.1.6.2)(Steroid sulfatase)(Steryl-sulfate sulfohydrolase)(Arylsulfatase C)(ASC) [Source:UniProtKB/Swiss-Prot;Acc:P08842]
RT-12p / RT-16p	PNPLA4	groupI	25956717	Patatin-like phospholipase domain-containing protein 4 (EC 3.1.1.3)(Protein GS2) [Source:UniProtKB/Swiss-Prot;Acc:P41247]
RT-12p / RT-16p	HDHD1A	groupI	26016126	Haloacid dehalogenase-like hydrolase domain-containing protein 1A (Protein GS1) [Source:UniProtKB/Swiss-Prot;Acc:Q08623]
RT-12p / RT-16p	NLGN4Y	groupI	26108714	Neuroligin-4, Y-linked Precursor (Neuroligin Y) [Source:UniProtKB/Swiss-Prot;Acc:Q8NFZ3]
RT-12p / RT-16p	PRKX	groupI	26450838	Serine/threonine-protein kinase PRKX (EC 2.7.11.1)(Protein kinase PKX1) [Source:UniProtKB/Swiss-Prot;Acc:P51817]
RT-12p / RT-16p	MXRA5 (1 of 2)	groupI	26487092	Matrix-remodeling-associated protein 5 Precursor (Adhesion protein with leucine-rich repeats and immunoglobulin domains related to perlecan)(Adlican) [Source:UniProtKB/Swiss-Prot;Acc:Q9NR99]
RT-12p / RT-16p	GYG2	groupI	26506993	Glycogenin-2 (GN-2)(GN2)(EC 2.4.1.186) [Source:UniProtKB/Swiss-Prot;Acc:O15488]
RT-12p / RT-16p	CD99	groupI	26518352	CD99 antigen Precursor (T-cell surface glycoprotein E2)(E2 antigen)(Protein MIC2)(12E7)(CD99 antigen) [Source:UniProtKB/Swiss-Prot;Acc:P14209]
RT-12p / RT-16p	CEP70	groupI	26533422	Centrosomal protein of 70 kDa (Cep70)(p10-binding protein) [Source:UniProtKB/Swiss-Prot;Acc:Q8NHQ1]
RT-12p / RT-16p	ANKRD57 (1 of 4)	groupI	26542837	Ankyrin repeat domain-containing protein 57 [Source:UniProtKB/Swiss-Prot;Acc:Q53LP3]
RT-12p / RT-16p	ANKRD57 (4 of 4)	groupI	26547458	Ankyrin repeat domain-containing protein 57 [Source:UniProtKB/Swiss-Prot;Acc:Q53LP3]
RT-12p / RT-16p	DHRSX (1 of 2)	groupI	26557660	Dehydrogenase/reductase SDR family member on chromosome X Precursor (EC 1.1.-.-)(DHRSXY) [Source:UniProtKB/Swiss-Prot;Acc:Q8N5I4]
RT-12p / RT-16p	ANKRD57 (3 of 4)	groupI	26590127	Ankyrin repeat domain-containing protein 57 [Source:UniProtKB/Swiss-Prot;Acc:Q53LP3]
RT-12p / RT-16p	ADARB1 (2 of 2)	groupI	26613808	Double-stranded RNA-specific editase 1 (EC 3.5.-.-)(dsRNA adenosine deaminase)(RNA-editing deaminase 1)(RNA-editing enzyme 1) [Source:UniProtKB/Swiss-Prot;Acc:P78563]
RT-12p / RT-16p	C21orf70	groupI	26673585	Uncharacterized protein C21orf70 [Source:UniProtKB/Swiss-Prot;Acc:Q9NSI2]
RT-12p / RT-16p	PLCD4 (1 of 2)	groupI	26685529	1-phosphatidylinositol-4,5-bisphosphate phosphodiesterase delta-4 (EC 3.1.4.11)(Phosphoinositide phospholipase C delta-4)(Phospholipase C-delta-4)(PLC-delta-4)(hPLCD4) [Source:UniProtKB/Swiss-Prot;Acc:Q9BRC7]
RT-12p / RT-16p	DSCR1	groupI	26724253	Calcipressin-1 (Regulator of calcineurin 1)(Down syndrome critical region protein 1)(Myocyte-enriched calcineurin-interacting protein 1)(MCIP1)(Adapt78) [Source:UniProtKB/Swiss-Prot;Acc:P53805]
RT-12p / RT-16p	CLIC6	groupI	26746210	Chloride intracellular channel protein 6 [Source:UniProtKB/Swiss-Prot;Acc:Q96NY7]
RT-12p / RT-16p		groupI	26754713
RT-12p / RT-16p		groupI	26839749
RT-12p / RT-16p	DONSON	groupI	26866623	Protein downstream neighbor of Son (B17) [Source:UniProtKB/Swiss-Prot;Acc:Q9NYP3]
RT-12p / RT-16p	ARHGAP1	groupI	26881273	Rho GTPase-activating protein 1 (Rho-type GTPase-activating protein 1)(Rho-related small GTPase protein activator)(GTPase-activating protein rhoOGAP)(p50-RhoGAP)(CDC42 GTPase-activating protein) [Source:UniProtKB/Swiss-Prot;Acc:Q07960]
RT-12p / RT-16p	ARL6IP6	groupI	26891592	ADP-ribosylation factor-like protein 6-interacting protein 6 (ARL-6-interacting protein 6)(Aip-6)(Phosphonoformate immuno-associated protein 1) [Source:UniProtKB/Swiss-Prot;Acc:Q8N6S5]
RT-12p / RT-16p	SLC19A2	groupI	26896298	Thiamine transporter 1 (ThTr-1)(ThTr1)(Thiamine carrier 1)(TC1)(Solute carrier family 19 member 2) [Source:UniProtKB/Swiss-Prot;Acc:O60779]
RT-12p / RT-16p		groupI	26899179
RT-12p / RT-16p	ATG3	groupI	26899191	Autophagy-related protein 3 (APG3-like)(hApg3)(Protein PC3-96) [Source:UniProtKB/Swiss-Prot;Acc:Q9NT62]
RT-12p / RT-16p	CARS2	groupI	26906520	Probable cysteinyl-tRNA synthetase, mitochondrial Precursor (EC 6.1.1.16)(Cysteine--tRNA ligase)(CysRS) [Source:UniProtKB/Swiss-Prot;Acc:Q9HA77]
RT-12p / RT-16p	DDRGK1	groupI	26914558	DDRGK domain-containing protein 1 Precursor [Source:UniProtKB/Swiss-Prot;Acc:Q96HY6]
RT-12p / RT-16p	ATP1B1 (2 of 2)	groupI	26943450	Sodium/potassium-transporting ATPase subunit beta-1 (Sodium/potassium-dependent ATPase subunit beta-1) [Source:UniProtKB/Swiss-Prot;Acc:P05026]
RT-12p / RT-16p	UBE3A (1 of 2)	groupI	26979595	Ubiquitin-protein ligase E3A (EC 6.3.2.-)(E6AP ubiquitin-protein ligase)(Oncogenic protein-associated protein E6-AP)(Human papillomavirus E6-associated protein)(Renal carcinoma antigen NY-REN-54) [Source:UniProtKB/Swiss-Prot;Acc:Q05086]
RT-12p / RT-16p	DDX4	groupI	26988956	Probable ATP-dependent RNA helicase DDX4 (EC 3.6.1.-)(DEAD box protein 4)(Vasa homolog) [Source:UniProtKB/Swiss-Prot;Acc:Q9NQI0]
RT-12p / RT-16p		groupI	27002576
RT-12p / RT-16p	ANKRD10 (2 of 2)	groupI	27004771	Ankyrin repeat domain-containing protein 10 [Source:UniProtKB/Swiss-Prot;Acc:Q9NXR5]
RT-12p / RT-16p	HSF2BP	groupI	27012119	Heat shock factor 2-binding protein [Source:UniProtKB/Swiss-Prot;Acc:O75031]
RT-12p / RT-16p	CRYAA	groupI	27017070	Alpha-crystallin A chain (Heat shock protein beta-4)(HspB4) [Contains Alpha-crystallin A chain, short form] [Source:UniProtKB/Swiss-Prot;Acc:P02489]
RT-12p / RT-16p	DGKZ (2 of 2)	groupI	27035017	Diacylglycerol kinase zeta (DAG kinase zeta)(EC 2.7.1.107)(Diglyceride kinase zeta)(DGK-zeta) [Source:UniProtKB/Swiss-Prot;Acc:Q13574]
RT-12p / RT-16p		groupI	27097170
RT-12p / RT-16p	CHRM4	groupI	27126993	Muscarinic acetylcholine receptor M4 [Source:UniProtKB/Swiss-Prot;Acc:P08173]
RT-12p / RT-16p		groupI	27165816
RT-12p / RT-16p		groupI	27174346
RT-12p / RT-16p	GUCY1B2	groupI	27189866	Guanylate cyclase soluble subunit beta-2 (GCS-beta-2)(EC 4.6.1.2) [Source:UniProtKB/Swiss-Prot;Acc:O75343]
RT-12p / RT-16p		groupI	27221537
RT-12p / RT-16p	SON	groupI	27225631	SON protein (SON3)(Negative regulatory element-binding protein)(NRE-binding protein)(DBP-5)(Bax antagonist selected in saccharomyces 1)(BASS1) [Source:UniProtKB/Swiss-Prot;Acc:P18583]
RT-12p / RT-16p	TAAR1 (1 of 5)	groupI	27258576	Trace amine-associated receptor 1 (Trace amine receptor 1)(TaR-1) [Source:UniProtKB/Swiss-Prot;Acc:Q96RJ0]
RT-12p / RT-16p		groupI	27278148
RT-12p / RT-16p	CDK5R2 (2 of 2)	groupI	27296913	Cyclin-dependent kinase 5 activator 2 Precursor (CDK5 activator 2)(Cyclin-dependent kinase 5 regulatory subunit 2)(P39)(P39I) [Source:UniProtKB/Swiss-Prot;Acc:Q13319]
RT-12p / RT-16p		groupI	27301630
RT-12p / RT-16p	RGN	groupI	27313598	Regucalcin (RC)(Senescence marker protein 30)(SMP-30) [Source:UniProtKB/Swiss-Prot;Acc:Q15493]
RT-12p / RT-16p	VPS16	groupI	27316200	Vacuolar protein sorting-associated protein 16 homolog (hVPS16) [Source:UniProtKB/Swiss-Prot;Acc:Q9H269]
RT-12p / RT-16p		groupI	27328698
RT-12p / RT-16p	ARL11	groupI	27334182	ADP-ribosylation factor-like protein 11 (ADP-ribosylation factor-like tumor suppressor protein 1) [Source:UniProtKB/Swiss-Prot;Acc:Q969Q4]
RT-12p / RT-16p	EEF1B2	groupI	27336601	Elongation factor 1-beta (EF-1-beta) [Source:UniProtKB/Swiss-Prot;Acc:P24534]
RT-12p / RT-16p		groupI	27339592
RT-12p / RT-16p	CD59 (1 of 2)	groupI	27354000	CD59 glycoprotein Precursor (Membrane attack complex inhibition factor)(MACIF)(MAC-inhibitory protein)(MAC-IP)(Protectin)(MEM43 antigen)(Membrane inhibitor of reactive lysis)(MIRL)(20 kDa homologous restriction factor)(HRF-20)(HRF20)(1F5 antigen)(CD59 ant
RT-12p / RT-16p	FTCD	groupI	27359085	Formimidoyltransferase-cyclodeaminase (Formiminotransferase-cyclodeaminase)(FTCD)(LCHC1) [Includes Glutamate formimidoyltransferase(EC 2.1.2.5)(Glutamate formiminotransferase)(Glutamate formyltransferase);Formimidoyltetrahydrofolate cyclodeaminase(EC 4.3.
RT-12p / RT-16p	IMPG2 (2 of 3)	groupI	27380885	Interphotoreceptor matrix proteoglycan 2 Precursor (Sialoprotein associated with cones and rods proteoglycan)(Spacrcan)(Interphotoreceptor matrix proteoglycan of 200 kDa)(IPM 200) [Source:UniProtKB/Swiss-Prot;Acc:Q9BZV3]
RT-12p / RT-16p	SENP7 (1 of 2)	groupI	27400452	Sentrin-specific protease 7 (EC 3.4.22.-)(Sentrin/SUMO-specific protease SENP7)(SUMO-1-specific protease 2) [Source:UniProtKB/Swiss-Prot;Acc:Q9BQF6]
RT-12p / RT-16p	FZD7 (2 of 2)	groupI	27409984	Frizzled-7 Precursor (Fz-7)(hFz7)(FzE3) [Source:UniProtKB/Swiss-Prot;Acc:O75084]
RT-12p / RT-16p	ALS2CR7	groupI	27414907	Serine/threonine-protein kinase PFTAIRE-2 (EC 2.7.11.22)(Serine/threonine-protein kinase ALS2CR7)(Amyotrophic lateral sclerosis 2 chromosomal region candidate gene 7 protein) [Source:UniProtKB/Swiss-Prot;Acc:Q96Q40]
RT-12p / RT-16p		groupI	27427125
RT-12p / RT-16p	C13orf8	groupI	27437602	Zinc finger protein 828 [Source:UniProtKB/Swiss-Prot;Acc:Q96JM3]
RT-12p / RT-16p	FBXO3	groupI	27440835	F-box only protein 3 [Source:UniProtKB/Swiss-Prot;Acc:Q9UK99]
RT-12p / RT-16p	F2	groupI	27446960	Prothrombin Precursor (EC 3.4.21.5)(Coagulation factor II) [Contains Activation peptide fragment 1;Activation peptide fragment 2;Thrombin light chain;Thrombin heavy chain] [Source:UniProtKB/Swiss-Prot;Acc:P00734]
RT-12p / RT-16p	XDH	groupI	27452167	Xanthine dehydrogenase/oxidase [Includes Xanthine dehydrogenase(XD)(EC 1.17.1.4);Xanthine oxidase(XO)(EC 1.17.3.2)(Xanthine oxidoreductase)] [Source:UniProtKB/Swiss-Prot;Acc:P47989]
RT-12p / RT-16p	DNAJC27	groupI	27478497	DnaJ homolog subfamily C member 27 (Rab and DnaJ domain-containing protein) [Source:UniProtKB/Swiss-Prot;Acc:Q9NZQ0]
RT-12p / RT-16p	CREG1	groupI	27488435	Protein CREG1 Precursor (Cellular repressor of E1A-stimulated genes 1) [Source:UniProtKB/Swiss-Prot;Acc:O75629]
RT-12p / RT-16p	SETDB2	groupI	27492807	Histone-lysine N-methyltransferase SETDB2 (EC 2.1.1.43)(SET domain bifurcated 2)(Chronic lymphocytic leukemia deletion region gene 8 protein)(Lysine N-methyltransferase 1F) [Source:UniProtKB/Swiss-Prot;Acc:Q96T68]
RT-12p / RT-16p	F7 (1 of 2)	groupI	27507092	Coagulation factor VII Precursor (EC 3.4.21.21)(Serum prothrombin conversion accelerator)(SPCA)(Proconvertin)(Eptacog alfa) [Contains Factor VII light chain;Factor VII heavy chain] [Source:UniProtKB/Swiss-Prot;Acc:P08709]
RT-12p / RT-16p	F7 (2 of 2)	groupI	27514141	Coagulation factor VII Precursor (EC 3.4.21.21)(Serum prothrombin conversion accelerator)(SPCA)(Proconvertin)(Eptacog alfa) [Contains Factor VII light chain;Factor VII heavy chain] [Source:UniProtKB/Swiss-Prot;Acc:P08709]
RT-12p / RT-16p	F10	groupI	27519218	Coagulation factor X Precursor (EC 3.4.21.6)(Stuart factor)(Stuart-Prower factor) [Contains Factor X light chain;Factor X heavy chain;Activated factor Xa heavy chain] [Source:UniProtKB/Swiss-Prot;Acc:P00742]
RT-12p / RT-16p		groupI	27525491
RT-12p / RT-16p	PCID2 (2 of 2)	groupI	27527389	PCI domain-containing protein 2 (CSN12-like protein) [Source:UniProtKB/Swiss-Prot;Acc:Q5JVF3]
RT-12p / RT-16p	SFT2D2 (1 of 2)	groupI	27540551	Vesicle transport protein SFT2B (SFT2 domain-containing protein 2) [Source:UniProtKB/Swiss-Prot;Acc:O95562]
RT-12p / RT-16p		groupI	27543901
RT-12p / RT-16p	TSPAN7 (2 of 2)	groupI	27547391	Tetraspanin-7 (Tspan-7)(Transmembrane 4 superfamily member 2)(Cell surface glycoprotein A15)(T-cell acute lymphoblastic leukemia-associated antigen 1)(TALLA-1)(Membrane component, X chromosome, surface marker 1)(CD231 antigen) [Source:UniProtKB/Swiss-Prot
RT-12p / RT-16p		groupI	27550278
RT-12p / RT-16p	LRRFIP1 (2 of 2)	groupI	27575834	Leucine-rich repeat flightless-interacting protein 1 (LRR FLII-interacting protein 1)(TAR RNA-interacting protein)(GC-binding factor 2) [Source:UniProtKB/Swiss-Prot;Acc:Q32MZ4]
RT-12p / RT-16p		groupI	27628865
RT-12p / RT-16p	CLCN4	groupI	27636316	Chloride channel protein 4 (ClC-4) [Source:UniProtKB/Swiss-Prot;Acc:P51793]
RT-12p / RT-16p	EPHX2	groupI	27641497	Epoxide hydrolase 2 (EC 3.3.2.10)(Soluble epoxide hydrolase)(SEH)(Epoxide hydratase)(Cytosolic epoxide hydrolase)(CEH) [Source:UniProtKB/Swiss-Prot;Acc:P34913]
RT-12p / RT-16p		groupI	27651834
RT-12p / RT-16p		groupI	27670788
RT-12p / RT-16p	ZNF513 (1 of 2)	groupI	27671776	Zinc finger protein 513 [Source:UniProtKB/Swiss-Prot;Acc:Q8N8E2]
RT-12p / RT-16p	DUSP27	groupI	27682965	Inactive dual specificity phosphatase 27 [Source:UniProtKB/Swiss-Prot;Acc:Q5VZP5]
RT-12p / RT-16p		groupI	27687154
RT-12p / RT-16p	CYBB	groupI	27696441	Cytochrome b-245 heavy chain (EC 1.-.-.-)(p22 phagocyte B-cytochrome)(Neutrophil cytochrome b 91 kDa polypeptide)(Heme-binding membrane glycoprotein gp91phox)(CGD91-phox)(gp91-phox)(gp91-1)(Cytochrome b(558) subunit beta)(Cytochrome b558 subunit beta)(Sup
RT-12p / RT-16p	DYNLT3 (2 of 2)	groupI	27701267	Dynein light chain Tctex-type 3 (T-complex-associated testis-expressed 1-like)(Protein 91/23) [Source:UniProtKB/Swiss-Prot;Acc:P51808]
RT-12p / RT-16p	RPGR (1 of 2)	groupI	27704500	X-linked retinitis pigmentosa GTPase regulator [Source:UniProtKB/Swiss-Prot;Acc:Q92834]
RT-12p / RT-16p	TTRAP (2 of 2)	groupI	27712031	TRAF and TNF receptor-associated protein (ETS1-associated protein 2)(ETS1-associated protein II)(EAPII) [Source:UniProtKB/Swiss-Prot;Acc:O95551]
RT-12p / RT-16p	NHEJ1	groupI	27715554	Non-homologous end-joining factor 1 (Protein cernunnos)(XRCC4-like factor) [Source:UniProtKB/Swiss-Prot;Acc:Q9H9Q4]
RT-12p / RT-16p	IHH (1 of 2)	groupI	27722531	Indian hedgehog protein Precursor (IHH)(HHG-2) [Contains Indian hedgehog protein N-product;Indian hedgehog protein C-product] [Source:UniProtKB/Swiss-Prot;Acc:Q14623]
RT-12p / RT-16p	BIN1 (2 of 2)	groupI	27729774	Myc box-dependent-interacting protein 1 (Bridging integrator 1)(Amphiphysin-like protein)(Amphiphysin II)(Box-dependent myc-interacting protein 1) [Source:UniProtKB/Swiss-Prot;Acc:O00499]
RT-12p / RT-16p		groupI	27739131
RT-12p / RT-16p	DNPEP (2 of 2)	groupI	27757278	Aspartyl aminopeptidase (EC 3.4.11.21) [Source:UniProtKB/Swiss-Prot;Acc:Q9ULA0]
RT-12p / RT-16p	DES (2 of 2)	groupI	27772627	Desmin [Source:UniProtKB/Swiss-Prot;Acc:P17661]
RT-12p / RT-16p		groupI	27791196
RT-12p / RT-16p	MAP3K2	groupI	27795491	Mitogen-activated protein kinase kinase kinase 2 (EC 2.7.11.25)(MAPK/ERK kinase kinase 2)(MEK kinase 2)(MEKK 2) [Source:UniProtKB/Swiss-Prot;Acc:Q9Y2U5]
RT-12p / RT-16p	SUMO1	groupI	27801691	Small ubiquitin-related modifier 1 Precursor (SUMO-1)(Sentrin)(Ubiquitin-like protein SMT3C)(SMT3 homolog 3)(Ubiquitin-homology domain protein PIC1)(Ubiquitin-like protein UBL1)(GAP-modifying protein 1)(GMP1) [Source:UniProtKB/Swiss-Prot;Acc:P63165]
RT-12p / RT-16p	SHROOM2 (2 of 2)	groupI	27807398	Protein Shroom2 (Apical-like protein)(Protein APXL) [Source:UniProtKB/Swiss-Prot;Acc:Q13796]
RT-12p / RT-16p		groupI	27818573
RT-12p / RT-16p	MSTN (1 of 2)	groupI	27825752	Growth/differentiation factor 8 Precursor (GDF-8)(Myostatin) [Source:UniProtKB/Swiss-Prot;Acc:O14793]
RT-12p / RT-16p	STAT1	groupI	27829942	Signal transducer and activator of transcription 1-alpha/beta (Transcription factor ISGF-3 components p91/p84) [Source:UniProtKB/Swiss-Prot;Acc:P42224]
RT-12p / RT-16p	GLS (1 of 2)	groupI	27839146	Glutaminase kidney isoform, mitochondrial Precursor (GLS)(EC 3.5.1.2)(L-glutamine amidohydrolase)(K-glutaminase) [Source:UniProtKB/Swiss-Prot;Acc:O94925]
RT-12p / RT-16p	NAB1	groupI	27852790	NGFI-A-binding protein 1 (EGR-1-binding protein 1)(Transcriptional regulatory protein p54) [Source:UniProtKB/Swiss-Prot;Acc:Q13506]
RT-12p / RT-16p	MFSD6	groupI	27868781	Major facilitator superfamily domain-containing protein 6 (Macrophage MHC class I receptor 2 homolog) [Source:UniProtKB/Swiss-Prot;Acc:Q6ZSS7]
RT-12p / RT-16p		groupI	27886686
RT-12p / RT-16p		groupI	27906006
RT-12p / RT-16p	SH3BP4 (2 of 2)	groupI	27932854	SH3 domain-binding protein 4 (Transferrin receptor-trafficking protein)(EH-binding protein 10) [Source:UniProtKB/Swiss-Prot;Acc:Q9P0V3]
RT-12p / RT-16p		groupI	27949095
RT-12p / RT-16p		groupI	27951707
RT-12p / RT-16p	KYNU	groupI	27953681	Kynureninase (EC 3.7.1.3)(L-kynurenine hydrolase) [Source:UniProtKB/Swiss-Prot;Acc:Q16719]
RT-12p / RT-16p	AOX1	groupI	27958705	Aldehyde oxidase (EC 1.2.3.1) [Source:UniProtKB/Swiss-Prot;Acc:Q06278]
RT-12p / RT-16p	BZW1 (1 of 2)	groupI	27969116	Basic leucine zipper and W2 domain-containing protein 1 (Protein Orf) [Source:UniProtKB/Swiss-Prot;Acc:Q7L1Q6]
RT-12p / RT-16p		groupI	27974029
RT-12p / RT-16p		groupI	27978021
RT-12p / RT-16p		groupI	27987101
RT-12p / RT-16p	ZEB2 (1 of 2)	groupI	28148095	Zinc finger E-box-binding homeobox 2 (Zinc finger homeobox protein 1b)(Smad-interacting protein 1)(SMADIP1) [Source:UniProtKB/Swiss-Prot;Acc:O60315]
RT-10q	KIAA1199	groupII	10305	KIAA1199 [Source:RefSeq peptide;Acc:NP_061159]
RT-10q	FAM108C1	groupII	133721	Abhydrolase domain-containing protein FAM108C1 (EC 3.-.-.-) [Source:UniProtKB/Swiss-Prot;Acc:Q6PCB6]
RT-10q	ARNT2	groupII	160762	Aryl hydrocarbon receptor nuclear translocator 2 (ARNT protein 2) [Source:UniProtKB/Swiss-Prot;Acc:Q9HBZ2]
RT-10q	ARNT2	groupII	160762	Aryl hydrocarbon receptor nuclear translocator 2 (ARNT protein 2) [Source:UniProtKB/Swiss-Prot;Acc:Q9HBZ2]
RT-10q	FAH	groupII	197614	Fumarylacetoacetase (FAA)(EC 3.7.1.2)(Fumarylacetoacetate hydrolase)(Beta-diketonase) [Source:UniProtKB/Swiss-Prot;Acc:P16930]
RT-10q	FAH	groupII	197614	Fumarylacetoacetase (FAA)(EC 3.7.1.2)(Fumarylacetoacetate hydrolase)(Beta-diketonase) [Source:UniProtKB/Swiss-Prot;Acc:P16930]
RT-10q	MTHFS	groupII	208404	5-formyltetrahydrofolate cyclo-ligase (EC 6.3.3.2)(5,10-methenyl-tetrahydrofolate synthetase)(Methenyl-THF synthetase)(MTHFS) [Source:UniProtKB/Swiss-Prot;Acc:P49914]
RT-10q	MTHFS	groupII	208404	5-formyltetrahydrofolate cyclo-ligase (EC 6.3.3.2)(5,10-methenyl-tetrahydrofolate synthetase)(Methenyl-THF synthetase)(MTHFS) [Source:UniProtKB/Swiss-Prot;Acc:P49914]
RT-10q	ASB7	groupII	220883	Ankyrin repeat and SOCS box protein 7 (ASB-7) [Source:UniProtKB/Swiss-Prot;Acc:Q9H672]
RT-10q	ALDH1A3	groupII	251899	Aldehyde dehydrogenase family 1 member A3 (EC 1.2.1.5)(Aldehyde dehydrogenase 6)(Retinaldehyde dehydrogenase 3)(RALDH-3) [Source:UniProtKB/Swiss-Prot;Acc:P47895]
RT-10q	ALDH1A3	groupII	251899	Aldehyde dehydrogenase family 1 member A3 (EC 1.2.1.5)(Aldehyde dehydrogenase 6)(Retinaldehyde dehydrogenase 3)(RALDH-3) [Source:UniProtKB/Swiss-Prot;Acc:P47895]
RT-10q	ALDH1A3	groupII	251899	Aldehyde dehydrogenase family 1 member A3 (EC 1.2.1.5)(Aldehyde dehydrogenase 6)(Retinaldehyde dehydrogenase 3)(RALDH-3) [Source:UniProtKB/Swiss-Prot;Acc:P47895]
RT-10q	ALDH1A3	groupII	251899	Aldehyde dehydrogenase family 1 member A3 (EC 1.2.1.5)(Aldehyde dehydrogenase 6)(Retinaldehyde dehydrogenase 3)(RALDH-3) [Source:UniProtKB/Swiss-Prot;Acc:P47895]
RT-10q	ALDH1A3	groupII	251899	Aldehyde dehydrogenase family 1 member A3 (EC 1.2.1.5)(Aldehyde dehydrogenase 6)(Retinaldehyde dehydrogenase 3)(RALDH-3) [Source:UniProtKB/Swiss-Prot;Acc:P47895]
RT-10q	ALDH1A3	groupII	251899	Aldehyde dehydrogenase family 1 member A3 (EC 1.2.1.5)(Aldehyde dehydrogenase 6)(Retinaldehyde dehydrogenase 3)(RALDH-3) [Source:UniProtKB/Swiss-Prot;Acc:P47895]
RT-10q	ALDH1A3	groupII	251899	Aldehyde dehydrogenase family 1 member A3 (EC 1.2.1.5)(Aldehyde dehydrogenase 6)(Retinaldehyde dehydrogenase 3)(RALDH-3) [Source:UniProtKB/Swiss-Prot;Acc:P47895]
RT-10q	LRRK1	groupII	288668	Leucine-rich repeat serine/threonine-protein kinase 1 (EC 2.7.11.1) [Source:UniProtKB/Swiss-Prot;Acc:Q38SD2]
RT-10q	CHSY1	groupII	337719	Chondroitin sulfate synthase 1 (EC 2.4.1.175)(Glucuronosyl-N-acetylgalactosaminyl-proteoglycan 4-beta-N-acetylgalactosaminyltransferase 1)(N-acetylgalactosaminyl-proteoglycan 3-beta-glucuronosyltransferase 1)(EC 2.4.1.226)(Chondroitin glucuronyltransferase II)(N-acetylgalactosaminyltransferase II) [Source:UniProtKB/Swiss-Prot;Acc:Q86X52]
RT-10q		groupII	372697
RT-10q	SNRPA1	groupII	377233	U2 small nuclear ribonucleoprotein A' (U2 snRNP-A') [Source:UniProtKB/Swiss-Prot;Acc:P09661]
RT-10q		groupII	394800
RT-10q		groupII	415367
RT-10q		groupII	415367
RT-10q		groupII	473043
RT-10q	ANO9 (2 of 2)	groupII	482933	Anoctamin-9 (Transmembrane protein 16J)(Tumor protein p53-inducible protein 5)(p53-induced gene 5 protein) [Source:UniProtKB/Swiss-Prot;Acc:A1A5B4]
RT-10q		groupII	508168
RT-10q	SHCBP1	groupII	512581	SHC SH2 domain-binding protein 1 [Source:UniProtKB/Swiss-Prot;Acc:Q8NEM2]
RT-10q	SPG21	groupII	520030	Maspardin (Spastic paraplegia 21 autosomal recessive Mast syndrome protein)(Acid cluster protein 33) [Source:UniProtKB/Swiss-Prot;Acc:Q9NZD8]
RT-10q	SPG21	groupII	520030	Maspardin (Spastic paraplegia 21 autosomal recessive Mast syndrome protein)(Acid cluster protein 33) [Source:UniProtKB/Swiss-Prot;Acc:Q9NZD8]
RT-10q		groupII	530905
RT-10q		groupII	530905
RT-10q		groupII	555934
RT-10q		groupII	570409
RT-10q		groupII	576242
RT-10q		groupII	582589
RT-10q	UQCRFS1 (1 of 2)	groupII	640676	Cytochrome b-c1 complex subunit Rieske, mitochondrial Precursor (EC 1.10.2.2)(Ubiquinol-cytochrome c reductase iron-sulfur subunit)(Rieske iron-sulfur protein)(RISP)(Complex III subunit 5) [Contains Cytochrome b-c1 complex subunit 11(Ubiquinol-cytochrome c reductase 8 kDa protein)(Complex III subunit IX)] [Source:UniProtKB/Swiss-Prot;Acc:P47985]
RT-10q	VSTM2B	groupII	707507	V-set and transmembrane domain-containing protein 2B Precursor [Source:UniProtKB/Swiss-Prot;Acc:A6NLU5]
RT-10q	CCND1	groupII	839327	G1/S-specific cyclin-D1 (PRAD1 oncogene)(BCL-1 oncogene) [Source:UniProtKB/Swiss-Prot;Acc:P24385]
RT-10q		groupII	843316
RT-10q	ORAOV1	groupII	850200	Oral cancer overexpressed protein 1 (Tumor amplified and overexpressed sequence 1) [Source:UniProtKB/Swiss-Prot;Acc:Q8WV07]
RT-10q	FGF3	groupII	886919	INT-2 proto-oncogene protein Precursor (Fibroblast growth factor 3)(FGF-3)(Heparin-binding growth factor 3)(HBGF-3) [Source:UniProtKB/Swiss-Prot;Acc:P11487]
RT-10q	FGF4 (1 of 2)	groupII	894007	Fibroblast growth factor 4 Precursor (FGF-4)(Heparin secretory-transforming protein)(HST-1)(HST)(Transforming protein KS3)(Heparin-binding growth factor 4)(HBGF-4) [Source:UniProtKB/Swiss-Prot;Acc:P08620]
RT-10q	FGF19	groupII	906569	Fibroblast growth factor 19 Precursor (FGF-19) [Source:UniProtKB/Swiss-Prot;Acc:O95750]
RT-10q	VPS35	groupII	909776	Vacuolar protein sorting-associated protein 35 (Vesicle protein sorting 35)(hVPS35)(Maternal-embryonic 3) [Source:UniProtKB/Swiss-Prot;Acc:Q96QK1]
RT-10q	C16orf87	groupII	921351	UPF0547 protein C16orf87 [Source:UniProtKB/Swiss-Prot;Acc:Q6PH81]
RT-10q	GPT2	groupII	935754	Alanine aminotransferase 2 (ALT2)(EC 2.6.1.2)(Glutamic--pyruvic transaminase 2)(Glutamate pyruvate transaminase 2)(GPT 2)(Glutamic--alanine transaminase 2) [Source:UniProtKB/Swiss-Prot;Acc:Q8TD30]
RT-10q	GPT2	groupII	935754	Alanine aminotransferase 2 (ALT2)(EC 2.6.1.2)(Glutamic--pyruvic transaminase 2)(Glutamate pyruvate transaminase 2)(GPT 2)(Glutamic--alanine transaminase 2) [Source:UniProtKB/Swiss-Prot;Acc:Q8TD30]
RT-10q	MTFMT	groupII	943476	Methionyl-tRNA formyltransferase, mitochondrial Precursor (MtFMT)(EC 2.1.2.9) [Source:UniProtKB/Swiss-Prot;Acc:Q96DP5]
RT-10q	CUGBP1	groupII	952167	CUG-BP- and ETR-3-like factor 1 (CELF-1)(Bruno-like protein 2)(RNA-binding protein BRUNOL-2)(CUG triplet repeat RNA-binding protein 1)(CUG-BP1)(Deadenylation factor CUG-BP)(50 kDa nuclear polyadenylated RNA-binding protein)(Embryo deadenylation element-binding protein homolog)(EDEN-BP homolog) [Source:UniProtKB/Swiss-Prot;Acc:Q92879]
RT-10q	CUGBP1	groupII	952167	CUG-BP- and ETR-3-like factor 1 (CELF-1)(Bruno-like protein 2)(RNA-binding protein BRUNOL-2)(CUG triplet repeat RNA-binding protein 1)(CUG-BP1)(Deadenylation factor CUG-BP)(50 kDa nuclear polyadenylated RNA-binding protein)(Embryo deadenylation element-binding protein homolog)(EDEN-BP homolog) [Source:UniProtKB/Swiss-Prot;Acc:Q92879]
RT-10q		groupII	1105862
RT-10q	ZNF536	groupII	1344452	Zinc finger protein 536 [Source:UniProtKB/Swiss-Prot;Acc:O15090]
RT-10q	TSHZ3 (1 of 2)	groupII	1595558	Teashirt homolog 3 (Zinc finger protein 537) [Source:UniProtKB/Swiss-Prot;Acc:Q63HK5]
RT-12p / RT-16p / RT-10q	ZNF507	groupII	1890110	Zinc finger protein 507 [Source:UniProtKB/Swiss-Prot;Acc:Q8TCN5]
RT-12p / RT-16p / RT-10q	DPY19L3	groupII	1914086	Protein dpy-19 homolog 3 (Dpy-19-like protein 3) [Source:UniProtKB/Swiss-Prot;Acc:Q6ZPD9]
RT-12p / RT-16p / RT-10q	PCDH11Y (2 of 3)	groupII	1954672	Protocadherin-11 Y-linked Precursor (Protocadherin-11)(Protocadherin-22)(Protocadherin on the Y chromosome)(PCDH-Y)(Protocadherin prostate cancer)(Protocadherin-PC) [Source:UniProtKB/Swiss-Prot;Acc:Q9BZA8]
RT-12p / RT-16p / RT-10q	MTSS1L (1 of 2)	groupII	2263232	MTSS1-like protein (Actin-bundling with BAIAP2 homology protein 1)(ABBA-1) [Source:UniProtKB/Swiss-Prot;Acc:Q765P7]
RT-12p / RT-16p / RT-10q	DHCR7	groupII	2319783	7-dehydrocholesterol reductase (7-DHC reductase)(EC 1.3.1.21)(Sterol Delta(7)-reductase)(Putative sterol reductase SR-2) [Source:UniProtKB/Swiss-Prot;Acc:Q9UBM7]
RT-12p / RT-16p / RT-10q	MMP15 (1 of 2)	groupII	2385882	Matrix metalloproteinase-15 Precursor (MMP-15)(EC 3.4.24.-)(Membrane-type matrix metalloproteinase 2)(MT-MMP 2)(MTMMP2)(Membrane-type-2 matrix metalloproteinase)(MT2-MMP)(MT2MMP)(SMCP-2) [Source:UniProtKB/Swiss-Prot;Acc:P51511]
RT-12p / RT-16p / RT-10q		groupII	2419524
RT-12p / RT-16p / RT-10q	SLC7A6OS	groupII	2430586	Protein SLC7A6OS (Solute carrier family 7 member 6 opposite strand transcript)(ADAMS proteinase-related protein) [Source:UniProtKB/Swiss-Prot;Acc:Q96CW6]
RT-12p / RT-16p / RT-10q	SLC7A6	groupII	2435894	Y+L amino acid transporter 2 (y(+)L-type amino acid transporter 2)(y+LAT-2)(Y+LAT2)(Cationic amino acid transporter, y+ system)(Solute carrier family 7 member 6) [Source:UniProtKB/Swiss-Prot;Acc:Q92536]
RT-12p / RT-16p / RT-10q		groupII	2464145
RT-12p / RT-16p / RT-10q		groupII	2478295
RT-12p / RT-16p / RT-10q	SYAP1 (1 of 2)	groupII	2499267	Synapse-associated protein 1 [Source:UniProtKB/Swiss-Prot;Acc:Q96A49]
RT-12p / RT-16p / RT-10q	PHOSPHO2	groupII	2503195	Pyridoxal phosphate phosphatase PHOSPHO2 (EC 3.1.3.74) [Source:UniProtKB/Swiss-Prot;Acc:Q8TCD6]
RT-12p / RT-16p / RT-10q	CDH8	groupII	2653247	Cadherin-8 Precursor [Source:UniProtKB/Swiss-Prot;Acc:P55286]
RT-12p / RT-16p / RT-10q		groupII	3078754
RT-12p / RT-16p / RT-10q	TSSK1B	groupII	3160112	Testis-specific serine/threonine-protein kinase 1 (TSSK-1)(Testis-specific kinase 1)(TSK-1)(EC 2.7.11.1)(Serine/threonine-protein kinase 22A) [Source:UniProtKB/Swiss-Prot;Acc:Q9BXA7]
RT-12p / RT-16p / RT-10q	BNC1	groupII	3225917	Zinc finger protein basonuclin-1 [Source:UniProtKB/Swiss-Prot;Acc:Q01954]
RT-12p / RT-16p / RT-10q	SH3GL3	groupII	3255060	Endophilin-A3 (Endophilin-3)(SH3 domain-containing GRB2-like protein 3)(SH3 domain protein 2C)(EEN-B2) [Source:UniProtKB/Swiss-Prot;Acc:Q99963]
RT-12p / RT-16p / RT-10q		groupII	3263674
RT-12p / RT-16p / RT-10q	2003-03-01	groupII	3268853	E3 ubiquitin-protein ligase MARCH3 (EC 6.3.2.-)(Membrane-associated RING finger protein 3)(Membrane-associated RING-CH protein III)(MARCH-III)(RING finger protein 173) [Source:UniProtKB/Swiss-Prot;Acc:Q86UD3]
RT-12p / RT-16p / RT-10q		groupII	3274902
RT-12p / RT-16p / RT-10q		groupII	3338616
RT-12p / RT-16p / RT-10q	ADAMTSL5	groupII	3364278	ADAMTS-like protein 5 Precursor (ADAMTSL-5)(Thrombospondin type-1 domain-containing protein 6) [Source:UniProtKB/Swiss-Prot;Acc:Q6ZMM2]
RT-12p / RT-16p / RT-10q		groupII	3385751
RT-12p / RT-16p / RT-10q	ANO1	groupII	3432353	Anoctamin-1 (Transmembrane protein 16A)(Discovered on gastrointestinal stromal tumors protein 1)(Oral cancer overexpressed protein 2)(Tumor amplified and overexpressed sequence 2) [Source:UniProtKB/Swiss-Prot;Acc:Q5XXA6]
RT-12p / RT-16p / RT-10q	FADD	groupII	3470110	Protein FADD (FAS-associated death domain protein)(FAS-associating death domain-containing protein)(Mediator of receptor induced toxicity)(Growth-inhibiting gene 3 protein) [Source:UniProtKB/Swiss-Prot;Acc:Q13158]
RT-12p / RT-16p / RT-10q		groupII	3472645
RT-12p / RT-16p / RT-10q		groupII	3479573
RT-12p / RT-16p / RT-10q		groupII	3483621
RT-12p / RT-16p / RT-10q		groupII	3501332
RT-12p / RT-16p / RT-10q	MTCH2	groupII	3504301	Mitochondrial carrier homolog 2 (Met-induced mitochondrial protein) [Source:UniProtKB/Swiss-Prot;Acc:Q9Y6C9]
RT-12p / RT-16p / RT-10q	GAS8 (2 of 3)	groupII	3514439	Growth arrest-specific protein 8 (GAS-8)(Growth arrest-specific protein 11)(GAS-11) [Source:UniProtKB/Swiss-Prot;Acc:O95995]
RT-12p / RT-16p / RT-10q	PLEKHQ1	groupII	3529422	Pleckstrin homology domain-containing family O member 2 (Pleckstrin homology domain-containing family Q member 1) [Source:UniProtKB/Swiss-Prot;Acc:Q8TD55]
RT-12p / RT-16p / RT-10q		groupII	3540200
RT-12p / RT-16p / RT-10q	RWDD3	groupII	3552102	RWD domain-containing protein 3 (RWD-containing sumoylation enhancer) [Source:UniProtKB/Swiss-Prot;Acc:Q9Y3V2]
RT-12p / RT-16p / RT-10q	PCSK6	groupII	3557486	Proprotein convertase subtilisin/kexin type 6 Precursor (EC 3.4.21.-)(Paired basic amino acid cleaving enzyme 4)(Subtilisin/kexin-like protease PACE4)(Subtilisin-like proprotein convertase 4)(SPC4) [Source:UniProtKB/Swiss-Prot;Acc:P29122]
RT-12p / RT-16p / RT-10q	EFCAB2	groupII	3574592	EF-hand calcium-binding domain-containing protein 2 [Source:UniProtKB/Swiss-Prot;Acc:Q5VUJ9]
RT-12p / RT-16p / RT-10q	PLEKHF1 (2 of 3)	groupII	3584272	Pleckstrin homology domain-containing family F member 1 (PH domain-containing family F member 1)(PH and FYVE domain-containing protein 1)(Phafin-1)(Lysosome-associated apoptosis-inducing protein containing PH and FYVE domains)(Apoptosis-inducing protein)(
RT-12p / RT-16p / RT-10q	PLEKHF1 (3 of 3)	groupII	3599251	Pleckstrin homology domain-containing family F member 1 (PH domain-containing family F member 1)(PH and FYVE domain-containing protein 1)(Phafin-1)(Lysosome-associated apoptosis-inducing protein containing PH and FYVE domains)(Apoptosis-inducing protein)(
RT-12p / RT-16p / RT-10q	POP4	groupII	3621471	Ribonuclease P protein subunit p29 (hPOP4)(EC 3.1.26.5) [Source:UniProtKB/Swiss-Prot;Acc:O95707]
RT-12p / RT-16p / RT-10q		groupII	3621490
RT-12p / RT-16p / RT-10q		groupII	3632045
RT-12p / RT-16p / RT-10q	TPCN2	groupII	3673970	Two pore calcium channel protein 2 (Voltage-dependent calcium channel protein TPC2) [Source:UniProtKB/Swiss-Prot;Acc:Q8NHX9]
RT-12p / RT-16p / RT-10q	NADSYN1	groupII	3691174	Glutamine-dependent NAD(+) synthetase (EC 6.3.5.1)(NAD(+) synthase [glutamine-hydrolyzing])(NAD(+) synthetase 1) [Source:UniProtKB/Swiss-Prot;Acc:Q6IA69]
RT-12p / RT-16p / RT-10q	DOK4	groupII	3712432	Docking protein 4 (Downstream of tyrosine kinase 4) [Source:UniProtKB/Swiss-Prot;Acc:Q8TEW6]
RT-12p / RT-16p / RT-10q	CCDC102A	groupII	3790119	Coiled-coil domain-containing protein 102A [Source:UniProtKB/Swiss-Prot;Acc:Q96A19]
RT-12p / RT-16p / RT-10q		groupII	3836861
RT-12p / RT-16p / RT-10q	CXorf15	groupII	3836879	Gamma-taxilin (Lipopolysaccharide-specific response protein 5) [Source:UniProtKB/Swiss-Prot;Acc:Q9NUQ3]
RT-12p / RT-16p / RT-10q	RBBP7	groupII	3842518	Histone-binding protein RBBP7 (Retinoblastoma-binding protein 7)(RBBP-7)(Retinoblastoma-binding protein p46)(Histone acetyltransferase type B subunit 2)(Nucleosome-remodeling factor subunit RBAP46) [Source:UniProtKB/Swiss-Prot;Acc:Q16576]
RT-12p / RT-16p / RT-10q		groupII	3852424
RT-12p / RT-16p / RT-10q		groupII	3862970
RT-12p / RT-16p / RT-10q	KCTD15	groupII	3936385	BTB/POZ domain-containing protein KCTD15 [Source:UniProtKB/Swiss-Prot;Acc:Q96SI1]
RT-12p / RT-16p / RT-10q	PEPD	groupII	4151913	Xaa-Pro dipeptidase (X-Pro dipeptidase)(EC 3.4.13.9)(Proline dipeptidase)(Prolidase)(Imidodipeptidase)(Peptidase D) [Source:UniProtKB/Swiss-Prot;Acc:P12955]
RT-12p / RT-16p / RT-10q	THSD4 (1 of 2)	groupII	4167787	Thrombospondin type-1 domain-containing protein 4 Precursor [Source:UniProtKB/Swiss-Prot;Acc:Q6ZMP0]
RT-12p / RT-16p / RT-10q	LRRC49	groupII	4196426	Leucine-rich repeat-containing protein 49 (Tubulin polyglutamylase complex subunit 4)(PGs4) [Source:UniProtKB/Swiss-Prot;Acc:Q8IUZ0]
RT-12p / RT-16p / RT-10q	LARP6	groupII	4225239	La-related protein 6 (La ribonucleoprotein domain family member 6)(Acheron)(Achn) [Source:UniProtKB/Swiss-Prot;Acc:Q9BRS8]
RT-12p / RT-16p / RT-10q	TM2D3	groupII	4231521	TM2 domain-containing protein 3 Precursor (Beta-amyloid-binding protein-like protein 2)(BBP-like protein 2) [Source:UniProtKB/Swiss-Prot;Acc:Q9BRN9]
RT-12p / RT-16p / RT-10q	TARSL2	groupII	4237580	Probable threonyl-tRNA synthetase 2, cytoplasmic (EC 6.1.1.3)(Threonine--tRNA ligase)(ThrRS)(Threonyl-tRNA synthetase-like protein 2) [Source:UniProtKB/Swiss-Prot;Acc:A2RTX5]
RT-12p / RT-16p / RT-10q	ULK3	groupII	4246067	Serine/threonine-protein kinase ULK3 (EC 2.7.11.1)(Unc-51-like kinase 3) [Source:UniProtKB/Swiss-Prot;Acc:Q6PHR2]
RT-12p / RT-16p / RT-10q	CPLX3 (1 of 2)	groupII	4266497	Complexin-3 Precursor (Complexin III)(CPX III) [Source:UniProtKB/Swiss-Prot;Acc:Q8WVH0]
RT-12p / RT-16p / RT-10q	CSK (1 of 2)	groupII	4296476	Tyrosine-protein kinase CSK (EC 2.7.10.2)(C-SRC kinase)(Protein-tyrosine kinase CYL) [Source:UniProtKB/Swiss-Prot;Acc:P41240]
RT-12p / RT-16p / RT-10q	EDC3 (2 of 2)	groupII	4325814	Enhancer of mRNA-decapping protein 3 (LSM16 homolog)(YjeF domain-containing protein 1)(YjeF N-terminal domain-containing protein 2)(YjeF_N2)(hYjeF_N2) [Source:UniProtKB/Swiss-Prot;Acc:Q96F86]
RT-12p / RT-16p / RT-10q		groupII	4341876
RT-12p / RT-16p / RT-10q	CCBE1 (2 of 2)	groupII	4369941	Collagen and calcium-binding EGF domain-containing protein 1 Precursor (Full of fluid protein homolog) [Source:UniProtKB/Swiss-Prot;Acc:Q6UXH8]
RT-12p / RT-16p / RT-10q		groupII	4413170
RT-12p / RT-16p / RT-10q	SEMA7A (2 of 2)	groupII	4424741	Semaphorin-7A Precursor (Semaphorin-L)(Sema L)(Semaphorin-K1)(Sema K1)(John-Milton-Hargen human blood group Ag)(JMH blood group antigen)(CDw108)(CD108 antigen) [Source:UniProtKB/Swiss-Prot;Acc:O75326]
RT-12p / RT-16p / RT-10q	COX5A (1 of 2)	groupII	4494171	Cytochrome c oxidase subunit 5A, mitochondrial Precursor (Cytochrome c oxidase polypeptide Va) [Source:UniProtKB/Swiss-Prot;Acc:P20674]
RT-12p / RT-16p / RT-10q	SNAP25 (2 of 2)	groupII	4499953	Synaptosomal-associated protein 25 (SNAP-25)(Synaptosomal-associated 25 kDa protein)(Super protein)(SUP) [Source:UniProtKB/Swiss-Prot;Acc:P60880]
RT-12p / RT-16p / RT-10q		groupII	4531459
RT-12p / RT-16p / RT-10q	IGF1R (1 of 2)	groupII	4540717	Insulin-like growth factor 1 receptor Precursor (EC 2.7.10.1)(Insulin-like growth factor I receptor)(IGF-I receptor)(CD221 antigen) [Contains Insulin-like growth factor 1 receptor alpha chain;Insulin-like growth factor 1 receptor beta chain] [Source:UniPr
RT-12p / RT-16p / RT-10q		groupII	4577683
RT-12p / RT-16p / RT-10q	ANPEP (1 of 2)	groupII	4587091	Aminopeptidase N (hAPN)(EC 3.4.11.2)(Alanyl aminopeptidase)(Microsomal aminopeptidase)(Aminopeptidase M)(gp150)(Myeloid plasma membrane glycoprotein CD13)(CD13 antigen) [Source:UniProtKB/Swiss-Prot;Acc:P15144]
RT-12p / RT-16p / RT-10q	MESP2	groupII	4606219	Mesoderm posterior protein 2 [Source:UniProtKB/Swiss-Prot;Acc:Q0VG99]
RT-12p / RT-16p / RT-10q	SV2B	groupII	4617301	Synaptic vesicle glycoprotein 2B [Source:UniProtKB/Swiss-Prot;Acc:Q7L1I2]
RT-12p / RT-16p / RT-10q	AKAP13 (2 of 2)	groupII	4687644	A-kinase anchor protein 13 (AKAP 13)(Protein kinase A-anchoring protein 13)(Breast cancer nuclear receptor-binding auxiliary protein)(Human thyroid-anchoring protein 31)(Guanine nucleotide exchange factor Lbc)(AKAP-Lbc)(P47)(Lymphoid blast crisis oncogene
RT-12p / RT-16p / RT-10q	NTRK3 (2 of 2)	groupII	4801976	NT-3 growth factor receptor Precursor (EC 2.7.10.1)(Neurotrophic tyrosine kinase receptor type 3)(TrkC tyrosine kinase)(GP145-TrkC)(Trk-C) [Source:UniProtKB/Swiss-Prot;Acc:Q16288]
RT-12p / RT-16p / RT-10q	MRPL46	groupII	4993738	39S ribosomal protein L46, mitochondrial Precursor (L46mt)(MRP-L46)(P2ECSL) [Source:UniProtKB/Swiss-Prot;Acc:Q9H2W6]
RT-12p / RT-16p / RT-10q	MRPS11	groupII	4998716	28S ribosomal protein S11, mitochondrial Precursor (S11mt)(MRP-S11)(Cervical cancer proto-oncogene 2 protein)(HCC-2) [Source:UniProtKB/Swiss-Prot;Acc:P82912]
RT-12p / RT-16p / RT-10q	PDPR	groupII	5003108	Pyruvate dehydrogenase phosphatase regulatory subunit, mitochondrial Precursor (PDPr) [Source:UniProtKB/Swiss-Prot;Acc:Q8NCN5]
RT-12p / RT-16p / RT-10q	PNOC (1 of 2)	groupII	5013464	Nociceptin Precursor [Contains Neuropeptide 1;Nociceptin(Orphanin FQ)(PPNOC);Neuropeptide 2] [Source:UniProtKB/Swiss-Prot;Acc:Q13519]
RT-12p / RT-16p / RT-10q	KIF13B (1 of 2)	groupII	5039294	Kinesin-like protein KIF13B (Kinesin-like protein GAKIN) [Source:UniProtKB/Swiss-Prot;Acc:Q9NQT8]
RT-12p / RT-16p / RT-10q	HMBOX1 (2 of 2)	groupII	5076191	Homeobox-containing protein 1 [Source:UniProtKB/Swiss-Prot;Acc:Q6NT76]
RT-12p / RT-16p / RT-10q	TDP1	groupII	5087411	Tyrosyl-DNA phosphodiesterase 1 (Tyr-DNA phosphodiesterase 1)(EC 3.1.4.-) [Source:UniProtKB/Swiss-Prot;Acc:Q9NUW8]
RT-12p / RT-16p / RT-10q	EPRS (1 of 2)	groupII	5095509	Bifunctional aminoacyl-tRNA synthetase (Proliferation-inducing gene 32 protein) [Includes Glutamyl-tRNA synthetase(EC 6.1.1.17)(Glutamate--tRNA ligase);Prolyl-tRNA synthetase(EC 6.1.1.15)(Proline--tRNA ligase)] [Source:UniProtKB/Swiss-Prot;Acc:P07814]
RT-12p / RT-16p / RT-10q	GLO1 (1 of 2)	groupII	5112511	Lactoylglutathione lyase (EC 4.4.1.5)(Methylglyoxalase)(Aldoketomutase)(Glyoxalase I)(Glx I)(Ketone-aldehyde mutase)(S-D-lactoylglutathione methylglyoxal lyase) [Source:UniProtKB/Swiss-Prot;Acc:Q04760]
RT-12p / RT-16p / RT-10q		groupII	5125390
RT-12p / RT-16p / RT-10q	SLCO3A1 (1 of 2)	groupII	5139657	Solute carrier organic anion transporter family member 3A1 (OATP3A1)(Solute carrier family 21 member 11)(Sodium-independent organic anion transporter D)(Organic anion-transporting polypeptide D)(OATP-D)(Organic anion transporter polypeptide-related protei
RT-12p / RT-16p / RT-10q		groupII	5172182
RT-12p / RT-16p / RT-10q	MCTP2 (1 of 2)	groupII	5193703	Multiple C2 and transmembrane domain-containing protein 2 [Source:UniProtKB/Swiss-Prot;Acc:Q6DN12]
RT-12p / RT-16p / RT-10q		groupII	5227626
RT-12p / RT-16p / RT-10q	ABCC11	groupII	5274053	ATP-binding cassette transporter sub-family C member 11 (Multidrug resistance-associated protein 8) [Source:UniProtKB/Swiss-Prot;Acc:Q96J66]
RT-12p / RT-16p / RT-10q	CCDC123 (2 of 2)	groupII	5296504	Coiled-coil domain-containing protein 123, mitochondrial Precursor [Source:UniProtKB/Swiss-Prot;Acc:Q96ST8]
RT-12p / RT-16p / RT-10q		groupII	5319305
RT-12p / RT-16p / RT-10q	CCDC123 (1 of 2)	groupII	5324623	Coiled-coil domain-containing protein 123, mitochondrial Precursor [Source:UniProtKB/Swiss-Prot;Acc:Q96ST8]
RT-12p / RT-16p / RT-10q	RHPN2	groupII	5341120	Rhophilin-2 (GTP-Rho-binding protein 2)(76 kDa RhoB effector protein)(p76RBE) [Source:UniProtKB/Swiss-Prot;Acc:Q8IUC4]
RT-12p / RT-16p / RT-10q	SLC7A10 (2 of 2)	groupII	5371354	Asc-type amino acid transporter 1 (Asc-1)(Solute carrier family 7 member 10) [Source:UniProtKB/Swiss-Prot;Acc:Q9NS82]
RT-12p / RT-16p / RT-10q	LRP3	groupII	5387273	Low-density lipoprotein receptor-related protein 3 Precursor (hLRp105) [Source:UniProtKB/Swiss-Prot;Acc:O75074]
RT-12p / RT-16p / RT-10q	DNAJA2 (1 of 2)	groupII	5401930	DnaJ homolog subfamily A member 2 (HIRA-interacting protein 4)(Cell cycle progression restoration gene 3 protein)(Dnj3)(Dj3)(Renal carcinoma antigen NY-REN-14) [Source:UniProtKB/Swiss-Prot;Acc:O60884]
RT-12p / RT-16p / RT-10q	NETO2 (1 of 2)	groupII	5411995	Neuropilin and tolloid-like protein 2 Precursor (Brain-specific transmembrane protein containing 2 CUB and 1 LDL-receptor class A domains protein 2) [Source:UniProtKB/Swiss-Prot;Acc:Q8NC67]
RT-12p / RT-16p / RT-10q	ITFG1	groupII	5427953	T-cell immunomodulatory protein Precursor (Protein TIP)(Integrin-alpha FG-GAP repeat-containing protein 1) [Source:UniProtKB/Swiss-Prot;Acc:Q8TB96]
RT-12p / RT-16p / RT-10q	PHKB (2 of 2)	groupII	5522570	Phosphorylase b kinase regulatory subunit beta (Phosphorylase kinase subunit beta) [Source:UniProtKB/Swiss-Prot;Acc:Q93100]
RT-12p / RT-16p / RT-10q	PHKB (1 of 2)	groupII	5582123	Phosphorylase b kinase regulatory subunit beta (Phosphorylase kinase subunit beta) [Source:UniProtKB/Swiss-Prot;Acc:Q93100]
RT-12p / RT-16p / RT-10q	SS18L2	groupII	5596159	SS18-like protein 2 (SYT homolog 2) [Source:UniProtKB/Swiss-Prot;Acc:Q9UHA2]
RT-12p / RT-16p / RT-10q	KIAA0355	groupII	5598923	Uncharacterized protein KIAA0355 [Source:UniProtKB/Swiss-Prot;Acc:O15063]
RT-12p / RT-16p / RT-10q	GPI (1 of 2)	groupII	5627138	Glucose-6-phosphate isomerase (GPI)(EC 5.3.1.9)(Phosphoglucose isomerase)(PGI)(Phosphohexose isomerase)(PHI)(Autocrine motility factor)(AMF)(Neuroleukin)(NLK)(Sperm antigen 36)(SA-36) [Source:UniProtKB/Swiss-Prot;Acc:P06744]
RT-12p / RT-16p / RT-10q	WTIP	groupII	5639559	Wilms tumor protein 1-interacting protein (WT1-interacting protein) [Source:UniProtKB/Swiss-Prot;Acc:A6NIX2]
RT-12p / RT-16p / RT-10q	SDR42E1	groupII	5659155	Short chain dehydrogenase/reductase family 42E member 1 (EC 1.1.1.-) [Source:UniProtKB/Swiss-Prot;Acc:Q8WUS8]
RT-12p / RT-16p / RT-10q	NAT2	groupII	5663181	Arylamine N-acetyltransferase 2 (EC 2.3.1.5)(Arylamide acetylase 2)(Polymorphic arylamine N-acetyltransferase)(PNAT)(N-acetyltransferase type 2)(NAT-2) [Source:UniProtKB/Swiss-Prot;Acc:P11245]
RT-12p / RT-16p / RT-10q		groupII	5669451
RT-12p / RT-16p / RT-10q		groupII	5679507
RT-12p / RT-16p / RT-10q		groupII	5679658
RT-12p / RT-16p / RT-10q		groupII	5684996
RT-12p / RT-16p / RT-10q	SCG3	groupII	5692873	Secretogranin-3 Precursor (Secretogranin III)(SgIII) [Source:UniProtKB/Swiss-Prot;Acc:Q8WXD2]
RT-12p / RT-16p / RT-10q	LYSMD2	groupII	5703816	LysM and putative peptidoglycan-binding domain-containing protein 2 [Source:UniProtKB/Swiss-Prot;Acc:Q8IV50]
RT-12p / RT-16p / RT-10q	TMOD2	groupII	5711386	Tropomodulin-2 (Neuronal tropomodulin)(N-Tmod) [Source:UniProtKB/Swiss-Prot;Acc:Q9NZR1]
RT-12p / RT-16p / RT-10q	LEO1	groupII	5727559	RNA polymerase-associated protein LEO1 (Replicative senescence down-regulated leo1-like protein) [Source:UniProtKB/Swiss-Prot;Acc:Q8WVC0]
RT-12p / RT-16p / RT-10q	MAPK6	groupII	5753311	Mitogen-activated protein kinase 6 (EC 2.7.11.24)(Extracellular signal-regulated kinase 3)(ERK-3)(MAP kinase isoform p97)(p97-MAPK) [Source:UniProtKB/Swiss-Prot;Acc:Q16659]
RT-12p / RT-16p / RT-10q	USP50	groupII	5767821	Inactive ubiquitin carboxyl-terminal hydrolase 50 (Inactive ubiquitin-specific peptidase 50) [Source:UniProtKB/Swiss-Prot;Acc:Q70EL3]
RT-12p / RT-16p / RT-10q	USP8	groupII	5771271	Ubiquitin carboxyl-terminal hydrolase 8 (EC 3.1.2.15)(Ubiquitin thioesterase 8)(Ubiquitin-specific-processing protease 8)(Deubiquitinating enzyme 8)(hUBPy) [Source:UniProtKB/Swiss-Prot;Acc:P40818]
RT-12p / RT-16p / RT-10q	HDC	groupII	5781286	Histidine decarboxylase (HDC)(EC 4.1.1.22) [Source:UniProtKB/Swiss-Prot;Acc:P19113]
RT-12p / RT-16p / RT-10q	SLC27A2 (3 of 3)	groupII	5785623	Very long-chain acyl-CoA synthetase (VLACS)(VLCS)(EC 6.2.1.-)(Very long-chain-fatty-acid-CoA ligase)(THCA-CoA ligase)(Fatty-acid-coenzyme A ligase, very long-chain 1)(Long-chain-fatty-acid--CoA ligase)(EC 6.2.1.3)(Fatty acid transport protein 2)(FATP-2)(S
RT-12p / RT-16p / RT-10q	SLC27A2 (2 of 3)	groupII	5798521	Very long-chain acyl-CoA synthetase (VLACS)(VLCS)(EC 6.2.1.-)(Very long-chain-fatty-acid-CoA ligase)(THCA-CoA ligase)(Fatty-acid-coenzyme A ligase, very long-chain 1)(Long-chain-fatty-acid--CoA ligase)(EC 6.2.1.3)(Fatty acid transport protein 2)(FATP-2)(S
RT-12p / RT-16p / RT-10q	GATM	groupII	5807072	Glycine amidinotransferase, mitochondrial Precursor (EC 2.1.4.1)(L-arginine:glycine amidinotransferase)(Transamidinase)(AT) [Source:UniProtKB/Swiss-Prot;Acc:P50440]
RT-12p / RT-16p / RT-10q	PDE8A	groupII	5837267	High affinity cAMP-specific and IBMX-insensitive 3',5'-cyclic phosphodiesterase 8A (EC 3.1.4.17) [Source:UniProtKB/Swiss-Prot;Acc:O60658]
RT-12p / RT-16p / RT-10q	KIAA0907 (2 of 2)	groupII	5856412	UPF0469 protein KIAA0907 [Source:UniProtKB/Swiss-Prot;Acc:Q7Z7F0]
RT-12p / RT-16p / RT-10q	FSD2	groupII	5862925	Fibronectin type III and SPRY domain-containing protein 2 (SPRY domain-containing protein 1) [Source:UniProtKB/Swiss-Prot;Acc:A1L4K1]
RT-12p / RT-16p / RT-10q	WHAMML1	groupII	5868958	WASP homolog-associated protein with actin, membranes and microtubules-like protein 1 (WAS protein homology region 2 domain-containing protein 1-like protein 1)(WH2 domain-containing protein 1-like protein 1)(WHDC1-like protein 1) [Source:UniProtKB/Swiss-
RT-12p / RT-16p / RT-10q	HOMER2	groupII	5882568	Homer protein homolog 2 (Homer-2)(Cupidin) [Source:UniProtKB/Swiss-Prot;Acc:Q9NSB8]
RT-12p / RT-16p / RT-10q	FAM103A1	groupII	5903926	Protein FAM103A1 [Source:UniProtKB/Swiss-Prot;Acc:Q9BTL3]
RT-12p / RT-16p / RT-10q	BTBD1	groupII	5908312	BTB/POZ domain-containing protein 1 (Hepatitis C virus NS5A-transactivated protein 8)(HCV NS5A-transactivated protein 8) [Source:UniProtKB/Swiss-Prot;Acc:Q9H0C5]
RT-12p / RT-16p / RT-10q	TM6SF1	groupII	5915505	Transmembrane 6 superfamily member 1 [Source:UniProtKB/Swiss-Prot;Acc:Q9BZW5]
RT-12p / RT-16p / RT-10q	ZRSR2	groupII	5919232	U2 small nuclear ribonucleoprotein auxiliary factor 35 kDa subunit-related protein 2 (U2(RNU2) small nuclear RNA auxiliary factor 1-like 2)(CCCH type zinc finger, RNA-binding motif and serine/arginine rich protein 2)(Renal carcinoma antigen NY-REN-20) [So
RT-12p / RT-16p / RT-10q	AP1S2 (1 of 2)	groupII	5924896	AP-1 complex subunit sigma-2 (Adapter-related protein complex 1 sigma-1B subunit)(Adaptor protein complex AP-1 sigma-1B subunit)(Sigma-adaptin 1B)(Sigma1B-adaptin)(Golgi adaptor HA1/AP1 adaptin sigma-1B subunit)(Clathrin assembly protein complex 1 sigma-1
RT-12p / RT-16p / RT-10q	PHKA2	groupII	5928892	Phosphorylase b kinase regulatory subunit alpha, liver isoform (Phosphorylase kinase alpha L subunit) [Source:UniProtKB/Swiss-Prot;Acc:P46019]
RT-12p / RT-16p / RT-10q	PPEF1	groupII	5946384	Serine/threonine-protein phosphatase with EF-hands 1 (PPEF-1)(EC 3.1.3.16)(Protein phosphatase with EF calcium-binding domain)(PPEF)(Serine/threonine-protein phosphatase 7)(PP7) [Source:UniProtKB/Swiss-Prot;Acc:O14829]
RT-12p / RT-16p / RT-10q	RS1 (1 of 2)	groupII	5957410	Retinoschisin Precursor (X-linked juvenile retinoschisis protein) [Source:UniProtKB/Swiss-Prot;Acc:O15537]
RT-12p / RT-16p / RT-10q	CDKL5 (2 of 2)	groupII	5965612	Cyclin-dependent kinase-like 5 (EC 2.7.11.22)(Serine/threonine-protein kinase 9) [Source:UniProtKB/Swiss-Prot;Acc:O76039]
RT-12p / RT-16p / RT-10q	SCML2 (1 of 2)	groupII	5998991	Sex comb on midleg-like protein 2 [Source:UniProtKB/Swiss-Prot;Acc:Q9UQR0]
RT-12p / RT-16p / RT-10q	NHS (2 of 2)	groupII	6021863	Nance-Horan syndrome protein (Congenital cataracts and dental anomalies protein) [Source:UniProtKB/Swiss-Prot;Acc:Q6T4R5]
RT-12p / RT-16p / RT-10q	ACE2	groupII	6064240	Angiotensin-converting enzyme 2 Precursor (EC 3.4.17.-)(ACE-related carboxypeptidase)(Angiotensin-converting enzyme homolog)(ACEH) [Contains Processed angiotensin-converting enzyme 2] [Source:UniProtKB/Swiss-Prot;Acc:Q9BYF1]
RT-12p / RT-16p / RT-10q		groupII	6073194
RT-12p / RT-16p / RT-10q		groupII	6077775
RT-12p / RT-16p / RT-10q	PIR	groupII	6084107	Pirin [Source:UniProtKB/Swiss-Prot;Acc:O00625]
RT-12p / RT-16p / RT-10q	FIGF	groupII	6096252	Vascular endothelial growth factor D Precursor (VEGF-D)(c-fos-induced growth factor)(FIGF) [Source:UniProtKB/Swiss-Prot;Acc:O43915]
RT-12p / RT-16p / RT-10q	GRPR (1 of 2)	groupII	6118335	Gastrin-releasing peptide receptor (GRP-R)(GRP-preferring bombesin receptor) [Source:UniProtKB/Swiss-Prot;Acc:P30550]
RT-12p / RT-16p / RT-10q	GPA33 (1 of 2)	groupII	6127561	Cell surface A33 antigen Precursor (Glycoprotein A33) [Source:UniProtKB/Swiss-Prot;Acc:Q99795]
RT-12p / RT-16p / RT-10q	ILDR2 (2 of 2)	groupII	6135471	Immunoglobulin-like domain-containing receptor 2 [Source:UniProtKB/Swiss-Prot;Acc:Q71H61]
RT-12p / RT-16p / RT-10q	ILDR1 (2 of 2)	groupII	6149089	Immunoglobulin-like domain-containing receptor 1 Precursor [Source:UniProtKB/Swiss-Prot;Acc:Q86SU0]
RT-12p / RT-16p / RT-10q	TMEM39A	groupII	6161020	Transmembrane protein 39A [Source:UniProtKB/Swiss-Prot;Acc:Q9NV64]
RT-12p / RT-16p / RT-10q	PRSS23	groupII	6167728	Serine protease 23 Precursor (EC 3.4.21.-)(Putative secreted protein ZSIG13) [Source:UniProtKB/Swiss-Prot;Acc:O95084]
RT-12p / RT-16p / RT-10q	CCDC81	groupII	6187164	Coiled-coil domain-containing protein 81 [Source:UniProtKB/Swiss-Prot;Acc:Q6ZN84]
RT-12p / RT-16p / RT-10q		groupII	6194704
RT-12p / RT-16p / RT-10q		groupII	6199288
RT-12p / RT-16p / RT-10q	PCNP	groupII	6216147	PEST proteolytic signal-containing nuclear protein (PEST-containing nuclear protein)(PCNP) [Source:UniProtKB/Swiss-Prot;Acc:Q8WW12]
RT-12p / RT-16p / RT-10q	STK16	groupII	6218344	Serine/threonine-protein kinase 16 (EC 2.7.11.1)(Protein kinase PKL12)(Myristoylated and palmitoylated serine/threonine-protein kinase)(MPSK)(TGF-beta-stimulated factor 1)(TSF-1)(hPSK) [Source:UniProtKB/Swiss-Prot;Acc:O75716]
RT-12p / RT-16p / RT-10q		groupII	6240874
RT-12p / RT-16p / RT-10q	ATIC	groupII	6248379	Bifunctional purine biosynthesis protein PURH [Includes Phosphoribosylaminoimidazolecarboxamide formyltransferase(EC 2.1.2.3)(5-aminoimidazole-4-carboxamide ribonucleotide formyltransferase)(AICAR transformylase);IMP cyclohydrolase(EC 3.5.4.10)(Inosinicas
RT-12p / RT-16p / RT-10q	FN1 (1 of 2)	groupII	6254142	Fibronectin Precursor (FN)(Cold-insoluble globulin)(CIG) [Contains Ugl-Y1;Ugl-Y2;Ugl-Y3] [Source:UniProtKB/Swiss-Prot;Acc:P02751]
RT-12p / RT-16p / RT-10q	PSMD14	groupII	6284621	26S proteasome non-ATPase regulatory subunit 14 (EC 3.1.2.15)(26S proteasome regulatory subunit rpn11)(26S proteasome-associated PAD1 homolog 1) [Source:UniProtKB/Swiss-Prot;Acc:O00487]
RT-12p / RT-16p / RT-10q	RBMS1 (2 of 2)	groupII	6293773	RNA-binding motif, single-stranded-interacting protein 1 (Single-stranded DNA-binding protein MSSP-1)(Suppressor of CDC2 with RNA-binding motif 2) [Source:UniProtKB/Swiss-Prot;Acc:P29558]
RT-12p / RT-16p / RT-10q	ITGB6	groupII	6309463	Integrin beta-6 Precursor [Source:UniProtKB/Swiss-Prot;Acc:P18564]
RT-12p / RT-16p / RT-10q	PLA2R1	groupII	6321459	Secretory phospholipase A2 receptor Precursor (PLA2-R)(PLA2R)(180 kDa secretory phospholipase A2 receptor)(M-type receptor) [Contains Soluble secretory phospholipase A2 receptor(Soluble PLA2-R)(Soluble PLA2R)] [Source:UniProtKB/Swiss-Prot;Acc:Q13018]
RT-12p / RT-16p / RT-10q	CD302	groupII	6340118	CD302 antigen Precursor (C-type lectin domain family 13 member A)(C-type lectin BIMLEC)(Type I transmembrane C-type lectin receptor DCL-1)(CD302 antigen) [Source:UniProtKB/Swiss-Prot;Acc:Q8IX05]
RT-12p / RT-16p / RT-10q	2007-03-01	groupII	6355392	E3 ubiquitin-protein ligase MARCH7 (EC 6.3.2.-)(Membrane-associated RING finger protein 7)(Membrane-associated RING-CH protein VII)(MARCH-VII)(RING finger protein 177)(Axotrophin) [Source:UniProtKB/Swiss-Prot;Acc:Q9H992]
RT-12p / RT-16p / RT-10q		groupII	6412175
RT-12p / RT-16p / RT-10q	BAZ2B (2 of 3)	groupII	6422464	Bromodomain adjacent to zinc finger domain protein 2B (hWALp4) [Source:UniProtKB/Swiss-Prot;Acc:Q9UIF8]
RT-12p / RT-16p / RT-10q	BAZ2B (3 of 3)	groupII	6427212	Bromodomain adjacent to zinc finger domain protein 2B (hWALp4) [Source:UniProtKB/Swiss-Prot;Acc:Q9UIF8]
RT-12p / RT-16p / RT-10q	WDSUB1 (1 of 2)	groupII	6435633	WD repeat, SAM and U-box domain-containing protein 1 [Source:UniProtKB/Swiss-Prot;Acc:Q8N9V3]
RT-12p / RT-16p / RT-10q	TANC1 (2 of 2)	groupII	6451042	Protein TANC1 (Tetratricopeptide repeat, ankyrin repeat and coiled-coil domain-containing protein 1) [Source:UniProtKB/Swiss-Prot;Acc:Q9C0D5]
RT-12p / RT-16p / RT-10q	GTF2F2 (1 of 2)	groupII	6475329	General transcription factor IIF subunit 2 (EC 3.6.1.-)(Transcription initiation factor IIF subunit beta)(TFIIF-beta)(ATP-dependent helicase GTF2F2)(Transcription initiation factor RAP30) [Source:UniProtKB/Swiss-Prot;Acc:P13984]
RT-12p / RT-16p / RT-10q	KIAA1704	groupII	6482114	Uncharacterized protein KIAA1704 (Lipopolysaccharide-specific response protein 7) [Source:UniProtKB/Swiss-Prot;Acc:Q8IXQ4]
RT-12p / RT-16p / RT-10q	ERCC3	groupII	6483682	TFIIH basal transcription factor complex helicase XPB subunit (EC 3.6.1.-)(Basic transcription factor 2 89 kDa subunit)(BTF2-p89)(TFIIH 89 kDa subunit)(DNA repair protein complementing XP-B cells)(Xeroderma pigmentosum group B-complementing protein)(DNA e
RT-12p / RT-16p / RT-10q		groupII	6500748
RT-12p / RT-16p / RT-10q	CYP27C1	groupII	6502186	Cytochrome P450 27C1 (EC 1.14.-.-) [Source:UniProtKB/Swiss-Prot;Acc:Q4G0S4]
RT-12p / RT-16p / RT-10q	RBM26	groupII	6509138	RNA-binding protein 26 (RNA-binding motif protein 26)(CTCL tumor antigen se70-2) [Source:UniProtKB/Swiss-Prot;Acc:Q5T8P6]
RT-12p / RT-16p / RT-10q	C13orf7	groupII	6555159	RING finger protein 219 [Source:UniProtKB/Swiss-Prot;Acc:Q5W0B1]
RT-12p / RT-16p / RT-10q	POU4F1	groupII	6560957	POU domain, class 4, transcription factor 1 (Brain-specific homeobox/POU domain protein 3A)(Brn-3A)(Oct-T1)(Homeobox/POU domain protein RDC-1) [Source:UniProtKB/Swiss-Prot;Acc:Q01851]
RT-12p / RT-16p / RT-10q		groupII	6665264
RT-12p / RT-16p / RT-10q		groupII	6781424
RT-12p / RT-16p / RT-10q		groupII	7099598
RT-12p / RT-16p / RT-10q	TDRD3	groupII	7115287	Tudor domain-containing protein 3 [Source:UniProtKB/Swiss-Prot;Acc:Q9H7E2]
RT-12p / RT-16p / RT-10q	DIAPH3	groupII	7138114	Protein diaphanous homolog 3 (Diaphanous-related formin-3)(DRF3) [Source:UniProtKB/Swiss-Prot;Acc:Q9NSV4]
RT-12p / RT-16p / RT-10q	PCDH17 (1 of 2)	groupII	7374750	Protocadherin-17 Precursor (Protocadherin-68) [Source:UniProtKB/Swiss-Prot;Acc:O14917]
RT-12p / RT-16p / RT-10q	NKPD1	groupII	7616102	NTPase KAP family P-loop domain-containing protein 1 [Source:UniProtKB/Swiss-Prot;Acc:Q17RQ9]
RT-12p / RT-16p / RT-10q		groupII	7621195
RT-12p / RT-16p / RT-10q	RG9MTD1	groupII	7632856	Mitochondrial ribonuclease P protein 1 Precursor (Mitochondrial RNase P protein 1)(RNA (guanine-9-)-methyltransferase domain-containing protein 1)(EC 2.1.1.-)(Renal carcinoma antigen NY-REN-49)(HBV pre-S2 trans-regulated protein 2) [Source:UniProtKB/Swiss
RT-12p / RT-16p / RT-10q	BLZF1	groupII	7636514	Golgin-45 (Basic leucine zipper nuclear factor 1)(JEM-1)(p45 basic leucine-zipper nuclear factor) [Source:UniProtKB/Swiss-Prot;Acc:Q9H2G9]
RT-12p / RT-16p / RT-10q	ERCC5	groupII	7640845	DNA repair protein complementing XP-G cells (EC 3.1.-.-)(Xeroderma pigmentosum group G-complementing protein)(DNA excision repair protein ERCC-5) [Source:UniProtKB/Swiss-Prot;Acc:P28715]
RT-12p / RT-16p / RT-10q		groupII	7648391
RT-12p / RT-16p / RT-10q	C13orf39 (1 of 2)	groupII	7652954	UPF0567 protein C13orf39 [Source:UniProtKB/Swiss-Prot;Acc:Q5VZV1]
RT-12p / RT-16p / RT-10q		groupII	7656295
RT-12p / RT-16p / RT-10q	TPP2	groupII	7658608	Tripeptidyl-peptidase 2 (EC 3.4.14.10)(Tripeptidyl-peptidase II)(TPP-II)(Tripeptidyl aminopeptidase) [Source:UniProtKB/Swiss-Prot;Acc:P29144]
RT-12p / RT-16p / RT-10q	RASA3	groupII	7675747	Ras GTPase-activating protein 3 (GAP1(IP4BP))(Ins P4-binding protein) [Source:UniProtKB/Swiss-Prot;Acc:Q14644]
RT-12p / RT-16p / RT-10q	PROS1	groupII	7709432	Vitamin K-dependent protein S Precursor [Source:UniProtKB/Swiss-Prot;Acc:P07225]
RT-12p / RT-16p / RT-10q	GAS6	groupII	7717906	Growth arrest-specific protein 6 Precursor (GAS-6)(AXL receptor tyrosine kinase ligand) [Source:UniProtKB/Swiss-Prot;Acc:Q14393]
RT-12p / RT-16p / RT-10q	FAM70B (1 of 2)	groupII	7730342	Protein FAM70B [Source:UniProtKB/Swiss-Prot;Acc:Q8WV15]
RT-12p / RT-16p / RT-10q	GRK1 (1 of 2)	groupII	7743343	Rhodopsin kinase Precursor (RK)(EC 2.7.11.14)(G protein-coupled receptor kinase 1) [Source:UniProtKB/Swiss-Prot;Acc:Q15835]
RT-12p / RT-16p / RT-10q	ATP4B	groupII	7749785	Potassium-transporting ATPase subunit beta (Proton pump beta chain)(Gastric H(+)/K(+) ATPase subunit beta) [Source:UniProtKB/Swiss-Prot;Acc:P51164]
RT-12p / RT-16p / RT-10q	TMCO3	groupII	7754078	Transmembrane and coiled-coil domain-containing protein 3 Precursor (Putative LAG1-interacting protein) [Source:UniProtKB/Swiss-Prot;Acc:Q6UWJ1]
RT-12p / RT-16p / RT-10q	DCUN1D2 (1 of 2)	groupII	7763793	DCN1-like protein 2 (Defective in cullin neddylation protein 1-like protein 2)(DCUN1 domain-containing protein 2) [Source:UniProtKB/Swiss-Prot;Acc:Q6PH85]
RT-12p / RT-16p / RT-10q	ADPRHL1	groupII	7768910	[Protein ADP-ribosylarginine] hydrolase-like protein 1 (ADP-ribosylhydrolase 2) [Source:UniProtKB/Swiss-Prot;Acc:Q8NDY3]
RT-12p / RT-16p / RT-10q	GRTP1 (1 of 2)	groupII	7777186	Growth hormone-regulated TBC protein 1 (TBC1 domain family member 6) [Source:UniProtKB/Swiss-Prot;Acc:Q5TC63]
RT-12p / RT-16p / RT-10q	LAMP1 (2 of 2)	groupII	7783810	Lysosome-associated membrane glycoprotein 1 Precursor (LAMP-1)(CD107 antigen-like family member A)(CD107a antigen) [Source:UniProtKB/Swiss-Prot;Acc:P11279]
RT-12p / RT-16p / RT-10q	CUL4A	groupII	7790145	Cullin-4A (CUL-4A) [Source:UniProtKB/Swiss-Prot;Acc:Q13619]
RT-12p / RT-16p / RT-10q	TGFBRAP1	groupII	7800471	Transforming growth factor-beta receptor-associated protein 1 (TGF-beta receptor-associated protein 1)(TRAP-1)(TRAP1) [Source:UniProtKB/Swiss-Prot;Acc:Q8WUH2]
RT-12p / RT-16p / RT-10q	MRPL16	groupII	7810196	39S ribosomal protein L16, mitochondrial Precursor (L16mt)(MRP-L16) [Source:UniProtKB/Swiss-Prot;Acc:Q9NX20]
RT-12p / RT-16p / RT-10q	GPR152	groupII	7817429	Probable G-protein coupled receptor 152 (G-protein coupled receptor PGR5) [Source:UniProtKB/Swiss-Prot;Acc:Q8TDT2]
RT-12p / RT-16p / RT-10q	EFNB2 (2 of 2)	groupII	7829245	Ephrin-B2 Precursor (EPH-related receptor tyrosine kinase ligand 5)(LERK-5)(HTK ligand)(HTK-L) [Source:UniProtKB/Swiss-Prot;Acc:P52799]
RT-12p / RT-16p / RT-10q	GPC5	groupII	7844743	Glypican-5 Precursor [Contains Secreted glypican-5] [Source:UniProtKB/Swiss-Prot;Acc:P78333]
RT-12p / RT-16p / RT-10q	GPC6 (1 of 2)	groupII	7942950	Glypican-6 Precursor [Contains Secreted glypican-6] [Source:UniProtKB/Swiss-Prot;Acc:Q9Y625]
RT-12p / RT-16p / RT-10q		groupII	8095163
RT-12p / RT-16p / RT-10q		groupII	8124609
RT-12p / RT-16p / RT-10q	SLC5A7 (2 of 2)	groupII	8135996	High affinity choline transporter 1 (Hemicholinium-3-sensitive choline transporter)(CHT)(Solute carrier family 5 member 7) [Source:UniProtKB/Swiss-Prot;Acc:Q9GZV3]
RT-12p / RT-16p / RT-10q	ARL6	groupII	8143611	ADP-ribosylation factor-like protein 6 (Bardet-Biedl syndrome 3 protein) [Source:UniProtKB/Swiss-Prot;Acc:Q9H0F7]
RT-12p / RT-16p / RT-10q	EPHA6 (2 of 2)	groupII	8148242	Ephrin type-A receptor 6 Precursor (EC 2.7.10.1)(Tyrosine-protein kinase receptor EHK-2)(EPH homology kinase 2) [Source:UniProtKB/Swiss-Prot;Acc:Q9UF33]
RT-12p / RT-16p / RT-10q	NSUN3	groupII	8200219	Putative methyltransferase NSUN3 (EC 2.1.1.-)(NOL1/NOP2/Sun domain family member 3) [Source:UniProtKB/Swiss-Prot;Acc:Q9H649]
RT-12p / RT-16p / RT-10q	ATP5G3 (2 of 2)	groupII	8206582	ATP synthase lipid-binding protein, mitochondrial Precursor (ATP synthase proteolipid P3)(ATPase protein 9)(ATPase subunit c) [Source:UniProtKB/Swiss-Prot;Acc:P48201]
RT-12p / RT-16p / RT-10q	RRAD	groupII	8210017	GTP-binding protein RAD (Ras associated with diabetes)(RAD1) [Source:UniProtKB/Swiss-Prot;Acc:P55042]
RT-12p / RT-16p / RT-10q	CDH16	groupII	8213450	Cadherin-16 Precursor (Kidney-specific cadherin)(Ksp-cadherin) [Source:UniProtKB/Swiss-Prot;Acc:O75309]
RT-12p / RT-16p / RT-10q	CA7	groupII	8245986	Carbonic anhydrase 7 (EC 4.2.1.1)(Carbonic anhydrase VII)(CA-VII)(Carbonate dehydratase VII) [Source:UniProtKB/Swiss-Prot;Acc:P43166]
RT-12p / RT-16p / RT-10q	APPBP1	groupII	8251706	NEDD8-activating enzyme E1 regulatory subunit (Amyloid protein-binding protein 1)(Amyloid beta precursor protein-binding protein 1, 59 kDa)(APP-BP1)(Proto-oncogene protein 1) [Source:UniProtKB/Swiss-Prot;Acc:Q13564]
RT-12p / RT-16p / RT-10q		groupII	8275248
RT-12p / RT-16p / RT-10q	DYNC1LI2	groupII	8281501	Cytoplasmic dynein 1 light intermediate chain 2 (Dynein light intermediate chain 2, cytosolic)(LIC-2)(LIC53/55) [Source:UniProtKB/Swiss-Prot;Acc:O43237]
RT-12p / RT-16p / RT-10q	CMTM4	groupII	8294901	CKLF-like MARVEL transmembrane domain-containing protein 4 (Chemokine-like factor superfamily member 4) [Source:UniProtKB/Swiss-Prot;Acc:Q8IZR5]
RT-12p / RT-16p / RT-10q	CMTM3	groupII	8306229	CKLF-like MARVEL transmembrane domain-containing protein 3 (Chemokine-like factor superfamily member 3) [Source:UniProtKB/Swiss-Prot;Acc:Q96MX0]
RT-12p / RT-16p / RT-10q	CMTM1	groupII	8312907	CKLF-like MARVEL transmembrane domain-containing protein 1 (Chemokine-like factor superfamily member 1) [Source:UniProtKB/Swiss-Prot;Acc:Q8IZ96]
RT-12p / RT-16p / RT-10q	GALNS	groupII	8314608	N-acetylgalactosamine-6-sulfatase Precursor (EC 3.1.6.4)(N-acetylgalactosamine-6-sulfate sulfatase)(Galactose-6-sulfate sulfatase)(GalNAc6S sulfatase)(Chondroitinsulfatase)(Chondroitinase) [Source:UniProtKB/Swiss-Prot;Acc:P34059]
RT-12p / RT-16p / RT-10q		groupII	8332065
RT-12p / RT-16p / RT-10q	CBFA2T3	groupII	8341368	Protein CBFA2T3 (Myeloid translocation gene on chromosome 16 protein)(hMTG16)(MTG8-related protein 2)(Zinc finger MYND domain-containing protein 4) [Source:UniProtKB/Swiss-Prot;Acc:O75081]
RT-12p / RT-16p / RT-10q	ACSF3	groupII	8429008	Acyl-CoA synthetase family member 3, mitochondrial Precursor (EC 6.2.1.-) [Source:UniProtKB/Swiss-Prot;Acc:Q4G176]
RT-12p / RT-16p / RT-10q	CDH15	groupII	8468769	Cadherin-15 Precursor (Muscle cadherin)(M-cadherin)(Cadherin-14) [Source:UniProtKB/Swiss-Prot;Acc:P55291]
RT-12p / RT-16p / RT-10q	SPG7	groupII	8481666	Paraplegin (EC 3.4.24.-)(Spastic paraplegia protein 7) [Source:UniProtKB/Swiss-Prot;Acc:Q9UQ90]
RT-12p / RT-16p / RT-10q	ANKRD11	groupII	8546800	Ankyrin repeat domain-containing protein 11 (Ankyrin repeat-containing cofactor 1) [Source:UniProtKB/Swiss-Prot;Acc:Q6UB99]
RT-12p / RT-16p / RT-10q		groupII	8571842
RT-12p / RT-16p / RT-10q	DPEP1	groupII	8579729	Dipeptidase 1 Precursor (EC 3.4.13.19)(Microsomal dipeptidase)(Renal dipeptidase)(hRDP)(Dehydropeptidase-I) [Source:UniProtKB/Swiss-Prot;Acc:P16444]
RT-12p / RT-16p / RT-10q		groupII	8586194
RT-12p / RT-16p / RT-10q	DHODH	groupII	8613964	Dihydroorotate dehydrogenase, mitochondrial Precursor (DHOdehase)(EC 1.3.3.1)(Dihydroorotate oxidase) [Source:UniProtKB/Swiss-Prot;Acc:Q02127]
RT-12p / RT-16p / RT-10q	PKD1L3	groupII	8624083	Polycystic kidney disease protein 1-like 3 Precursor (Polycystin-1L3)(PC1-like 3 protein) [Source:UniProtKB/Swiss-Prot;Acc:Q7Z443]
RT-12p / RT-16p / RT-10q	KIAA0174	groupII	8634029	IST1 homolog (hIST1)(Putative MAPK-activating protein PM28) [Source:UniProtKB/Swiss-Prot;Acc:P53990]
RT-12p / RT-16p / RT-10q	MPHOSPH10	groupII	8638772	U3 small nucleolar ribonucleoprotein protein MPP10 (M phase phosphoprotein 10) [Source:UniProtKB/Swiss-Prot;Acc:O00566]
RT-12p / RT-16p / RT-10q	MCEE	groupII	8644046	Methylmalonyl-CoA epimerase, mitochondrial Precursor (EC 5.1.99.1)(DL-methylmalonyl-CoA racemase) [Source:UniProtKB/Swiss-Prot;Acc:Q96PE7]
RT-12p / RT-16p / RT-10q	FTHL17	groupII	8646351	Ferritin heavy polypeptide-like 17 (Cancer/testis antigen 38)(CT38) [Source:UniProtKB/Swiss-Prot;Acc:Q9BXU8]
RT-12p / RT-16p / RT-10q	RPLP2	groupII	8651143	60S acidic ribosomal protein P2 (Renal carcinoma antigen NY-REN-44) [Source:UniProtKB/Swiss-Prot;Acc:P05387]
RT-12p / RT-16p / RT-10q	LIN7C	groupII	8656387	Lin-7 homolog C (Lin-7C)(Mammalian lin-seven protein 3)(MALS-3)(Vertebrate lin-7 homolog 3)(Veli-3 protein) [Source:UniProtKB/Swiss-Prot;Acc:Q9NUP9]
RT-12p / RT-16p / RT-10q	BDNF	groupII	8661239	Brain-derived neurotrophic factor Precursor (BDNF)(Abrineurin) [Source:UniProtKB/Swiss-Prot;Acc:P23560]
RT-12p / RT-16p / RT-10q		groupII	8674306
RT-12p / RT-16p / RT-10q	KIF18A	groupII	8688009	Kinesin-like protein KIF18A (Marrow stromal KIF18A)(MS-KIF18A) [Source:UniProtKB/Swiss-Prot;Acc:Q8NI77]
RT-12p / RT-16p / RT-10q	METT5D2	groupII	8726545	Putative S-adenosyl-L-methionine-dependent methyltransferase METT5D2 (EC 2.1.1.-)(Methyltransferase 5 domain-containing protein 2) [Source:UniProtKB/Swiss-Prot;Acc:P0C7V9]
RT-12p / RT-16p / RT-10q	LGR4	groupII	8790724	Leucine-rich repeat-containing G-protein coupled receptor 4 Precursor (G-protein coupled receptor 48) [Source:UniProtKB/Swiss-Prot;Acc:Q9BXB1]
RT-12p / RT-16p / RT-10q	MYBPC3	groupII	8814355	Myosin-binding protein C, cardiac-type (Cardiac MyBP-C)(C-protein, cardiac muscle isoform) [Source:UniProtKB/Swiss-Prot;Acc:Q14896]
RT-12p / RT-16p / RT-10q	SPI1 (1 of 2)	groupII	8838943	Transcription factor PU.1 (31 kDa-transforming protein) [Source:UniProtKB/Swiss-Prot;Acc:P17947]
RT-12p / RT-16p / RT-10q	SLC39A13	groupII	8855572	Zinc transporter ZIP13 (Zrt- and Irt-like protein 13)(ZIP-13)(Solute carrier family 39 member 13)(LIV-1 subfamily of ZIP zinc transporter 9)(LZT-Hs9) [Source:UniProtKB/Swiss-Prot;Acc:Q96H72]
RT-12p / RT-16p / RT-10q		groupII	8865669
RT-12p / RT-16p / RT-10q		groupII	8875345
RT-12p / RT-16p / RT-10q	SLC17A6 (2 of 2)	groupII	8899473	Vesicular glutamate transporter 2 (VGluT2)(Solute carrier family 17 member 6)(Differentiation-associated Na(+)-dependent inorganic phosphate cotransporter)(Differentiation-associated BNPI) [Source:UniProtKB/Swiss-Prot;Acc:Q9P2U8]
RT-12p / RT-16p / RT-10q	ANO5 (1 of 2)	groupII	8913148	Anoctamin-5 (Transmembrane protein 16E)(Gnathodiaphyseal dysplasia 1 protein) [Source:UniProtKB/Swiss-Prot;Acc:Q75V66]
RT-12p / RT-16p / RT-10q	IGDCC3	groupII	8934593	Immunoglobulin superfamily DCC subclass member 3 Precursor (Putative neuronal cell adhesion molecule) [Source:UniProtKB/Swiss-Prot;Acc:Q8IVU1]
RT-12p / RT-16p / RT-10q	CILP	groupII	9005752	Cartilage intermediate layer protein 1 Precursor (CILP-1)(Cartilage intermediate-layer protein) [Contains Cartilage intermediate layer protein 1 C1;Cartilage intermediate layer protein 1 C2] [Source:UniProtKB/Swiss-Prot;Acc:O75339]
RT-12p / RT-16p / RT-10q	EIF3S1	groupII	9011385	Eukaryotic translation initiation factor 3 subunit J (eIF3j)(Eukaryotic translation initiation factor 3 subunit 1)(eIF-3-alpha)(eIF3 p35) [Source:UniProtKB/Swiss-Prot;Acc:O75822]
RT-12p / RT-16p / RT-10q	OTOA	groupII	9017606	Otoancorin Precursor [Source:UniProtKB/Swiss-Prot;Acc:Q7RTW8]
RT-12p / RT-16p / RT-10q	CTDSPL2 (2 of 2)	groupII	9034022	CTD small phosphatase-like protein 2 (CTDSP-like 2)(EC 3.1.3.-) [Source:UniProtKB/Swiss-Prot;Acc:Q05D32]
RT-12p / RT-16p / RT-10q	CASC4	groupII	9043062	Protein CASC4 (Cancer susceptibility candidate gene 4 protein) [Source:UniProtKB/Swiss-Prot;Acc:Q6P4E1]
RT-12p / RT-16p / RT-10q		groupII	9054390
RT-12p / RT-16p / RT-10q	TJP1 (1 of 2)	groupII	9116332	Tight junction protein ZO-1 (Zonula occludens protein 1)(Zona occludens protein 1)(Tight junction protein 1) [Source:UniProtKB/Swiss-Prot;Acc:Q07157]
RT-12p / RT-16p / RT-10q	SORD	groupII	9204468	Sorbitol dehydrogenase (EC 1.1.1.14)(L-iditol 2-dehydrogenase) [Source:UniProtKB/Swiss-Prot;Acc:Q00796]
RT-12p / RT-16p / RT-10q	APBA2	groupII	9215026	Amyloid beta A4 precursor protein-binding family A member 2 (Neuron-specific X11L protein)(Neuronal Munc18-1-interacting protein 2)(Mint-2)(Adapter protein X11beta) [Source:UniProtKB/Swiss-Prot;Acc:Q99767]
RT-12p / RT-16p / RT-10q		groupII	9283463
RT-12p / RT-16p / RT-10q	C11orf79	groupII	9326521	Protein EMI5 homolog, mitochondrial Precursor [Source:UniProtKB/Swiss-Prot;Acc:Q9NX18]
RT-12p / RT-16p / RT-10q	CPSF7	groupII	9330465	Cleavage and polyadenylation specificity factor subunit 7 (Cleavage and polyadenylation specificity factor 59 kDa subunit)(CPSF 59 kDa subunit)(Pre-mRNA cleavage factor Im 59 kDa subunit) [Source:UniProtKB/Swiss-Prot;Acc:Q8N684]
RT-12p / RT-16p / RT-10q	CEND1	groupII	9338517	Cell cycle exit and neuronal differentiation protein 1 (BM88 antigen) [Source:UniProtKB/Swiss-Prot;Acc:Q8N111]
RT-12p / RT-16p / RT-10q	DAGLA	groupII	9351537	Sn1-specific diacylglycerol lipase alpha (DGL-alpha)(EC 3.1.1.-)(Neural stem cell-derived dendrite regulator) [Source:UniProtKB/Swiss-Prot;Acc:Q9Y4D2]
RT-12p / RT-16p / RT-10q	EXT2	groupII	9373222	Exostosin-2 (EC 2.4.1.224)(EC 2.4.1.225)(Glucuronosyl-N-acetylglucosaminyl-proteoglycan/N-acetylglucosaminyl-proteoglycan 4-alpha-N-acetylglucosaminyltransferase)(Putative tumor suppressor protein EXT2)(Multiple exostoses protein 2) [Source:UniProtKB/Swis
RT-12p / RT-16p / RT-10q	ALX4 (1 of 2)	groupII	9393981	Homeobox protein aristaless-like 4 [Source:UniProtKB/Swiss-Prot;Acc:Q9H161]
RT-12p / RT-16p / RT-10q	CAPRIN1 (2 of 2)	groupII	9428833	Caprin-1 (Cytoplasmic activation- and proliferation-associated protein 1)(GPI-anchored membrane protein 1)(GPI-anchored protein p137)(GPI-p137)(p137GPI)(Cell cycle-associated protein 1)(Membrane component chromosome 11 surface marker 1) [Source:UniProtKB/
RT-12p / RT-16p / RT-10q	NUCB2 (1 of 2)	groupII	9439993	Nucleobindin-2 Precursor (DNA-binding protein NEFA)(Gastric cancer antigen Zg4) [Source:UniProtKB/Swiss-Prot;Acc:P80303]
RT-12p / RT-16p / RT-10q	PLEKHA7 (1 of 2)	groupII	9447815	Pleckstrin homology domain-containing family A member 7 [Source:UniProtKB/Swiss-Prot;Acc:Q6IQ23]
RT-12p / RT-16p / RT-10q	SOX6	groupII	9549115	Transcription factor SOX-6 [Source:UniProtKB/Swiss-Prot;Acc:P35712]
RT-12p / RT-16p / RT-10q	CALCB	groupII	9707642	Calcitonin gene-related peptide 2 Precursor (Calcitonin gene-related peptide II)(CGRP-II)(Beta-type CGRP) [Source:UniProtKB/Swiss-Prot;Acc:P10092]
RT-12p / RT-16p / RT-10q	CYP2R1	groupII	9716095	Vitamin D 25-hydroxylase (EC 1.14.13.15)(Cytochrome P450 2R1) [Source:UniProtKB/Swiss-Prot;Acc:Q6VVX0]
RT-12p / RT-16p / RT-10q	PDE3B	groupII	9723117	cGMP-inhibited 3',5'-cyclic phosphodiesterase B (EC 3.1.4.17)(Cyclic GMP-inhibited phosphodiesterase B)(CGI-PDE B)(CGIPDE1)(CGIP1) [Source:UniProtKB/Swiss-Prot;Acc:Q13370]
RT-12p / RT-16p / RT-10q	COPB1	groupII	9756926	Coatomer subunit beta (Beta-coat protein)(Beta-COP) [Source:UniProtKB/Swiss-Prot;Acc:P53618]
RT-12p / RT-16p / RT-10q	RRAS2	groupII	9767824	Ras-related protein R-Ras2 Precursor (Ras-like protein TC21)(Teratocarcinoma oncogene) [Source:UniProtKB/Swiss-Prot;Acc:P62070]
RT-12p / RT-16p / RT-10q	TUB	groupII	9804668	Tubby protein homolog [Source:UniProtKB/Swiss-Prot;Acc:P50607]
RT-12p / RT-16p / RT-10q	RIC3 (2 of 2)	groupII	9823403	Protein RIC-3 Precursor [Source:UniProtKB/Swiss-Prot;Acc:Q7Z5B4]
RT-12p / RT-16p / RT-10q	LMO1 (1 of 2)	groupII	9854886	Rhombotin-1 (LIM domain only protein 1)(Cysteine-rich protein TTG-1)(T-cell translocation protein 1) [Source:UniProtKB/Swiss-Prot;Acc:P25800]
RT-12p / RT-16p / RT-10q	STK33	groupII	9973346	Serine/threonine-protein kinase 33 (EC 2.7.11.1) [Source:UniProtKB/Swiss-Prot;Acc:Q9BYT3]
RT-10q		groupII	9988924
RT-10q	ST5	groupII	10002623	Suppression of tumorigenicity 5 (HeLa tumor suppression 1)(DENN domain-containing protein 2B) [Source:UniProtKB/Swiss-Prot;Acc:P78524]
RT-10q	ST5	groupII	10002623	Suppression of tumorigenicity 5 (HeLa tumor suppression 1)(DENN domain-containing protein 2B) [Source:UniProtKB/Swiss-Prot;Acc:P78524]
RT-10q	ST5	groupII	10002623	Suppression of tumorigenicity 5 (HeLa tumor suppression 1)(DENN domain-containing protein 2B) [Source:UniProtKB/Swiss-Prot;Acc:P78524]
RT-10q	ST5	groupII	10002623	Suppression of tumorigenicity 5 (HeLa tumor suppression 1)(DENN domain-containing protein 2B) [Source:UniProtKB/Swiss-Prot;Acc:P78524]
RT-10q	TMEM9B	groupII	10038940	Transmembrane protein 9B Precursor [Source:UniProtKB/Swiss-Prot;Acc:Q9NQ34]
RT-10q		groupII	10044350
RT-10q		groupII	10044350
RT-10q	FAM60A (2 of 2)	groupII	10062705	Protein FAM60A (Tera protein homolog) [Source:UniProtKB/Swiss-Prot;Acc:Q9NP50]
RT-10q	DENND5A	groupII	10067383	Rab6-interacting protein 1 (Rab6IP1) [Source:UniProtKB/Swiss-Prot;Acc:Q6IQ26]
RT-10q	TMEM41B	groupII	10093097	Transmembrane protein 41B [Source:UniProtKB/Swiss-Prot;Acc:Q5BJD5]
RT-10q	IPO7	groupII	10100660	Importin-7 (Imp7)(Ran-binding protein 7)(RanBP7) [Source:UniProtKB/Swiss-Prot;Acc:O95373]
RT-10q		groupII	10115093
RT-10q	SBF2	groupII	10126536	Myotubularin-related protein 13 (SET-binding factor 2) [Source:UniProtKB/Swiss-Prot;Acc:Q86WG5]
RT-10q	SBF2	groupII	10126536	Myotubularin-related protein 13 (SET-binding factor 2) [Source:UniProtKB/Swiss-Prot;Acc:Q86WG5]
RT-10q		groupII	10194216
RT-10q	AMPD3 (2 of 2)	groupII	10204463	AMP deaminase 3 (EC 3.5.4.6)(AMP deaminase isoform E)(Erythrocyte AMP deaminase) [Source:UniProtKB/Swiss-Prot;Acc:Q01432]
RT-10q	MRVI1	groupII	10213345	Protein MRVI1 (Inositol 1,4,5-triphosphate receptor-associated cGMP kinase substrate)(JAW1-related protein MRVI1) [Source:UniProtKB/Swiss-Prot;Acc:Q9Y6F6]
RT-10q	CTR9	groupII	10239899	RNA polymerase-associated protein CTR9 homolog (SH2 domain-binding protein 1) [Source:UniProtKB/Swiss-Prot;Acc:Q6PD62]
RT-10q	EIF4G2 (2 of 2)	groupII	10247846	Eukaryotic translation initiation factor 4 gamma 2 (eIF-4-gamma 2)(eIF-4G 2)(eIF4G 2)(p97)(Death-associated protein 5)(DAP-5) [Source:UniProtKB/Swiss-Prot;Acc:P78344]
RT-10q	GALNTL4 (1 of 2)	groupII	10274106	Putative polypeptide N-acetylgalactosaminyltransferase-like protein 4 (EC 2.4.1.41)(Polypeptide GalNAc transferase-like protein 4)(pp-GaNTase-like protein 4)(GalNAc-T-like protein 4)(Protein-UDP acetylgalactosaminyltransferase-like protein 4)(UDP-GalNAc:polypeptide N-acetylgalactosaminyltransferase-like protein 4) [Source:UniProtKB/Swiss-Prot;Acc:Q6P9A2]
RT-10q	GALNTL4 (1 of 2)	groupII	10274106	Putative polypeptide N-acetylgalactosaminyltransferase-like protein 4 (EC 2.4.1.41)(Polypeptide GalNAc transferase-like protein 4)(pp-GaNTase-like protein 4)(GalNAc-T-like protein 4)(Protein-UDP acetylgalactosaminyltransferase-like protein 4)(UDP-GalNAc:polypeptide N-acetylgalactosaminyltransferase-like protein 4) [Source:UniProtKB/Swiss-Prot;Acc:Q6P9A2]
RT-10q	BTBD10 (1 of 2)	groupII	10369563	BTB/POZ domain-containing protein 10 [Source:UniProtKB/Swiss-Prot;Acc:Q9BSF8]
RT-10q	BTBD10 (1 of 2)	groupII	10369563	BTB/POZ domain-containing protein 10 [Source:UniProtKB/Swiss-Prot;Acc:Q9BSF8]
RT-10q	RASSF10 (2 of 2)	groupII	10389728
RT-10q	TEAD1	groupII	10395592	Transcriptional enhancer factor TEF-1 (TEA domain family member 1)(TEAD-1)(Protein GT-IIC)(Transcription factor 13)(NTEF-1) [Source:UniProtKB/Swiss-Prot;Acc:P28347]
RT-10q	TEAD1	groupII	10395592	Transcriptional enhancer factor TEF-1 (TEA domain family member 1)(TEAD-1)(Protein GT-IIC)(Transcription factor 13)(NTEF-1) [Source:UniProtKB/Swiss-Prot;Acc:P28347]
RT-10q	TEAD1	groupII	10395592	Transcriptional enhancer factor TEF-1 (TEA domain family member 1)(TEAD-1)(Protein GT-IIC)(Transcription factor 13)(NTEF-1) [Source:UniProtKB/Swiss-Prot;Acc:P28347]
RT-10q	TEAD1	groupII	10395592	Transcriptional enhancer factor TEF-1 (TEA domain family member 1)(TEAD-1)(Protein GT-IIC)(Transcription factor 13)(NTEF-1) [Source:UniProtKB/Swiss-Prot;Acc:P28347]
RT-10q	TEAD1	groupII	10395592	Transcriptional enhancer factor TEF-1 (TEA domain family member 1)(TEAD-1)(Protein GT-IIC)(Transcription factor 13)(NTEF-1) [Source:UniProtKB/Swiss-Prot;Acc:P28347]
RT-10q	TEAD1	groupII	10395592	Transcriptional enhancer factor TEF-1 (TEA domain family member 1)(TEAD-1)(Protein GT-IIC)(Transcription factor 13)(NTEF-1) [Source:UniProtKB/Swiss-Prot;Acc:P28347]
RT-10q	MICAL2 (2 of 2)	groupII	10451836	Protein MICAL-2 [Source:UniProtKB/Swiss-Prot;Acc:O94851]
RT-10q	DKK3 (2 of 2)	groupII	10475278	Dickkopf-related protein 3 Precursor (Dickkopf-3)(Dkk-3)(hDkk-3) [Source:UniProtKB/Swiss-Prot;Acc:Q9UBP4]
RT-10q	USP47	groupII	10480644	Ubiquitin carboxyl-terminal hydrolase 47 (EC 3.1.2.15)(Ubiquitin thioesterase 47)(Ubiquitin-specific-processing protease 47)(Deubiquitinating enzyme 47) [Source:UniProtKB/Swiss-Prot;Acc:Q96K76]
RT-10q	CLEC3A	groupII	10495604	C-type lectin domain family 3 member A Precursor (C-type lectin superfamily member 1)(Cartilage-derived C-type lectin) [Source:UniProtKB/Swiss-Prot;Acc:O75596]
RT-10q	VAT1L	groupII	10500041	Probable oxidoreductase KIAA1576 (EC 1.-.-.-) [Source:UniProtKB/Swiss-Prot;Acc:Q9HCJ6]
RT-10q	BOLA3	groupII	10509027	BolA-like protein 3 [Source:UniProtKB/Swiss-Prot;Acc:Q53S33]
RT-10q	PKD1L2 (1 of 2)	groupII	10511520	polycystin 1-like 2 isoform c [Source:RefSeq peptide;Acc:NP_001070248]
RT-10q		groupII	10529223
RT-10q	KARS	groupII	10556049	Lysyl-tRNA synthetase (EC 6.1.1.6)(Lysine--tRNA ligase)(LysRS) [Source:UniProtKB/Swiss-Prot;Acc:Q15046]
RT-10q	KARS	groupII	10556049	Lysyl-tRNA synthetase (EC 6.1.1.6)(Lysine--tRNA ligase)(LysRS) [Source:UniProtKB/Swiss-Prot;Acc:Q15046]
RT-10q	RPL13	groupII	10570981	60S ribosomal protein L13 (Breast basic conserved protein 1) [Source:UniProtKB/Swiss-Prot;Acc:P26373]
RT-10q	CPNE7	groupII	10578995	Copine-7 (Copine VII) [Source:UniProtKB/Swiss-Prot;Acc:Q9UBL6]
RT-10q	CPNE7	groupII	10578995	Copine-7 (Copine VII) [Source:UniProtKB/Swiss-Prot;Acc:Q9UBL6]
RT-10q	CPNE7	groupII	10578995	Copine-7 (Copine VII) [Source:UniProtKB/Swiss-Prot;Acc:Q9UBL6]
RT-10q	CPNE7	groupII	10578995	Copine-7 (Copine VII) [Source:UniProtKB/Swiss-Prot;Acc:Q9UBL6]
RT-10q		groupII	10624250
RT-10q	CYB5B	groupII	10630375	Cytochrome b5 type B Precursor (Cytochrome b5 outer mitochondrial membrane isoform) [Source:UniProtKB/Swiss-Prot;Acc:O43169]
RT-10q	CYB5B	groupII	10630375	Cytochrome b5 type B Precursor (Cytochrome b5 outer mitochondrial membrane isoform) [Source:UniProtKB/Swiss-Prot;Acc:O43169]
RT-10q	DHX38	groupII	10636093	Pre-mRNA-splicing factor ATP-dependent RNA helicase PRP16 (EC 3.6.1.-)(ATP-dependent RNA helicase DHX38)(DEAH box protein 38) [Source:UniProtKB/Swiss-Prot;Acc:Q92620]
RT-10q		groupII	10773843
RT-10q		groupII	10998751
RT-10q	CRISPLD2	groupII	11083787	Cysteine-rich secretory protein LCCL domain-containing 2 Precursor (LCCL domain-containing cysteine-rich secretory protein 2)(Cysteine-rich secretory protein 11)(CRISP-11) [Source:UniProtKB/Swiss-Prot;Acc:Q9H0B8]
RT-10q	USP10	groupII	11101817	Ubiquitin carboxyl-terminal hydrolase 10 (EC 3.1.2.15)(Ubiquitin thioesterase 10)(Ubiquitin-specific-processing protease 10)(Deubiquitinating enzyme 10) [Source:UniProtKB/Swiss-Prot;Acc:Q14694]
RT-10q	MARVELD3	groupII	11119928	MARVEL domain-containing protein 3 [Source:UniProtKB/Swiss-Prot;Acc:Q96A59]
RT-10q	PHLPPL	groupII	11127315	PH domain leucine-rich repeat protein phosphatase-like (PHLPP-like)(EC 3.1.3.16)(PHLPP2) [Source:UniProtKB/Swiss-Prot;Acc:Q6ZVD8]
RT-10q	AP1G1	groupII	11156528	AP-1 complex subunit gamma-1 (Adapter-related protein complex 1 subunit gamma-1)(Adaptor protein complex AP-1 subunit gamma-1)(Golgi adaptor HA1/AP1 adaptin subunit gamma-1)(Gamma1-adaptin)(Clathrin assembly protein complex 1 gamma-1 large chain) [Source:UniProtKB/Swiss-Prot;Acc:O43747]
RT-10q	ZNF821	groupII	11172021	Zinc finger protein 821 [Source:UniProtKB/Swiss-Prot;Acc:O75541]
RT-10q	MTMR10	groupII	11195298	Myotubularin-related protein 10 [Source:UniProtKB/Swiss-Prot;Acc:Q9NXD2]
RT-10q	MYO1E	groupII	11208619	Myosin-Ie (Myosin-Ic) [Source:UniProtKB/Swiss-Prot;Acc:Q12965]
RT-10q	MYO1E	groupII	11208619	Myosin-Ie (Myosin-Ic) [Source:UniProtKB/Swiss-Prot;Acc:Q12965]
RT-10q	RNF111	groupII	11246365	E3 ubiquitin-protein ligase Arkadia (EC 6.3.2.-)(RING finger protein 111) [Source:UniProtKB/Swiss-Prot;Acc:Q6ZNA4]
RT-10q		groupII	11267841
RT-10q		groupII	11267841
RT-10q		groupII	11278999
RT-10q	FAM63B	groupII	11281679	Protein FAM63B [Source:UniProtKB/Swiss-Prot;Acc:Q8NBR6]
RT-10q	FAM63B	groupII	11281679	Protein FAM63B [Source:UniProtKB/Swiss-Prot;Acc:Q8NBR6]
RT-10q	ADAM10 (2 of 2)	groupII	11297810	ADAM 10 Precursor (EC 3.4.24.81)(A disintegrin and metalloproteinase domain 10)(Mammalian disintegrin-metalloprotease)(Kuzbanian protein homolog)(CDw156)(CD156c antigen) [Source:UniProtKB/Swiss-Prot;Acc:O14672]
RT-10q	LIPC	groupII	11310523	Hepatic triacylglycerol lipase Precursor (Hepatic lipase)(HL)(EC 3.1.1.3)(Lipase member C) [Source:UniProtKB/Swiss-Prot;Acc:P11150]
RT-10q	LIPC	groupII	11310523	Hepatic triacylglycerol lipase Precursor (Hepatic lipase)(HL)(EC 3.1.1.3)(Lipase member C) [Source:UniProtKB/Swiss-Prot;Acc:P11150]
RT-10q	LIPC	groupII	11310523	Hepatic triacylglycerol lipase Precursor (Hepatic lipase)(HL)(EC 3.1.1.3)(Lipase member C) [Source:UniProtKB/Swiss-Prot;Acc:P11150]
RT-10q	AQP9 (1 of 2)	groupII	11320539	Aquaporin-9 (AQP-9)(Small solute channel 1) [Source:UniProtKB/Swiss-Prot;Acc:O43315]
RT-10q	AQP9 (1 of 2)	groupII	11320539	Aquaporin-9 (AQP-9)(Small solute channel 1) [Source:UniProtKB/Swiss-Prot;Acc:O43315]
RT-10q	ALDH1A2	groupII	11330738	Retinal dehydrogenase 2 (RALDH 2)(RalDH2)(EC 1.2.1.36)(Aldehyde dehydrogenase family 1 member A2)(Retinaldehyde-specific dehydrogenase type 2)(RALDH(II)) [Source:UniProtKB/Swiss-Prot;Acc:O94788]
RT-10q	ALDH1A2	groupII	11330738	Retinal dehydrogenase 2 (RALDH 2)(RalDH2)(EC 1.2.1.36)(Aldehyde dehydrogenase family 1 member A2)(Retinaldehyde-specific dehydrogenase type 2)(RALDH(II)) [Source:UniProtKB/Swiss-Prot;Acc:O94788]
RT-10q	ALDH1A2	groupII	11330738	Retinal dehydrogenase 2 (RALDH 2)(RalDH2)(EC 1.2.1.36)(Aldehyde dehydrogenase family 1 member A2)(Retinaldehyde-specific dehydrogenase type 2)(RALDH(II)) [Source:UniProtKB/Swiss-Prot;Acc:O94788]
RT-10q	GRINL1A	groupII	11375629	Protein GRINL1A (Glutamate receptor-like protein 1A) [Source:UniProtKB/Swiss-Prot;Acc:Q6K051]
RT-10q	CGNL1 (1 of 2)	groupII	11394568	Cingulin-like protein 1 (Paracingulin)(Junction-associated coiled-coil protein) [Source:UniProtKB/Swiss-Prot;Acc:Q0VF96]
RT-10q	TCF12 (1 of 2)	groupII	11422567	Transcription factor 12 (Transcription factor HTF-4)(E-box-binding protein)(DNA-binding protein HTF4) [Source:UniProtKB/Swiss-Prot;Acc:Q99081]
RT-10q		groupII	11486094
RT-10q	MNS1	groupII	11495261	Meiosis-specific nuclear structural protein 1 [Source:UniProtKB/Swiss-Prot;Acc:Q8NEH6]
RT-10q	MNS1	groupII	11495261	Meiosis-specific nuclear structural protein 1 [Source:UniProtKB/Swiss-Prot;Acc:Q8NEH6]
RT-10q	TEX9	groupII	11498908	Testis-expressed sequence 9 protein [Source:UniProtKB/Swiss-Prot;Acc:Q8N6V9]
RT-10q	TEX9	groupII	11498908	Testis-expressed sequence 9 protein [Source:UniProtKB/Swiss-Prot;Acc:Q8N6V9]
RT-10q	RFX7 (2 of 2)	groupII	11510431	Regulatory factor X domain-containing protein 2 [Source:UniProtKB/Swiss-Prot;Acc:Q2KHR2]
RT-10q	NEDD4	groupII	11521136	E3 ubiquitin-protein ligase NEDD4 (EC 6.3.2.-)(Neural precursor cell expressed developmentally down-regulated protein 4)(NEDD-4) [Source:UniProtKB/Swiss-Prot;Acc:P46934]
RT-10q	NEDD4	groupII	11521136	E3 ubiquitin-protein ligase NEDD4 (EC 6.3.2.-)(Neural precursor cell expressed developmentally down-regulated protein 4)(NEDD-4) [Source:UniProtKB/Swiss-Prot;Acc:P46934]
RT-10q	PRTG (1 of 2)	groupII	11545338	Protogenin Precursor (Protein Shen-Dan) [Source:UniProtKB/Swiss-Prot;Acc:Q2VWP7]
RT-10q	CCPG1	groupII	11572026	Cell cycle progression protein 1 (Cell cycle progression restoration protein 8) [Source:UniProtKB/Swiss-Prot;Acc:Q9ULG6]
RT-10q	CCPG1	groupII	11572026	Cell cycle progression protein 1 (Cell cycle progression restoration protein 8) [Source:UniProtKB/Swiss-Prot;Acc:Q9ULG6]
RT-10q	PIGB	groupII	11579796	GPI mannosyltransferase 3 (EC 2.4.1.-)(GPI mannosyltransferase III)(GPI-MT-III)(Phosphatidylinositol-glycan biosynthesis class B protein)(PIG-B) [Source:UniProtKB/Swiss-Prot;Acc:Q92521]
RT-10q	PIGB	groupII	11579796	GPI mannosyltransferase 3 (EC 2.4.1.-)(GPI mannosyltransferase III)(GPI-MT-III)(Phosphatidylinositol-glycan biosynthesis class B protein)(PIG-B) [Source:UniProtKB/Swiss-Prot;Acc:Q92521]
RT-10q	RAB27A	groupII	11586268	Ras-related protein Rab-27A (Rab-27)(GTP-binding protein Ram) [Source:UniProtKB/Swiss-Prot;Acc:P51159]
RT-10q	RAB27A	groupII	11586268	Ras-related protein Rab-27A (Rab-27)(GTP-binding protein Ram) [Source:UniProtKB/Swiss-Prot;Acc:P51159]
RT-10q	VRK3	groupII	11595660	Serine/threonine-protein kinase VRK3 (EC 2.7.11.1)(Vaccinia-related kinase 3) [Source:UniProtKB/Swiss-Prot;Acc:Q8IV63]
RT-10q		groupII	11602044
RT-10q		groupII	11605084
RT-10q		groupII	11613372
RT-10q		groupII	11613372
RT-10q		groupII	11623027
RT-10q	NUDT21	groupII	11625057	Cleavage and polyadenylation specificity factor subunit 5 (Cleavage and polyadenylation specificity factor 25 kDa subunit)(CPSF 25 kDa subunit)(Pre-mRNA cleavage factor Im 25 kDa subunit)(Nucleoside diphosphate-linked moiety X motif 21)(Nudix motif 21) [Source:UniProtKB/Swiss-Prot;Acc:O43809]
RT-10q	OGFOD1	groupII	11629396	2-oxoglutarate and iron-dependent oxygenase domain-containing protein 1 (EC 1.14.11.-)(Termination and polyadenylation 1 homolog) [Source:UniProtKB/Swiss-Prot;Acc:Q8N543]
RT-10q	TRADD	groupII	11634230	Tumor necrosis factor receptor type 1-associated DEATH domain protein (TNFR1-associated DEATH domain protein)(TNFRSF1A-associated via death domain) [Source:UniProtKB/Swiss-Prot;Acc:Q15628]
RT-10q	TRADD	groupII	11634230	Tumor necrosis factor receptor type 1-associated DEATH domain protein (TNFR1-associated DEATH domain protein)(TNFRSF1A-associated via death domain) [Source:UniProtKB/Swiss-Prot;Acc:Q15628]
RT-10q		groupII	11641947
RT-10q	COG4	groupII	11648296	Conserved oligomeric Golgi complex subunit 4 (COG complex subunit 4)(Component of oligomeric golgi complex 4) [Source:UniProtKB/Swiss-Prot;Acc:Q9H9E3]
RT-10q		groupII	11654465
RT-10q		groupII	11661027
RT-10q		groupII	11661027
RT-10q	GFOD2	groupII	11667549	Glucose-fructose oxidoreductase domain-containing protein 2 Precursor (EC 1.-.-.-) [Source:UniProtKB/Swiss-Prot;Acc:Q3B7J2]
RT-10q	THAP11	groupII	11672408	THAP domain-containing protein 11 [Source:UniProtKB/Swiss-Prot;Acc:Q96EK4]
RT-10q	SLC38A8 (2 of 2)	groupII	11682676	Putative sodium-coupled neutral amino acid transporter 8 [Source:UniProtKB/Swiss-Prot;Acc:A6NNN8]
RT-10q	FTSJD1	groupII	11694540	FtsJ methyltransferase domain-containing protein 1 [Source:UniProtKB/Swiss-Prot;Acc:Q8IYT2]
RT-10q	FTSJD1	groupII	11694540	FtsJ methyltransferase domain-containing protein 1 [Source:UniProtKB/Swiss-Prot;Acc:Q8IYT2]
RT-10q	CALB2 (2 of 2)	groupII	11708894	Calretinin (CR)(29 kDa calbindin) [Source:UniProtKB/Swiss-Prot;Acc:P22676]
RT-10q	GOT2	groupII	11722154	Aspartate aminotransferase, mitochondrial Precursor (EC 2.6.1.1)(mAspAT)(Transaminase A)(Glutamate oxaloacetate transaminase 2)(Fatty acid-binding protein)(FABP-1)(FABPpm) [Source:UniProtKB/Swiss-Prot;Acc:P00505]
RT-10q	GOT2	groupII	11722154	Aspartate aminotransferase, mitochondrial Precursor (EC 2.6.1.1)(mAspAT)(Transaminase A)(Glutamate oxaloacetate transaminase 2)(Fatty acid-binding protein)(FABP-1)(FABPpm) [Source:UniProtKB/Swiss-Prot;Acc:P00505]
RT-10q	GOT2	groupII	11722154	Aspartate aminotransferase, mitochondrial Precursor (EC 2.6.1.1)(mAspAT)(Transaminase A)(Glutamate oxaloacetate transaminase 2)(Fatty acid-binding protein)(FABP-1)(FABPpm) [Source:UniProtKB/Swiss-Prot;Acc:P00505]
RT-10q	GOT2	groupII	11722154	Aspartate aminotransferase, mitochondrial Precursor (EC 2.6.1.1)(mAspAT)(Transaminase A)(Glutamate oxaloacetate transaminase 2)(Fatty acid-binding protein)(FABP-1)(FABPpm) [Source:UniProtKB/Swiss-Prot;Acc:P00505]
RT-10q	SLC38A7	groupII	11731641	Putative sodium-coupled neutral amino acid transporter 7 [Source:UniProtKB/Swiss-Prot;Acc:Q9NVC3]
RT-10q	SLC38A7	groupII	11731641	Putative sodium-coupled neutral amino acid transporter 7 [Source:UniProtKB/Swiss-Prot;Acc:Q9NVC3]
RT-10q		groupII	11736099
RT-10q		groupII	11736099
RT-10q		groupII	11736099
RT-10q	GAS8 (2 of 3)	groupII	11746717	Growth arrest-specific protein 8 (GAS-8)(Growth arrest-specific protein 11)(GAS-11) [Source:UniProtKB/Swiss-Prot;Acc:O95995]
RT-10q		groupII	11755306
RT-10q		groupII	11763292
RT-10q	FURIN (1 of 2)	groupII	11794052	Furin Precursor (EC 3.4.21.75)(Paired basic amino acid residue cleaving enzyme)(PACE)(Dibasic-processing enzyme) [Source:UniProtKB/Swiss-Prot;Acc:P09958]
RT-10q		groupII	11823837
RT-10q		groupII	11823837
RT-10q	RHCG (2 of 2)	groupII	11842600	Ammonium transporter Rh type C (Rhesus blood group family type C glycoprotein)(Rh family type C glycoprotein)(Rh type C glycoprotein)(Tumor-related protein DRC2)(Rh glycoprotein kidney) [Source:UniProtKB/Swiss-Prot;Acc:Q9UBD6]
RT-10q	RHCG (2 of 2)	groupII	11842600	Ammonium transporter Rh type C (Rhesus blood group family type C glycoprotein)(Rh family type C glycoprotein)(Rh type C glycoprotein)(Tumor-related protein DRC2)(Rh glycoprotein kidney) [Source:UniProtKB/Swiss-Prot;Acc:Q9UBD6]
RT-10q	KIF7	groupII	11870067	Kinesin-like protein KIF7 [Source:UniProtKB/Swiss-Prot;Acc:Q2M1P5]
RT-10q	KIF7	groupII	11870067	Kinesin-like protein KIF7 [Source:UniProtKB/Swiss-Prot;Acc:Q2M1P5]
RT-10q		groupII	11889310
RT-10q		groupII	11898028
RT-10q		groupII	11918068
RT-10q		groupII	11953016
RT-10q	PDCD5	groupII	11956898	Programmed cell death protein 5 (TF-1 cell apoptosis-related protein 19)(Protein TFAR19) [Source:UniProtKB/Swiss-Prot;Acc:O14737]
RT-10q	MVD	groupII	11961112	Diphosphomevalonate decarboxylase (EC 4.1.1.33)(Mevalonate pyrophosphate decarboxylase)(Mevalonate (diphospho)decarboxylase) [Source:UniProtKB/Swiss-Prot;Acc:P53602]
RT-10q	CYBA	groupII	11965672	Cytochrome b-245 light chain (p22 phagocyte B-cytochrome)(Neutrophil cytochrome b 22 kDa polypeptide)(p22-phox)(p22phox)(Cytochrome b(558) alpha chain)(Cytochrome b558 subunit alpha)(Superoxide-generating NADPH oxidase light chain subunit) [Source:UniProtKB/Swiss-Prot;Acc:P13498]
RT-10q	TCF25	groupII	11968866	Transcription factor 25 (Nuclear localized protein 1) [Source:UniProtKB/Swiss-Prot;Acc:Q9BQ70]
RT-10q		groupII	11980966
RT-10q	DEF8	groupII	11987108	Differentially expressed in FDCP 8 homolog (DEF-8) [Source:UniProtKB/Swiss-Prot;Acc:Q6ZN54]
RT-10q	DEF8	groupII	11987108	Differentially expressed in FDCP 8 homolog (DEF-8) [Source:UniProtKB/Swiss-Prot;Acc:Q6ZN54]
RT-10q	DBNDD1	groupII	11997740	Dysbindin domain-containing protein 1 [Source:UniProtKB/Swiss-Prot;Acc:Q9H9R9]
RT-10q	MTHFSD	groupII	12011446	Methenyltetrahydrofolate synthetase domain-containing protein [Source:UniProtKB/Swiss-Prot;Acc:Q2M296]
RT-10q	FOXF1	groupII	12019630	Forkhead box protein F1 (Forkhead-related transcription factor 1)(Forkhead-related activator 1)(FREAC-1)(Forkhead-related protein FKHL5) [Source:UniProtKB/Swiss-Prot;Acc:Q12946]
RT-10q	IRF8	groupII	12097880	Interferon regulatory factor 8 (IRF-8)(Interferon consensus sequence-binding protein)(ICSBP) [Source:UniProtKB/Swiss-Prot;Acc:Q02556]
RT-10q	IRF8	groupII	12097880	Interferon regulatory factor 8 (IRF-8)(Interferon consensus sequence-binding protein)(ICSBP) [Source:UniProtKB/Swiss-Prot;Acc:Q02556]
RT-10q		groupII	12103854
RT-10q	COX4I1	groupII	12111558	Cytochrome c oxidase subunit 4 isoform 1, mitochondrial Precursor (Cytochrome c oxidase subunit IV isoform 1)(COX IV-1)(Cytochrome c oxidase polypeptide IV) [Source:UniProtKB/Swiss-Prot;Acc:P13073]
RT-10q	COX4NB	groupII	12114292	Neighbor of COX4 (Protein FAM158B) [Source:UniProtKB/Swiss-Prot;Acc:O43402]
RT-10q	GINS2	groupII	12118383	DNA replication complex GINS protein PSF2 (GINS complex subunit 2) [Source:UniProtKB/Swiss-Prot;Acc:Q9Y248]
RT-10q	KIAA0182 (1 of 2)	groupII	12123259	Genetic suppressor element 1 [Source:UniProtKB/Swiss-Prot;Acc:Q14687]
RT-10q		groupII	12278671
RT-10q	ATMIN	groupII	12283042	ATM interactor [Source:UniProtKB/Swiss-Prot;Acc:O43313]
RT-10q		groupII	12288560
RT-10q	C16orf61	groupII	12292363	UPF0287 protein C16orf61 [Source:UniProtKB/Swiss-Prot;Acc:Q9NRP2]
RT-10q	CDYL2	groupII	12298453	Chromodomain Y-like protein 2 (CDY-like 2) [Source:UniProtKB/Swiss-Prot;Acc:Q8N8U2]
RT-10q	MAF (2 of 2)	groupII	12524688	Transcription factor Maf (Proto-oncogene c-maf) [Source:UniProtKB/Swiss-Prot;Acc:O75444]
RT-10q	PPFIBP2 (2 of 2)	groupII	12576613	Liprin-beta-2 (Protein tyrosine phosphatase receptor type f polypeptide-interacting protein-binding protein 2)(PTPRF-interacting protein-binding protein 2) [Source:UniProtKB/Swiss-Prot;Acc:Q8ND30]
RT-10q		groupII	12593892
RT-10q	SPON1 (1 of 2)	groupII	12620775	Spondin-1 Precursor (F-spondin)(Vascular smooth muscle cell growth-promoting factor) [Source:UniProtKB/Swiss-Prot;Acc:Q9HCB6]
RT-10q	C11orf41 (1 of 2)	groupII	12685999	UPF0606 protein C11orf41 [Source:UniProtKB/Swiss-Prot;Acc:Q6ZVL6]
RT-10q		groupII	12728201
RT-10q	CSTF3	groupII	12759974	Cleavage stimulation factor 77 kDa subunit (CSTF 77 kDa subunit)(CstF-77)(CF-1 77 kDa subunit) [Source:UniProtKB/Swiss-Prot;Acc:Q12996]
RT-10q	CSTF3	groupII	12759974	Cleavage stimulation factor 77 kDa subunit (CSTF 77 kDa subunit)(CstF-77)(CF-1 77 kDa subunit) [Source:UniProtKB/Swiss-Prot;Acc:Q12996]
RT-10q	DEPDC7 (1 of 2)	groupII	12771247	DEP domain-containing protein 7 (Protein TR2/D15) [Source:UniProtKB/Swiss-Prot;Acc:Q96QD5]
RT-10q		groupII	12781983
RT-10q		groupII	12781983
RT-10q	PRRG4	groupII	12793663	Transmembrane gamma-carboxyglutamic acid protein 4 Precursor (Proline-rich gamma-carboxyglutamic acid protein 4)(Proline-rich Gla protein 4) [Source:UniProtKB/Swiss-Prot;Acc:Q9BZD6]
RT-10q	EIF3M	groupII	12798371	Eukaryotic translation initiation factor 3 subunit M (eIF3m)(PCI domain-containing protein 1)(Fetal lung protein B5)(hFL-B5) [Source:UniProtKB/Swiss-Prot;Acc:Q7L2H7]
RT-10q		groupII	12813003
RT-10q		groupII	12813003
RT-10q	RCN1	groupII	12827352	Reticulocalbin-1 Precursor [Source:UniProtKB/Swiss-Prot;Acc:Q15293]
RT-10q	PAX6 (1 of 2)	groupII	12852672	Paired box protein Pax-6 (Oculorhombin)(Aniridia type II protein) [Source:UniProtKB/Swiss-Prot;Acc:P26367]
RT-10q	PAX6 (1 of 2)	groupII	12852672	Paired box protein Pax-6 (Oculorhombin)(Aniridia type II protein) [Source:UniProtKB/Swiss-Prot;Acc:P26367]
RT-10q	ELP4	groupII	12870836	Elongator complex protein 4 (hELP4)(PAX6 neighbor gene protein) [Source:UniProtKB/Swiss-Prot;Acc:Q96EB1]
RT-10q	IMMP1L	groupII	12923579	Mitochondrial inner membrane protease subunit 1 (EC 3.4.21.-)(IMP1-like protein) [Source:UniProtKB/Swiss-Prot;Acc:Q96LU5]
RT-10q	RPS6KA2	groupII	12967471	Ribosomal protein S6 kinase alpha-2 (S6K-alpha 2)(EC 2.7.11.1)(90 kDa ribosomal protein S6 kinase 2)(p90-RSK 2)(Ribosomal S6 kinase 3)(RSK-3)(pp90RSK3)(MAP kinase-activated protein kinase 1c)(MAPKAPK1C) [Source:UniProtKB/Swiss-Prot;Acc:Q15349]
RT-10q	RNASET2	groupII	12982219	Ribonuclease T2 Precursor (EC 3.1.27.-)(Ribonuclease 6) [Source:UniProtKB/Swiss-Prot;Acc:O00584]
RT-10q	MYOM2 (1 of 2)	groupII	12989830	Myomesin-2 (Myomesin family member 2)(M-protein)(165 kDa titin-associated protein)(165 kDa connectin-associated protein) [Source:UniProtKB/Swiss-Prot;Acc:P54296]
RT-10q	CSMD1	groupII	13035298	CUB and sushi domain-containing protein 1 Precursor (CUB and sushi multiple domains protein 1) [Source:UniProtKB/Swiss-Prot;Acc:Q96PZ7]
RT-10q	CSMD1	groupII	13035298	CUB and sushi domain-containing protein 1 Precursor (CUB and sushi multiple domains protein 1) [Source:UniProtKB/Swiss-Prot;Acc:Q96PZ7]
RT-10q		groupII	13350957
RT-10q	DDX21	groupII	13354960	Nucleolar RNA helicase 2 (EC 3.6.1.-)(Nucleolar RNA helicase II)(Nucleolar RNA helicase Gu)(RH II/Gu)(Gu-alpha)(DEAD box protein 21) [Source:UniProtKB/Swiss-Prot;Acc:Q9NR30]
RT-10q	CASC1 (1 of 2)	groupII	13364167	Cancer susceptibility candidate protein 1 (Lung adenoma susceptibility 1-like protein) [Source:UniProtKB/Swiss-Prot;Acc:Q6TDU7]
RT-10q	GBGT1 (2 of 3)	groupII	13383102	Globoside alpha-1,3-N-acetylgalactosaminyltransferase 1 (EC 2.4.1.-)(Forssman glycolipid synthetase-like protein) [Source:UniProtKB/Swiss-Prot;Acc:Q8N5D6]
RT-10q	BRP44L	groupII	13387601	Brain protein 44-like protein [Source:UniProtKB/Swiss-Prot;Acc:Q9Y5U8]
RT-10q	KIAA1279	groupII	13391018	KIF1-binding protein [Source:UniProtKB/Swiss-Prot;Acc:Q96EK5]
RT-10q	KIAA1279	groupII	13391018	KIF1-binding protein [Source:UniProtKB/Swiss-Prot;Acc:Q96EK5]
RT-10q		groupII	13400440
RT-10q	VPS26A	groupII	13406567	Vacuolar protein sorting-associated protein 26A (Vesicle protein sorting 26A)(hVPS26) [Source:UniProtKB/Swiss-Prot;Acc:O75436]
RT-10q	VPS26A	groupII	13406567	Vacuolar protein sorting-associated protein 26A (Vesicle protein sorting 26A)(hVPS26) [Source:UniProtKB/Swiss-Prot;Acc:O75436]
RT-10q	SUPV3L1	groupII	13414414	ATP-dependent RNA helicase SUPV3L1, mitochondrial Precursor (EC 3.6.1.-)(SUV3-like protein 1)(Suppressor of var1 3-like protein 1) [Source:UniProtKB/Swiss-Prot;Acc:Q8IYB8]
RT-10q		groupII	13421549
RT-10q	HK1 (2 of 2)	groupII	13433139	Hexokinase-1 (EC 2.7.1.1)(Hexokinase type I)(HK I)(Brain form hexokinase) [Source:UniProtKB/Swiss-Prot;Acc:P19367]
RT-10q	TACR2	groupII	13449589	Substance-K receptor (SKR)(Neurokinin A receptor)(NK-2 receptor)(NK-2R)(Tachykinin receptor 2) [Source:UniProtKB/Swiss-Prot;Acc:P21452]
RT-10q	TSPAN15	groupII	13455906	Tetraspanin-15 (Tspan-15)(Transmembrane 4 superfamily member 15)(Tetraspan NET-7) [Source:UniProtKB/Swiss-Prot;Acc:O95858]
RT-10q	TSPAN15	groupII	13455906	Tetraspanin-15 (Tspan-15)(Transmembrane 4 superfamily member 15)(Tetraspan NET-7) [Source:UniProtKB/Swiss-Prot;Acc:O95858]
RT-10q	DNA2	groupII	13483343	DNA2-like helicase (EC 3.6.1.-)(DNA replication ATP-dependent helicase-like homolog) [Source:UniProtKB/Swiss-Prot;Acc:P51530]
RT-10q	DNA2	groupII	13483343	DNA2-like helicase (EC 3.6.1.-)(DNA replication ATP-dependent helicase-like homolog) [Source:UniProtKB/Swiss-Prot;Acc:P51530]
RT-10q	HNRNPH3	groupII	13495313	Heterogeneous nuclear ribonucleoprotein H3 (hnRNP H3)(hnRNP 2H9) [Source:UniProtKB/Swiss-Prot;Acc:P31942]
RT-10q	RUFY2	groupII	13504332	RUN and FYVE domain-containing protein 2 (Rab4-interacting protein related) [Source:UniProtKB/Swiss-Prot;Acc:Q8WXA3]
RT-10q	RUFY2	groupII	13504332	RUN and FYVE domain-containing protein 2 (Rab4-interacting protein related) [Source:UniProtKB/Swiss-Prot;Acc:Q8WXA3]
RT-10q		groupII	13523357
RT-10q		groupII	13541148
RT-10q		groupII	13560095
RT-10q		groupII	13560095
RT-10q	MIS12	groupII	13580190	Protein MIS12 homolog [Source:UniProtKB/Swiss-Prot;Acc:Q9H081]
RT-10q	PPM1G	groupII	13583174	Protein phosphatase 1G (EC 3.1.3.16)(Protein phosphatase 2C isoform gamma)(PP2C-gamma)(Protein phosphatase magnesium-dependent 1 gamma)(Protein phosphatase 1C) [Source:UniProtKB/Swiss-Prot;Acc:O15355]
RT-10q	RHOU (1 of 2)	groupII	13602916	Rho-related GTP-binding protein RhoU (Wnt-1 responsive Cdc42 homolog 1)(WRCH-1)(Ryu GTPase)(CDC42-like GTPase 1)(Rho GTPase-like protein ARHU)(GTP-binding protein-like 1) [Source:UniProtKB/Swiss-Prot;Acc:Q7L0Q8]
RT-10q	PDCD2	groupII	13606065	Programmed cell death protein 2 (Zinc finger protein Rp-8)(Zinc finger MYND domain-containing protein 7) [Source:UniProtKB/Swiss-Prot;Acc:Q16342]
RT-10q	PDCD2	groupII	13606065	Programmed cell death protein 2 (Zinc finger protein Rp-8)(Zinc finger MYND domain-containing protein 7) [Source:UniProtKB/Swiss-Prot;Acc:Q16342]
RT-10q	PDCD2	groupII	13606065	Programmed cell death protein 2 (Zinc finger protein Rp-8)(Zinc finger MYND domain-containing protein 7) [Source:UniProtKB/Swiss-Prot;Acc:Q16342]
RT-10q	TBP	groupII	13610946	TATA-box-binding protein (TATA-box factor)(TATA-binding factor)(TATA sequence-binding protein)(Transcription initiation factor TFIID TBP subunit) [Source:UniProtKB/Swiss-Prot;Acc:P20226]
RT-10q	PSMC3	groupII	13614114	26S protease regulatory subunit 6A (Proteasome 26S subunit ATPase 3)(TAT-binding protein 1)(TBP-1)(Proteasome subunit P50) [Source:UniProtKB/Swiss-Prot;Acc:P17980]
RT-10q	PSMC3	groupII	13614114	26S protease regulatory subunit 6A (Proteasome 26S subunit ATPase 3)(TAT-binding protein 1)(TBP-1)(Proteasome subunit P50) [Source:UniProtKB/Swiss-Prot;Acc:P17980]
RT-10q	PSMB1	groupII	13617334	Proteasome subunit beta type-1 Precursor (EC 3.4.25.1)(Proteasome component C5)(Macropain subunit C5)(Multicatalytic endopeptidase complex subunit C5)(Proteasome gamma chain) [Source:UniProtKB/Swiss-Prot;Acc:P20618]
RT-10q	PHF10	groupII	13621416	PHD finger protein 10 (XAP135) [Source:UniProtKB/Swiss-Prot;Acc:Q8WUB8]
RT-10q	PHF10	groupII	13621416	PHD finger protein 10 (XAP135) [Source:UniProtKB/Swiss-Prot;Acc:Q8WUB8]
RT-10q	RAB4A	groupII	13629258	Ras-related protein Rab-4A [Source:UniProtKB/Swiss-Prot;Acc:P20338]
RT-10q	C1orf96	groupII	13636172	Uncharacterized protein C1orf96 [Source:UniProtKB/Swiss-Prot;Acc:Q6IQ19]
RT-10q	C1orf96	groupII	13636172	Uncharacterized protein C1orf96 [Source:UniProtKB/Swiss-Prot;Acc:Q6IQ19]
RT-10q	ACTC1 (2 of 4)	groupII	13640060	Actin, alpha cardiac muscle 1 (Alpha-cardiac actin) [Source:UniProtKB/Swiss-Prot;Acc:P68032]
RT-10q		groupII	13642116
RT-10q	ABCB10	groupII	13650288	ATP-binding cassette sub-family B member 10, mitochondrial Precursor (ATP-binding cassette transporter 10)(ABC transporter 10 protein)(Mitochondrial ATP-binding cassette 2)(M-ABC2) [Source:UniProtKB/Swiss-Prot;Acc:Q9NRK6]
RT-10q	KIAA0133	groupII	13658496	Uncharacterized protein KIAA0133 [Source:UniProtKB/Swiss-Prot;Acc:Q14146]
RT-10q	GALNT2	groupII	13671939	Polypeptide N-acetylgalactosaminyltransferase 2 (EC 2.4.1.41)(Polypeptide GalNAc transferase 2)(pp-GaNTase 2)(GalNAc-T2)(Protein-UDP acetylgalactosaminyltransferase 2)(UDP-GalNAc:polypeptide N-acetylgalactosaminyltransferase 2) [Contains Polypeptide N-acetylgalactosaminyltransferase 2 soluble form] [Source:UniProtKB/Swiss-Prot;Acc:Q10471]
RT-10q	SMYD2 (1 of 2)	groupII	13709137	SET and MYND domain-containing protein 2 (HSKM-B)(Lysine N-methyltransferase 3C) [Source:UniProtKB/Swiss-Prot;Acc:Q9NRG4]
RT-10q	SMYD2 (1 of 2)	groupII	13709137	SET and MYND domain-containing protein 2 (HSKM-B)(Lysine N-methyltransferase 3C) [Source:UniProtKB/Swiss-Prot;Acc:Q9NRG4]
RT-10q		groupII	13718705
RT-10q		groupII	13740234
RT-10q		groupII	13754428
RT-10q		groupII	13761429
RT-10q	CTSB (1 of 2)	groupII	13766137	Cathepsin B Precursor (EC 3.4.22.1)(Cathepsin B1)(APP secretase)(APPS) [Contains Cathepsin B light chain;Cathepsin B heavy chain] [Source:UniProtKB/Swiss-Prot;Acc:P07858]
RT-10q	CTSB (1 of 2)	groupII	13766137	Cathepsin B Precursor (EC 3.4.22.1)(Cathepsin B1)(APP secretase)(APPS) [Contains Cathepsin B light chain;Cathepsin B heavy chain] [Source:UniProtKB/Swiss-Prot;Acc:P07858]
RT-10q	CTSB (1 of 2)	groupII	13766137	Cathepsin B Precursor (EC 3.4.22.1)(Cathepsin B1)(APP secretase)(APPS) [Contains Cathepsin B light chain;Cathepsin B heavy chain] [Source:UniProtKB/Swiss-Prot;Acc:P07858]
RT-10q	CTSB (1 of 2)	groupII	13766137	Cathepsin B Precursor (EC 3.4.22.1)(Cathepsin B1)(APP secretase)(APPS) [Contains Cathepsin B light chain;Cathepsin B heavy chain] [Source:UniProtKB/Swiss-Prot;Acc:P07858]
RT-10q		groupII	13776394
RT-10q		groupII	13802756
RT-10q		groupII	13823116
RT-10q		groupII	13823116
RT-10q	SCCPDH	groupII	13830516	Probable saccharopine dehydrogenase (EC 1.5.1.9) [Source:UniProtKB/Swiss-Prot;Acc:Q8NBX0]
RT-10q	SCCPDH	groupII	13830516	Probable saccharopine dehydrogenase (EC 1.5.1.9) [Source:UniProtKB/Swiss-Prot;Acc:Q8NBX0]
RT-10q	TFB2M	groupII	13837751	Dimethyladenosine transferase 2, mitochondrial Precursor (EC 2.1.1.-)(S-adenosylmethionine-6-N', N'-adenosyl(rRNA) dimethyltransferase 2)(Mitochondrial 12S rRNA dimethylase 2)(Mitochondrial transcription factor B2)(mtTFB2)(h-mtTFB2)(h-mtTFB)(hTFB2M)(Hepatitis C virus NS5A-transactivated protein 5)(HCV NS5A-transactivated protein 5) [Source:UniProtKB/Swiss-Prot;Acc:Q9H5Q4]
RT-10q		groupII	13853230
RT-10q	SMYD3	groupII	13858477	SET and MYND domain-containing protein 3 (EC 2.1.1.43)(Zinc finger MYND domain-containing protein 1) [Source:UniProtKB/Swiss-Prot;Acc:Q9H7B4]
RT-10q		groupII	13914087
RT-10q	MUM1	groupII	13979923	Mutated melanoma-associated antigen 1 (Protein MUM-1) [Source:UniProtKB/Swiss-Prot;Acc:Q2TAK8]
RT-10q	MUM1	groupII	13979923	Mutated melanoma-associated antigen 1 (Protein MUM-1) [Source:UniProtKB/Swiss-Prot;Acc:Q2TAK8]
RT-10q	AHCTF1	groupII	13986296	AT-hook-containing transcription factor 1 (Embryonic large molecule derived from yolk sac) [Source:UniProtKB/Swiss-Prot;Acc:Q8WYP5]
RT-10q		groupII	14000320
RT-10q		groupII	14004213
RT-10q	FZD3 (2 of 2)	groupII	14013969	Frizzled-3 Precursor (Fz-3)(hFz3) [Source:UniProtKB/Swiss-Prot;Acc:Q9NPG1]
RT-10q	KRTCAP3	groupII	14038336	Keratinocytes-associated protein 3 (KCP-3) [Source:UniProtKB/Swiss-Prot;Acc:Q53RY4]
RT-10q	KRTCAP3	groupII	14038336	Keratinocytes-associated protein 3 (KCP-3) [Source:UniProtKB/Swiss-Prot;Acc:Q53RY4]
RT-10q	NRBP1 (2 of 2)	groupII	14044646	Nuclear receptor-binding protein [Source:UniProtKB/Swiss-Prot;Acc:Q9UHY1]
RT-10q	KCTD3	groupII	14055313	BTB/POZ domain-containing protein KCTD3 (Renal carcinoma antigen NY-REN-45) [Source:UniProtKB/Swiss-Prot;Acc:Q9Y597]
RT-10q		groupII	14069329
RT-10q	ESRRG	groupII	14241015	Estrogen-related receptor gamma (Estrogen receptor-related protein 3)(ERR gamma-2)(Nuclear receptor subfamily 3 group B member 3) [Source:UniProtKB/Swiss-Prot;Acc:P62508]
RT-10q	SPATA17	groupII	14411955	Spermatogenesis-associated protein 17 [Source:UniProtKB/Swiss-Prot;Acc:Q96L03]
RT-10q		groupII	14493392
RT-10q	LPIN1 (2 of 2)	groupII	14517337	Lipin-1 [Source:UniProtKB/Swiss-Prot;Acc:Q14693]
RT-10q	LPIN1 (2 of 2)	groupII	14517337	Lipin-1 [Source:UniProtKB/Swiss-Prot;Acc:Q14693]
RT-10q		groupII	14544921
RT-10q		groupII	14551248
RT-10q		groupII	14551248
RT-10q		groupII	14572401
RT-10q	NIP7	groupII	14580832	60S ribosome subunit biogenesis protein NIP7 homolog (KD93) [Source:UniProtKB/Swiss-Prot;Acc:Q9Y221]
RT-10q	NIP7	groupII	14580832	60S ribosome subunit biogenesis protein NIP7 homolog (KD93) [Source:UniProtKB/Swiss-Prot;Acc:Q9Y221]
RT-10q		groupII	14584668
RT-10q		groupII	14584668
RT-10q	ZDHHC7 (1 of 2)	groupII	14594633	Palmitoyltransferase ZDHHC7 (EC 2.3.1.-)(Zinc finger DHHC domain-containing protein 7)(DHHC-7)(Zinc finger protein 370) [Source:UniProtKB/Swiss-Prot;Acc:Q9NXF8]
RT-10q	RGS9BP	groupII	14610260	Regulator of G-protein signaling 9-binding protein (RGS9-anchoring protein) [Source:UniProtKB/Swiss-Prot;Acc:Q6ZS82]
RT-10q	SLC7A9 (2 of 2)	groupII	14617750	B(0,+)-type amino acid transporter 1 (B(0,+)AT)(Glycoprotein-associated amino acid transporter b0,+AT1)(Solute carrier family 7 member 9) [Source:UniProtKB/Swiss-Prot;Acc:P82251]
RT-10q	SLC7A9 (2 of 2)	groupII	14617750	B(0,+)-type amino acid transporter 1 (B(0,+)AT)(Glycoprotein-associated amino acid transporter b0,+AT1)(Solute carrier family 7 member 9) [Source:UniProtKB/Swiss-Prot;Acc:P82251]
RT-10q	NUDT19	groupII	14622743	Nucleoside diphosphate-linked moiety X motif 19, mitochondrial Precursor (Nudix motif 19)(EC 3.6.1.-) [Source:UniProtKB/Swiss-Prot;Acc:A8MXV4]
RT-10q	SLC7A9 (1 of 2)	groupII	14627367	B(0,+)-type amino acid transporter 1 (B(0,+)AT)(Glycoprotein-associated amino acid transporter b0,+AT1)(Solute carrier family 7 member 9) [Source:UniProtKB/Swiss-Prot;Acc:P82251]
RT-10q	ZFAND3 (2 of 2)	groupII	14642414	AN1-type zinc finger protein 3 (Testis-expressed sequence 27) [Source:UniProtKB/Swiss-Prot;Acc:Q9H8U3]
RT-10q		groupII	14710403
RT-10q	STYX	groupII	14949111	Serine/threonine/tyrosine-interacting protein (Protein tyrosine phosphatase-like protein) [Source:UniProtKB/Swiss-Prot;Acc:Q8WUJ0]
RT-10q	GNPNAT1	groupII	14953727	Glucosamine 6-phosphate N-acetyltransferase (EC 2.3.1.4)(Phosphoglucosamine transacetylase)(Phosphoglucosamine acetylase) [Source:UniProtKB/Swiss-Prot;Acc:Q96EK6]
RT-10q	AMFR	groupII	14958597	Autocrine motility factor receptor, isoform 2 (AMF receptor, isoform 2)(EC 6.3.2.-)(gp78)(RING finger protein 45) [Source:UniProtKB/Swiss-Prot;Acc:Q9UKV5]
RT-10q		groupII	14967929
RT-10q	RBM35B	groupII	14972131	RNA-binding protein 35B (RNA-binding motif protein 35B) [Source:UniProtKB/Swiss-Prot;Acc:Q9H6T0]
RT-10q	RBM35B	groupII	14972131	RNA-binding protein 35B (RNA-binding motif protein 35B) [Source:UniProtKB/Swiss-Prot;Acc:Q9H6T0]
RT-10q		groupII	14997944
RT-10q	DDX28	groupII	15039883	Probable ATP-dependent RNA helicase DDX28 (EC 3.6.1.-)(Mitochondrial DEAD box protein 28) [Source:UniProtKB/Swiss-Prot;Acc:Q9NUL7]
RT-10q	TLN2 (1 of 2)	groupII	15069480	Talin-2 [Source:UniProtKB/Swiss-Prot;Acc:Q9Y4G6]
RT-10q	TLN2 (1 of 2)	groupII	15069480	Talin-2 [Source:UniProtKB/Swiss-Prot;Acc:Q9Y4G6]
RT-10q		groupII	15107892
RT-10q		groupII	15107892
RT-10q		groupII	15107892
RT-10q	FBXO22	groupII	15115920	F-box only protein 22 (F-box protein FBX22p44) [Source:UniProtKB/Swiss-Prot;Acc:Q8NEZ5]
RT-10q	C15orf27 (2 of 2)	groupII	15146699	Transmembrane protein C15orf27 [Source:UniProtKB/Swiss-Prot;Acc:Q2M3C6]
RT-10q	ISL2 (1 of 2)	groupII	15167459	Insulin gene enhancer protein ISL-2 (Islet-2) [Source:UniProtKB/Swiss-Prot;Acc:Q96A47]
RT-10q	PSTPIP1 (1 of 2)	groupII	15242814	Proline-serine-threonine phosphatase-interacting protein 1 (PEST phosphatase-interacting protein 1)(CD2-binding protein 1)(H-PIP) [Source:UniProtKB/Swiss-Prot;Acc:O43586]
RT-10q	TSPAN3 (1 of 2)	groupII	15249835	Tetraspanin-3 (Tspan-3)(Transmembrane 4 superfamily member 8)(Tetraspanin TM4-A) [Source:UniProtKB/Swiss-Prot;Acc:O60637]
RT-10q	SEC11B	groupII	15258520	Signal peptidase complex catalytic subunit SEC11A (EC 3.4.-.-)(SEC11 homolog A)(SEC11-like protein 1)(Microsomal signal peptidase 18 kDa subunit)(SPase 18 kDa subunit)(SPC18)(Endopeptidase SP18) [Source:UniProtKB/Swiss-Prot;Acc:P67812]
RT-10q		groupII	15268484
RT-10q		groupII	15282045
RT-10q	FRMD5 (1 of 2)	groupII	15325635	FERM domain-containing protein 5 [Source:UniProtKB/Swiss-Prot;Acc:Q7Z6J6]
RT-10q	WDR76	groupII	15339931	WD repeat-containing protein 76 [Source:UniProtKB/Swiss-Prot;Acc:Q9H967]
RT-10q	CTSH	groupII	15348070	Cathepsin H Precursor (EC 3.4.22.16) [Contains Cathepsin H mini chain;Cathepsin H heavy chain;Cathepsin H light chain] [Source:UniProtKB/Swiss-Prot;Acc:P09668]
RT-10q	CTSH	groupII	15348070	Cathepsin H Precursor (EC 3.4.22.16) [Contains Cathepsin H mini chain;Cathepsin H heavy chain;Cathepsin H light chain] [Source:UniProtKB/Swiss-Prot;Acc:P09668]
RT-10q		groupII	15355232
RT-10q		groupII	15396267
RT-10q	TMED3	groupII	15396450	Transmembrane emp24 domain-containing protein 3 Precursor (Membrane protein p24B) [Source:UniProtKB/Swiss-Prot;Acc:Q9Y3Q3]
RT-10q	TMED3	groupII	15396450	Transmembrane emp24 domain-containing protein 3 Precursor (Membrane protein p24B) [Source:UniProtKB/Swiss-Prot;Acc:Q9Y3Q3]
RT-10q	IDH2 (2 of 2)	groupII	15402336	Isocitrate dehydrogenase [NADP], mitochondrial Precursor (IDH)(EC 1.1.1.42)(Oxalosuccinate decarboxylase)(NADP(+)-specific ICDH)(IDP)(ICD-M) [Source:UniProtKB/Swiss-Prot;Acc:P48735]
RT-10q	IDH2 (2 of 2)	groupII	15402336	Isocitrate dehydrogenase [NADP], mitochondrial Precursor (IDH)(EC 1.1.1.42)(Oxalosuccinate decarboxylase)(NADP(+)-specific ICDH)(IDP)(ICD-M) [Source:UniProtKB/Swiss-Prot;Acc:P48735]
RT-10q		groupII	15408715
RT-10q	SEMA4B (2 of 2)	groupII	15471688	Semaphorin-4B Precursor [Source:UniProtKB/Swiss-Prot;Acc:Q9NPR2]
RT-10q		groupII	15508707
RT-10q		groupII	15508707
RT-10q		groupII	15530683
RT-10q		groupII	15538090
RT-10q		groupII	15538090
RT-10q		groupII	15546599
RT-10q		groupII	15546599
RT-10q		groupII	15546599
RT-10q	TRPM7	groupII	15564357	Transient receptor potential cation channel subfamily M member 7 (EC 2.7.11.1)(Long transient receptor potential channel 7)(LTrpC7)(Channel-kinase 1) [Source:UniProtKB/Swiss-Prot;Acc:Q96QT4]
RT-10q		groupII	15594443
RT-10q	GNB5 (2 of 2)	groupII	15599550	Guanine nucleotide-binding protein subunit beta-5 (Transducin beta chain 5)(Gbeta5) [Source:UniProtKB/Swiss-Prot;Acc:O14775]
RT-10q	MYO5A	groupII	15611122	Myosin-Va (Dilute myosin heavy chain, non-muscle)(Myosin heavy chain 12)(Myosin-12)(Myoxin) [Source:UniProtKB/Swiss-Prot;Acc:Q9Y4I1]
RT-10q		groupII	15650126
RT-10q	KIAA1370	groupII	15654499	Uncharacterized protein KIAA1370 [Source:UniProtKB/Swiss-Prot;Acc:Q32MH5]
RT-10q	KIAA1370	groupII	15654499	Uncharacterized protein KIAA1370 [Source:UniProtKB/Swiss-Prot;Acc:Q32MH5]
RT-10q	ONECUT1	groupII	15687511	Hepatocyte nuclear factor 6 (HNF-6)(One cut domain family member 1) [Source:UniProtKB/Swiss-Prot;Acc:Q9UBC0]
RT-10q	UNC13C	groupII	15803295	Protein unc-13 homolog C (Munc13-3) [Source:UniProtKB/Swiss-Prot;Acc:Q8NB66]
RT-10q		groupII	15904967
RT-10q	SCAMP5 (2 of 2)	groupII	15944730	Secretory carrier-associated membrane protein 5 (Secretory carrier membrane protein 5) [Source:UniProtKB/Swiss-Prot;Acc:Q8TAC9]
RT-10q	SCAMP5 (2 of 2)	groupII	15944730	Secretory carrier-associated membrane protein 5 (Secretory carrier membrane protein 5) [Source:UniProtKB/Swiss-Prot;Acc:Q8TAC9]
RT-10q	SCAMP5 (2 of 2)	groupII	15944730	Secretory carrier-associated membrane protein 5 (Secretory carrier membrane protein 5) [Source:UniProtKB/Swiss-Prot;Acc:Q8TAC9]
RT-10q	LOXL1	groupII	15962970	Lysyl oxidase homolog 1 Precursor (EC 1.4.3.-)(Lysyl oxidase-like protein 1)(LOL) [Source:UniProtKB/Swiss-Prot;Acc:Q08397]
RT-10q	C15orf59	groupII	16040387	UPF0583 protein C15orf59 [Source:UniProtKB/Swiss-Prot;Acc:Q2T9L4]
RT-10q		groupII	16172372
RT-10q	UBL7	groupII	16189337	Ubiquitin-like protein 7 (Ubiquitin-like protein SB132)(Bone marrow stromal cell ubiquitin-like protein)(BMSC-UbP) [Source:UniProtKB/Swiss-Prot;Acc:Q96S82]
RT-10q	SHF	groupII	16198253	SH2 domain-containing adapter protein F [Source:UniProtKB/Swiss-Prot;Acc:Q7M4L6]
RT-10q		groupII	16307519
RT-10q	CHRNB4	groupII	16328549	Neuronal acetylcholine receptor subunit beta-4 Precursor [Source:UniProtKB/Swiss-Prot;Acc:P30926]
RT-10q	CHRNA3	groupII	16334133	Neuronal acetylcholine receptor subunit alpha-3 Precursor [Source:UniProtKB/Swiss-Prot;Acc:P32297]
RT-10q	CHRNA3	groupII	16334133	Neuronal acetylcholine receptor subunit alpha-3 Precursor [Source:UniProtKB/Swiss-Prot;Acc:P32297]
RT-10q	CHRNA3	groupII	16334133	Neuronal acetylcholine receptor subunit alpha-3 Precursor [Source:UniProtKB/Swiss-Prot;Acc:P32297]
RT-10q		groupII	16344186
RT-10q		groupII	16344186
RT-10q	CHRNA5	groupII	16348502	Neuronal acetylcholine receptor subunit alpha-5 Precursor [Source:UniProtKB/Swiss-Prot;Acc:P30532]
RT-10q		groupII	16355273
RT-10q		groupII	16358900
RT-10q		groupII	16358900
RT-10q	NPTN (1 of 2)	groupII	16426924	Neuroplastin Precursor (Stromal cell-derived receptor 1)(SDR-1) [Source:UniProtKB/Swiss-Prot;Acc:Q9Y639]
RT-10q	NPTN (1 of 2)	groupII	16426924	Neuroplastin Precursor (Stromal cell-derived receptor 1)(SDR-1) [Source:UniProtKB/Swiss-Prot;Acc:Q9Y639]
RT-10q	HCN4	groupII	16458233	Potassium/sodium hyperpolarization-activated cyclic nucleotide-gated channel 4 [Source:UniProtKB/Swiss-Prot;Acc:Q9Y3Q4]
RT-10q	DHDH (1 of 2)	groupII	16525988	Trans-1,2-dihydrobenzene-1,2-diol dehydrogenase (EC 1.3.1.20)(Dimeric dihydrodiol dehydrogenase)(D-xylose-NADP dehydrogenase)(EC 1.1.1.179)(D-xylose 1-dehydrogenase)(HUM2DD) [Source:UniProtKB/Swiss-Prot;Acc:Q9UQ10]
RT-10q	PKM2 (1 of 2)	groupII	16530824	Pyruvate kinase isozymes M1/M2 (EC 2.7.1.40)(Pyruvate kinase muscle isozyme)(Pyruvate kinase 2/3)(Cytosolic thyroid hormone-binding protein)(CTHBP)(THBP1) [Source:UniProtKB/Swiss-Prot;Acc:P14618]
RT-10q	PKM2 (1 of 2)	groupII	16530824	Pyruvate kinase isozymes M1/M2 (EC 2.7.1.40)(Pyruvate kinase muscle isozyme)(Pyruvate kinase 2/3)(Cytosolic thyroid hormone-binding protein)(CTHBP)(THBP1) [Source:UniProtKB/Swiss-Prot;Acc:P14618]
RT-10q	PARP6 (1 of 2)	groupII	16545907	Poly [ADP-ribose] polymerase 6 (PARP-6)(EC 2.4.2.30) [Source:UniProtKB/Swiss-Prot;Acc:Q2NL67]
RT-10q	PARP6 (1 of 2)	groupII	16545907	Poly [ADP-ribose] polymerase 6 (PARP-6)(EC 2.4.2.30) [Source:UniProtKB/Swiss-Prot;Acc:Q2NL67]
RT-10q	BRUNOL6	groupII	16668105	CUG-BP- and ETR-3-like factor 6 (CELF-6)(Bruno-like protein 6)(RNA-binding protein BRUNOL-6) [Source:UniProtKB/Swiss-Prot;Acc:Q96J87]
RT-10q	RPP25	groupII	16749578	Ribonuclease P protein subunit p25 (RNase P protein subunit p25)(EC 3.1.26.5) [Source:UniProtKB/Swiss-Prot;Acc:Q9BUL9]
RT-10q	DPEP2	groupII	16758968	Dipeptidase 2 Precursor (EC 3.4.13.19) [Source:UniProtKB/Swiss-Prot;Acc:Q9H4A9]
RT-10q	DPEP2	groupII	16758968	Dipeptidase 2 Precursor (EC 3.4.13.19) [Source:UniProtKB/Swiss-Prot;Acc:Q9H4A9]
RT-10q	SLC12A4	groupII	16763932	Solute carrier family 12 member 4 (Electroneutral potassium-chloride cotransporter 1)(Erythroid K-Cl cotransporter 1)(hKCC1) [Source:UniProtKB/Swiss-Prot;Acc:Q9UP95]
RT-10q	SLC6A2	groupII	16792237	Sodium-dependent noradrenaline transporter (Norepinephrine transporter)(NET)(Solute carrier family 6 member 2) [Source:UniProtKB/Swiss-Prot;Acc:P23975]
RT-10q	SLC6A2	groupII	16792237	Sodium-dependent noradrenaline transporter (Norepinephrine transporter)(NET)(Solute carrier family 6 member 2) [Source:UniProtKB/Swiss-Prot;Acc:P23975]
RT-10q	AYTL1	groupII	16815992	Lysophosphatidylcholine acyltransferase 2 (EC 2.3.1.-)(Acyltransferase-like 1) [Source:UniProtKB/Swiss-Prot;Acc:Q7L5N7]
RT-10q	AYTL1	groupII	16815992	Lysophosphatidylcholine acyltransferase 2 (EC 2.3.1.-)(Acyltransferase-like 1) [Source:UniProtKB/Swiss-Prot;Acc:Q7L5N7]
RT-10q	MMP2	groupII	16826290	72 kDa type IV collagenase Precursor (EC 3.4.24.24)(72 kDa gelatinase)(Matrix metalloproteinase-2)(MMP-2)(Gelatinase A)(TBE-1) [Source:UniProtKB/Swiss-Prot;Acc:P08253]
RT-10q	MMP2	groupII	16826290	72 kDa type IV collagenase Precursor (EC 3.4.24.24)(72 kDa gelatinase)(Matrix metalloproteinase-2)(MMP-2)(Gelatinase A)(TBE-1) [Source:UniProtKB/Swiss-Prot;Acc:P08253]
RT-10q	IRX6	groupII	16882157	Iroquois-class homeodomain protein IRX-6 (Iroquois homeobox protein 6)(Homeodomain protein IRXB3) [Source:UniProtKB/Swiss-Prot;Acc:P78412]
RT-10q	IRX6	groupII	16882157	Iroquois-class homeodomain protein IRX-6 (Iroquois homeobox protein 6)(Homeodomain protein IRXB3) [Source:UniProtKB/Swiss-Prot;Acc:P78412]
RT-10q	IRX5	groupII	16999232	Iroquois-class homeodomain protein IRX-5 (Iroquois homeobox protein 5)(Homeodomain protein IRXB2)(IRX-2A) [Source:UniProtKB/Swiss-Prot;Acc:P78411]
RT-10q	IRX5	groupII	16999232	Iroquois-class homeodomain protein IRX-5 (Iroquois homeobox protein 5)(Homeodomain protein IRXB2)(IRX-2A) [Source:UniProtKB/Swiss-Prot;Acc:P78411]
RT-10q	IRX3	groupII	17179737	Iroquois-class homeodomain protein IRX-3 (Iroquois homeobox protein 3)(Homeodomain protein IRXB1) [Source:UniProtKB/Swiss-Prot;Acc:P78415]
RT-10q	FTO	groupII	17300817	Protein fto (Fat mass and obesity-associated protein) [Source:UniProtKB/Swiss-Prot;Acc:Q9C0B1]
RT-10q	FTS	groupII	17382924	AKT-interacting protein (Fused toes protein homolog)(Ft1) [Source:UniProtKB/Swiss-Prot;Acc:Q9H8T0]
RT-10q		groupII	17411270
RT-10q		groupII	17449374
RT-10q		groupII	17454969
RT-10q	TOX3	groupII	17556513	TOX high mobility group box family member 3 (Trinucleotide repeat-containing gene 9 protein)(CAG trinucleotide repeat-containing gene F9 protein) [Source:UniProtKB/Swiss-Prot;Acc:O15405]
RT-10q		groupII	17770795
RT-10q	CYLD (1 of 2)	groupII	17849185	Probable ubiquitin carboxyl-terminal hydrolase CYLD (EC 3.1.2.15)(Ubiquitin thioesterase CYLD)(Ubiquitin-specific-processing protease CYLD)(Deubiquitinating enzyme CYLD) [Source:UniProtKB/Swiss-Prot;Acc:Q9NQC7]
RT-10q	CYLD (1 of 2)	groupII	17849185	Probable ubiquitin carboxyl-terminal hydrolase CYLD (EC 3.1.2.15)(Ubiquitin thioesterase CYLD)(Ubiquitin-specific-processing protease CYLD)(Deubiquitinating enzyme CYLD) [Source:UniProtKB/Swiss-Prot;Acc:Q9NQC7]
RT-10q		groupII	17864577
RT-10q	NKD1	groupII	17882365	Protein naked cuticle homolog 1 (Naked-1)(hNkd1)(hNkd) [Source:UniProtKB/Swiss-Prot;Acc:Q969G9]
RT-10q		groupII	17942081
RT-10q		groupII	17950191
RT-10q	PAPD5	groupII	17989725	PAP associated domain containing 5 isoform a [Source:RefSeq peptide;Acc:NP_001035374]
RT-10q	HEATR3	groupII	18005771	HEAT repeat-containing protein 3 [Source:UniProtKB/Swiss-Prot;Acc:Q7Z4Q2]
RT-10q	HEATR3	groupII	18005771	HEAT repeat-containing protein 3 [Source:UniProtKB/Swiss-Prot;Acc:Q7Z4Q2]
RT-10q	TMEM188	groupII	18014010	TM188_HUMAN Isoform 3 of Q8N9A8 - Homo sapiens (Human) [Source:UniprotKB/SpliceVariant;Acc:Q8N9A8-3]
RT-10q	TNFAIP8L3	groupII	18020820	Tumor necrosis factor, alpha-induced protein 8-like protein 3 [Source:UniProtKB/Swiss-Prot;Acc:Q5GJ75]
RT-10q	CYP19A1 (1 of 2)	groupII	18039949	Cytochrome P450 19A1 (EC 1.14.14.1)(CYPXIX)(Aromatase)(Estrogen synthetase)(P-450AROM) [Source:UniProtKB/Swiss-Prot;Acc:P11511]
RT-10q		groupII	18045594
RT-10q	DMXL2	groupII	18050954	DmX-like protein 2 (Rabconnectin-3) [Source:UniProtKB/Swiss-Prot;Acc:Q8TDJ6]
RT-10q	SLC24A5	groupII	18312750	Sodium/potassium/calcium exchanger 5 Precursor (Na(+)/K(+)/Ca(2+)-exchange protein 5)(Solute carrier family 24 member 5) [Source:UniProtKB/Swiss-Prot;Acc:Q71RS6]
RT-10q	SLC24A5	groupII	18312750	Sodium/potassium/calcium exchanger 5 Precursor (Na(+)/K(+)/Ca(2+)-exchange protein 5)(Solute carrier family 24 member 5) [Source:UniProtKB/Swiss-Prot;Acc:Q71RS6]
RT-10q	MYEF2	groupII	18319192	Myelin expression factor 2 (MyEF-2)(MST156) [Source:UniProtKB/Swiss-Prot;Acc:Q9P2K5]
RT-10q	MYEF2	groupII	18319192	Myelin expression factor 2 (MyEF-2)(MST156) [Source:UniProtKB/Swiss-Prot;Acc:Q9P2K5]
RT-10q	CTXN3	groupII	18331267	Cortexin-3 (Kidney and brain-expressed protein) [Source:UniProtKB/Swiss-Prot;Acc:Q4LDR2]
RT-10q	SLC12A1	groupII	18336482	Solute carrier family 12 member 1 (Bumetanide-sensitive sodium-(potassium)-chloride cotransporter 2)(Kidney-specific Na-K-Cl symporter) [Source:UniProtKB/Swiss-Prot;Acc:Q13621]
RT-10q	DUT	groupII	18349240	Deoxyuridine 5'-triphosphate nucleotidohydrolase, mitochondrial Precursor (dUTPase)(EC 3.6.1.23)(dUTP pyrophosphatase) [Source:UniProtKB/Swiss-Prot;Acc:P33316]
RT-10q	DUT	groupII	18349240	Deoxyuridine 5'-triphosphate nucleotidohydrolase, mitochondrial Precursor (dUTPase)(EC 3.6.1.23)(dUTP pyrophosphatase) [Source:UniProtKB/Swiss-Prot;Acc:P33316]
RT-10q		groupII	18352991
RT-10q		groupII	18410889
RT-10q		groupII	18423587
RT-10q	COPS2	groupII	18436053	COP9 signalosome complex subunit 2 (Signalosome subunit 2)(SGN2)(JAB1-containing signalosome subunit 2)(Thyroid receptor-interacting protein 15)(TRIP-15)(Alien homolog) [Source:UniProtKB/Swiss-Prot;Acc:P61201]
RT-10q	COPS2	groupII	18436053	COP9 signalosome complex subunit 2 (Signalosome subunit 2)(SGN2)(JAB1-containing signalosome subunit 2)(Thyroid receptor-interacting protein 15)(TRIP-15)(Alien homolog) [Source:UniProtKB/Swiss-Prot;Acc:P61201]
RT-10q	FGF7	groupII	18461123	Keratinocyte growth factor Precursor (KGF)(Fibroblast growth factor 7)(FGF-7)(Heparin-binding growth factor 7)(HBGF-7) [Source:UniProtKB/Swiss-Prot;Acc:P21781]
RT-10q	DTWD1	groupII	18470844	DTW domain-containing protein 1 [Source:UniProtKB/Swiss-Prot;Acc:Q8N5C7]
RT-10q	DTWD1	groupII	18470844	DTW domain-containing protein 1 [Source:UniProtKB/Swiss-Prot;Acc:Q8N5C7]
RT-10q		groupII	18474083
RT-10q		groupII	18474083
RT-10q		groupII	18474083
RT-10q		groupII	18474083
RT-10q	SPATA5L1	groupII	18485827	Spermatogenesis-associated protein 5-like protein 1 [Source:UniProtKB/Swiss-Prot;Acc:Q9BVQ7]
RT-10q	SLC30A4	groupII	18494128	Zinc transporter 4 (ZnT-4)(Solute carrier family 30 member 4) [Source:UniProtKB/Swiss-Prot;Acc:O14863]
RT-10q	SLC30A4	groupII	18494128	Zinc transporter 4 (ZnT-4)(Solute carrier family 30 member 4) [Source:UniProtKB/Swiss-Prot;Acc:O14863]
RT-10q	SLC30A4	groupII	18494128	Zinc transporter 4 (ZnT-4)(Solute carrier family 30 member 4) [Source:UniProtKB/Swiss-Prot;Acc:O14863]
RT-10q	PLDN	groupII	18501951	Pallidin (Pallid protein homolog)(Syntaxin 13-interacting protein) [Source:UniProtKB/Swiss-Prot;Acc:Q9UL45]
RT-10q		groupII	18508654
RT-10q		groupII	18508654
RT-10q	HAPLN3 (1 of 2)	groupII	18514398	Hyaluronan and proteoglycan link protein 3 Precursor [Source:UniProtKB/Swiss-Prot;Acc:Q96S86]
RT-10q	MFGE8 (1 of 2)	groupII	18517790	Lactadherin Precursor (Milk fat globule-EGF factor 8)(MFG-E8)(HMFG)(Breast epithelial antigen BA46)(MFGM) [Contains Lactadherin short form;Medin] [Source:UniProtKB/Swiss-Prot;Acc:Q08431]
RT-10q	MFGE8 (1 of 2)	groupII	18517790	Lactadherin Precursor (Milk fat globule-EGF factor 8)(MFG-E8)(HMFG)(Breast epithelial antigen BA46)(MFGM) [Contains Lactadherin short form;Medin] [Source:UniProtKB/Swiss-Prot;Acc:Q08431]
RT-10q	ABHD2 (1 of 2)	groupII	18528697	Abhydrolase domain-containing protein 2 (EC 3.1.1.-)(Lung alpha/beta hydrolase 2)(Protein PHPS1-2) [Source:UniProtKB/Swiss-Prot;Acc:P08910]
RT-10q	ABHD2 (1 of 2)	groupII	18528697	Abhydrolase domain-containing protein 2 (EC 3.1.1.-)(Lung alpha/beta hydrolase 2)(Protein PHPS1-2) [Source:UniProtKB/Swiss-Prot;Acc:P08910]
RT-10q	RLBP1 (2 of 2)	groupII	18540875	Retinaldehyde-binding protein 1 (Cellular retinaldehyde-binding protein) [Source:UniProtKB/Swiss-Prot;Acc:P12271]
RT-10q		groupII	18547843
RT-10q	SLC39A1	groupII	18548338	Zinc transporter ZIP1 (Zrt- and Irt-like protein 1)(ZIP-1)(hZIP1)(Solute carrier family 39 member 1)(Zinc-iron-regulated transporter-like) [Source:UniProtKB/Swiss-Prot;Acc:Q9NY26]
RT-10q	TMEM208	groupII	18552363	Transmembrane protein 208 [Source:UniProtKB/Swiss-Prot;Acc:Q9BTX3]
RT-10q	SMAD6 (2 of 2)	groupII	18566411	Mothers against decapentaplegic homolog 6 (Mothers against DPP homolog 6)(SMAD 6)(Smad6)(hSMAD6) [Source:UniProtKB/Swiss-Prot;Acc:O43541]
RT-10q	SMAD6 (2 of 2)	groupII	18566411	Mothers against decapentaplegic homolog 6 (Mothers against DPP homolog 6)(SMAD 6)(Smad6)(hSMAD6) [Source:UniProtKB/Swiss-Prot;Acc:O43541]
RT-10q	SMAD3 (2 of 2)	groupII	18598203	Mothers against decapentaplegic homolog 3 (Mad3)(hMAD-3)(Mothers against DPP homolog 3)(SMAD 3)(hSMAD3)(JV15-2) [Source:UniProtKB/Swiss-Prot;Acc:P84022]
RT-10q	MAP2K5	groupII	18634412	Dual specificity mitogen-activated protein kinase kinase 5 (MAP kinase kinase 5)(MAPKK 5)(EC 2.7.12.2)(MAPK/ERK kinase 5) [Source:UniProtKB/Swiss-Prot;Acc:Q13163]
RT-10q	MAP2K5	groupII	18634412	Dual specificity mitogen-activated protein kinase kinase 5 (MAP kinase kinase 5)(MAPKK 5)(EC 2.7.12.2)(MAPK/ERK kinase 5) [Source:UniProtKB/Swiss-Prot;Acc:Q13163]
RT-10q	LBXCOR1 (1 of 2)	groupII	18680140	Ladybird homeobox corepressor 1 (LBX1 corepressor 1)(Functional Smad-suppressing element on chromosome 15)(Fussel-15) [Source:UniProtKB/Swiss-Prot;Acc:P84550]
RT-10q	PIAS1 (1 of 2)	groupII	18704401	E3 SUMO-protein ligase PIAS1 (Protein inhibitor of activated STAT protein 1)(Gu-binding protein)(GBP)(RNA helicase II-binding protein)(DEAD/H box-binding protein 1) [Source:UniProtKB/Swiss-Prot;Acc:O75925]
RT-10q		groupII	18725884
RT-10q	MORF4L1 (1 of 2)	groupII	18730853	Mortality factor 4-like protein 1 (MORF-related gene 15 protein)(Transcription factor-like protein MRG15)(MSL3-1 protein) [Source:UniProtKB/Swiss-Prot;Acc:Q9UBU8]
RT-10q		groupII	18755567
RT-10q	TLE3 (1 of 2)	groupII	18852642	Transducin-like enhancer protein 3 (ESG3) [Source:UniProtKB/Swiss-Prot;Acc:Q04726]
RT-10q	TLE3 (1 of 2)	groupII	18852642	Transducin-like enhancer protein 3 (ESG3) [Source:UniProtKB/Swiss-Prot;Acc:Q04726]
RT-10q	KIF23 (2 of 2)	groupII	18956610	Kinesin-like protein KIF23 (Mitotic kinesin-like protein 1)(Kinesin-like protein 5) [Source:UniProtKB/Swiss-Prot;Acc:Q02241]
RT-10q	KIF23 (2 of 2)	groupII	18956610	Kinesin-like protein KIF23 (Mitotic kinesin-like protein 1)(Kinesin-like protein 5) [Source:UniProtKB/Swiss-Prot;Acc:Q02241]
RT-10q	PAQR5	groupII	18965511	Membrane progestin receptor gamma (mPR gamma)(Progestin and adipoQ receptor family member V) [Source:UniProtKB/Swiss-Prot;Acc:Q9NXK6]
RT-10q	PAQR5	groupII	18965511	Membrane progestin receptor gamma (mPR gamma)(Progestin and adipoQ receptor family member V) [Source:UniProtKB/Swiss-Prot;Acc:Q9NXK6]
RT-10q	PAQR5	groupII	18965511	Membrane progestin receptor gamma (mPR gamma)(Progestin and adipoQ receptor family member V) [Source:UniProtKB/Swiss-Prot;Acc:Q9NXK6]
RT-10q	GLCE	groupII	18978832	D-glucuronyl C5-epimerase (EC 5.1.3.-)(Heparin/heparan sulfate:glucuronic acid C5-epimerase) [Source:UniProtKB/Swiss-Prot;Acc:O94923]
RT-10q	ANP32C	groupII	19025624	Acidic leucine-rich nuclear phosphoprotein 32 family member C (Phosphoprotein 32-related protein 1)(Tumorigenic protein pp32r1) [Source:UniProtKB/Swiss-Prot;Acc:O43423]
RT-10q	ANP32C	groupII	19025624	Acidic leucine-rich nuclear phosphoprotein 32 family member C (Phosphoprotein 32-related protein 1)(Tumorigenic protein pp32r1) [Source:UniProtKB/Swiss-Prot;Acc:O43423]
RT-10q	CORO2B	groupII	19032726	Coronin-2B (Coronin-like protein C)(Clipin-C)(Protein FC96) [Source:UniProtKB/Swiss-Prot;Acc:Q9UQ03]
RT-10q	ITGA11 (1 of 2)	groupII	19079672	Integrin alpha-11 Precursor [Source:UniProtKB/Swiss-Prot;Acc:Q9UKX5]
RT-10q	ITGA11 (1 of 2)	groupII	19079672	Integrin alpha-11 Precursor [Source:UniProtKB/Swiss-Prot;Acc:Q9UKX5]
RT-10q		groupII	19109323
RT-10q	ADAMTS7	groupII	19113447	A disintegrin and metalloproteinase with thrombospondin motifs 7 Precursor (ADAMTS-7)(ADAM-TS 7)(ADAM-TS7)(EC 3.4.24.-)(COMPase) [Source:UniProtKB/Swiss-Prot;Acc:Q9UKP4]
RT-10q	CALML4	groupII	19149179	Calmodulin-like protein 4 (Serologically defined breast cancer antigen NY-BR-20) [Source:UniProtKB/Swiss-Prot;Acc:Q96GE6]
RT-10q	CLN6	groupII	19154397	Ceroid-lipofuscinosis neuronal protein 6 (Protein CLN6) [Source:UniProtKB/Swiss-Prot;Acc:Q9NWW5]
RT-10q	CLN6	groupII	19154397	Ceroid-lipofuscinosis neuronal protein 6 (Protein CLN6) [Source:UniProtKB/Swiss-Prot;Acc:Q9NWW5]
RT-10q	CLN6	groupII	19154397	Ceroid-lipofuscinosis neuronal protein 6 (Protein CLN6) [Source:UniProtKB/Swiss-Prot;Acc:Q9NWW5]
RT-10q	CHRFAM7A	groupII	19161545	CHRNA7-FAM7A fusion protein (CHRNA7-DR1)(D-10) [Source:UniProtKB/Swiss-Prot;Acc:Q494W8]
RT-10q	CHRFAM7A	groupII	19161545	CHRNA7-FAM7A fusion protein (CHRNA7-DR1)(D-10) [Source:UniProtKB/Swiss-Prot;Acc:Q494W8]
RT-10q	TRIP4	groupII	19181372	Activating signal cointegrator 1 (ASC-1)(Thyroid receptor-interacting protein 4)(TRIP-4) [Source:UniProtKB/Swiss-Prot;Acc:Q15650]
RT-10q	TRIP4	groupII	19181372	Activating signal cointegrator 1 (ASC-1)(Thyroid receptor-interacting protein 4)(TRIP-4) [Source:UniProtKB/Swiss-Prot;Acc:Q15650]
RT-10q	ZNF609	groupII	19281893	Zinc finger protein 609 [Source:UniProtKB/Swiss-Prot;Acc:O15014]
RT-10q	ZNF609	groupII	19281893	Zinc finger protein 609 [Source:UniProtKB/Swiss-Prot;Acc:O15014]
RT-10q	GRAMD2 (1 of 2)	groupII	19305111	GRAM domain-containing protein 2 [Source:UniProtKB/Swiss-Prot;Acc:Q8IUY3]
RT-10q	GRAMD2 (1 of 2)	groupII	19305111	GRAM domain-containing protein 2 [Source:UniProtKB/Swiss-Prot;Acc:Q8IUY3]
RT-10q	SENP8	groupII	19330861	Sentrin-specific protease 8 (EC 3.4.22.-)(Sentrin/SUMO-specific protease SENP8)(Protease, cysteine 2)(NEDD8-specific protease 1)(Deneddylase-1) [Source:UniProtKB/Swiss-Prot;Acc:Q96LD8]
RT-10q		groupII	19349048
RT-10q		groupII	19349048
RT-10q	SCAMP2 (2 of 2)	groupII	19403943	Secretory carrier-associated membrane protein 2 (Secretory carrier membrane protein 2) [Source:UniProtKB/Swiss-Prot;Acc:O15127]
RT-10q	SCAMP2 (2 of 2)	groupII	19403943	Secretory carrier-associated membrane protein 2 (Secretory carrier membrane protein 2) [Source:UniProtKB/Swiss-Prot;Acc:O15127]
RT-10q	BBS4	groupII	19410942	Bardet-Biedl syndrome 4 protein [Source:UniProtKB/Swiss-Prot;Acc:Q96RK4]
RT-10q	BBS4	groupII	19410942	Bardet-Biedl syndrome 4 protein [Source:UniProtKB/Swiss-Prot;Acc:Q96RK4]
RT-10q	BBS4	groupII	19410942	Bardet-Biedl syndrome 4 protein [Source:UniProtKB/Swiss-Prot;Acc:Q96RK4]
RT-10q	NEO1	groupII	19502319	Neogenin Precursor [Source:UniProtKB/Swiss-Prot;Acc:Q92859]
RT-10q	SNX1 (1 of 2)	groupII	19572748	Sorting nexin-1 [Source:UniProtKB/Swiss-Prot;Acc:Q13596]
RT-10q	CSNK1G1	groupII	19586042	Casein kinase I isoform gamma-1 (CKI-gamma 1)(EC 2.7.11.1) [Source:UniProtKB/Swiss-Prot;Acc:Q9HCP0]
RT-10q	CSNK1G1	groupII	19586042	Casein kinase I isoform gamma-1 (CKI-gamma 1)(EC 2.7.11.1) [Source:UniProtKB/Swiss-Prot;Acc:Q9HCP0]
RT-10q		groupII	19606045
RT-10q		groupII	19606045
RT-10q	SLC24A1 (1 of 2)	groupII	19609208	Sodium/potassium/calcium exchanger 1 (Na(+)/K(+)/Ca(2+)-exchange protein 1)(Retinal rod Na-Ca+K exchanger) [Source:UniProtKB/Swiss-Prot;Acc:O60721]
RT-10q	PTPLAD1 (2 of 2)	groupII	19620980	Protein tyrosine phosphatase-like protein PTPLAD1 (Protein-tyrosine phosphatase-like A domain-containing protein 1)(Butyrate-induced protein 1)(hB-ind1)(B-ind1) [Source:UniProtKB/Swiss-Prot;Acc:Q9P035]
RT-10q	PTPLAD1 (2 of 2)	groupII	19620980	Protein tyrosine phosphatase-like protein PTPLAD1 (Protein-tyrosine phosphatase-like A domain-containing protein 1)(Butyrate-induced protein 1)(hB-ind1)(B-ind1) [Source:UniProtKB/Swiss-Prot;Acc:Q9P035]
RT-10q	PTPLAD1 (2 of 2)	groupII	19620980	Protein tyrosine phosphatase-like protein PTPLAD1 (Protein-tyrosine phosphatase-like A domain-containing protein 1)(Butyrate-induced protein 1)(hB-ind1)(B-ind1) [Source:UniProtKB/Swiss-Prot;Acc:Q9P035]
RT-10q	SLC22A18	groupII	19628202	Solute carrier family 22 member 18 (Organic cation transporter-like protein 2)(ORCTL-2)(Imprinted multi-membrane spanning polyspecific transporter-related protein 1)(Efflux transporter-like protein)(Tumor-suppressing subchromosomal transferable fragment candidate gene 5 protein)(Tumor-suppressing STF cDNA 5 protein)(Beckwith-Wiedemann syndrome chromosomal region 1 candidate gene A protein)(p45-Be…
RT-10q	SLC22A18	groupII	19628202	Solute carrier family 22 member 18 (Organic cation transporter-like protein 2)(ORCTL-2)(Imprinted multi-membrane spanning polyspecific transporter-related protein 1)(Efflux transporter-like protein)(Tumor-suppressing subchromosomal transferable fragment candidate gene 5 protein)(Tumor-suppressing STF cDNA 5 protein)(Beckwith-Wiedemann syndrome chromosomal region 1 candidate gene A protein)(p45-Be…
RT-10q	NR2E3 (1 of 2)	groupII	19644637	Photoreceptor-specific nuclear receptor (Retina-specific nuclear receptor)(Nuclear receptor subfamily 2 group E member 3) [Source:UniProtKB/Swiss-Prot;Acc:Q9Y5X4]
RT-10q	STRA6 (2 of 2)	groupII	19650101	Stimulated by retinoic acid gene 6 protein homolog [Source:UniProtKB/Swiss-Prot;Acc:Q9BX79]
RT-10q	ISLR2 (2 of 2)	groupII	19659816	Immunoglobulin superfamily containing leucine-rich repeat protein 2 Precursor [Source:UniProtKB/Swiss-Prot;Acc:Q6UXK2]
RT-10q	MPPED2	groupII	19711740	Metallophosphoesterase domain-containing protein 2 (Fetal brain protein 239)(239FB) [Source:UniProtKB/Swiss-Prot;Acc:Q15777]
RT-10q	ZDHHC13	groupII	19771601	Probable palmitoyltransferase ZDHHC13 (EC 2.3.1.-)(Zinc finger DHHC domain-containing protein 13)(DHHC-13)(Huntingtin-interacting protein 14-related protein)(HIP14-related protein)(Huntingtin-interacting protein HIP3RP)(Putative NF-kappa-B-activating protein 209)(Putative MAPK-activating protein PM03) [Source:UniProtKB/Swiss-Prot;Acc:Q8IUH4]
RT-10q	ZDHHC13	groupII	19771601	Probable palmitoyltransferase ZDHHC13 (EC 2.3.1.-)(Zinc finger DHHC domain-containing protein 13)(DHHC-13)(Huntingtin-interacting protein 14-related protein)(HIP14-related protein)(Huntingtin-interacting protein HIP3RP)(Putative NF-kappa-B-activating protein 209)(Putative MAPK-activating protein PM03) [Source:UniProtKB/Swiss-Prot;Acc:Q8IUH4]
RT-10q	CSRP3	groupII	19781208	Cysteine and glycine-rich protein 3 (Cysteine-rich protein 3)(CRP3)(LIM domain protein, cardiac)(Muscle LIM protein) [Source:UniProtKB/Swiss-Prot;Acc:P50461]
RT-10q	E2F8	groupII	19786756	Transcription factor E2F8 (E2F-8) [Source:UniProtKB/Swiss-Prot;Acc:A0AVK6]
RT-10q		groupII	19884513
RT-10q		groupII	19884513
RT-10q	HTATIP2	groupII	19982635	Oxidoreductase HTATIP2 (EC 1.1.1.-)(HIV-1 TAT-interactive protein 2)(30 kDa HIV-1 TAT-interacting protein) [Source:UniProtKB/Swiss-Prot;Acc:Q9BUP3]
RT-10q	HTATIP2	groupII	19982635	Oxidoreductase HTATIP2 (EC 1.1.1.-)(HIV-1 TAT-interactive protein 2)(30 kDa HIV-1 TAT-interacting protein) [Source:UniProtKB/Swiss-Prot;Acc:Q9BUP3]
RT-10q	PRMT3	groupII	19987952	Protein arginine N-methyltransferase 3 (EC 2.1.1.-)(Heterogeneous nuclear ribonucleoprotein methyltransferase-like protein 3) [Source:UniProtKB/Swiss-Prot;Acc:O60678]
RT-10q	SLC6A5	groupII	20027174	Sodium- and chloride-dependent glycine transporter 2 (GlyT2)(GlyT-2)(Solute carrier family 6 member 5) [Source:UniProtKB/Swiss-Prot;Acc:Q9Y345]
RT-10q	NELL1	groupII	20128132	Protein kinase C-binding protein NELL1 Precursor (NEL-like protein 1)(Nel-related protein 1) [Source:UniProtKB/Swiss-Prot;Acc:Q92832]
RT-10q	LRP4	groupII	20291398	Low-density lipoprotein receptor-related protein 4 Precursor (Multiple epidermal growth factor-like domains 7) [Source:UniProtKB/Swiss-Prot;Acc:O75096]
RT-10q		groupII	20413819
RT-10q		groupII	20413819
RT-10q	MAPK8IP1	groupII	20427081	C-jun-amino-terminal kinase-interacting protein 1 (JNK-interacting protein 1)(JIP-1)(JNK MAP kinase scaffold protein 1)(Islet-brain 1)(IB-1)(Mitogen-activated protein kinase 8-interacting protein 1) [Source:UniProtKB/Swiss-Prot;Acc:Q9UQF2]
RT-10q		groupII	20456015
RT-10q	CHST1	groupII	20506873	Carbohydrate sulfotransferase 1 (EC 2.8.2.21)(Keratan sulfate Gal-6 sulfotransferase)(KSST)(KSGal6ST)(KS6ST)(Galactose/N-acetylglucosamine/N-acetylglucosamine 6-O-sulfotransferase 1)(GST-1) [Source:UniProtKB/Swiss-Prot;Acc:O43916]
RT-10q	SLC35C1	groupII	20616651	GDP-fucose transporter 1 (Solute carrier family 35 member C1) [Source:UniProtKB/Swiss-Prot;Acc:Q96A29]
RT-10q	SLC35C1	groupII	20616651	GDP-fucose transporter 1 (Solute carrier family 35 member C1) [Source:UniProtKB/Swiss-Prot;Acc:Q96A29]
RT-10q	SLC1A2 (2 of 2)	groupII	20642283	Excitatory amino acid transporter 2 (Sodium-dependent glutamate/aspartate transporter 2)(Glutamate/aspartate transporter II)(Solute carrier family 1 member 2) [Source:UniProtKB/Swiss-Prot;Acc:P43004]
RT-10q		groupII	20651965
RT-10q	APIP	groupII	20665560	APAF1-interacting protein [Source:UniProtKB/Swiss-Prot;Acc:Q96GX9]
RT-10q	LRRC4C (2 of 2)	groupII	20722254	Netrin-G1 ligand Precursor (NGL-1)(Leucine-rich repeat-containing protein 4C) [Source:UniProtKB/Swiss-Prot;Acc:Q9HCJ2]
RT-10q	HSD17B12 (1 of 2)	groupII	20772216	Estradiol 17-beta-dehydrogenase 12 (EC 1.1.1.62)(17-beta-hydroxysteroid dehydrogenase 12)(17-beta-HSD 12)(3-ketoacyl-CoA reductase)(KAR)(EC 1.3.1.-) [Source:UniProtKB/Swiss-Prot;Acc:Q53GQ0]
RT-10q	TTC17	groupII	20795697	Tetratricopeptide repeat protein 17 (TPR repeat protein 17) [Source:UniProtKB/Swiss-Prot;Acc:Q96AE7]
RT-10q	TRAF6	groupII	20808865	TNF receptor-associated factor 6 (Interleukin-1 signal transducer)(RING finger protein 85) [Source:UniProtKB/Swiss-Prot;Acc:Q9Y4K3]
RT-10q	TRPM5	groupII	20813446	Transient receptor potential cation channel subfamily M member 5 (Long transient receptor potential channel 5)(LTrpC5)(MLSN1- and TRP-related gene 1 protein) [Source:UniProtKB/Swiss-Prot;Acc:Q9NZQ8]
RT-10q	KCNQ1 (1 of 2)	groupII	20835249	Potassium voltage-gated channel subfamily KQT member 1 (Voltage-gated potassium channel subunit Kv7.1)(IKs producing slow voltage-gated potassium channel subunit alpha KvLQT1)(KQT-like 1) [Source:UniProtKB/Swiss-Prot;Acc:P51787]
RT-10q	LINGO1 (2 of 2)	groupII	20893824	Leucine-rich repeat and immunoglobulin-like domain-containing nogo receptor-interacting protein 1 Precursor (Leucine-rich repeat and immunoglobilin-domain containing protein 1)(Leucine-rich repeat neuronal protein 6A)(Leucine-rich repeat neuronal protein 1) [Source:UniProtKB/Swiss-Prot;Acc:Q96FE5]
RT-10q	LUZP2	groupII	20978371	Leucine zipper protein 2 Precursor [Source:UniProtKB/Swiss-Prot;Acc:Q86TE4]
RT-10q		groupII	21008825
RT-10q		groupII	21080854
RT-10q		groupII	21106823
RT-10q	BBOX1	groupII	21111798	Gamma-butyrobetaine dioxygenase (EC 1.14.11.1)(Gamma-butyrobetaine,2-oxoglutarate dioxygenase)(Gamma-butyrobetaine hydroxylase)(Gamma-BBH) [Source:UniProtKB/Swiss-Prot;Acc:O75936]
RT-10q	MADD	groupII	21129150	MAP kinase-activating death domain protein (Differentially expressed in normal and neoplastic cells)(Insulinoma glucagonoma clone 20)(Rab3 GDP/GTP exchange factor) [Source:UniProtKB/Swiss-Prot;Acc:Q8WXG6]
RT-10q	NR1H3	groupII	21162092	Oxysterols receptor LXR-alpha (Liver X receptor alpha)(Nuclear orphan receptor LXR-alpha)(Nuclear receptor subfamily 1 group H member 3) [Source:UniProtKB/Swiss-Prot;Acc:Q13133]
RT-10q		groupII	21170825
RT-10q	CD151 (1 of 2)	groupII	21232069	CD151 antigen (Platelet-endothelial tetraspan antigen 3)(PETA-3)(GP27)(Membrane glycoprotein SFA-1)(Tetraspanin-24)(Tspan-24)(CD151 antigen) [Source:UniProtKB/Swiss-Prot;Acc:P48509]
RT-10q	CD151 (1 of 2)	groupII	21232069	CD151 antigen (Platelet-endothelial tetraspan antigen 3)(PETA-3)(GP27)(Membrane glycoprotein SFA-1)(Tetraspanin-24)(Tspan-24)(CD151 antigen) [Source:UniProtKB/Swiss-Prot;Acc:P48509]
RT-10q	TMEM138 (2 of 2)	groupII	21242641	Transmembrane protein 138 [Source:UniProtKB/Swiss-Prot;Acc:Q9NPI0]
RT-10q	TMEM138 (2 of 2)	groupII	21242641	Transmembrane protein 138 [Source:UniProtKB/Swiss-Prot;Acc:Q9NPI0]
RT-10q	TMEM138 (2 of 2)	groupII	21242641	Transmembrane protein 138 [Source:UniProtKB/Swiss-Prot;Acc:Q9NPI0]
RT-10q		groupII	21247379
RT-10q	DDB1	groupII	21257947	DNA damage-binding protein 1 (Damage-specific DNA-binding protein 1)(UV-damaged DNA-binding factor)(DDB p127 subunit)(DNA damage-binding protein a)(DDBa)(UV-damaged DNA-binding protein 1)(UV-DDB 1)(Xeroderma pigmentosum group E-complementing protein)(XPCe)(XPE-binding factor)(XPE-BF)(HBV X-associated protein 1)(XAP-1) [Source:UniProtKB/Swiss-Prot;Acc:Q16531]
RT-10q		groupII	21293224
RT-10q	TALDO1	groupII	21365518	Transaldolase (EC 2.2.1.2) [Source:UniProtKB/Swiss-Prot;Acc:P37837]
RT-10q	TALDO1	groupII	21365518	Transaldolase (EC 2.2.1.2) [Source:UniProtKB/Swiss-Prot;Acc:P37837]
RT-10q		groupII	21372076
RT-10q	SIN3A (2 of 2)	groupII	21381632	Paired amphipathic helix protein Sin3a (Transcriptional corepressor Sin3a)(Histone deacetylase complex subunit Sin3a) [Source:UniProtKB/Swiss-Prot;Acc:Q96ST3]
RT-10q		groupII	21408081
RT-10q		groupII	21412785
RT-10q		groupII	21423935
RT-10q		groupII	21427595
RT-10q	CTSD	groupII	21429969	Cathepsin D Precursor (EC 3.4.23.5) [Contains Cathepsin D light chain;Cathepsin D heavy chain] [Source:UniProtKB/Swiss-Prot;Acc:P07339]
RT-10q		groupII	21457212
RT-10q		groupII	21482768
RT-10q		groupII	21482768
RT-10q		groupII	21510201
RT-10q		groupII	21511445
RT-10q		groupII	21518384
RT-10q		groupII	21536940
RT-10q	ARFGAP2	groupII	21545743	ADP-ribosylation factor GTPase-activating protein 2 (ARF GAP 2)(GTPase-activating protein ZNF289)(Zinc finger protein 289) [Source:UniProtKB/Swiss-Prot;Acc:Q8N6H7]
RT-10q	ARFGAP2	groupII	21545743	ADP-ribosylation factor GTPase-activating protein 2 (ARF GAP 2)(GTPase-activating protein ZNF289)(Zinc finger protein 289) [Source:UniProtKB/Swiss-Prot;Acc:Q8N6H7]
RT-10q	PEX16	groupII	21554242	Peroxisomal membrane protein PEX16 (Peroxin-16)(Peroxisomal biogenesis factor 16) [Source:UniProtKB/Swiss-Prot;Acc:Q9Y5Y5]
RT-10q	CARS	groupII	21558854	Cysteinyl-tRNA synthetase, cytoplasmic (EC 6.1.1.16)(Cysteine--tRNA ligase)(CysRS) [Source:UniProtKB/Swiss-Prot;Acc:P49589]
RT-10q	CARS	groupII	21558854	Cysteinyl-tRNA synthetase, cytoplasmic (EC 6.1.1.16)(Cysteine--tRNA ligase)(CysRS) [Source:UniProtKB/Swiss-Prot;Acc:P49589]
RT-10q	CARS	groupII	21558854	Cysteinyl-tRNA synthetase, cytoplasmic (EC 6.1.1.16)(Cysteine--tRNA ligase)(CysRS) [Source:UniProtKB/Swiss-Prot;Acc:P49589]
RT-10q	CCNB2 (2 of 2)	groupII	21572074	G2/mitotic-specific cyclin-B2 [Source:UniProtKB/Swiss-Prot;Acc:O95067]
RT-10q	CCNB2 (2 of 2)	groupII	21572074	G2/mitotic-specific cyclin-B2 [Source:UniProtKB/Swiss-Prot;Acc:O95067]
RT-10q		groupII	21574752
RT-10q		groupII	21600054
RT-10q		groupII	21628870
RT-10q		groupII	21638823
RT-10q		groupII	21673755
RT-10q		groupII	21673755
RT-10q		groupII	21679367
RT-10q		groupII	21679367
RT-10q		groupII	21709930
RT-10q	DIS3L	groupII	21750309	DIS3-like exonuclease 1 (EC 3.1.13.-) [Source:UniProtKB/Swiss-Prot;Acc:Q8TF46]
RT-10q	SOCS4	groupII	21769057	Suppressor of cytokine signaling 4 (SOCS-4)(Suppressor of cytokine signaling 7)(SOCS-7) [Source:UniProtKB/Swiss-Prot;Acc:Q8WXH5]
RT-10q	SOCS4	groupII	21769057	Suppressor of cytokine signaling 4 (SOCS-4)(Suppressor of cytokine signaling 7)(SOCS-7) [Source:UniProtKB/Swiss-Prot;Acc:Q8WXH5]
RT-10q	WDHD1	groupII	21773511	WD repeat and HMG-box DNA-binding protein 1 (Acidic nucleoplasmic DNA-binding protein 1)(And-1) [Source:UniProtKB/Swiss-Prot;Acc:O75717]
RT-10q	GCH1	groupII	21783698	GTP cyclohydrolase 1 (EC 3.5.4.16)(GTP cyclohydrolase I)(GTP-CH-I) [Source:UniProtKB/Swiss-Prot;Acc:P30793]
RT-10q	GCH1	groupII	21783698	GTP cyclohydrolase 1 (EC 3.5.4.16)(GTP cyclohydrolase I)(GTP-CH-I) [Source:UniProtKB/Swiss-Prot;Acc:P30793]
RT-10q	GCH1	groupII	21783698	GTP cyclohydrolase 1 (EC 3.5.4.16)(GTP cyclohydrolase I)(GTP-CH-I) [Source:UniProtKB/Swiss-Prot;Acc:P30793]
RT-10q	SAMD4A	groupII	21831393	Sterile alpha motif domain-containing protein 4A [Source:UniProtKB/Swiss-Prot;Acc:Q9UPU9]
RT-10q	PACSIN3	groupII	21849505	Protein kinase C and casein kinase substrate in neurons protein 3 (SH3 domain-containing protein 6511)(Endophilin I) [Source:UniProtKB/Swiss-Prot;Acc:Q9UKS6]
RT-10q	PACSIN3	groupII	21849505	Protein kinase C and casein kinase substrate in neurons protein 3 (SH3 domain-containing protein 6511)(Endophilin I) [Source:UniProtKB/Swiss-Prot;Acc:Q9UKS6]
RT-10q	GLG1 (2 of 2)	groupII	21867141	Golgi apparatus protein 1 Precursor (Golgi sialoglycoprotein MG-160)(E-selectin ligand 1)(ESL-1)(Cysteine-rich fibroblast growth factor receptor)(CFR-1) [Source:UniProtKB/Swiss-Prot;Acc:Q92896]
RT-10q	TNNI2 (3 of 5)	groupII	21882085	Troponin I, fast skeletal muscle (Troponin I, fast-twitch isoform) [Source:UniProtKB/Swiss-Prot;Acc:P48788]
RT-10q	APH1B	groupII	21884353	Gamma-secretase subunit APH-1B (APH-1b)(Aph-1beta)(Presenilin-stabilization factor-like) [Source:UniProtKB/Swiss-Prot;Acc:Q8WW43]
RT-10q		groupII	21894740
RT-10q		groupII	21894740
RT-10q		groupII	21894740
RT-10q	MYOD1 (2 of 2)	groupII	21930786	Myoblast determination protein 1 (Myogenic factor 3)(Myf-3) [Source:UniProtKB/Swiss-Prot;Acc:P15172]
RT-10q	TNNT3 (2 of 2)	groupII	21934736	Troponin T, fast skeletal muscle (TnTf)(Fast skeletal muscle troponin T)(fTnT)(Beta TnTF) [Source:UniProtKB/Swiss-Prot;Acc:P45378]
RT-10q		groupII	21973529
RT-10q		groupII	21973529
RT-10q		groupII	21977401
RT-10q	ATP6V0D1	groupII	21978560	V-type proton ATPase subunit d 1 (V-ATPase subunit d 1)(Vacuolar proton pump subunit d 1)(V-ATPase AC39 subunit)(V-ATPase 40 kDa accessory protein)(P39)(32 kDa accessory protein) [Source:UniProtKB/Swiss-Prot;Acc:P61421]
RT-10q	ATP6V0D1	groupII	21978560	V-type proton ATPase subunit d 1 (V-ATPase subunit d 1)(Vacuolar proton pump subunit d 1)(V-ATPase AC39 subunit)(V-ATPase 40 kDa accessory protein)(P39)(32 kDa accessory protein) [Source:UniProtKB/Swiss-Prot;Acc:P61421]
RT-10q	ATP6V0D1	groupII	21978560	V-type proton ATPase subunit d 1 (V-ATPase subunit d 1)(Vacuolar proton pump subunit d 1)(V-ATPase AC39 subunit)(V-ATPase 40 kDa accessory protein)(P39)(32 kDa accessory protein) [Source:UniProtKB/Swiss-Prot;Acc:P61421]
RT-10q		groupII	21987091
RT-10q		groupII	22032095
RT-10q	NDUFS3	groupII	22035294	NADH dehydrogenase [ubiquinone] iron-sulfur protein 3, mitochondrial Precursor (EC 1.6.5.3)(EC 1.6.99.3)(NADH-ubiquinone oxidoreductase 30 kDa subunit)(Complex I-30kD)(CI-30kD) [Source:UniProtKB/Swiss-Prot;Acc:O75489]
RT-10q	NDUFS3	groupII	22035294	NADH dehydrogenase [ubiquinone] iron-sulfur protein 3, mitochondrial Precursor (EC 1.6.5.3)(EC 1.6.99.3)(NADH-ubiquinone oxidoreductase 30 kDa subunit)(Complex I-30kD)(CI-30kD) [Source:UniProtKB/Swiss-Prot;Acc:O75489]
RT-10q	PTPMT1	groupII	22038338	Protein-tyrosine phosphatase mitochondrial 1 Precursor (EC 3.1.3.48)(EC 3.1.3.16)(PTEN-like phosphatase)(Phosphoinositide lipid phosphatase) [Source:UniProtKB/Swiss-Prot;Acc:Q8WUK0]
RT-10q	PTPMT1	groupII	22038338	Protein-tyrosine phosphatase mitochondrial 1 Precursor (EC 3.1.3.48)(EC 3.1.3.16)(PTEN-like phosphatase)(Phosphoinositide lipid phosphatase) [Source:UniProtKB/Swiss-Prot;Acc:Q8WUK0]
RT-10q	PRC1 (1 of 2)	groupII	22042619	Protein regulator of cytokinesis 1 [Source:UniProtKB/Swiss-Prot;Acc:O43663]
RT-10q	VPS33B	groupII	22049481	Vacuolar protein sorting-associated protein 33B (hVPS33B) [Source:UniProtKB/Swiss-Prot;Acc:Q9H267]
RT-10q	VPS33B	groupII	22049481	Vacuolar protein sorting-associated protein 33B (hVPS33B) [Source:UniProtKB/Swiss-Prot;Acc:Q9H267]
RT-10q	HDDC3	groupII	22055418	HD domain-containing protein 3 [Source:UniProtKB/Swiss-Prot;Acc:Q8N4P3]
RT-10q	HDDC3	groupII	22055418	HD domain-containing protein 3 [Source:UniProtKB/Swiss-Prot;Acc:Q8N4P3]
RT-10q	MFAP1	groupII	22059173	Microfibrillar-associated protein 1 [Source:UniProtKB/Swiss-Prot;Acc:P55081]
RT-10q	MFAP1	groupII	22059173	Microfibrillar-associated protein 1 [Source:UniProtKB/Swiss-Prot;Acc:P55081]
RT-10q	SERF2	groupII	22063104	Small EDRK-rich factor 2 (4F5rel)(h4F5rel)(Gastric cancer-related protein VRG107) [Source:UniProtKB/Swiss-Prot;Acc:P84101]
RT-10q	SERINC4	groupII	22080375	Serine incorporator 4 [Source:UniProtKB/Swiss-Prot;Acc:A6NH21]
RT-10q		groupII	22092191
RT-10q	CRTC3	groupII	22122649	CREB-regulated transcription coactivator 3 (Transducer of regulated cAMP response element-binding protein 3)(TORC-3)(Transducer of CREB protein 3) [Source:UniProtKB/Swiss-Prot;Acc:Q6UUV7]
RT-10q	IQGAP1	groupII	22144037	Ras GTPase-activating-like protein IQGAP1 (p195) [Source:UniProtKB/Swiss-Prot;Acc:P46940]
RT-10q	IQGAP1	groupII	22144037	Ras GTPase-activating-like protein IQGAP1 (p195) [Source:UniProtKB/Swiss-Prot;Acc:P46940]
RT-10q		groupII	22190734
RT-10q	TUBGCP4	groupII	22193259	Gamma-tubulin complex component 4 (GCP-4)(hGCP4)(Hgrip76)(h76p) [Source:UniProtKB/Swiss-Prot;Acc:Q9UGJ1]
RT-10q		groupII	22201765
RT-10q		groupII	22207718
RT-10q		groupII	22220085
[truncated: 11,223 more rows]
