# Supplementary material for: Growth-related quantitative trait loci in domestic and wild rainbow trout (Oncorhynchus mykiss)
Source: BMC Genet. 2010 Jul 7;11:63. doi: 10.1186/1471-2156-11-63 (PMC2914766; doi:10.1186/1471-2156-11-63)
Supplement: Additional file 15 — Putative homologies of rainbow trout QTL regions to key growth and energy homeostasis regulating genes in the zebrafish genome. [file 1471-2156-11-63-S15.XLS]

## Sheet: zebrafish-synteny_hits
Additional File 15. Putative homologies of rainbow trout QTL regions to key growth and energy homeostasis regulating genes in the zebrafish genome.
	zebrafish chromosome	Gene description	Gene abbreviation	Gene start (bp)	Synteny hit with RT
ENSDARG00000031848	1	peroxisome proliferator activated receptor gamma [Source:RefSeq peptide;Acc:NP_571542]	pparg	304790
ENSDARG00000043226	1	Novel protein similar to vertebrate nuclear factor I/X (CCAAT-binding transcription factor) (NFIX) Fragment [Source:UniProtKB/TrEMBL;Acc:B8A4T4]	B8A4T4_DANRE	51879788
ENSDARG00000079573	1	Somatostatin receptor type 5 (SS5R) [Source:UniProtKB/Swiss-Prot;Acc:P35346]	SSTR5 (1 of 2)	53553826
ENSDARG00000078690	2	NAD-dependent deacetylase sirtuin-5 (EC 3.5.1.-)(SIR2-like protein 5) [Source:UniProtKB/Swiss-Prot;Acc:Q9NXA8]	SIRT5	28402
ENSDARG00000038666	2	insulin-like growth factor binding protein 1b [Source:RefSeq peptide;Acc:NP_001091727]	igfbp1b	179606
ENSDARG00000014190	2	somatostatin 2 [Source:RefSeq peptide;Acc:NP_571802]	sst2	4496525	x
ENSDARG00000056230	2	Novel protein similar to vertebrate growth hormone secretagogue receptor (GHSR) [Source:UniProtKB/TrEMBL;Acc:B0V1I9]	B0V1I9_DANRE	24244775	x
ENSDARG00000010192	2	paired box 3 [Source:RefSeq peptide;Acc:NP_571352]	pax3a	46301262	x
ENSDARG00000037341	2	growth hormone releasing hormone receptor [Source:RefSeq peptide;Acc:NP_001124524]	ghrhr	52861689	x
ENSDARG00000063438	3	Sterol regulatory element-binding protein 2 (SREBP-2)(Sterol regulatory element-binding transcription factor 2) [Contains Processed sterol regulatory element-binding protein 2] [Source:UniProtKB/Swiss-Prot;Acc:A3KNA7]	zgc:158371	382768
ENSDARG00000038185	3	growth hormone 1 [Source:RefSeq peptide;Acc:NP_001018328]	gh1	18227675	x
ENSDARG00000061478	3	Insulin-like growth factor 2 mRNA-binding protein 1 (IGF2 mRNA-binding protein 1)(IMP-1)(IGF-II mRNA-binding protein 1)(VICKZ family member 1) [Source:UniProtKB/Swiss-Prot;Acc:Q08CK7]	igf2bp1	20518894	x
ENSDARG00000014477	3	Novel protein similar to vertebrate somatostatin receptor 3 (SSTR3) [Source:UniProtKB/TrEMBL;Acc:A2BHH9]	A2BHH9_DANRE	26982593	x
ENSDARG00000000151	3	Thyroid hormone receptor alpha-A (zTRalpha-A)(Thyroid hormone receptor alpha-1)(TRalpha-1)(Nuclear receptor subfamily 1 group A member 1-A) [Source:UniProtKB/Swiss-Prot;Acc:Q98867]	thraa	32008380	x
ENSDARG00000067607	3	sterol regulatory element binding transcription factor 1 [Source:RefSeq peptide;Acc:NP_001098599]	NP_001098599.1	60394178	x
ENSDARG00000069806	3	Somatostatin receptor type 2 (SS2R)(SRIF-1) [Source:UniProtKB/Swiss-Prot;Acc:P30874]	SSTR2 (1 of 2)	60854963	x
ENSDARG00000000018	4	Nuclear respiratory factor 1 (Nrf-1)(Not really finished protein) [Source:UniProtKB/Swiss-Prot;Acc:Q90X44]	nrf1	14891849	x
ENSDARG00000014109	4	insulin-like growth factor 1 [Source:RefSeq peptide;Acc:NP_571900]	igf1	17123493	x
ENSDARG00000031777	4	Novel protein similar to vertebrate peroxisome proliferative activated receptor, alpha (PPARA) [Source:UniProtKB/TrEMBL;Acc:Q5RGZ2]	pparaa	18423671	x
ENSDARG00000029830	4	Myogenic factor 6 (Myf-6)(Muscle-specific regulatory factor 4) [Source:UniProtKB/Swiss-Prot;Acc:Q6VNZ9]	myf6	21510874	x
ENSDARG00000007277	4	myogenic factor 5 [Source:RefSeq peptide;Acc:NP_571651]	myf5	21534374	x
ENSDARG00000039945	4	sirtuin (silent mating type information regulation 2 homolog) 6 [Source:RefSeq peptide;Acc:NP_001002071]	sirt6	27015173	x
ENSDARG00000039264	6	insulin-like growth factor binding protein 5b [Source:RefSeq peptide;Acc:NP_001092224]	igfbp5b	22704668	x
ENSDARG00000052470	6	Insulin-like growth factor-binding protein 2 Precursor (IGF-binding protein 2)(IGFBP-2)(IBP-2) [Source:UniProtKB/Swiss-Prot;Acc:Q9PTH3]	igfbp2b	22715659	x
ENSDARG00000070961	6	leptin receptor [Source:RefSeq peptide;Acc:NP_001106847]	lepr	33002586	x
ENSDARG00000054239	6	ghrelin/obestatin preprohormone [Source:RefSeq peptide;Acc:NP_001077341]	ghrl	44010805
ENSDARG00000034434	7	insulin-like growth factor 1b receptor [Source:RefSeq peptide;Acc:NP_694501]	igf1rb	12711794
ENSDARG00000036074	7	CCAAT/enhancer binding protein alpha [Source:RefSeq peptide;Acc:NP_571960]	cebpa	38492721	x
ENSDARG00000036073	7	CCAAT/enhancer binding protein gamma [Source:RefSeq peptide;Acc:NP_571961]	cebpg	38497415	x
ENSDARG00000059815	7	ornithine decarboxylase antizyme 2, like [Source:RefSeq peptide;Acc:NP_001073559]	oaz2l	48934290	x
ENSDARG00000018643	7	insulin-like growth factor 2a precursor [Source:RefSeq peptide;Acc:NP_571508]	igf2a	49513746	x
ENSDARG00000005033	7	thyroid hormone receptor interactor 4 [Source:RefSeq peptide;Acc:NP_001071043]	si:dkey-173l11.4	56802001
ENSDARG00000035819	7	sirtuin 3 [Source:RefSeq peptide;Acc:NP_001073643]	sirt3	60008168
ENSDARG00000075586	7	somatostatin 2 [Source:RefSeq peptide;Acc:NP_571802]	sst2	63662427
ENSDARG00000058058	8	insulin-like growth factor 3 [Source:RefSeq peptide;Acc:NP_001108522]	igf3	14141880
ENSDARG00000009473	8	peroxisome proliferator-activated receptor delta b [Source:RefSeq peptide;Acc:NP_571543]	ppardb	24478607
ENSDARG00000042725	8	CCAAT/enhancer binding protein beta [Source:RefSeq peptide;Acc:NP_571959]	cebpb	29228205	x
ENSDARG00000054771	8	growth hormone receptor a [Source:RefSeq peptide;Acc:NP_001077047]	ghra	32223918	x
ENSDARG00000003421	9	insulin-like growth factor 2 mRNA binding protein 2a [Source:RefSeq peptide;Acc:NP_001108030]	igf2bp2a	12023594
ENSDARG00000069133	9	Growth/differentiation factor 8 Precursor (GDF-8)(Myostatin)(Myostatin-1)(zfMSTN-1) [Source:UniProtKB/Swiss-Prot;Acc:O42222]	mstn	41195957	x
ENSDARG00000025348	9	insulin-like growth factor binding protein 5 [Source:RefSeq peptide;Acc:NP_001119935]	igfbp5a	49193847	x
ENSDARG00000040779	11	Mediator of RNA polymerase II transcription subunit 16 (Mediator complex subunit 16)(Thyroid hormone receptor-associated protein complex 95 kDa component)(Trap95)(Thyroid hormone receptor-associated protein 5)(Vitamin D3 receptor-interacting protein complex component DRIP92) [Source:UniProtKB/Swiss-Prot;Acc:Q9Y2X0]	MED16	13149192	x
ENSDARG00000069481	11	growth hormone releasing hormone [Source:RefSeq peptide;Acc:NP_001073561]	ghrh	17126437	x
ENSDARG00000040764	11	inhibitor of DNA binding 1 [Source:RefSeq peptide;Acc:NP_571320]	id1	18077465	x
ENSDARG00000071837	12	growth hormone-releasing hormone receptor second type [Source:RefSeq peptide;Acc:NP_001106975]	NP_001106975.1	5149883
ENSDARG00000032459	12	Mediator of RNA polymerase II transcription subunit 24 (Mediator complex subunit 24)(Protein lessen)(Thyroid hormone receptor-associated protein 4 homolog)(Trap100 homolog) [Source:UniProtKB/Swiss-Prot;Acc:Q2PW47]	med24	11319734
ENSDARG00000052654	12	Thyroid hormone receptor alpha B Fragment [Source:UniProtKB/TrEMBL;Acc:A0ST48]	thrab	22884137	x
ENSDARG00000078381	13	Novel protein similar to H.sapiens TRIP11, thyroid hormone receptor interactor 11 (TRIP11) Fragment [Source:UniProtKB/TrEMBL;Acc:B8A4X2]	B8A4X2_DANRE	32671926
ENSDARG00000034181	13	estrogen receptor 2b [Source:RefSeq peptide;Acc:NP_777287]	esr2b	37296065
ENSDARG00000068064	13	NAD-dependent deacetylase sirtuin-1 (hSIRT1)(EC 3.5.1.-)(SIR2-like protein 1)(hSIR2) [Source:UniProtKB/Swiss-Prot;Acc:Q96EB6]	SIRT1	49731375
ENSDARG00000056800	14	Mediator of RNA polymerase II transcription subunit 12 (Mediator complex subunit 12)(Thyroid hormone receptor-associated protein complex 230 kDa component)(Trap230)(Protein kohtalo)(Protein motionless) [Source:UniProtKB/Swiss-Prot;Acc:Q2QCI8]	med12	24989568	x
ENSDARG00000077914	14	Novel protein similar to human PGC-1-related estrogen receptor alpha coactivator (PERC) Fragment [Source:UniProtKB/TrEMBL;Acc:Q800H2]	ppargc1b	26300995	x
ENSDARG00000003910	15	Mediator of RNA polymerase II transcription subunit 13-like (Thyroid hormone receptor-associated protein complex 240 kDa component-like protein) [Source:UniProtKB/Swiss-Prot;Acc:A2VCZ5]	zgc:153454	20059086
ENSDARG00000040799	15	somatostatin 1 [Source:RefSeq peptide;Acc:NP_898893]	sst1	37064203
ENSDARG00000005173	16	paired box 7 isoform 3 [Source:RefSeq peptide;Acc:NP_571401]	pax7a	19640287
ENSDARG00000054823	17	inhibitor of DNA binding 3 [Source:RefSeq peptide;Acc:NP_694499]	id3	25168332	x
ENSDARG00000004861	17	estrogen-related receptor gamma [Source:RefSeq peptide;Acc:NP_998119]	esrrga	27465301	x
ENSDARG00000055283	17	inhibitor of DNA binding 2 [Source:RefSeq peptide;Acc:NP_958448]	id2a	32938349	x
ENSDARG00000040151	17	Estrogen-related receptor beta Fragment [Source:UniProtKB/TrEMBL;Acc:Q6Q6F5]	esrrb	45978564
ENSDARG00000007377	17	ornithine decarboxylase 1 [Source:RefSeq peptide;Acc:NP_571876]	odc1	47828382
ENSDARG00000074290	18	leptin [Source:RefSeq peptide;Acc:NP_001122048]	lep	10641195	x
ENSDARG00000058170	18	leptin [Source:RefSeq peptide;Acc:NP_001122048]	lep	10685973	x
ENSDARG00000027423	18	insulin-like growth factor 1a receptor [Source:RefSeq peptide;Acc:NP_694500]	igf1ra	21240362	x
ENSDARG00000061397	18	Novel protein similar to vertebrate thyroid hormone receptor interactor 12 (TRIP12) Fragment [Source:UniProtKB/TrEMBL;Acc:A3KPN5]	si:ch211-272f3.4	41339180
ENSDARG00000015064	18	Estrogen-related receptor delta Fragment [Source:UniProtKB/TrEMBL;Acc:Q6Q6F3]	esrrd	48225741
ENSDARG00000021163	19	Thyroid hormone receptor beta (TR-beta)(TRb)(Thyroid hormone receptor beta 1)(TRbeta1)(Nuclear receptor subfamily 1 group A member 2) [Source:UniProtKB/Swiss-Prot;Acc:Q9PVE4]	thrb	17861817	x
ENSDARG00000010266	19	Insulin-like growth factor 2 mRNA-binding protein 3 (IGF2 mRNA-binding protein 3)(IMP-3)(IGF-II mRNA-binding protein 3)(Vg1 RNA-binding protein)(Vg1-RBP)(Decapentaplegic and Vg-related 1 RNA-binding protein)(VICKZ family member 3) [Source:UniProtKB/Swiss-Prot;Acc:Q9PW80]	igf2bp3	18861010	x
ENSDARG00000035869	19	antizyme inhibitor 1 [Source:RefSeq peptide;Acc:NP_001007160]	azin1	32081948	x
ENSDARG00000029459	19	Mediator of RNA polymerase II transcription subunit 30 (Mediator complex subunit 30)(Thyroid hormone receptor-associated protein 6 homolog) [Source:UniProtKB/Swiss-Prot;Acc:Q6PC45]	thrap6	46359503	x
ENSDARG00000025043	19	thyroid hormone receptor interactor 13 [Source:RefSeq peptide;Acc:NP_956876]	trip13	47637099	x
ENSDARG00000079077	20	Novel protein similar to vertebrate CCAAT/enhancer binding protein zeta (CEBPZ) Fragment [Source:UniProtKB/TrEMBL;Acc:B8JLT6]	B8JLT6_DANRE	3627783
ENSDARG00000037195	20	Thyrotropin receptor Precursor (Thyroid-stimulating hormone receptor)(TSH-R) [Source:UniProtKB/Swiss-Prot;Acc:P16473]	TSHR	4459631
ENSDARG00000014947	20	insulin-like growth factor binding protein 1a [Source:RefSeq peptide;Acc:NP_775390]	igfbp1a	5145790
ENSDARG00000014859	20	insulin-like growth factor binding protein 3 [Source:RefSeq peptide;Acc:NP_991314]	igfbp3	5154155
ENSDARG00000075675	20	insulin-like growth factor binding protein 3 [Source:RefSeq peptide;Acc:NP_991314]	igfbp3	5241104
ENSDARG00000039684	20	sirtuin 5 [Source:RefSeq peptide;Acc:NP_001002605]	sirt5	5971816
ENSDARG00000031983	20	sine oculis homeobox homolog 4.1 [Source:RefSeq peptide;Acc:NP_571792]	six4.1	19680254	x
ENSDARG00000026473	20	sine oculis homeobox homolog 1b [Source:RefSeq peptide;Acc:NP_996978]	six1b	19695350	x
ENSDARG00000016454	20	estrogen receptor 2a [Source:RefSeq peptide;Acc:NP_851297]	esr2a	20790747	x
ENSDARG00000029544	20	inhibitor of DNA binding 2, dominant negative helix-loop-helix protein, b [Source:RefSeq peptide;Acc:NP_955835]	id2b	29499057	x
ENSDARG00000006094	20	insulin-like growth factor 2 receptor [Source:RefSeq peptide;Acc:NP_001034716]	igf2r	42492736
ENSDARG00000011696	20	estrogen-related receptor gamma b [Source:RefSeq peptide;Acc:NP_001122150]	esrrgb	44453056
ENSDARG00000016476	21	Ornithine decarboxylase antizyme 2 (ODC antizyme, long form)(ODC-Az-L) [Source:UniProtKB/Swiss-Prot;Acc:Q9YI97]	oaz2	648562	x
ENSDARG00000007671	21	growth hormone receptor b [Source:RefSeq peptide;Acc:NP_001104551]	ghrb	22029835	x
ENSDARG00000069266	21	estrogen-related receptor alpha [Source:RefSeq peptide;Acc:NP_998120]	esrra	28928287
ENSDARG00000055999	21	Bromodomain-containing protein 8 (p120)(Skeletal muscle abundant protein 2)(Skeletal muscle abundant protein)(Thyroid hormone receptor coactivating protein 120kDa)(TrCP120) [Source:UniProtKB/Swiss-Prot;Acc:Q9H0E9]	BRD8 (1 of 2)	33920485
ENSDARG00000044525	22	Peroxisome proliferator-activated receptor beta 1 Fragment [Source:UniProtKB/TrEMBL;Acc:Q90Z67]	pparda	878977	x
ENSDARG00000071403	22	Ornithine decarboxylase antizyme 1 (ODC antizyme, short form)(ODC-Az-S) [Source:UniProtKB/Swiss-Prot;Acc:Q9YI98]	oaz1	21568999	x
ENSDARG00000071273	23	Nuclear receptor coactivator 6 (Amplified in breast cancer protein 3)(Cancer-amplified transcriptional coactivator ASC-2)(Activating signal cointegrator 2)(ASC-2)(Peroxisome proliferator-activated receptor-interacting protein)(PPAR-interacting protein)(PRIP)(Nuclear receptor-activating protein, 250 kDa)(Nuclear receptor coactivator RAP250)(NRC RAP250)(Thyroid hormone receptor-binding protein) [So…	NCOA6 (1 of 2)	1768825	x
ENSDARG00000054926	23	growth hormone releasing hormone receptor, like [Source:RefSeq peptide;Acc:NP_001075951]	ghrhrl	6173691	x
ENSDARG00000011488	23	NAD-dependent deacetylase sirtuin-2 (EC 3.5.1.-) [Source:UniProtKB/Swiss-Prot;Acc:Q7ZVK3]	sirt2	40361942
ENSDARG00000045240	24	CCAAT/enhancer binding protein (C/EBP) 1 [Source:RefSeq peptide;Acc:NP_571912]	cebp1	39187777
ENSDARG00000054323	25	peroxisome proliferator activated receptor alpha b [Source:RefSeq peptide;Acc:NP_001096037]	pparab	2063311	x
ENSDARG00000045929	25	Ornithine decarboxylase antizyme 2 (ODC-Az 2)(AZ2) [Source:UniProtKB/Swiss-Prot;Acc:O95190]	OAZ2 (1 of 2)	5523936	x
ENSDARG00000033307	25	insulin-like growth factor 2b [Source:RefSeq peptide;Acc:NP_001001815]	igf2b	25067459	x
ENSDARG00000030110	25	Myoblast determination protein 1 homolog (Myogenic factor 1) [Source:UniProtKB/Swiss-Prot;Acc:Q90477]	myod1	32781654	x
ENSDARG00000043824	Zv8_NA1143	Growth hormone secretagogue receptor type 1 (GHS-R)(GH-releasing peptide receptor)(GHRP)(Ghrelin receptor) [Source:UniProtKB/Swiss-Prot;Acc:Q92847]	GHSR (3 of 3)	11816
ENSDARG00000071768	Zv8_NA4261	Mediator of RNA polymerase II transcription subunit 24 (Mediator complex subunit 24)(Thyroid hormone receptor-associated protein complex 100 kDa component)(hTRAP100)(Trap100)(Thyroid hormone receptor-associated protein 4)(Vitamin D3 receptor-interacting protein complex component DRIP100)(Activator-recruited cofactor 100 kDa component)(ARC100)(Cofactor required for Sp1 transcriptional activation s…	THRAP4 (2 of 2)	9038
ENSDARG00000067829	Zv8_NA6114	PGC-1 Fragment [Source:UniProtKB/TrEMBL;Acc:Q1L669]	ppargc1al	4577
		indicates overlapping synteny hit to a RT growth QTL			x
