# Supplementary material for: Growth-related quantitative trait loci in domestic and wild rainbow trout (Oncorhynchus mykiss)
Source: BMC Genet. 2010 Jul 7;11:63. doi: 10.1186/1471-2156-11-63 (PMC2914766; doi:10.1186/1471-2156-11-63)
Supplement: Additional file 16 — Putative homologies of rainbow trout QTL regions to key growth and energy homeostasis regulating genes in the medaka genome. [file 1471-2156-11-63-S16.XLS]

## Sheet: medaka synteny_hits
Additional File 16. Putative homologies of rainbow trout QTL regions to key growth and energy homeostasis regulating genes in the medaka genome.
	medaka chromosome	Gene description	Gene abbreviation	Gene start (bp)	Synteny hit with RT
ENSORLG00000002661	1	Insulin-like growth factor-binding protein 4 Precursor (IGF-binding protein 4)(IGFBP-4)(IBP-4) [Source:UniProtKB/Swiss-Prot;Acc:P22692]	IGFBP4	10307601
ENSORLG00000003236	1	Melanin-concentrating hormone receptor 1 (MCH receptor 1)(MCHR-1)(MCH-R1)(MCH-1R)(MCH1R)(MCHR)(G-protein coupled receptor 24)(Somatostatin receptor-like protein)(SLC-1) [Source:UniProtKB/Swiss-Prot;Acc:Q99705]	MCHR1	11257973
ENSORLG00000003734	1	Nuclear factor 1 X-type (Nuclear factor 1/X)(NF1-X)(NFI-X)(NF-I/X)(CCAAT-box-binding transcription factor)(CTF)(TGGCA-binding protein) [Source:UniProtKB/Swiss-Prot;Acc:Q14938]	NFIX (3 of 3)	12200983
ENSORLG00000010790	1	Somatostatin receptor type 3 (SS3R)(SSR-28) [Source:UniProtKB/Swiss-Prot;Acc:P32745]	SSTR3 (2 of 2)	29104029
ENSORLG00000012165	1	NAD-dependent deacetylase sirtuin-7 (EC 3.5.1.-)(SIR2-like protein 7) [Source:UniProtKB/Swiss-Prot;Acc:Q9NRC8]	SIRT7	31593121
ENSORLG00000002232	2	Insulin-like growth factor binding protein 2 (Fragment). [Source:UniProtKB/TrEMBL;Acc:Q90ZR1]	Q90ZR1_ORYLA	20509822	x
ENSORLG00000002243	2	Insulin-like growth factor-binding protein 5 Precursor (IGF-binding protein 5)(IGFBP-5)(IBP-5) [Source:UniProtKB/Swiss-Prot;Acc:P24593]	IGFBP5 (2 of 2)	20513682	x
ENSORLG00000000086	3	NAD-dependent deacetylase sirtuin-3, mitochondrial Precursor (EC 3.5.1.-)(SIR2-like protein 3)(hSIRT3) [Source:UniProtKB/Swiss-Prot;Acc:Q9NTG7]	SIRT3	2241256	x
ENSORLG00000011528	3	Estrogen-related receptor gamma (Estrogen receptor-related protein 3)(ERR gamma-2)(Nuclear receptor subfamily 3 group B member 3) [Source:UniProtKB/Swiss-Prot;Acc:P62508]	ESRRG (1 of 2)	24176340	x
ENSORLG00000000109	4	Mediator of RNA polymerase II transcription subunit 16 (Mediator complex subunit 16)(Thyroid hormone receptor-associated protein complex 95 kDa component)(Trap95)(Thyroid hormone receptor-associated protein 5)(Vitamin D3 receptor-interacting protein complex component DRIP92) [Source:UniProtKB/Swiss-Prot;Acc:Q9Y2X0]	MED16	299227
ENSORLG00000002516	4	Nuclear factor 1 C-type (Nuclear factor 1/C)(NF1-C)(NFI-C)(NF-I/C)(CCAAT-box-binding transcription factor)(CTF)(TGGCA-binding protein) [Source:UniProtKB/Swiss-Prot;Acc:P08651]	NFIC	5852340	x
ENSORLG00000003529	4	Nuclear factor 1 A-type (Nuclear factor 1/A)(NF1-A)(NFI-A)(NF-I/A)(CCAAT-box-binding transcription factor)(CTF)(TGGCA-binding protein) [Source:UniProtKB/Swiss-Prot;Acc:Q12857]	NFIA	6677713	x
ENSORLG00000005036	4	Ornithine decarboxylase antizyme (ODC-Az) [Source:UniProtKB/Swiss-Prot;Acc:P54368]	OAZ1	8571616	x
ENSORLG00000006710	4	E3 ubiquitin-protein ligase UHRF1 (EC 6.3.2.-)(Ubiquitin-like PHD and RING finger domain-containing protein 1)(Ubiquitin-like-containing PHD and RING finger domains protein 1)(Inverted CCAAT box-binding protein of 90 kDa)(Transcription factor ICBP90)(Nuclear zinc finger protein Np95)(Nuclear protein 95)(HuNp95)(RING finger protein 106) [Source:UniProtKB/Swiss-Prot;Acc:Q96T88]	UHRF1	11140302	x
ENSORLG00000012864	4	NAD-dependent deacetylase sirtuin-5 (EC 3.5.1.-)(SIR2-like protein 5) [Source:UniProtKB/Swiss-Prot;Acc:Q9NXA8]	SIRT5 (1 of 2)	22700940	x
ENSORLG00000012878	4	Insulin-like growth factor-binding protein 1 Precursor (IGF-binding protein 1)(IGFBP-1)(IBP-1)(Placental protein 12)(PP12) [Source:UniProtKB/Swiss-Prot;Acc:P08833]	IGFBP1 (1 of 2)	22810342	x
ENSORLG00000016626	4	Growth hormone-releasing hormone receptor Precursor (GHRH receptor)(GRF receptor)(GRFR) [Source:UniProtKB/Swiss-Prot;Acc:Q02643]	GHRHR	31548748	x
ENSORLG00000004269	5	Paired box protein Pax-7 (HUP1) [Source:UniProtKB/Swiss-Prot;Acc:P23759]	PAX7	7408610	x
ENSORLG00000013719	5	DNA-binding protein inhibitor ID-1 (Inhibitor of DNA binding 1) [Source:UniProtKB/Swiss-Prot;Acc:P41134]	ID1	26643637	x
ENSORLG00000015854	5	MyoD family inhibitor (Myogenic repressor I-mf) [Source:UniProtKB/Swiss-Prot;Acc:Q99750]	MDFI	29085376	x
ENSORLG00000015906	5	Myogenin (Myogenic factor 4)(Myf-4) [Source:UniProtKB/Swiss-Prot;Acc:P15173]	MYOG	29247113	x
ENSORLG00000000694	6	Myoblast determination protein 1 (Myogenic factor 3)(Myf-3) [Source:UniProtKB/Swiss-Prot;Acc:P15172]	MYOD1	1088254
ENSORLG00000001155	6	Ras-related and estrogen-regulated growth inhibitor-like protein (RERG/Ras-like protein) [Source:UniProtKB/Swiss-Prot;Acc:Q9H628]	RERGL	2133328
ENSORLG00000001693	6	Ornithine decarboxylase antizyme 2 (ODC-Az 2)(AZ2) [Source:UniProtKB/Swiss-Prot;Acc:O95190]	OAZ2	3492548
ENSORLG00000002413	6	Peroxisome proliferator-activated receptor alpha (PPAR-alpha)(Nuclear receptor subfamily 1 group C member 1) [Source:UniProtKB/Swiss-Prot;Acc:Q07869]	PPARA (1 of 2)	6182145	x
ENSORLG00000009612	6	Leptin precursor. [Source:UniProtKB/Swiss-Prot;Acc:Q588F9]	LEP_ORYLA	14994102	x
ENSORLG00000006636	7	Peroxisome proliferator activated receptor isoform b (Fragment). [Source:UniProtKB/TrEMBL;Acc:Q8UUX1]	Q8UUX1_ORYLA	11351515	x
ENSORLG00000015032	7	CCAAT/enhancer-binding protein beta (C/EBP beta)(Nuclear factor NF-IL6)(Transcription factor 5) [Source:UniProtKB/Swiss-Prot;Acc:P17676]	CEBPB	22319520
ENSORLG00000001415	8	Somatostatin receptor type 3 (SS3R)(SSR-28) [Source:UniProtKB/Swiss-Prot;Acc:P32745]	SSTR3 (1 of 2)	2803356	x
ENSORLG00000005027	8	G-protein coupled estrogen receptor 1 (Membrane estrogen receptor)(mER)(G-protein coupled receptor 30)(Chemokine receptor-like 2)(IL8-related receptor DRY12)(Flow-induced endothelial G-protein coupled receptor 1)(FEG-1)(Lymphocyte-derived G-protein coupled receptor)(LYGPR)(GPCR-BR) [Source:UniProtKB/Swiss-Prot;Acc:Q99527]	GPR30 (1 of 2)	8225078	x
ENSORLG00000007973	8	Somatostatin receptor type 2 (SS2R)(SRIF-1) [Source:UniProtKB/Swiss-Prot;Acc:P30874]	SSTR2 (1 of 2)	10933489	x
ENSORLG00000009437	8	Sterol regulatory element-binding protein 1 (SREBP-1)(Sterol regulatory element-binding transcription factor 1) [Contains Processed sterol regulatory element-binding protein 1] [Source:UniProtKB/Swiss-Prot;Acc:P36956]	SREBF1	12684614	x
ENSORLG00000010452	8	Somatostatin receptor type 5 (SS5R) [Source:UniProtKB/Swiss-Prot;Acc:P35346]	SSTR5	13753098	x
ENSORLG00000014672	8	Sterol regulatory element-binding protein 2 (SREBP-2)(Sterol regulatory element-binding transcription factor 2) [Contains Processed sterol regulatory element-binding protein 2] [Source:UniProtKB/Swiss-Prot;Acc:Q12772]	SREBF2	19910865	x
ENSORLG00000016601	8	Nuclear factor 1 X-type (Nuclear factor 1/X)(NF1-X)(NFI-X)(NF-I/X)(CCAAT-box-binding transcription factor)(CTF)(TGGCA-binding protein) [Source:UniProtKB/Swiss-Prot;Acc:Q14938]	NFIX (2 of 3)	22747805	x
ENSORLG00000016602	8	Nuclear factor 1 X-type (Nuclear factor 1/X)(NF1-X)(NFI-X)(NF-I/X)(CCAAT-box-binding transcription factor)(CTF)(TGGCA-binding protein) [Source:UniProtKB/Swiss-Prot;Acc:Q14938]	NFIX (1 of 3)	22921533	x
ENSORLG00000016941	8	Thyroid hormone receptor alpha (Nuclear receptor subfamily 1 group A member 1)(C-erbA-alpha)(c-erbA-1)(EAR-7)(EAR7) [Source:UniProtKB/Swiss-Prot;Acc:P10827]	THRA (2 of 2)	23698047	x
ENSORLG00000014008	9	Nuclear receptor corepressor 2 (N-CoR2)(Silencing mediator of retinoic acid and thyroid hormone receptor)(SMRTe)(SMRT)(Thyroid-, retinoic-acid-receptor-associated corepressor)(T3 receptor-associating factor)(TRAC)(CTG repeat protein 26)(SMAP270) [Source:UniProtKB/Swiss-Prot;Acc:Q9Y618]	NCOR2	20215207	x
ENSORLG00000000794	10	Mediator of RNA polymerase II transcription subunit 12 (Mediator complex subunit 12)(Thyroid hormone receptor-associated protein complex 230 kDa component)(Trap230)(Activator-recruited cofactor 240 kDa component)(ARC240)(CAG repeat protein 45)(OPA-containing protein)(Trinucleotide repeat-containing gene 11 protein) [Source:UniProtKB/Swiss-Prot;Acc:Q93074]	MED12	3666141
ENSORLG00000001732	11	Mediator of RNA polymerase II transcription subunit 30 (Mediator complex subunit 30)(Thyroid hormone receptor-associated protein 6)(Thyroid hormone receptor-associated protein complex 25 kDa component)(Trap25)(TRAP/Mediator complex component TRAP25) [Source:UniProtKB/Swiss-Prot;Acc:Q96HR3]	MED30 (1 of 2)	4303837	x
ENSORLG00000004712	11	Insulin-like growth factor 2 mRNA-binding protein 3 (IGF2 mRNA-binding protein 3)(IGF-II mRNA-binding protein 3)(IMP-3)(KH domain-containing protein overexpressed in cancer)(hKOC)(VICKZ family member 3) [Source:UniProtKB/Swiss-Prot;Acc:O00425]	IGF2BP3	9904265	x
ENSORLG00000007965	11	Thyrotropin-releasing hormone receptor (TRH-R)(Thyroliberin receptor) [Source:UniProtKB/Swiss-Prot;Acc:P34981]	TRHR (2 of 2)	16917277	x
ENSORLG00000008122	11	Thyroid hormone receptor beta. [Source:UniProtKB/TrEMBL;Acc:Q766D1]	Q766D1_ORYLA	17261548	x
ENSORLG00000010118	11	Mediator of RNA polymerase II transcription subunit 30 (Mediator complex subunit 30)(Thyroid hormone receptor-associated protein 6)(Thyroid hormone receptor-associated protein complex 25 kDa component)(Trap25)(TRAP/Mediator complex component TRAP25) [Source:UniProtKB/Swiss-Prot;Acc:Q96HR3]	MED30 (2 of 2)	20104640	x
ENSORLG00000012474	11	Antizyme inhibitor 1 (AZI)(Ornithine decarboxylase antizyme inhibitor) [Source:UniProtKB/Swiss-Prot;Acc:O14977]	AZIN1 (2 of 2)	22557379	x
ENSORLG00000007298	12	Mediator of RNA polymerase II transcription subunit 13-like (Mediator complex subunit 13-like)(Thyroid hormone receptor-associated protein 2)(Thyroid hormone receptor-associated protein complex 240 kDa component-like) [Source:UniProtKB/Swiss-Prot;Acc:Q71F56]	MED13L	12002287	x
ENSORLG00000014222	12	Thyrotropin receptor Precursor (Thyroid-stimulating hormone receptor)(TSH-R) [Source:UniProtKB/Swiss-Prot;Acc:P16473]	TSHR (2 of 2)	26522897	x
ENSORLG00000000709	13	Mediator of RNA polymerase II transcription subunit 17 (Mediator complex subunit 17)(Cofactor required for Sp1 transcriptional activation subunit 6)(CRSP complex subunit 6)(Transcriptional coactivator CRSP77)(Vitamin D3 receptor-interacting protein complex 80 kDa component)(DRIP80)(Thyroid hormone receptor-associated protein complex 80 kDa component)(Trap80)(Activator-recruited cofactor 77 kDa co…	MED17	1606536
ENSORLG00000005489	13	Mediator of RNA polymerase II transcription subunit 13 (Mediator complex subunit 13)(Thyroid hormone receptor-associated protein complex 240 kDa component)(Trap240)(Thyroid hormone receptor-associated protein 1)(Vitamin D3 receptor-interacting protein complex component DRIP250)(DRIP 250)(Activator-recruited cofactor 250 kDa component)(ARC250) [Source:UniProtKB/Swiss-Prot;Acc:Q9UHV7]	MED13 (2 of 2)	11728143
ENSORLG00000008571	13	NAD-dependent deacetylase sirtuin-2 (EC 3.5.1.-)(SIR2-like protein 2)(SIR2-like) [Source:UniProtKB/Swiss-Prot;Acc:Q8IXJ6]	SIRT2	17492098
ENSORLG00000011298	14	Zinc finger HIT domain-containing protein 3 (Thyroid receptor-interacting protein 3)(TRIP-3)(Thyroid hormone receptor interactor 3)(HNF-4a coactivator) [Source:UniProtKB/Swiss-Prot;Acc:Q15649]	ZNHIT3	21347794
ENSORLG00000012337	14	Mediator of RNA polymerase II transcription subunit 13 (Mediator complex subunit 13)(Thyroid hormone receptor-associated protein complex 240 kDa component)(Trap240)(Thyroid hormone receptor-associated protein 1)(Vitamin D3 receptor-interacting protein complex component DRIP250)(DRIP 250)(Activator-recruited cofactor 250 kDa component)(ARC250) [Source:UniProtKB/Swiss-Prot;Acc:Q9UHV7]	MED13 (1 of 2)	22657082
ENSORLG00000013667	15	NAD-dependent deacetylase sirtuin-1 (hSIRT1)(EC 3.5.1.-)(SIR2-like protein 1)(hSIR2) [Source:UniProtKB/Swiss-Prot;Acc:Q96EB6]	SIRT1	29321002
ENSORLG00000002567	16	DNA-binding protein inhibitor ID-4 (Inhibitor of DNA binding 4) [Source:UniProtKB/Swiss-Prot;Acc:P47928]	ID4	1658971	x
ENSORLG00000003069	16	Antizyme inhibitor 1 (AZI)(Ornithine decarboxylase antizyme inhibitor) [Source:UniProtKB/Swiss-Prot;Acc:O14977]	AZIN1 (1 of 2)	2499472	x
ENSORLG00000005696	16	F-box only protein 32 (Muscle atrophy F-box protein)(MAFbx)(Atrogin-1) [Source:UniProtKB/Swiss-Prot;Acc:Q969P5]	FBXO32	10823477	x
ENSORLG00000005815	16	Nuclear receptor coactivator 7 (140 kDa estrogen receptor-associated protein)(Estrogen nuclear receptor coactivator 1) [Source:UniProtKB/Swiss-Prot;Acc:Q8NI08]	ESNA1 (2 of 2)	11042317	x
ENSORLG00000015864	16	Sterol regulatory element-binding protein cleavage-activating protein (SREBP cleavage-activating protein)(SCAP) [Source:UniProtKB/Swiss-Prot;Acc:Q12770]	SCAP	25191543	x
ENSORLG00000010316	17	Leptin receptor gene-related protein (OB-R gene-related protein)(OB-RGRP)(Leptin receptor overlapping transcript protein) [Source:UniProtKB/Swiss-Prot;Acc:O15243]	LEPROT	16361279	x
ENSORLG00000014983	17	Mono-ADP-ribosyltransferase sirtuin-6 (EC 2.4.2.31)(SIR2-like protein 6) [Source:UniProtKB/Swiss-Prot;Acc:Q8N6T7]	SIRT6	22895782	x
ENSORLG00000017149	17	Insulin-like growth factor-binding protein 3 Precursor (IGF-binding protein 3)(IGFBP-3)(IBP-3) [Source:UniProtKB/Swiss-Prot;Acc:P17936]	IGFBP3	27043936	x
ENSORLG00000017161	17	Insulin-like growth factor-binding protein 1 Precursor (IGF-binding protein 1)(IGFBP-1)(IBP-1)(Placental protein 12)(PP12) [Source:UniProtKB/Swiss-Prot;Acc:P08833]	IGFBP1 (2 of 2)	27049573	x
ENSORLG00000017188	17	NAD-dependent deacetylase sirtuin-5 (EC 3.5.1.-)(SIR2-like protein 5) [Source:UniProtKB/Swiss-Prot;Acc:Q9NXA8]	SIRT5 (2 of 2)	27106361	x
ENSORLG00000017446	17	CCAAT/enhancer-binding protein delta (C/EBP delta)(Nuclear factor NF-IL6-beta)(NF-IL6-beta) [Source:UniProtKB/Swiss-Prot;Acc:P49716]	CEBPD	28086676	x
ENSORLG00000004788	18	Peroxisome proliferator-activated receptor gamma coactivator 1-alpha (PPAR-gamma coactivator 1-alpha)(PPARGC-1-alpha)(PGC-1-alpha)(Ligand effect modulator 6) [Source:UniProtKB/Swiss-Prot;Acc:Q9UBK2]	PPARGC1A	10183158
ENSORLG00000005185	18	Nuclear factor 1 B-type (Nuclear factor 1/B)(NF1-B)(NFI-B)(NF-I/B)(CCAAT-box-binding transcription factor)(CTF)(TGGCA-binding protein) [Source:UniProtKB/Swiss-Prot;Acc:O00712]	NFIB	11269595
ENSORLG00000007698	19	G-protein coupled estrogen receptor 1 (Membrane estrogen receptor)(mER)(G-protein coupled receptor 30)(Chemokine receptor-like 2)(IL8-related receptor DRY12)(Flow-induced endothelial G-protein coupled receptor 1)(FEG-1)(Lymphocyte-derived G-protein coupled receptor)(LYGPR)(GPCR-BR) [Source:UniProtKB/Swiss-Prot;Acc:Q99527]	GPR30 (2 of 2)	8234754	x
ENSORLG00000008227	19	Mediator of RNA polymerase II transcription subunit 24 (Mediator complex subunit 24)(Thyroid hormone receptor-associated protein complex 100 kDa component)(hTRAP100)(Trap100)(Thyroid hormone receptor-associated protein 4)(Vitamin D3 receptor-interacting protein complex component DRIP100)(Activator-recruited cofactor 100 kDa component)(ARC100)(Cofactor required for Sp1 transcriptional activation s…	THRAP4	8547067	x
ENSORLG00000012005	19	Thyroid hormone receptor alpha. [Source:UniProtKB/TrEMBL;Acc:Q766D2]	Q766D2_ORYLA	16687685	x
ENSORLG00000008875	21	GA-binding protein alpha chain (GABP subunit alpha)(Transcription factor E4TF1-60)(Nuclear respiratory factor 2 subunit alpha) [Source:UniProtKB/Swiss-Prot;Acc:Q06546]	GABPA	5225888
ENSORLG00000010808	21	Mediator of RNA polymerase II transcription subunit 14 (Mediator complex subunit 14)(Cofactor required for Sp1 transcriptional activation subunit 2)(CRSP complex subunit 2)(Transcriptional coactivator CRSP150)(Vitamin D3 receptor-interacting protein complex 150 kDa component)(DRIP150)(Thyroid hormone receptor-associated protein complex 170 kDa component)(Trap170)(Activator-recruited cofactor 150 …	MED14	8383010	x
ENSORLG00000014695	21	Insulin-like growth factor-binding protein 2 Precursor (IGF-binding protein 2)(IGFBP-2)(IBP-2) [Source:UniProtKB/Swiss-Prot;Acc:P18065]	IGFBP2 (2 of 2)	17713368	x
ENSORLG00000014713	21	Insulin-like growth factor-binding protein 5 Precursor (IGF-binding protein 5)(IGFBP-5)(IBP-5) [Source:UniProtKB/Swiss-Prot;Acc:P24593]	IGFBP5 (1 of 2)	17742326	x
ENSORLG00000015870	21	Pituitary-specific positive transcription factor 1 (Pit-1)(Growth hormone factor 1)(GHF-1) [Source:UniProtKB/Swiss-Prot;Acc:P28069]	POU1F1	19888907	x
ENSORLG00000016532	21	Insulin-like growth factor 2 mRNA-binding protein 2 (IGF2 mRNA-binding protein 2)(IGF-II mRNA-binding protein 2)(IMP-2)(Hepatocellular carcinoma autoantigen p62)(VICKZ family member 2) [Source:UniProtKB/Swiss-Prot;Acc:Q9Y6M1]	IGF2BP2	22135145	x
ENSORLG00000018057	21	Inhibitor of growth protein 1 [Source:UniProtKB/Swiss-Prot;Acc:Q9UK53]	ING1	28412726	x
ENSORLG00000014343	22	DNA-binding protein inhibitor ID-3 (Inhibitor of DNA binding 3)(ID-like protein inhibitor HLH 1R21)(Helix-loop-helix protein HEIR-1) [Source:UniProtKB/Swiss-Prot;Acc:Q02535]	ID3	8863614
ENSORLG00000015015	22	DNA-binding protein inhibitor ID-2 (Inhibitor of DNA binding 2) [Source:UniProtKB/Swiss-Prot;Acc:Q02363]	ID2	10931127
ENSORLG00000015756	22	Homeobox protein SIX4 (Sine oculis homeobox homolog 4) [Source:UniProtKB/Swiss-Prot;Acc:Q9UIU6]	SIX4	11697141
ENSORLG00000015761	22	Homeobox protein SIX1 (Sine oculis homeobox homolog 1) [Source:UniProtKB/Swiss-Prot;Acc:Q15475]	SIX1	11707825
ENSORLG00000016581	22	Steroid hormone receptor ERR2 (Estrogen-related receptor, beta)(ERR-beta)(Estrogen receptor-like 2)(ERR beta-2)(Nuclear receptor subfamily 3 group B member 2) [Source:UniProtKB/Swiss-Prot;Acc:O95718]	ESRRB (1 of 2)	13089743	x
ENSORLG00000017758	22	Ornithine decarboxylase (ODC)(EC 4.1.1.17) [Source:UniProtKB/Swiss-Prot;Acc:P11926]	ODC1	19635736
ENSORLG00000018012	22	Estrogen receptor beta (ER-beta)(Nuclear receptor subfamily 3 group A member 2) [Source:UniProtKB/Swiss-Prot;Acc:Q92731]	ESR2 (1 of 2)	23116691
ENSORLG00000009225	23	Ras-related and estrogen-regulated growth inhibitor [Source:UniProtKB/Swiss-Prot;Acc:Q96A58]	RERG	1658429	x
ENSORLG00000011091	23	Peroxisome proliferator-activated receptor alpha (PPAR-alpha)(Nuclear receptor subfamily 1 group C member 1) [Source:UniProtKB/Swiss-Prot;Acc:Q07869]	PPARA (2 of 2)	6165102	x
ENSORLG00000014451	23	Nuclear respiratory factor 1 (NRF-1)(Alpha palindromic-binding protein)(Alpha-pal) [Source:UniProtKB/Swiss-Prot;Acc:Q16656]	NRF1	14613136	x
ENSORLG00000014451	23	Nuclear respiratory factor 1 (NRF-1)(Alpha palindromic-binding protein)(Alpha-pal) [Source:UniProtKB/Swiss-Prot;Acc:Q16656]	NRF1	14613136	x
ENSORLG00000016257	23	Myogenic factor 5 (Myf-5) [Source:UniProtKB/Swiss-Prot;Acc:P13349]	MYF5	19582184	x
ENSORLG00000016261	23	Myogenic factor 6 (Myf-6) [Source:UniProtKB/Swiss-Prot;Acc:P23409]	MYF6	19590148	x
ENSORLG00000016443	23	Insulin-like growth factor IA Precursor (IGF-IA)(Somatomedin-C)(Mechano growth factor)(MGF) [Source:UniProtKB/Swiss-Prot;Acc:P01343]	IGF1	20440593	x
ENSORLG00000009126	24	Steroid hormone receptor ERR2 (Estrogen-related receptor, beta)(ERR-beta)(Estrogen receptor-like 2)(ERR beta-2)(Nuclear receptor subfamily 3 group B member 2) [Source:UniProtKB/Swiss-Prot;Acc:O95718]	ESRRB (2 of 2)	683337	x
ENSORLG00000010696	24	Thyrotropin receptor Precursor (Thyroid-stimulating hormone receptor)(TSH-R) [Source:UniProtKB/Swiss-Prot;Acc:P16473]	TSHR (1 of 2)	3562982	x
ENSORLG00000014514	24	Estrogen receptor (ER)(Estradiol receptor)(ER-alpha)(Nuclear receptor subfamily 3 group A member 1) [Source:UniProtKB/Swiss-Prot;Acc:P03372]	ESR1	8577148	x
ENSORLG00000016819	24	Estrogen-related receptor gamma (Estrogen receptor-related protein 3)(ERR gamma-2)(Nuclear receptor subfamily 3 group B member 3) [Source:UniProtKB/Swiss-Prot;Acc:P62508]	ESRRG (2 of 2)	14764045	x
ENSORLG00000017177	24	CCAAT/enhancer-binding protein zeta (CCAAT-box-binding transcription factor)(CCAAT-binding factor)(CBF) [Source:UniProtKB/Swiss-Prot;Acc:Q03701]	CEBPZ	16221858	x
ENSORLG00000017384	24	Nuclear receptor coactivator 7 (140 kDa estrogen receptor-associated protein)(Estrogen nuclear receptor coactivator 1) [Source:UniProtKB/Swiss-Prot;Acc:Q8NI08]	ESNA1 (1 of 2)	17109565	x
ENSORLG00000017721	24	Estrogen receptor beta. [Source:UniProtKB/TrEMBL;Acc:Q8UW75]	Q8UW75_ORYLA	19842778
ENSORLG00000018930	scaffold1060	Insulin-like growth factor II Precursor (IGF-II)(Somatomedin-A) [Contains Insulin-like growth factor II Ala-25 Del] [Source:UniProtKB/Swiss-Prot;Acc:P01344]	IGF2	13309
ENSORLG00000018524	scaffold5841	Somatostatin receptor type 2 (SS2R)(SRIF-1) [Source:UniProtKB/Swiss-Prot;Acc:P30874]	SSTR2 (2 of 2)	160
ENSORLG00000019152	scaffold660	Somatostatin Precursor (Growth hormone release-inhibiting factor) [Contains Somatostatin-28;Somatostatin-14] [Source:UniProtKB/Swiss-Prot;Acc:P61278]	SST (1 of 2)	2344
ENSORLG00000019152	scaffold660	Somatostatin Precursor (Growth hormone release-inhibiting factor) [Contains Somatostatin-28;Somatostatin-14] [Source:UniProtKB/Swiss-Prot;Acc:P61278]	SST (1 of 2)	2344
ENSORLG00000019158	scaffold660	Somatostatin Precursor (Growth hormone release-inhibiting factor) [Contains Somatostatin-28;Somatostatin-14] [Source:UniProtKB/Swiss-Prot;Acc:P61278]	SST (2 of 2)	8674
ENSORLG00000019556	scaffold697	Growth hormone variant Precursor (GH-V)(Placenta-specific growth hormone)(Growth hormone 2) [Source:UniProtKB/Swiss-Prot;Acc:P01242]	GH2	50314
ENSORLG00000020692	ultracontig182	Thyrotropin-releasing hormone receptor (TRH-R)(Thyroliberin receptor) [Source:UniProtKB/Swiss-Prot;Acc:P34981]	TRHR (1 of 2)	477171
ENSORLG00000018652	ultracontig49	CCAAT/enhancer-binding protein gamma (C/EBP gamma) [Source:UniProtKB/Swiss-Prot;Acc:P53567]	CEBPG	530152
ENSORLG00000019934	ultracontig62	NAD-dependent deacetylase sirtuin-4 (EC 3.5.1.-)(SIR2-like protein 4) [Source:UniProtKB/Swiss-Prot;Acc:Q9Y6E7]	SIRT4	1375475
		indicates overlapping synteny hit to a RT growth QTL			x
