# Supplementary material for: Growth-related quantitative trait loci in domestic and wild rainbow trout (Oncorhynchus mykiss)
Source: BMC Genet. 2010 Jul 7;11:63. doi: 10.1186/1471-2156-11-63 (PMC2914766; doi:10.1186/1471-2156-11-63)
Supplement: Additional file 17 — Putative homologies of rainbow trout QTL regions to key growth and energy homeostasis regulating genes in the stickleback genome. [file 1471-2156-11-63-S17.XLS]

## Sheet: stickleback synteny_hits
Additional File 17. Putative homologies of rainbow trout QTL regions to key growth and energy homeostasis regulating genes in the stickleback genome.
	stickleback chromosome	Gene description	Gene abbreviation	Gene start (bp)	Synteny hit with RT
ENSGACG00000004479	groupI	Somatostatin Precursor (Growth hormone release-inhibiting factor) [Contains Somatostatin-28;Somatostatin-14] [Source:UniProtKB/Swiss-Prot;Acc:P61278]	SST	150455
ENSGACG00000004479	groupI	Somatostatin Precursor (Growth hormone release-inhibiting factor) [Contains Somatostatin-28;Somatostatin-14] [Source:UniProtKB/Swiss-Prot;Acc:P61278]	SST	150455
ENSGACG00000005747	groupI	NAD-dependent deacetylase sirtuin-2 (EC 3.5.1.-)(SIR2-like protein 2)(SIR2-like) [Source:UniProtKB/Swiss-Prot;Acc:Q8IXJ6]	SIRT2	1919945
ENSGACG00000010389	groupI	Mediator of RNA polymerase II transcription subunit 13 (Mediator complex subunit 13)(Thyroid hormone receptor-associated protein complex 240 kDa component)(Trap240)(Thyroid hormone receptor-associated protein 1)(Vitamin D3 receptor-interacting protein complex component DRIP250)(DRIP 250)(Activator-recruited cofactor 250 kDa component)(ARC250) [Source:UniProtKB/Swiss-Prot;Acc:Q9UHV7]	MED13 (2 of 2)	10821596	x
ENSGACG00000013203	groupI	Mediator of RNA polymerase II transcription subunit 17 (Mediator complex subunit 17)(Cofactor required for Sp1 transcriptional activation subunit 6)(CRSP complex subunit 6)(Transcriptional coactivator CRSP77)(Vitamin D3 receptor-interacting protein complex 80 kDa component)(DRIP80)(Thyroid hormone receptor-associated protein complex 80 kDa component)(Trap80)(Activator-recruited cofactor 77 kDa co…	MED17	17097009	x
ENSGACG00000014275	groupI	Insulin-like growth factor-binding protein 5 Precursor (IGF-binding protein 5)(IGFBP-5)(IBP-5) [Source:UniProtKB/Swiss-Prot;Acc:P24593]	IGFBP5 (2 of 2)	21583240	x
ENSGACG00000014280	groupI	Insulin-like growth factor-binding protein 2 Precursor (IGF-binding protein 2)(IGFBP-2)(IBP-2) [Source:UniProtKB/Swiss-Prot;Acc:P18065]	IGFBP2 (1 of 2)	21589378	x
ENSGACG00000015587	groupI	Growth/differentiation factor 8 Precursor (GDF-8)(Myostatin) [Source:UniProtKB/Swiss-Prot;Acc:O14793]	MSTN (2 of 2)	27825752	x
	groupII	Insulin-like growth factor 1 receptor Precursor (EC 2.7.10.1)(Insulin-like growth factor I receptor)(IGF-I receptor)(CD221 antigen) [Contains Insulin-like growth factor 1 receptor alpha chain;Insulin-like growth factor 1 receptor beta chain] [Source:UniPr	IGF1R (1 of 2)	4540717	x
ENSGACG00000016275	groupII	Estrogen-related receptor gamma (Estrogen receptor-related protein 3)(ERR gamma-2)(Nuclear receptor subfamily 3 group B member 3) [Source:UniProtKB/Swiss-Prot;Acc:P62508]	ESRRG	14241015	x
ENSGACG00000017350	groupII	Myoblast determination protein 1 (Myogenic factor 3)(Myf-3) [Source:UniProtKB/Swiss-Prot;Acc:P15172]	MYOD1 (2 of 2)	21930786	x
ENSGACG00000017539	groupII	CCAAT/enhancer-binding protein gamma (C/EBP gamma) [Source:UniProtKB/Swiss-Prot;Acc:P53567]	CEBPG	22564113	x
ENSGACG00000013024	groupIII	NAD-dependent deacetylase sirtuin-5 (EC 3.5.1.-)(SIR2-like protein 5) [Source:UniProtKB/Swiss-Prot;Acc:Q9NXA8]	SIRT5 (2 of 2)	552536	x
ENSGACG00000013082	groupIII	Insulin-like growth factor-binding protein 1 Precursor (IGF-binding protein 1)(IGFBP-1)(IBP-1)(Placental protein 12)(PP12) [Source:UniProtKB/Swiss-Prot;Acc:P08833]	IGFBP1 (2 of 2)	599861	x
ENSGACG00000013090	groupIII	Insulin-like growth factor-binding protein 3 Precursor (IGF-binding protein 3)(IGFBP-3)(IBP-3) [Source:UniProtKB/Swiss-Prot;Acc:P17936]	IGFBP3 (2 of 2)	602821	x
ENSGACG00000015316	groupIII	Mono-ADP-ribosyltransferase sirtuin-6 (EC 2.4.2.31)(SIR2-like protein 6) [Source:UniProtKB/Swiss-Prot;Acc:Q8N6T7]	SIRT6	7519452	x
ENSGACG00000016228	groupIII	Leptin receptor gene-related protein (OB-R gene-related protein)(OB-RGRP)(Leptin receptor overlapping transcript protein) [Source:UniProtKB/Swiss-Prot;Acc:O15243]	LEPROT	9805884	x
ENSGACG00000017927	groupIII	CCAAT/enhancer-binding protein delta (C/EBP delta)(Nuclear factor NF-IL6-beta)(NF-IL6-beta) [Source:UniProtKB/Swiss-Prot;Acc:P49716]	CEBPD	16376602
ENSGACG00000016231	groupIV	Insulin-like growth factor-binding protein-like 1 Precursor (Insulin-like growth factor-binding-related protein 4)(IGFBP-rP4)(IGFBP-related protein 10) [Source:UniProtKB/Swiss-Prot;Acc:Q8WX77]	IGFBPL1	26590
ENSGACG00000016745	groupIV	Leptin receptor overlapping transcript-like 1 [Source:UniProtKB/Swiss-Prot;Acc:O95214]	LEPROTL1	3807445
ENSGACG00000017493	groupIV	Mediator of RNA polymerase II transcription subunit 12 (Mediator complex subunit 12)(Thyroid hormone receptor-associated protein complex 230 kDa component)(Trap230)(Activator-recruited cofactor 240 kDa component)(ARC240)(CAG repeat protein 45)(OPA-containing protein)(Trinucleotide repeat-containing gene 11 protein) [Source:UniProtKB/Swiss-Prot;Acc:Q93074]	MED12	7499360	x
ENSGACG00000018958	groupIV	Peroxisome proliferator-activated receptor alpha (PPAR-alpha)(Nuclear receptor subfamily 1 group C member 1) [Source:UniProtKB/Swiss-Prot;Acc:Q07869]	PPARA (2 of 2)	19849404	x
ENSGACG00000019134	groupIV	Ras-related and estrogen-regulated growth inhibitor [Source:UniProtKB/Swiss-Prot;Acc:Q96A58]	RERG	21897674	x
ENSGACG00000019134	groupIV	Ras-related and estrogen-regulated growth inhibitor [Source:UniProtKB/Swiss-Prot;Acc:Q96A58]	RERG	21897674	x
ENSGACG00000019712	groupIV	Nuclear respiratory factor 1 (NRF-1)(Alpha palindromic-binding protein)(Alpha-pal) [Source:UniProtKB/Swiss-Prot;Acc:Q16656]	NRF1	29069768	x
ENSGACG00000020008	groupIV	Myogenic factor 6 (Myf-6) [Source:UniProtKB/Swiss-Prot;Acc:P23409]	MYF6	31751586	x
ENSGACG00000020042	groupIV	Insulin-like growth factor IA Precursor (IGF-IA)(Somatomedin-C)(Mechano growth factor)(MGF) [Source:UniProtKB/Swiss-Prot;Acc:P01343]	IGF1	32098461	x
ENSGACG00000003766	groupV	Thyroid hormone receptor alpha (Nuclear receptor subfamily 1 group A member 1)(C-erbA-alpha)(c-erbA-1)(EAR-7)(EAR7) [Source:UniProtKB/Swiss-Prot;Acc:P10827]	THRA (1 of 2)	4188280	x
ENSGACG00000005479	groupV	Somatostatin receptor type 2 (SS2R)(SRIF-1) [Source:UniProtKB/Swiss-Prot;Acc:P30874]	SSTR2 (2 of 2)	6809195	x
ENSGACG00000008529	groupV	Mediator of RNA polymerase II transcription subunit 24 (Mediator complex subunit 24)(Thyroid hormone receptor-associated protein complex 100 kDa component)(hTRAP100)(Trap100)(Thyroid hormone receptor-associated protein 4)(Vitamin D3 receptor-interacting protein complex component DRIP100)(Activator-recruited cofactor 100 kDa component)(ARC100)(Cofactor required for Sp1 transcriptional activation s…	THRAP4	10604655	x
ENSGACG00000008980	groupV	G-protein coupled estrogen receptor 1 (Membrane estrogen receptor)(mER)(G-protein coupled receptor 30)(Chemokine receptor-like 2)(IL8-related receptor DRY12)(Flow-induced endothelial G-protein coupled receptor 1)(FEG-1)(Lymphocyte-derived G-protein coupled receptor)(LYGPR)(GPCR-BR) [Source:UniProtKB/Swiss-Prot;Acc:Q99527]	GPR30 (2 of 2)	10871825	x
ENSGACG00000019546	groupVII	Peroxisome proliferator-activated receptor gamma coactivator 1-alpha (PPAR-gamma coactivator 1-alpha)(PPARGC-1-alpha)(PGC-1-alpha)(Ligand effect modulator 6) [Source:UniProtKB/Swiss-Prot;Acc:Q9UBK2]	PPARGC1A	6333047
ENSGACG00000019677	groupVII	Nuclear factor 1 B-type (Nuclear factor 1/B)(NF1-B)(NFI-B)(NF-I/B)(CCAAT-box-binding transcription factor)(CTF)(TGGCA-binding protein) [Source:UniProtKB/Swiss-Prot;Acc:O00712]	NFIB	7005184
ENSGACG00000020213	groupVII	Mediator of RNA polymerase II transcription subunit 13 (Mediator complex subunit 13)(Thyroid hormone receptor-associated protein complex 240 kDa component)(Trap240)(Thyroid hormone receptor-associated protein 1)(Vitamin D3 receptor-interacting protein complex component DRIP250)(DRIP 250)(Activator-recruited cofactor 250 kDa component)(ARC250) [Source:UniProtKB/Swiss-Prot;Acc:Q9UHV7]	MED13 (1 of 2)	14013965
ENSGACG00000003153	groupVIII	Nuclear factor 1 A-type (Nuclear factor 1/A)(NF1-A)(NFI-A)(NF-I/A)(CCAAT-box-binding transcription factor)(CTF)(TGGCA-binding protein) [Source:UniProtKB/Swiss-Prot;Acc:Q12857]	NFIA	1020850	x
ENSGACG00000004842	groupVIII	Insulin-like growth factor-binding protein 3 Precursor (IGF-binding protein 3)(IGFBP-3)(IBP-3) [Source:UniProtKB/Swiss-Prot;Acc:P17936]	IGFBP3 (1 of 2)	3306320	x
ENSGACG00000004848	groupVIII	Insulin-like growth factor-binding protein 1 Precursor (IGF-binding protein 1)(IGFBP-1)(IBP-1)(Placental protein 12)(PP12) [Source:UniProtKB/Swiss-Prot;Acc:P08833]	IGFBP1 (1 of 2)	3323547	x
ENSGACG00000004877	groupVIII	NAD-dependent deacetylase sirtuin-5 (EC 3.5.1.-)(SIR2-like protein 5) [Source:UniProtKB/Swiss-Prot;Acc:Q9NXA8]	SIRT5 (1 of 2)	3384028	x
ENSGACG00000005845	groupVIII	Regulator of G-protein signaling 2 (RGS2)(G0/G1 switch regulatory protein 8)(Cell growth-inhibiting gene 31 protein) [Source:UniProtKB/Swiss-Prot;Acc:P41220]	RGS2	5623313	x
ENSGACG00000006699	groupVIII	Protein CYR61 Precursor (Cysteine-rich angiogenic inducer 61)(Insulin-like growth factor-binding protein 10)(Protein GIG1) [Source:UniProtKB/Swiss-Prot;Acc:O00622]	CYR61 (1 of 2)	7128424	x
ENSGACG00000011760	groupVIII	Growth hormone-releasing hormone receptor Precursor (GHRH receptor)(GRF receptor)(GRFR) [Source:UniProtKB/Swiss-Prot;Acc:Q02643]	GHRHR	15134818	x
ENSGACG00000012643	groupVIII	Ornithine decarboxylase antizyme (ODC-Az) [Source:UniProtKB/Swiss-Prot;Acc:P54368]	OAZ1	15990175	x
ENSGACG00000013385	groupVIII	Mediator of RNA polymerase II transcription subunit 16 (Mediator complex subunit 16)(Thyroid hormone receptor-associated protein complex 95 kDa component)(Trap95)(Thyroid hormone receptor-associated protein 5)(Vitamin D3 receptor-interacting protein complex component DRIP92) [Source:UniProtKB/Swiss-Prot;Acc:Q9Y2X0]	MED16	17354427	x
ENSGACG00000018120	groupIX	Insulin-like growth factor-binding protein 4 Precursor (IGF-binding protein 4)(IGFBP-4)(IBP-4) [Source:UniProtKB/Swiss-Prot;Acc:P22692]	IGFBP4	10070355
ENSGACG00000018339	groupIX	Peroxisome proliferator-activated receptor gamma coactivator 1-beta (PPAR-gamma coactivator 1-beta)(PPARGC-1-beta)(PGC-1-beta)(PGC-1-related estrogen receptor alpha coactivator) [Source:UniProtKB/Swiss-Prot;Acc:Q86YN6]	PPARGC1B	11057243
ENSGACG00000018944	groupIX	Somatostatin receptor type 5 (SS5R) [Source:UniProtKB/Swiss-Prot;Acc:P35346]	SSTR5 (1 of 2)	14952422
ENSGACG00000019035	groupIX	NAD-dependent deacetylase sirtuin-7 (EC 3.5.1.-)(SIR2-like protein 7) [Source:UniProtKB/Swiss-Prot;Acc:Q9NRC8]	SIRT7	15207597
ENSGACG00000019387	groupIX	Melanin-concentrating hormone receptor 1 (MCH receptor 1)(MCHR-1)(MCH-R1)(MCH-1R)(MCH1R)(MCHR)(G-protein coupled receptor 24)(Somatostatin receptor-like protein)(SLC-1) [Source:UniProtKB/Swiss-Prot;Acc:Q99705]	MCHR1	17044547
ENSGACG00000019462	groupIX	Nuclear factor 1 X-type (Nuclear factor 1/X)(NF1-X)(NFI-X)(NF-I/X)(CCAAT-box-binding transcription factor)(CTF)(TGGCA-binding protein) [Source:UniProtKB/Swiss-Prot;Acc:Q14938]	NFIX	17689001
ENSGACG00000002573	groupX	Thyrotropin-releasing hormone receptor (TRH-R)(Thyroliberin receptor) [Source:UniProtKB/Swiss-Prot;Acc:P34981]	TRHR (2 of 2)	2476485	x
ENSGACG00000002740	groupX	Mediator of RNA polymerase II transcription subunit 30 (Mediator complex subunit 30)(Thyroid hormone receptor-associated protein 6)(Thyroid hormone receptor-associated protein complex 25 kDa component)(Trap25)(TRAP/Mediator complex component TRAP25) [Source:UniProtKB/Swiss-Prot;Acc:Q96HR3]	MED30 (2 of 2)	3113309	x
ENSGACG00000003014	groupX	Mediator of RNA polymerase II transcription subunit 30 (Mediator complex subunit 30)(Thyroid hormone receptor-associated protein 6)(Thyroid hormone receptor-associated protein complex 25 kDa component)(Trap25)(TRAP/Mediator complex component TRAP25) [Source:UniProtKB/Swiss-Prot;Acc:Q96HR3]	MED30 (1 of 2)	3389768	x
ENSGACG00000005185	groupX	Antizyme inhibitor 1 (AZI)(Ornithine decarboxylase antizyme inhibitor) [Source:UniProtKB/Swiss-Prot;Acc:O14977]	AZIN1 (2 of 2)	7828917	x
ENSGACG00000006894	groupX	Insulin-like growth factor 2 mRNA-binding protein 3 (IGF2 mRNA-binding protein 3)(IGF-II mRNA-binding protein 3)(IMP-3)(KH domain-containing protein overexpressed in cancer)(hKOC)(VICKZ family member 3) [Source:UniProtKB/Swiss-Prot;Acc:O00425]	IGF2BP3	9553796	x
ENSGACG00000007996	groupX	Thyroid hormone receptor beta (Nuclear receptor subfamily 1 group A member 2) [Source:UniProtKB/Swiss-Prot;Acc:P10828]	THRB	12211844	x
ENSGACG00000005318	groupXI	Insulin-like growth factor 2 mRNA-binding protein 1 (IGF2 mRNA-binding protein 1)(IGF-II mRNA-binding protein 1)(IMP-1)(Coding region determinant-binding protein)(CRD-BP)(VICKZ family member 1)(Zipcode-binding protein 1) [Source:UniProtKB/Swiss-Prot;Acc:Q9NZI8]	IGF2BP1	1217111	x
ENSGACG00000006540	groupXI	Thyroid hormone receptor alpha (Nuclear receptor subfamily 1 group A member 1)(C-erbA-alpha)(c-erbA-1)(EAR-7)(EAR7) [Source:UniProtKB/Swiss-Prot;Acc:P10827]	THRA (2 of 2)	3096241	x
ENSGACG00000007259	groupXI	Sterol regulatory element-binding protein 2 (SREBP-2)(Sterol regulatory element-binding transcription factor 2) [Contains Processed sterol regulatory element-binding protein 2] [Source:UniProtKB/Swiss-Prot;Acc:Q12772]	SREBF2	4110066	x
ENSGACG00000011189	groupXI	Somatostatin receptor type 2 (SS2R)(SRIF-1) [Source:UniProtKB/Swiss-Prot;Acc:P30874]	SSTR2 (1 of 2)	9503050	x
ENSGACG00000012064	groupXI	Sterol regulatory element-binding protein 1 (SREBP-1)(Sterol regulatory element-binding transcription factor 1) [Contains Processed sterol regulatory element-binding protein 1] [Source:UniProtKB/Swiss-Prot;Acc:P36956]	SREBF1	10964757	x
ENSGACG00000012535	groupXI	Somatostatin receptor type 5 (SS5R) [Source:UniProtKB/Swiss-Prot;Acc:P35346]	SSTR5 (2 of 2)	11721946	x
ENSGACG00000014001	groupXI	G-protein coupled estrogen receptor 1 (Membrane estrogen receptor)(mER)(G-protein coupled receptor 30)(Chemokine receptor-like 2)(IL8-related receptor DRY12)(Flow-induced endothelial G-protein coupled receptor 1)(FEG-1)(Lymphocyte-derived G-protein coupled receptor)(LYGPR)(GPCR-BR) [Source:UniProtKB/Swiss-Prot;Acc:Q99527]	GPR30 (1 of 2)	13798321	x
ENSGACG00000014537	groupXI	Somatostatin receptor type 3 (SS3R)(SSR-28) [Source:UniProtKB/Swiss-Prot;Acc:P32745]	SSTR3	15590726	x
ENSGACG00000014829	groupXI	Growth hormone variant Precursor (GH-V)(Placenta-specific growth hormone)(Growth hormone 2) [Source:UniProtKB/Swiss-Prot;Acc:P01242]	GH2	16069731	x
ENSGACG00000006447	groupXII	Nuclease-sensitive element-binding protein 1 (Y-box-binding protein 1)(Y-box transcription factor)(YB-1)(CCAAT-binding transcription factor I subunit A)(CBF-A)(Enhancer factor I subunit A)(EFI-A)(DNA-binding protein B)(DBPB) [Source:UniProtKB/Swiss-Prot;Acc:P67809]	YBX1	7879999	x
ENSGACG00000008288	groupXII	Peroxisome proliferator-activated receptor delta (PPAR-delta)(PPAR-beta)(Nuclear receptor subfamily 1 group C member 2)(Nuclear hormone receptor 1)(NUC1)(NUCI) [Source:UniProtKB/Swiss-Prot;Acc:Q03181]	PPARD	10458268	x
ENSGACG00000009897	groupXII	Thyrotropin subunit beta Precursor (Thyrotropin beta chain)(Thyroid-stimulating hormone subunit beta)(TSH-beta)(TSH-B)(Thyrotropin alfa) [Source:UniProtKB/Swiss-Prot;Acc:P01222]	TSHB (2 of 2)	12329010	x
ENSGACG00000011827	groupXII	CCAAT/enhancer-binding protein beta (C/EBP beta)(Nuclear factor NF-IL6)(Transcription factor 5) [Source:UniProtKB/Swiss-Prot;Acc:P17676]	CEBPB	15595557	x
ENSGACT00000017105	groupXII	Paired box protein Pax-7 (HUP1) [Source:UniProtKB/Swiss-Prot;Acc:P23759]		17018402	x
ENSGACG00000012350	groupXIII	Nuclear receptor corepressor 2 (N-CoR2)(Silencing mediator of retinoic acid and thyroid hormone receptor)(SMRTe)(SMRT)(Thyroid-, retinoic-acid-receptor-associated corepressor)(T3 receptor-associating factor)(TRAC)(CTG repeat protein 26)(SMAP270) [Source:UniProtKB/Swiss-Prot;Acc:Q9Y618]	NCOR2	14315394	x
ENSGACG00000016778	groupXIV	Mediator of RNA polymerase II transcription subunit 13-like (Mediator complex subunit 13-like)(Thyroid hormone receptor-associated protein 2)(Thyroid hormone receptor-associated protein complex 240 kDa component-like) [Source:UniProtKB/Swiss-Prot;Acc:Q71F56]	MED13L	5588342	x
ENSGACG00000018635	groupXIV	Thyrotropin receptor Precursor (Thyroid-stimulating hormone receptor)(TSH-R) [Source:UniProtKB/Swiss-Prot;Acc:P16473]	TSHR (2 of 2)	14920311	x
ENSGACG00000007542	groupXV	Steroid hormone receptor ERR2 (Estrogen-related receptor, beta)(ERR-beta)(Estrogen receptor-like 2)(ERR beta-2)(Nuclear receptor subfamily 3 group B member 2) [Source:UniProtKB/Swiss-Prot;Acc:O95718]	ESRRB (2 of 2)	4575554	x
ENSGACT00000011170	groupXV	Homeobox protein SIX1 (Sine oculis homeobox homolog 1) [Source:UniProtKB/Swiss-Prot;Acc:Q15475]	SIX1	5711701	x
ENSGACT00000011175	groupXV	Homeobox protein SIX4 (Sine oculis homeobox homolog 4) [Source:UniProtKB/Swiss-Prot;Acc:Q9UIU6]	SIX4	5721187	x
ENSGACG00000009030	groupXV	DNA-binding protein inhibitor ID-2 (Inhibitor of DNA binding 2) [Source:UniProtKB/Swiss-Prot;Acc:Q02363]	ID2	6263959	x
ENSGACG00000009575	groupXV	DNA-binding protein inhibitor ID-3 (Inhibitor of DNA binding 3)(ID-like protein inhibitor HLH 1R21)(Helix-loop-helix protein HEIR-1) [Source:UniProtKB/Swiss-Prot;Acc:Q02535]	ID3	7517684	x
ENSGACG00000012974	groupXV	Ornithine decarboxylase (ODC)(EC 4.1.1.17) [Source:UniProtKB/Swiss-Prot;Acc:P11926]	ODC1	14294463	x
ENSGACG00000002015	groupXVI	Mediator of RNA polymerase II transcription subunit 14 (Mediator complex subunit 14)(Cofactor required for Sp1 transcriptional activation subunit 2)(CRSP complex subunit 2)(Transcriptional coactivator CRSP150)(Vitamin D3 receptor-interacting protein complex 150 kDa component)(DRIP150)(Thyroid hormone receptor-associated protein complex 170 kDa component)(Trap170)(Activator-recruited cofactor 150 …	MED14	3422401	x
ENSGACG00000002506	groupXVI	Insulin-like growth factor-binding protein 2 Precursor (IGF-binding protein 2)(IGFBP-2)(IBP-2) [Source:UniProtKB/Swiss-Prot;Acc:P18065]	IGFBP2 (2 of 2)	5906187	x
ENSGACG00000002508	groupXVI	Insulin-like growth factor-binding protein 5 Precursor (IGF-binding protein 5)(IGFBP-5)(IBP-5) [Source:UniProtKB/Swiss-Prot;Acc:P24593]	IGFBP5 (1 of 2)	5921243	x
ENSGACG00000002630	groupXVI	Growth/differentiation factor 8 Precursor (GDF-8)(Myostatin) [Source:UniProtKB/Swiss-Prot;Acc:O14793]	MSTN (1 of 2)	6341546	x
ENSGACG00000003430	groupXVI	GA-binding protein alpha chain (GABP subunit alpha)(Transcription factor E4TF1-60)(Nuclear respiratory factor 2 subunit alpha) [Source:UniProtKB/Swiss-Prot;Acc:Q06546]	GABPA	7737186	x
ENSGACG00000005991	groupXVI	Insulin-like growth factor 2 mRNA-binding protein 2 (IGF2 mRNA-binding protein 2)(IGF-II mRNA-binding protein 2)(IMP-2)(Hepatocellular carcinoma autoantigen p62)(VICKZ family member 2) [Source:UniProtKB/Swiss-Prot;Acc:Q9Y6M1]	IGF2BP2	11594583	x
ENSGACG00000006709	groupXVI	Pituitary-specific positive transcription factor 1 (Pit-1)(Growth hormone factor 1)(GHF-1) [Source:UniProtKB/Swiss-Prot;Acc:P28069]	POU1F1	13150514	x
ENSGACG00000005276	groupXVII	Thyrotropin subunit beta Precursor (Thyrotropin beta chain)(Thyroid-stimulating hormone subunit beta)(TSH-beta)(TSH-B)(Thyrotropin alfa) [Source:UniProtKB/Swiss-Prot;Acc:P01222]	TSHB (1 of 2)	3500288
ENSGACG00000010046	groupXVII	DNA-binding protein inhibitor ID-1 (Inhibitor of DNA binding 1) [Source:UniProtKB/Swiss-Prot;Acc:P41134]	ID1	10328355
ENSGACG00000005233	groupXVIII	Thyrotropin receptor Precursor (Thyroid-stimulating hormone receptor)(TSH-R) [Source:UniProtKB/Swiss-Prot;Acc:P16473]	TSHR (1 of 2)	2160195
ENSGACG00000005960	groupXVIII	Cation-independent mannose-6-phosphate receptor Precursor (CI Man-6-P receptor)(CI-MPR)(M6PR)(Insulin-like growth factor 2 receptor)(Insulin-like growth factor II receptor)(IGF-II receptor)(M6P/IGF2 receptor)(M6P/IGF2R)(300 kDa mannose 6-phosphate receptor)(MPR 300)(CD222 antigen) [Source:UniProtKB/Swiss-Prot;Acc:P11717]	IGF2R	3138884
ENSGACG00000007514	groupXVIII	Estrogen receptor beta (ER-beta)(Nuclear receptor subfamily 3 group A member 2) [Source:UniProtKB/Swiss-Prot;Acc:Q92731]	ESR2	6341176
ENSGACG00000008711	groupXVIII	Estrogen receptor (ER)(Estradiol receptor)(ER-alpha)(Nuclear receptor subfamily 3 group A member 1) [Source:UniProtKB/Swiss-Prot;Acc:P03372]	ESR1	8249747
ENSGACG00000010278	groupXVIII	Nuclear receptor coactivator 7 (140 kDa estrogen receptor-associated protein)(Estrogen nuclear receptor coactivator 1) [Source:UniProtKB/Swiss-Prot;Acc:Q8NI08]	ESNA1 (1 of 2)	10200420
ENSGACG00000010561	groupXVIII	Steroid hormone receptor ERR2 (Estrogen-related receptor, beta)(ERR-beta)(Estrogen receptor-like 2)(ERR beta-2)(Nuclear receptor subfamily 3 group B member 2) [Source:UniProtKB/Swiss-Prot;Acc:O95718]	ESRRB (1 of 2)	10412055
ENSGACG00000011855	groupXVIII	CCAAT/enhancer-binding protein zeta (CCAAT-box-binding transcription factor)(CCAAT-binding factor)(CBF) [Source:UniProtKB/Swiss-Prot;Acc:Q03701]	CEBPZ	12498043
ENSGACG00000003703	groupXIX	Peroxisome proliferator-activated receptor alpha (PPAR-alpha)(Nuclear receptor subfamily 1 group C member 1) [Source:UniProtKB/Swiss-Prot;Acc:Q07869]	PPARA (1 of 2)	4800938	x
ENSGACG00000006553	groupXIX	Ras-related and estrogen-regulated growth inhibitor-like protein (RERG/Ras-like protein) [Source:UniProtKB/Swiss-Prot;Acc:Q9H628]	RERGL	7736306	x
ENSGACG00000006553	groupXIX	Ras-related and estrogen-regulated growth inhibitor-like protein (RERG/Ras-like protein) [Source:UniProtKB/Swiss-Prot;Acc:Q9H628]	RERGL	7736306	x
ENSGACG00000007234	groupXIX	Ornithine decarboxylase antizyme 2 (ODC-Az 2)(AZ2) [Source:UniProtKB/Swiss-Prot;Acc:O95190]	OAZ2	8440815	x
ENSGACG00000008444	groupXIX	Myoblast determination protein 1 (Myogenic factor 3)(Myf-3) [Source:UniProtKB/Swiss-Prot;Acc:P15172]	MYOD1 (1 of 2)	9370025	x
ENSGACG00000011125	groupXIX	Insulin-like growth factor II Precursor (IGF-II)(Somatomedin-A) [Contains Insulin-like growth factor II Ala-25 Del] [Source:UniProtKB/Swiss-Prot;Acc:P01344]	IGF2	13287163	x
	groupXIX	Insulin-like growth factor 1 receptor Precursor (EC 2.7.10.1)(Insulin-like growth factor I receptor)(IGF-I receptor)(CD221 antigen) [Contains Insulin-like growth factor 1 receptor alpha chain;Insulin-like growth factor 1 receptor beta chain] [Source:UniPr	IGF1R (2 of 2)	16907878	x
ENSGACG00000003679	groupXX	DNA-binding protein inhibitor ID-4 (Inhibitor of DNA binding 4) [Source:UniProtKB/Swiss-Prot;Acc:P47928]	ID4	1458490	x
ENSGACG00000004621	groupXX	Antizyme inhibitor 1 (AZI)(Ornithine decarboxylase antizyme inhibitor) [Source:UniProtKB/Swiss-Prot;Acc:O14977]	AZIN1 (1 of 2)	2536286	x
ENSGACG00000005298	groupXX	Thyrotropin-releasing hormone receptor (TRH-R)(Thyroliberin receptor) [Source:UniProtKB/Swiss-Prot;Acc:P34981]	TRHR (1 of 2)	3776984	x
ENSGACG00000006051	groupXX	Nuclear receptor coactivator 7 (140 kDa estrogen receptor-associated protein)(Estrogen nuclear receptor coactivator 1) [Source:UniProtKB/Swiss-Prot;Acc:Q8NI08]	ESNA1 (2 of 2)	5442149	x
ENSGACG00000006161	groupXX	F-box only protein 32 (Muscle atrophy F-box protein)(MAFbx)(Atrogin-1) [Source:UniProtKB/Swiss-Prot;Acc:Q969P5]	FBXO32	5611594	x
ENSGACG00000011925	groupXX	Ras-related protein Rab-13 (Cell growth-inhibiting gene 4 protein) [Source:UniProtKB/Swiss-Prot;Acc:P51153]	RAB13	12914998	x
ENSGACG00000012618	groupXX	Sterol regulatory element-binding protein cleavage-activating protein (SREBP cleavage-activating protein)(SCAP) [Source:UniProtKB/Swiss-Prot;Acc:Q12770]	SCAP	14239771	x
ENSGACG00000015722	scaffold_235	NAD-dependent deacetylase sirtuin-3, mitochondrial Precursor (EC 3.5.1.-)(SIR2-like protein 3)(hSIRT3) [Source:UniProtKB/Swiss-Prot;Acc:Q9NTG7]	SIRT3	2568
ENSGACG00000000349	scaffold_27	Myogenin (Myogenic factor 4)(Myf-4) [Source:UniProtKB/Swiss-Prot;Acc:P15173]	MYOG	232774
ENSGACG00000001497	scaffold_27	NAD-dependent deacetylase sirtuin-4 (EC 3.5.1.-)(SIR2-like protein 4) [Source:UniProtKB/Swiss-Prot;Acc:Q9Y6E7]	SIRT4	4288833
ENSGACG00000000775	scaffold_47	Somatostatin receptor type 4 (SS4R) [Source:UniProtKB/Swiss-Prot;Acc:P31391]	SSTR4	436206
ENSGACG00000002028	scaffold_56	Nuclear factor 1 C-type (Nuclear factor 1/C)(NF1-C)(NFI-C)(NF-I/C)(CCAAT-box-binding transcription factor)(CTF)(TGGCA-binding protein) [Source:UniProtKB/Swiss-Prot;Acc:P08651]	NFIC	103041
		indicates overlapping synteny hit to a RT growth QTL			x
