# Supplementary material for: Growth-related quantitative trait loci in domestic and wild rainbow trout (Oncorhynchus mykiss)
Source: BMC Genet. 2010 Jul 7;11:63. doi: 10.1186/1471-2156-11-63 (PMC2914766; doi:10.1186/1471-2156-11-63)
Supplement: Additional file 18 — Comparison of body weight (BW) trait values across experimental families. [file 1471-2156-11-63-S18.XLS]

## Sheet: PSV Fish BW 
Family	Trait	Time Period	Designation	Mean	SD	No. Indv.
PSV-2	BW	2009-05-06	W1	11.334	7.06	141
PSV-3	BW	2009-05-06	W1	9.816	4.571	143
PSV-2	BW	2009-08-06	W2	17.611	9.689	141
PSV-3	BW	2009-08-06	W2	16.035	6.869	143
PSV-2	BW	2009-02-07	W3	76.22	38.958	141
PSV-3	BW	2009-02-07	W3	60.935	29.87	142
PSV-2	BW	2009-08-07	W4	289.135	140.874	133
PSV-3	BW	2009-08-07	W4	233.594	127.044	141

## Sheet: 99 Families BW
Family	Trait	Time Period	Designation	Mean	SD	No. Indv.
99-1	BW	W372	W1	106.397	27.5917	38
99-2	BW	W372	W1	123.307	32.9152	41
99-4	BW	W372	W1	121.614	46.077	35
99-5	BW	W372	W1	116.533	37.6565	45
99-6	BW	W372	W1	112.153	31.4269	45
99-8	BW	W372	W1	129.004	30.2265	47
99-1	BW	W523	W2	376.616	94.1109	38
99-2	BW	W523	W2	403.068	116.734	41
99-4	BW	W523	W2	375.014	134.984	35
99-5	BW	W523	W2	340.16	110.557	45
99-6	BW	W523	W2	314.731	88.1665	45
99-8	BW	W523	W2	338.949	79.7924	47
99-1	BW	W608	W3	575.258	142.145	38
99-2	BW	W608	W3	598.763	151.59	41
99-4	BW	W608	W3	554.066	187.073	35
99-5	BW	W608	W3	521.338	153.693	45
99-6	BW	W608	W3	483.267	116.145	45
99-8	BW	W608	W3	499.009	105.888	47
99-1	BW	W735	W4	957.961	248.999	38
99-2	BW	W735	W4	985.512	268.654	41
99-4	BW	W735	W4	907.414	308.934	35
99-5	BW	W735	W4	892.162	201.38	45
99-6	BW	W735	W4	827.571	193.163	45
99-8	BW	W735	W4	824.24	165.58	47

## Sheet: Lot 44 BW
Family	Trait	Mean	SD	No. Indv.
Lot 44	BW	775.68	156.43	45
